# Supplementary material for: Affinity-optimizing enhancer variants disrupt development
Source: Nature. 2024 Jan 17;626(7997):151–9. doi: 10.1038/s41586-023-06922-8 (PMC10830414; doi:10.1038/s41586-023-06922-8)
Supplement: Supplementary file 3 — All known ZRS SNVs associated with preaxial polydactyly. A. List of ZRS SNVs associated with preaxial polydactyly in human, mouse, cat, chicken, modified and updated from5. Genomic position of variants, reference and alternate alleles, and the primary papers describing the variants4–6,14,32,65–92. B. List of ZRS SNVs that occur in the same position across different families or species that are associated with polydactyly. [file 41586_2023_6922_MOESM3_ESM.xlsx]

## Sheet: All ZRS SNVs
Coordinates hg38	ZRS position	Alleles REF>ALT	Variant name	Organism	Reference
chr7:156791835	41	A>C	NA	HUMAN	Kvon et al 2020
chr7:156791771	105	C>G	Dutch 1	HUMAN	Heutink et al 1994; Zhao et al 2016; Baas et al 2017; Zhang et al 2019; Cai et al 2019
chr7:156791745	131	A>T	NA	HUMAN	Zeng et al 2022
chr7:156791711	165	A>G	Dutch 2	HUMAN	Lodder 2009
chr7:156791624	252	G>C	UK Cat 1	CAT	Lettice et al 2008
chr7:156791591	285	G>T	Silkie 1	CHICKEN	Dorshorst et al 2010
chr7:156791589	287	C>A	Pakistani 1	HUMAN	VanderMeer et al 2012
chr7:156791581	295	T>C	UK low-penetrant; Dutch 3	HUMAN	Furniss et al 2008; Lodder 2009
chr7:156791579	297	G>A	French 1	HUMAN	Albuisson et al 2011
chr7:156791571	305	A>T	Belgian 1	HUMAN	Lettice et al 2003
chr7:156791548	328	C>G	Indian 2	HUMAN	Kvon et al 2020
chr7:156791547	329	T>C	Belgian 2	HUMAN	Lettice et al 2003; Lettice et al 2008
chr7:156791542	334	T>G	French 2	HUMAN	Albuisson et al 2011
chr7:156791480	396	C>T	Turkish 1	HUMAN	Semerci et al 2009; Alvarez et al 2022
chr7:156791475	401	A>G	French 4	HUMAN	Kvon et al 2020
chr7:156791475	401	A>C	French 5	HUMAN	Kvon et al 2020
chr7:156791474	402	C>T	Mexican	HUMAN	VanderMeer et al 2014
chr7:156791472	404	G>T	Indian 1	HUMAN	Girisha et al 2014
chr7:156791472	404	G>C	Brazilian; French 6	HUMAN	Wieczorek et al 2010; Kvon et al 2020
chr7:156791472	404	G>A	Cuban; Turkish 2; Korean	HUMAN	Zguricas et al 1999; Norbnop et al 2014; Wieczorek et al 2010; Cho et al 2013
chr7:156791470	406	A>G	M100081 Mouse; Thai	MOUSE; HUMAN	Masuya et al 2007; Norbnop et al 2014; Zhao et al 2016
chr7:156791469	407	T>A	DZ Mouse; 5460001	MOUSE; HUMAN	Zhao et al 2009; Kvon et al 2020
chr7:156791459	417	A>G	French 3	HUMAN	Vanlerberghe et al 2015; Kvon et al 2020
chr7:156791448	428	T>A	Chinese 1	HUMAN	Wu et al 2016; Zeng et al 2022
chr7:156791430	446	T>A	NA	HUMAN	Xu et al 2020
chr7:156791413	463	T>G	Pakistani 2	HUMAN	Farooq et al 2010
chr7:156791402	474	C>G	NA	HUMAN	Zeng et al 2022
chr7:156791401	475	A>G	Hemingway Cat	CAT	Lettice et al 2008
chr7:156791399	477	A>T	UK Cat 2	CAT	Lettice et al 2008
chr7:156791369	507	C>G	French 7	HUMAN	Kvon et al 2020
chr7:156791361	515	C>A	Silkie 2	CHICKEN	Maas et al 2011; Dunn et al 2011
chr7:156791321	555	G>A	Hx Mouse	MOUSE	Lettice et al 2008; Knudsen and Kochhar 1981
chr7:156791302	574	G>A	French 8	HUMAN	Kvon et al 2020
chr7:156791257	619	C>T	Saudi	HUMAN	Al-Qattan et al 2012; Zeng et al 2022
chr7:156791255	621	C>G	US Family B	HUMAN	Gurnett et al 2006
chr7:156791137	739	A>G	US Families A&C	HUMAN	Gurnett et al 2006
chr7:156791133	743	T>G	Australian	HUMAN	Lodder 2009
chr7:156791107	769	T>C	M101116 Mouse	MOUSE	Masuya et al 2007

## Sheet: ZRS SNVs in the same position
ZRS position	Variant name	Organism	References
105 C>G	Dutch 1	HUMAN	Heutink et al 1994; Zhao et al 2016; Baas et al 2017; Zhang et al 2019; Cai et al 2019
295 T>C	UK low-penetrant; Dutch 3	HUMAN	Furniss et al 2008; Lodder 2009
396 C>T	Turkish 1	HUMAN	Semerci et al 2009; Alvarez et al 2022
404 G>C	Brazilian; French 6	HUMAN	Wieczorek et al 2010; Kvon et al 2020
404 G>A	Cuban; Turkish 2; Korean	HUMAN	Zguricas et al 1999; Norbnop et al 2014; Wieczorek et al 2010; Cho et al 2013
406 A>G	M100081 Mouse; Thai	MOUSE; HUMAN	Masuya et al 2007; Norbnop et al 2014; Zhao et al 2016
407 T>A	DZ Mouse; 5460001	MOUSE; HUMAN	Zhao et al 2009; Kvon et al 2020
428 T>A	Chinese 1	HUMAN	Wu et al 2016; Zeng et al 2022
619 C>T	Saudi	HUMAN	Al-Qattan et al 2012; Zeng et al 2022
