# Supplementary material for: Affinity-optimizing enhancer variants disrupt development
Source: Nature. 2024 Jan 17;626(7997):151–9. doi: 10.1038/s41586-023-06922-8 (PMC10830414; doi:10.1038/s41586-023-06922-8)
Supplement: Supplementary file 5 — ZRS SNVs associated with polydactyly that lie within validated TFBS. Table contains all known ZRS SNVs, modified and updated from5, we annotate if the SNV is within a known TFBS and the mechanism by which the SNVs cause polydactyly. Three SNVs are affinity-optimizing SNVs within ETS and HOX sites from this study. We also list two SNVs that have been postulated to create de novo ETS sites15,93. [file 41586_2023_6922_MOESM5_ESM.xlsx]

## Sheet: all ZRS SNVs and mechanism
ZRS SNVs	Name	SNV is within known TFBS	Identified mechanism:	Mechanism first described in:	Tested in mouse endogenous locus: (see details in Table S2)	Mut sequence	WT sequence
41 A>C	NA					ATAGCATAAACGGTAACATAA	ATAGCATAAAAGGTAACATAA
105 C>G	Dutch 1					ATGGCCAGAGGGTAGCACACG	ATGGCCAGAGCGTAGCACACG
131 A>T	NA					TAGGATTAAGTGGTTAACTCC	TAGGATTAAGAGGTTAACTCC
165 A>G	Dutch 2	HOX site	affinity optimization of HOX site	Lim, Solvason, Ryan et al 2024		AAAGTGCCTGGTAATAAAAGC	AAAGTGCCTGATAATAAAAGC
252 G>C	UK Cat 1					GTTCTGTGCTCGTGCTTGGAA	GTTCTGTGCTGGTGCTTGGAA
285 G>T	Silkie 1					TGAGCAACATTACAGCACAAT	TGAGCAACATGACAGCACAAT
287 C>A	Pakistani 1					AGCAACATGAAAGCACAATAG	AGCAACATGACAGCACAATAG
295 T>C	UK low-penetrant; Dutch 3				Kvon et al 2020, no phenotype	GACAGCACAACAGAGGAGGAA	GACAGCACAATAGAGGAGGAA
297 G>A	French 1				Kvon et al 2020, no phenotype	CAGCACAATAAAGGAGGAACA	CAGCACAATAGAGGAGGAACA
305 A>T	Belgian 1				Kvon et al 2020, no phenotype	TAGAGGAGGATCAAAGATTTT	TAGAGGAGGAACAAAGATTTT
328 C>G	Indian 2	ETS-A site	affinity optimization of ETS site	Lim, Solvason, Ryan et al 2024	Lim, Solvason, Ryan et al 2024, PPD	TAATATGTTTGTATCCTGTGT	TAATATGTTTCTATCCTGTGT
329 T>C	Belgian 2	ETS-A site			Kvon et al 2020, no phenotype	AATATGTTTCCATCCTGTGTC	AATATGTTTCTATCCTGTGTC
334 T>G	French 2	ETS-A site	affinity optimization of ETS site	Lim, Solvason, Ryan et al 2024	Lim, Solvason, Ryan et al 2024, PPD	GTTTCTATCCGGTGTCACAGT	GTTTCTATCCTGTGTCACAGT
396 C>T	Turkish 1					TAAAAGTGACTTTGTACTGTA	TAAAAGTGACCTTGTACTGTA
401 A>G	French 4				Kvon et al 2020, PPD	GTGACCTTGTGCTGTATTTTA	GTGACCTTGTACTGTATTTTA
401 A>C	French 5					GTGACCTTGTCCTGTATTTTA	GTGACCTTGTACTGTATTTTA
402 C>T	Mexican					TGACCTTGTATTGTATTTTAT	TGACCTTGTACTGTATTTTAT
404 G>T	Indian 1					ACCTTGTACTTTATTTTATGA	ACCTTGTACTGTATTTTATGA
404 G>C	Brazilian; French 6					ACCTTGTACTCTATTTTATGA	ACCTTGTACTGTATTTTATGA
404 G>A	Cuban; Turkish 2; Korean				Kvon et al 2020 and Lettice et al 2017, PPD	ACCTTGTACTATATTTTATGA	ACCTTGTACTGTATTTTATGA
406 A>G	M100081 Mouse; Thai	HOX site				CTTGTACTGTGTTTTATGACC	CTTGTACTGTATTTTATGACC
407 T>A	DZ Mouse; 5460001	HOX site				TTGTACTGTAATTTATGACCA	TTGTACTGTATTTTATGACCA
417 A>G	French 3	HAND2 site			Kvon et al 2020, PPD	TTTTATGACCGGATGACTTTT	TTTTATGACCAGATGACTTTT
428 T>A	Chinese 1					GATGACTTTTACCCCCCAGTG	GATGACTTTTTCCCCCCAGTG
446 T>A	NA					GTGGCTAATTAGTATCAGGCC	GTGGCTAATTTGTATCAGGCC
463 T>G	Pakistani 2					GGCCTCCATCGTAAAGAGACA	GGCCTCCATCTTAAAGAGACA
474 C>G	NA					TAAAGAGACAGAGAGTGAGTA	TAAAGAGACACAGAGTGAGTA
475 A>G	Hemingway Cat					AAAGAGACACGGAGTGAGTAG	AAAGAGACACAGAGTGAGTAG
477 A>T	UK Cat 2					AGAGACACAGTGTGAGTAGGA	AGAGACACAGAGTGAGTAGGA
507 C>G	French 7					TCTGTCTCCAGGAGCTTTCAT	TCTGTCTCCACGAGCTTTCAT
515 C>A	Silkie 2					CACGAGCTTTAATTGCATTCT	CACGAGCTTTCATTGCATTCT
555 G>A	Hx Mouse					TTTTGCCACTAATGATCCATA	TTTTGCCACTGATGATCCATA
574 G>A	French 8					TAAATTGTTGAAAATGAGTGA	TAAATTGTTGGAAATGAGTGA
619 C>T	Saudi					GTGGCACATGTGCATATTTGG	GTGGCACATGCGCATATTTGG
621 C>G	US Family B					GGCACATGCGGATATTTGGCC	GGCACATGCGCATATTTGGCC
739 A>G	US Families A&C		predicted de novo ETS site	Lettice et al 2012; Koyano-Nakagawa et al 2022	Kvon et al 2020, PPD	TTTATTACAGGAAATGAAGCC	TTTATTACAGAAAATGAAGCC
743 T>G	Australian		predicted de novo ETS site	Lettice et al 2012; Koyano-Nakagawa et al 2022		TTACAGAAAAGGAAGCCATAT	TTACAGAAAATGAAGCCATAT
769 T>C	M101116 Mouse					CTCACTAACTATTGTCACGTG	CTCACTAACTATTGTTACGTG
