# Supplementary material for: Affinity-optimizing enhancer variants disrupt development
Source: Nature. 2024 Jan 17;626(7997):151–9. doi: 10.1038/s41586-023-06922-8 (PMC10830414; doi:10.1038/s41586-023-06922-8)
Supplement: Supplementary file 6 — CRISPR/Cas9 components used to generate mice for this study. crRNA sequence, genetic background of embryos, and ssDNA repair template sequence for each mouse line made in this study. All lines are on a C57BL/6NHsd background. [file 41586_2023_6922_MOESM6_ESM.xlsx]

## Sheet: Sheet1
Mouse line	crRNA	Embryo genetic background	HDR template
New PAM "NP"	ZRS EtsA crRNA: ACAATCTCAAACTGTGACAC	WT	CACTTTTATGTAAGTTTGCCAAAAGCGACATAAACCAGGACAATCTCAAACTGTGACACACGATAGGAACATATTAAAACGATCTTAGTTCCTCCTCTATTGTGCTGTCATGTTGCTTGGCTTTATGG
LOF	ZRS EtsA crRNA: ACAATCTCAAACTGTGACAC	WT	GTCACTTTTATGTAAGTTTGCCAAAAGCGACATAAACCAGGACAATCTCAAACTGTGACACAGTATAGAAACATATTAAAACGATCTTAGTTCCTCCTCTATTGTGCTGTCATGTTGCTTGGCTTTAT
French 2	NP crRNA: CTCAAACTGTGACACACGAT	NP	GTCACTTTTATGTAAGTTTGCCAAAAGCGACATAAACCAGGACAATCTCAAACTGTGACACCGGATAGAAACATATTAAAACGATCTTAGTTCCTCCTCTATTGTGCTGTCATGTTGCTTGGCTTTAT
Indian 2	NP crRNA: CTCAAACTGTGACACACGAT	NP	GTCACTTTTATGTAAGTTTGCCAAAAGCGACATAAACCAGGACAATCTCAAACTGTGACACAGGATACAAACATATTAAAACGATCTTAGTTCCTCCTCTATTGTGCTGTCATGTTGCTTGGCTTTAT
Syn 0.25	NP crRNA: CTCAAACTGTGACACACGAT	NP	GTCACTTTTATGTAAGTTTGCCAAAAGCGACATAAACCAGGACAATCTCAAACTGTGACAGAGGATGTAAACATATTAAAACGATCTTAGTTCCTCCTCTATTGTGCTGTCATGTTGCTTGGCTTTAT
Syn 0.52	NP crRNA: CTCAAACTGTGACACACGAT	NP	GTCACTTTTATGTAAGTTTGCCAAAAGCGACATAAACCAGGACAATCTCAAACTGTGACAGAGGATGTAAACATATTAAAACGATCTTAGTTCCTCCTCTATTGTGCTGTCATGTTGCTTGGCTTTAT
