# Supplementary material for: Affinity-optimizing enhancer variants disrupt development
Source: Nature. 2024 Jan 17;626(7997):151–9. doi: 10.1038/s41586-023-06922-8 (PMC10830414; doi:10.1038/s41586-023-06922-8)
Supplement: Supplementary file 9 — Source Data Fig. 3 [file 41586_2023_6922_MOESM9_ESM.xlsx]

## Sheet: Fig. 3A
PENETRANCE AND LATERALITY PER MOUSE - if bilateral, record the most severe phenotype									STATISTICS: Fisher's exact test
							If unilateral, digit phenotype occurs on
Mouse line	Genotype	# mice	Penetrance	Bilateral digit phenotype	Unilateral digit phenotype		Right	Left	PENETRANCE% p-value
WT	WT	135	0							French2 HOM	Indian2 HOM	Syn0.25 HOM			French2 HET	Indian2 HET	Syn0.25 HET	Syn0.25/LOF
			0						French2 HOM					French2 HET
									Indian2 HOM	0.7898				Indian2 HET	0.4748
Ets-A LOF	HET	71	0						Syn0.25 HOM	0.7939	0.3923			Syn0.25 HET	0.8485	0.2966		0.01208
			0
									LATERALITY% p-value
Ets-A LOF	HOM	73	0							French2 HOM	Indian2 HOM	Syn0.25 HOM			French2 HET	Indian2 HET	Syn0.25 HET	Syn0.25/LOF
			0						French2 HOM					French2 HET
									Indian2 HOM	0.7029				Indian2 HET	0.6464
French 2	HET	83	16	0	16		14	2	Syn0.25 HOM	0.2751	0.467			Syn0.25 HET	0.8485	0.333		0.01208
			0.192771	0	0.192771		0.875	0.125
Indian 2	HET	99	24	1	23		16	7	STATISTICS: Chi Square Goodness of Fit test for unilateral right vs left
			0.242424	0.010101	0.232323		0.695652	0.304348					* if p<0.05
									French2 HET, unilateral 16	Observed	Expected	(O-E)2/E
Syn 0.25	HET	95	17	0	17		16	1	Right	14	8	4.5
			0.178947	0	0.178947		0.941176	0.0588235	Left	2	8	4.5
											X2	9
French 2	HOM	65	54	27	27		19	8			p-value	0.0026998	*
			0.830769	0.415385	0.415385		0.703704	0.296296
									Indian2 HET, unilateral 23	Observed	Expected	(O-E)2/E
Indian 2	HOM	46	40	17	23		19	4	Right	16	11.5	1.76087
			0.869565	0.369565	0.5		0.826087	0.173913	Left	7	11.5	1.76087
											X2	3.52174
Syn 0.25	HOM	39	31	10	21		13	8			p-value	0.0605689
			0.794872	0.25641	0.538462		0.619048	0.380952
									Syn0.25 HET, unilateral 17	Observed	Expected	(O-E)2/E
Syn 0.25/LOF	HET/HET	89	0.05	0	5		5	0	Right	16	8.5	6.61765
			0.0561798	0	0.0561798		1	0	Left	1	8.5	6.61765
											X2	13.2353
											p-value	0.000274727	*
									French2 HOM, unilateral 27	Observed	Expected	(O-E)2/E
									Right	19	13.5	2.24074
									Left	8	13.5	2.24074
											X2	4.48148
											p-value	0.034264	*
									Indian2 HOM, unilateral 23	Observed	Expected	(O-E)2/E
									Right	19	11.5	4.8913
									Left	4	11.5	4.8913
											X2	9.78261
											p-value	0.0017617	*
									Syn0.25 HOM, unilateral 21	Observed	Expected	(O-E)2/E
									Right	13	10.5	0.595238
									Left	8	10.5	0.595238
											X2	1.19048
											p-value	0.275234
Mouse line	Genotype	# mice
WT	WT	135
Ets-A LOF	HET	71
Ets-A LOF	HOM	73
French 2	HET	83
Indian 2	HET	99
Syn 0.25	HET	95
French 2	HOM	65
Indian 2	HOM	46
Syn 0.25	HOM	39
Syn 0.25	HET/HET	89

## Sheet: Fig. 3B
DIGIT PHENOTYPE PER MOUSE - if bilateral, record the most severe phenotype															STATISTICS: Fisher's exact test
Mouse line	Genotype	# mice	#bilaterals with different phenotypes on both hindlimbs	5 dig. no TT	5 dig. TT	6 dig. no TT	6 dig. one TT	6 dig. both TT	7 dig. no TT	7 dig. 1 TT	7 dig. 2 TT	7 dig. 3 TT	8 dig. 4 TT		DIGITS PHENOTYPE p-value
WT	WT	135	N/A	135	0	0	0	0	0	0	0	0	0			French2 HOM	Indian2 HOM	Syn0.25 HOM			French2 HET	Indian2 HET	Syn0.25 HET	Syn0.25/LOF
				1	0	0	0	0	0	0	0	0	0		French2 HOM					French2 HET
															Indian2 HOM	0.4738				Indian2 HET	0.9965
Ets-A LOF	HET	71	N/A	71	0	0	0	0	0	0	0	0	0		Syn0.25 HOM	0.9098	0.7794			Syn0.25 HET	0.3667	0.7237		0.06954
				1	0	0	0	0	0	0	0	0	0
Ets-A LOF	HOM	73	N/A	73	0	0	0	0	0	0	0	0	0		DIGITS PHENOTYPE BETWEEN FEMALE-MALE% p-value
				1	0	0	0	0	0	0	0	0	0		French2 HOM	Indian2 HOM	Syn0.25 HOM		French2 HET	Indian2 HET	Syn0.25 HET	Syn0.25/LOF
															0.05477	0.4362	0.2703		0.5167	0.1514	0.06924	0.7089
French 2	HET	83	N/A	67	0	9	7	0	0	0	0	0	0
				0.807229	0	0.108434	0.0843373	0	0	0	0	0	0
Indian 2	HET	99	1	75	0	9	10	1	1	1	1	1	0
				0.757576	0	0.0909091	0.10101	0.010101	0.010101	0.010101	0.010101	0.010101	0
Syn 0.25	HET	95	N/A	78	0	7	5	0	1	1	3	0	0
				0.821053	0	0.0736842	0.0526316	0	0.0105263	0.0105263	0.0315789	0	0
French 2	HOM	65	12	11	2	10	27	6	0	3	5	1	0
				0.169231	0.0307692	0.153846	0.415385	0.0923077	0	0.0461538	0.0769231	0.0153846	0
Indian 2	HOM	46	9	6	0	9	16	9	2	1	2	1	0
				0.130435	0	0.195652	0.347826	0.195652	0.0434783	0.0217391	0.0434783	0.0217391	0
Syn 0.25	HOM	39	4	8	0	5	14	5	1	2	4	0	0
				0.205128	0	0.128205	0.358974	0.128205	0.025641	0.0512821	0.102564	0	0
Syn 0.25/LOF	HET/HET	89	N/A	84	0	3	0	0	0	1	1	0	0
				0.94382	0	0.0337079	0	0	0	0.011236	0.011236	0	0
Mouse line	Genotype	# mice	Bilateral digit phenotype	Left	Right
WT	WT	135
Ets-A LOF	HET	71
Ets-A LOF	HOM	73
French 2	HET	83	0	2	14
			0	0.0240964	0.168675
Indian 2	HET	99	1	7	16
			0.010101	0.0707071	0.161616
Syn 0.25	HET	95	0	1	16
			0	0.0105263	0.168421
French 2	HOM	65	27	8	19
			0.415385	0.123077	0.292308
Indian 2	HOM	46	17	4	19
			0.369565	0.0869565	0.413043
Syn 0.25	HOM	39	10	8	13
			0.25641	0.205128	0.333333
Syn 0.25	HET/HET	89	0	0	5
			0	0	0.0561798
