# Supplementary material for: Affinity-optimizing enhancer variants disrupt development
Source: Nature. 2024 Jan 17;626(7997):151–9. doi: 10.1038/s41586-023-06922-8 (PMC10830414; doi:10.1038/s41586-023-06922-8)
Supplement: Supplementary file 10 — Source Data Fig. 5 [file 41586_2023_6922_MOESM10_ESM.xlsx]

## Sheet: ETS_ZRS (Fig 5B)
Element	SNV ID	chrom	pos	ref	alt	kmer-ref	kmer-alt	aff-ref	aff-alt	aff-fc	effect	p-value (adjusted)	logp-adj	logp-adj*direction
ZRSh-13h2	chr7_156791119_T_A	chr7	156791119	T	A	TGAGATAT	AGAGATAT				0.01	0.932558	0.0303241	0.0303241
ZRSh-13h2	chr7_156791119_T_C	chr7	156791119	T	C	TGAGATAT	CGAGATAT				-0.03	0.444275	0.352348	-0.352348
ZRSh-13h2	chr7_156791119_T_G	chr7	156791119	T	G	TGAGATAT	GGAGATAT				0.05	0.650475	0.18677	0.18677
ZRSh-13h2	chr7_156791120_G_A	chr7	156791120	G	A	GAGATATG	AAGATATG				0.04	0.138391	0.858891	0.858891
ZRSh-13h2	chr7_156791120_G_C	chr7	156791120	G	C	GAGATATG	CAGATATG				-0.03	0.62433	0.204586	-0.204586
ZRSh-13h2	chr7_156791120_G_T	chr7	156791120	G	T	GAGATATG	TAGATATG				-0.01	0.894073	0.048627	-0.048627
ZRSh-13h2	chr7_156791121_A_C	chr7	156791121	A	C	AGATATGG	CGATATGG				-0.06	0.292747	0.533508	-0.533508
ZRSh-13h2	chr7_156791121_A_G	chr7	156791121	A	G	TGAGATAT	TGGGATAT				-0.04	0.359629	0.444145	-0.444145
ZRSh-13h2	chr7_156791121_A_T	chr7	156791121	A	T	AGATATGG	TGATATGG				-0.02	0.522737	0.281717	-0.281717
ZRSh-13h2	chr7_156791122_G_A	chr7	156791122	G	A	GATATGGC	AATATGGC				-0.07	0.00441255	2.35531	-2.35531
ZRSh-13h2	chr7_156791122_G_C	chr7	156791122	G	C	GATATGGC	CATATGGC				-0.03	0.661822	0.179259	-0.179259
ZRSh-13h2	chr7_156791122_G_T	chr7	156791122	G	T	GATATGGC	TATATGGC				0.02	0.765963	0.115792	0.115792
ZRSh-13h2	chr7_156791123_A_C	chr7	156791123	A	C	ATATGGCT	CTATGGCT				0.11	0.185146	0.732485	0.732485
ZRSh-13h2	chr7_156791123_A_G	chr7	156791123	A	G	ATATGGCT	GTATGGCT				-0.01	0.928581	0.0321804	-0.0321804
ZRSh-13h2	chr7_156791123_A_T	chr7	156791123	A	T	ATATGGCT	TTATGGCT				-0.01	0.802715	0.0954388	-0.0954388
ZRSh-13h2	chr7_156791124_T_A	chr7	156791124	T	A	TATGGCTT	AATGGCTT				-0.09	0.211634	0.674415	-0.674415
ZRSh-13h2	chr7_156791124_T_C	chr7	156791124	T	C	TATGGCTT	CATGGCTT				0.01	0.808291	0.0924321	0.0924321
ZRSh-13h2	chr7_156791124_T_G	chr7	156791124	T	G	TATGGCTT	GATGGCTT				0.02	0.904044	0.0438104	0.0438104
ZRSh-13h2	chr7_156791125_A_C	chr7	156791125	A	C	ATGGCTTC	CTGGCTTC				0.14	0.192517	0.71553	0.71553
ZRSh-13h2	chr7_156791125_A_G	chr7	156791125	A	G	ATGGCTTC	GTGGCTTC				0.02	0.731056	0.13605	0.13605
ZRSh-13h2	chr7_156791125_A_T	chr7	156791125	A	T	ATGGCTTC	TTGGCTTC				-0.01	0.769387	0.113855	-0.113855
ZRSh-13h2	chr7_156791126_T_A	chr7	156791126	T	A	TGGCTTCA	AGGCTTCA				0.03	0.437733	0.358791	0.358791
ZRSh-13h2	chr7_156791126_T_C	chr7	156791126	T	C	TGGCTTCA	CGGCTTCA				0.01	0.781575	0.10703	0.10703
ZRSh-13h2	chr7_156791126_T_G	chr7	156791126	T	G	TGGCTTCA	GGGCTTCA				0.03	0.811664	0.090624	0.090624
ZRSh-13h2	chr7_156791127_G_A	chr7	156791127	G	A	GGCTTCAT	AGCTTCAT				0.02	0.476867	0.321602	0.321602
ZRSh-13h2	chr7_156791127_G_C	chr7	156791127	G	C	GGCTTCAT	CGCTTCAT				-0.1	0.0477685	1.32086	-1.32086
ZRSh-13h2	chr7_156791127_G_T	chr7	156791127	G	T	GGCTTCAT	TGCTTCAT				0.06	0.224243	0.649282	0.649282
ZRSh-13h2	chr7_156791128_G_A	chr7	156791128	G	A	GCTTCATT	ACTTCATT				-0.05	0.0027884	2.55464	-2.55464
ZRSh-13h2	chr7_156791128_G_C	chr7	156791128	G	C	GCTTCATT	CCTTCATT				0.08	0.0108115	1.96611	1.96611
ZRSh-13h2	chr7_156791128_G_T	chr7	156791128	G	T	GCTTCATT	TCTTCATT				0.01	0.788827	0.103018	0.103018
ZRSh-13h2	chr7_156791129_C_A	chr7	156791129	C	A	ATGGCTTC	ATGGATTC				0.01	0.909474	0.0412096	0.0412096
ZRSh-13h2	chr7_156791129_C_G	chr7	156791129	C	G	CTTCATTT	GTTCATTT				0.11	0.0523954	1.28071	1.28071
ZRSh-13h2	chr7_156791129_C_T	chr7	156791129	C	T	CTTCATTT	TTTCATTT				0.04	0.0214893	1.66778	1.66778
ZRSh-13h2	chr7_156791130_T_A	chr7	156791130	T	A	TTCATTTT	ATCATTTT				-0.01	0.719454	0.142997	-0.142997
ZRSh-13h2	chr7_156791130_T_C	chr7	156791130	T	C	TTCATTTT	CTCATTTT				0.01	0.692353	0.159672	0.159672
ZRSh-13h2	chr7_156791130_T_G	chr7	156791130	T	G	TTCATTTT	GTCATTTT				0.05	0.177266	0.751374	0.751374
ZRSh-13h2	chr7_156791131_T_A	chr7	156791131	T	A	TCATTTTC	ACATTTTC				0.08	0.010311	1.9867	1.9867
ZRSh-13h2	chr7_156791131_T_C	chr7	156791131	T	C	TCATTTTC	CCATTTTC				0.01	0.859344	0.0658331	0.0658331
ZRSh-13h2	chr7_156791131_T_G	chr7	156791131	T	G	TCATTTTC	GCATTTTC				0.02	0.860773	0.0651115	0.0651115
ZRSh-13h2	chr7_156791132_C_A	chr7	156791132	C	A	CATTTTCT	AATTTTCT				0.01	0.91452	0.0388067	0.0388067
ZRSh-13h2	chr7_156791132_C_G	chr7	156791132	C	G	CATTTTCT	GATTTTCT				-0.02	0.936786	0.0283596	-0.0283596
ZRSh-13h2	chr7_156791132_C_T	chr7	156791132	C	T	CATTTTCT	TATTTTCT				-0.03	0.319339	0.495747	-0.495747
ZRSh-13h2	chr7_156791133_A_C	chr7	156791133	A	C	GCTTCATT	GCTTCCTT				-0.06	0.504575	0.297074	-0.297074
ZRSh-13h2	chr7_156791133_A_G	chr7	156791133	A	G	ATTTTCTG	GTTTTCTG				-0.08	0.057516	1.24021	-1.24021
ZRSh-13h2	chr7_156791133_A_T	chr7	156791133	A	T	ATTTTCTG	TTTTTCTG				0	0.920451	0.0359995	0.0359995
ZRSh-13h2	chr7_156791134_T_A	chr7	156791134	T	A	TTTTCTGT	ATTTCTGT				-0.06	0.0382385	1.4175	-1.4175
ZRSh-13h2	chr7_156791134_T_C	chr7	156791134	T	C	TTTTCTGT	CTTTCTGT				0.04	0.211826	0.674021	0.674021
ZRSh-13h2	chr7_156791134_T_G	chr7	156791134	T	G	TTTTCTGT	GTTTCTGT				-0.01	0.835742	0.0779279	-0.0779279
ZRSh-13h2	chr7_156791135_T_A	chr7	156791135	T	A	TTTCTGTA	ATTCTGTA				0.09	0.00505604	2.29619	2.29619
ZRSh-13h2	chr7_156791135_T_C	chr7	156791135	T	C	TTTCTGTA	CTTCTGTA				0.02	0.636884	0.19594	0.19594
ZRSh-13h2	chr7_156791135_T_G	chr7	156791135	T	G	TTTCTGTA	GTTCTGTA				-0.06	0.202298	0.694007	-0.694007
ZRSh-13h2	chr7_156791136_T_A	chr7	156791136	T	A	TTCTGTAA	ATCTGTAA				0.09	5.91038e-05	4.22838	4.22838
ZRSh-13h2	chr7_156791136_T_C	chr7	156791136	T	C	TTCTGTAA	CTCTGTAA				0	0.960178	0.0176485	0.0176485
ZRSh-13h2	chr7_156791136_T_G	chr7	156791136	T	G	TTCTGTAA	GTCTGTAA				0.05	0.331335	0.479732	0.479732
ZRSh-13h2	chr7_156791137_T_A	chr7	156791137	T	A	TCTGTAAT	ACTGTAAT				-0.06	0.145026	0.838553	-0.838553
ZRSh-13h2	chr7_156791137_T_C	chr7	156791137	T	C	ATTTTCTG	ATTTCCTG				0.05	0.0525681	1.27928	1.27928
ZRSh-13h2	chr7_156791137_T_G	chr7	156791137	T	G	TCTGTAAT	GCTGTAAT				0.02	0.803369	0.0950847	0.0950847
ZRSh-13h2	chr7_156791138_C_A	chr7	156791138	C	A	CTGTAATA	ATGTAATA				0.22	5.91038e-05	4.22838	4.22838
ZRSh-13h2	chr7_156791138_C_G	chr7	156791138	C	G	CTGTAATA	GTGTAATA				-0.07	0.20364	0.691136	-0.691136
ZRSh-13h2	chr7_156791138_C_T	chr7	156791138	C	T	CTGTAATA	TTGTAATA				-0.05	0.0161249	1.7925	-1.7925
ZRSh-13h2	chr7_156791139_T_A	chr7	156791139	T	A	TGTAATAA	AGTAATAA				0.03	0.430375	0.366153	0.366153
ZRSh-13h2	chr7_156791139_T_C	chr7	156791139	T	C	TTTTCTGT	TTTTCCGT				0.02	0.540595	0.267128	0.267128
ZRSh-13h2	chr7_156791139_T_G	chr7	156791139	T	G	TGTAATAA	GGTAATAA				-0.01	0.954679	0.0201424	-0.0201424
ZRSh-13h2	chr7_156791140_G_A	chr7	156791140	G	A	GTAATAAA	ATAATAAA				0.1	5.91038e-05	4.22838	4.22838
ZRSh-13h2	chr7_156791140_G_C	chr7	156791140	G	C	GTAATAAA	CTAATAAA				0.1	0.00047819	3.3204	3.3204
ZRSh-13h2	chr7_156791140_G_T	chr7	156791140	G	T	GTAATAAA	TTAATAAA				0.04	0.207043	0.683939	0.683939
ZRSh-13h2	chr7_156791141_T_A	chr7	156791141	T	A	TAATAAAC	AAATAAAC				0.04	0.41444	0.382538	0.382538
ZRSh-13h2	chr7_156791141_T_C	chr7	156791141	T	C	TAATAAAC	CAATAAAC				0.01	0.837386	0.0770744	0.0770744
ZRSh-13h2	chr7_156791141_T_G	chr7	156791141	T	G	CTGTAATA	CTGGAATA				0.15	0.109405	0.960964	0.960964
ZRSh-13h2	chr7_156791142_A_C	chr7	156791142	A	C	AATAAACA	CATAAACA				0.01	0.899864	0.0458232	0.0458232
ZRSh-13h2	chr7_156791142_A_G	chr7	156791142	A	G	AATAAACA	GATAAACA				0.03	0.0875304	1.05784	1.05784
ZRSh-13h2	chr7_156791142_A_T	chr7	156791142	A	T	AATAAACA	TATAAACA				0.09	0.00349941	2.45601	2.45601
ZRSh-13h2	chr7_156791143_A_C	chr7	156791143	A	C	ATAAACAC	CTAAACAC				0.07	0.196692	0.706213	0.706213
ZRSh-13h2	chr7_156791143_A_G	chr7	156791143	A	G	ATAAACAC	GTAAACAC				0.13	5.91038e-05	4.22838	4.22838
ZRSh-13h2	chr7_156791143_A_T	chr7	156791143	A	T	ATAAACAC	TTAAACAC				0.23	5.91038e-05	4.22838	4.22838
ZRSh-13h2	chr7_156791144_T_A	chr7	156791144	T	A	TAAACACT	AAAACACT				0.03	0.253493	0.596035	0.596035
ZRSh-13h2	chr7_156791144_T_C	chr7	156791144	T	C	TAAACACT	CAAACACT				0	0.961014	0.0172702	0.0172702
ZRSh-13h2	chr7_156791144_T_G	chr7	156791144	T	G	TAAACACT	GAAACACT				0.04	0.690984	0.160532	0.160532
ZRSh-13h2	chr7_156791145_A_C	chr7	156791145	A	C	AAACACTA	CAACACTA				0.18	0.00032593	3.48688	3.48688
ZRSh-13h2	chr7_156791145_A_G	chr7	156791145	A	G	AAACACTA	GAACACTA				-0.04	0.0181089	1.74211	-1.74211
ZRSh-13h2	chr7_156791145_A_T	chr7	156791145	A	T	AAACACTA	TAACACTA				-0.01	0.916947	0.0376559	-0.0376559
ZRSh-13h2	chr7_156791146_A_C	chr7	156791146	A	C	AACACTAA	CACACTAA				-0.1	0.0100895	1.99613	-1.99613
ZRSh-13h2	chr7_156791146_A_G	chr7	156791146	A	G	AACACTAA	GACACTAA				-0.01	0.764224	0.116779	-0.116779
ZRSh-13h2	chr7_156791146_A_T	chr7	156791146	A	T	AACACTAA	TACACTAA				0.2	0.0527003	1.27819	1.27819
ZRSh-13h2	chr7_156791147_A_C	chr7	156791147	A	C	ACACTAAG	CCACTAAG				-0.06	0.0909014	1.04143	-1.04143
ZRSh-13h2	chr7_156791147_A_G	chr7	156791147	A	G	ACACTAAG	GCACTAAG				-0.04	0.000869514	3.06072	-3.06072
ZRSh-13h2	chr7_156791147_A_T	chr7	156791147	A	T	ACACTAAG	TCACTAAG				0	0.977681	0.00980281	0.00980281
ZRSh-13h2	chr7_156791148_C_A	chr7	156791148	C	A	CACTAAGA	AACTAAGA				0.05	0.501881	0.2994	0.2994
ZRSh-13h2	chr7_156791148_C_G	chr7	156791148	C	G	CACTAAGA	GACTAAGA				-0.05	0.312509	0.505138	-0.505138
ZRSh-13h2	chr7_156791148_C_T	chr7	156791148	C	T	CACTAAGA	TACTAAGA				-0.01	0.637904	0.195245	-0.195245
ZRSh-13h2	chr7_156791149_A_C	chr7	156791149	A	C	ACTAAGAT	CCTAAGAT				0.02	0.795611	0.099299	0.099299
ZRSh-13h2	chr7_156791149_A_G	chr7	156791149	A	G	ACTAAGAT	GCTAAGAT				-0.04	0.00100977	2.99578	-2.99578
ZRSh-13h2	chr7_156791149_A_T	chr7	156791149	A	T	ACTAAGAT	TCTAAGAT				-0.06	0.00270475	2.56787	-2.56787
ZRSh-13h2	chr7_156791150_C_A	chr7	156791150	C	A	CTAAGATC	ATAAGATC				-0.06	0.126271	0.898696	-0.898696
ZRSh-13h2	chr7_156791150_C_G	chr7	156791150	C	G	CTAAGATC	GTAAGATC				-0.08	0.034059	1.46777	-1.46777
ZRSh-13h2	chr7_156791150_C_T	chr7	156791150	C	T	CTAAGATC	TTAAGATC				-0.04	0.00655565	2.18338	-2.18338
ZRSh-13h2	chr7_156791151_T_A	chr7	156791151	T	A	TAAGATCA	AAAGATCA				-0.06	0.00969069	2.01365	-2.01365
ZRSh-13h2	chr7_156791151_T_C	chr7	156791151	T	C	TAAGATCA	CAAGATCA				-0.02	0.501005	0.300158	-0.300158
ZRSh-13h2	chr7_156791151_T_G	chr7	156791151	T	G	TAAGATCA	GAAGATCA				-0.06	0.33573	0.47401	-0.47401
ZRSh-13h2	chr7_156791152_A_C	chr7	156791152	A	C	AAGATCAA	CAGATCAA				0.01	0.901276	0.0451422	0.0451422
ZRSh-13h2	chr7_156791152_A_G	chr7	156791152	A	G	AAGATCAA	GAGATCAA				0	0.933092	0.0300756	0.0300756
ZRSh-13h2	chr7_156791152_A_T	chr7	156791152	A	T	AAGATCAA	TAGATCAA				-0.05	0.179969	0.744803	-0.744803
ZRSh-13h2	chr7_156791153_A_C	chr7	156791153	A	C	AGATCAAA	CGATCAAA				0.01	0.885449	0.0528367	0.0528367
ZRSh-13h2	chr7_156791153_A_G	chr7	156791153	A	G	TAAGATCA	TAGGATCA				-0.01	0.562308	0.250026	-0.250026
ZRSh-13h2	chr7_156791153_A_T	chr7	156791153	A	T	AGATCAAA	TGATCAAA				-0.01	0.564159	0.248598	-0.248598
ZRSh-13h2	chr7_156791154_G_A	chr7	156791154	G	A	GATCAAAA	AATCAAAA				0	0.929415	0.0317902	0.0317902
ZRSh-13h2	chr7_156791154_G_C	chr7	156791154	G	C	GATCAAAA	CATCAAAA				0.11	0.0100514	1.99777	1.99777
ZRSh-13h2	chr7_156791154_G_T	chr7	156791154	G	T	GATCAAAA	TATCAAAA				-0.07	0.0128051	1.89262	-1.89262
ZRSh-13h2	chr7_156791155_A_C	chr7	156791155	A	C	ATCAAAAC	CTCAAAAC				-0.03	0.701034	0.154261	-0.154261
ZRSh-13h2	chr7_156791155_A_G	chr7	156791155	A	G	ATCAAAAC	GTCAAAAC				-0.05	0.00196704	2.70619	-2.70619
ZRSh-13h2	chr7_156791155_A_T	chr7	156791155	A	T	ATCAAAAC	TTCAAAAC				-0.01	0.761669	0.118234	-0.118234
ZRSh-13h2	chr7_156791156_T_A	chr7	156791156	T	A	TCAAAACA	ACAAAACA				0	0.933921	0.0296898	0.0296898
ZRSh-13h2	chr7_156791156_T_C	chr7	156791156	T	C	TCAAAACA	CCAAAACA				-0.04	0.0132784	1.87686	-1.87686
ZRSh-13h2	chr7_156791156_T_G	chr7	156791156	T	G	TCAAAACA	GCAAAACA				0.05	0.472273	0.325807	0.325807
ZRSh-13h2	chr7_156791157_C_A	chr7	156791157	C	A	CAAAACAT	AAAAACAT				-0.06	0.21025	0.677265	-0.677265
ZRSh-13h2	chr7_156791157_C_G	chr7	156791157	C	G	CAAAACAT	GAAAACAT				0.08	0.206493	0.685094	0.685094
ZRSh-13h2	chr7_156791157_C_T	chr7	156791157	C	T	CAAAACAT	TAAAACAT				0.07	5.91038e-05	4.22838	4.22838
ZRSh-13h2	chr7_156791158_A_C	chr7	156791158	A	C	AGATCAAA	AGATCCAA				0	0.961572	0.0170184	0.0170184
ZRSh-13h2	chr7_156791158_A_G	chr7	156791158	A	G	AAAACATG	GAAACATG				0.05	5.91038e-05	4.22838	4.22838
ZRSh-13h2	chr7_156791158_A_T	chr7	156791158	A	T	AAAACATG	TAAACATG				0.03	0.0698702	1.15571	1.15571
ZRSh-13h2	chr7_156791159_A_C	chr7	156791159	A	C	AAACATGA	CAACATGA				0.24	5.91038e-05	4.22838	4.22838
ZRSh-13h2	chr7_156791159_A_G	chr7	156791159	A	G	AAACATGA	GAACATGA				0.01	0.688643	0.162006	0.162006
ZRSh-13h2	chr7_156791159_A_T	chr7	156791159	A	T	AAACATGA	TAACATGA				0.24	5.91038e-05	4.22838	4.22838
ZRSh-13h2	chr7_156791160_A_C	chr7	156791160	A	C	AACATGAC	CACATGAC				0.11	0.00142501	2.84618	2.84618
ZRSh-13h2	chr7_156791160_A_G	chr7	156791160	A	G	AACATGAC	GACATGAC				0	0.897627	0.046904	0.046904
ZRSh-13h2	chr7_156791160_A_T	chr7	156791160	A	T	AACATGAC	TACATGAC				0.02	0.49358	0.306643	0.306643
ZRSh-13h2	chr7_156791161_A_C	chr7	156791161	A	C	ACATGACC	CCATGACC				0	0.992468	0.00328346	0.00328346
ZRSh-13h2	chr7_156791161_A_G	chr7	156791161	A	G	ACATGACC	GCATGACC				-0.02	0.344564	0.462731	-0.462731
ZRSh-13h2	chr7_156791161_A_T	chr7	156791161	A	T	ACATGACC	TCATGACC				0	0.968869	0.0137347	0.0137347
ZRSh-13h2	chr7_156791162_C_A	chr7	156791162	C	A	CATGACCC	AATGACCC				0.03	0.700853	0.154373	0.154373
ZRSh-13h2	chr7_156791162_C_G	chr7	156791162	C	G	CATGACCC	GATGACCC				0.01	0.908435	0.0417063	0.0417063
ZRSh-13h2	chr7_156791162_C_T	chr7	156791162	C	T	CATGACCC	TATGACCC				-0.05	0.00501652	2.2996	-2.2996
ZRSh-13h2	chr7_156791163_A_C	chr7	156791163	A	C	ATGACCCA	CTGACCCA				-0.07	0.171515	0.765699	-0.765699
ZRSh-13h2	chr7_156791163_A_G	chr7	156791163	A	G	ATGACCCA	GTGACCCA				-0.01	0.546454	0.262446	-0.262446
ZRSh-13h2	chr7_156791163_A_T	chr7	156791163	A	T	ATGACCCA	TTGACCCA				0	0.948679	0.0228809	0.0228809
ZRSh-13h2	chr7_156791164_T_A	chr7	156791164	T	A	TGACCCAA	AGACCCAA				0.01	0.864127	0.0634225	0.0634225
ZRSh-13h2	chr7_156791164_T_C	chr7	156791164	T	C	TGACCCAA	CGACCCAA				0.01	0.444931	0.351707	0.351707
ZRSh-13h2	chr7_156791164_T_G	chr7	156791164	T	G	TGACCCAA	GGACCCAA				0.01	0.861725	0.0646314	0.0646314
ZRSh-13h2	chr7_156791165_G_A	chr7	156791165	G	A	GACCCAAG	AACCCAAG				0.01	0.62901	0.201342	0.201342
ZRSh-13h2	chr7_156791165_G_C	chr7	156791165	G	C	GACCCAAG	CACCCAAG				-0.08	0.571611	0.2429	-0.2429
ZRSh-13h2	chr7_156791165_G_T	chr7	156791165	G	T	GACCCAAG	TACCCAAG				0.01	0.89414	0.0485944	0.0485944
ZRSh-13h2	chr7_156791166_A_C	chr7	156791166	A	C	ACCCAAGT	CCCCAAGT				0.03	0.594666	0.225727	0.225727
ZRSh-13h2	chr7_156791166_A_G	chr7	156791166	A	G	ACCCAAGT	GCCCAAGT				-0.02	0.249045	0.603723	-0.603723
ZRSh-13h2	chr7_156791166_A_T	chr7	156791166	A	T	ACCCAAGT	TCCCAAGT				0	0.881315	0.0548687	0.0548687
ZRSh-13h2	chr7_156791167_C_A	chr7	156791167	C	A	CCCAAGTT	ACCAAGTT				0	0.984799	0.00665226	0.00665226
ZRSh-13h2	chr7_156791167_C_G	chr7	156791167	C	G	CCCAAGTT	GCCAAGTT				0.05	0.145917	0.835893	0.835893
ZRSh-13h2	chr7_156791167_C_T	chr7	156791167	C	T	TGACCCAA	TGATCCAA				0.07	5.91038e-05	4.22838	4.22838
ZRSh-13h2	chr7_156791168_C_A	chr7	156791168	C	A	CCAAGTTA	ACAAGTTA				0.15	5.91038e-05	4.22838	4.22838
ZRSh-13h2	chr7_156791168_C_G	chr7	156791168	C	G	CCAAGTTA	GCAAGTTA				0.2	5.91038e-05	4.22838	4.22838
ZRSh-13h2	chr7_156791168_C_T	chr7	156791168	C	T	CCAAGTTA	TCAAGTTA				0.11	5.91038e-05	4.22838	4.22838
ZRSh-13h2	chr7_156791169_C_A	chr7	156791169	C	A	CAAGTTAA	AAAGTTAA				-0.01	0.91895	0.0367082	-0.0367082
ZRSh-13h2	chr7_156791169_C_G	chr7	156791169	C	G	CAAGTTAA	GAAGTTAA				-0.1	0.131545	0.880926	-0.880926
ZRSh-13h2	chr7_156791169_C_T	chr7	156791169	C	T	CAAGTTAA	TAAGTTAA				-0.05	0.0273017	1.56381	-1.56381
ZRSh-13h2	chr7_156791170_A_C	chr7	156791170	A	C	AAGTTAAA	CAGTTAAA				-0.05	0.342536	0.465294	-0.465294
ZRSh-13h2	chr7_156791170_A_G	chr7	156791170	A	G	AAGTTAAA	GAGTTAAA				-0.03	0.0997044	1.00129	-1.00129
ZRSh-13h2	chr7_156791170_A_T	chr7	156791170	A	T	AAGTTAAA	TAGTTAAA				-0.04	0.0613718	1.21203	-1.21203
ZRSh-13h2	chr7_156791171_A_C	chr7	156791171	A	C	AGTTAAAT	CGTTAAAT				-0.02	0.626668	0.202962	-0.202962
ZRSh-13h2	chr7_156791171_A_G	chr7	156791171	A	G	AGTTAAAT	GGTTAAAT				-0.02	0.21201	0.673645	-0.673645
ZRSh-13h2	chr7_156791171_A_T	chr7	156791171	A	T	AGTTAAAT	TGTTAAAT				0	0.917201	0.0375355	0.0375355
ZRSh-13h2	chr7_156791172_G_A	chr7	156791172	G	A	GTTAAATT	ATTAAATT				-0.04	0.0201163	1.69645	-1.69645
ZRSh-13h2	chr7_156791172_G_C	chr7	156791172	G	C	GTTAAATT	CTTAAATT				-0.02	0.760681	0.118798	-0.118798
ZRSh-13h2	chr7_156791172_G_T	chr7	156791172	G	T	GTTAAATT	TTTAAATT				-0.05	0.42566	0.370937	-0.370937
ZRSh-13h2	chr7_156791173_T_A	chr7	156791173	T	A	TTAAATTT	ATAAATTT				0.04	0.0502801	1.2986	1.2986
ZRSh-13h2	chr7_156791173_T_C	chr7	156791173	T	C	TTAAATTT	CTAAATTT				0.01	0.54062	0.267108	0.267108
ZRSh-13h2	chr7_156791173_T_G	chr7	156791173	T	G	TTAAATTT	GTAAATTT				0.02	0.819732	0.086328	0.086328
ZRSh-13h2	chr7_156791174_T_A	chr7	156791174	T	A	TAAATTTC	AAAATTTC				0.06	0.0444927	1.35171	1.35171
ZRSh-13h2	chr7_156791174_T_C	chr7	156791174	T	C	TAAATTTC	CAAATTTC				0.24	5.91038e-05	4.22838	4.22838
ZRSh-13h2	chr7_156791174_T_G	chr7	156791174	T	G	TAAATTTC	GAAATTTC				0	0.99513	0.00212011	0.00212011
ZRSh-13h2	chr7_156791175_A_C	chr7	156791175	A	C	AAATTTCC	CAATTTCC				-0.24	0.00509448	2.2929	-2.2929
ZRSh-13h2	chr7_156791175_A_G	chr7	156791175	A	G	AAATTTCC	GAATTTCC				-0.01	0.799337	0.09727	-0.09727
ZRSh-13h2	chr7_156791175_A_T	chr7	156791175	A	T	AAATTTCC	TAATTTCC				-0.01	0.823128	0.0845328	-0.0845328
ZRSh-13h2	chr7_156791176_A_C	chr7	156791176	A	C	AATTTCCT	CATTTCCT				0.03	0.622513	0.205852	0.205852
ZRSh-13h2	chr7_156791176_A_G	chr7	156791176	A	G	AATTTCCT	GATTTCCT				-0.03	0.0581169	1.2357	-1.2357
ZRSh-13h2	chr7_156791176_A_T	chr7	156791176	A	T	AATTTCCT	TATTTCCT				-0.07	0.00235953	2.62717	-2.62717
ZRSh-13h2	chr7_156791177_A_C	chr7	156791177	A	C	ATTTCCTT	CTTTCCTT	0.391636	0.128949	0.329	0	0.984073	0.00697253	0.00697253
ZRSh-13h2	chr7_156791177_A_G	chr7	156791177	A	G	ATTTCCTT	GTTTCCTT	0.391636	0.254163	0.649	-0.05	0.0012424	2.90574	-2.90574
ZRSh-13h2	chr7_156791177_A_T	chr7	156791177	A	T	ATTTCCTT	TTTTCCTT	0.391636	0.169536	0.433	-0.02	0.404313	0.393283	-0.393283
ZRSh-13h2	chr7_156791178_T_A	chr7	156791178	T	A	ATTTCCTT	AATTCCTT	0.391636	0.113734	0.29	0.03	0.250418	0.601334	0.601334
ZRSh-13h2	chr7_156791178_T_C	chr7	156791178	T	C	ATTTCCTT	ACTTCCTT	0.391636	0.393827	1.01	-0.04	0.0100179	1.99922	-1.99922
ZRSh-13h2	chr7_156791178_T_G	chr7	156791178	T	G	ATTTCCTT	AGTTCCTT	0.391636	0.142528	0.364	-0.13	0.0211254	1.6752	-1.6752
ZRSh-13h2	chr7_156791179_T_A	chr7	156791179	T	A	ATTTCCTT	ATATCCTT	0.391636	0.170197	0.435	-0.07	0.00589686	2.22938	-2.22938
ZRSh-13h2	chr7_156791179_T_C	chr7	156791179	T	C	ATTTCCTT	ATCTCCTT				-0.03	0.00882417	2.05433	-2.05433
ZRSh-13h2	chr7_156791179_T_G	chr7	156791179	T	G	ATTTCCTT	ATGTCCTT				-0.02	0.8695	0.0607305	-0.0607305
ZRSh-13h2	chr7_156791180_T_A	chr7	156791180	T	A	ATTTCCTT	ATTACCTT				-0.02	0.548407	0.260897	-0.260897
ZRSh-13h2	chr7_156791180_T_C	chr7	156791180	T	C	AATTTCCT	AATTCCCT				-0.05	0.000114759	3.94021	-3.94021
ZRSh-13h2	chr7_156791180_T_G	chr7	156791180	T	G	ATTTCCTT	ATTGCCTT				0.14	0.0413285	1.38375	1.38375
ZRSh-13h2	chr7_156791181_C_A	chr7	156791181	C	A	ATTTCCTT	ATTTACTT				0.02	0.753031	0.123187	0.123187
ZRSh-13h2	chr7_156791181_C_G	chr7	156791181	C	G	ATTTCCTT	ATTTGCTT				0.05	0.640007	0.193815	0.193815
ZRSh-13h2	chr7_156791181_C_T	chr7	156791181	C	T	ATTTCCTT	ATTTTCTT				0.01	0.791778	0.101397	0.101397
ZRSh-13h2	chr7_156791182_C_A	chr7	156791182	C	A	ATTTCCTT	ATTTCATT				-0.05	0.0498164	1.30263	-1.30263
ZRSh-13h2	chr7_156791182_C_G	chr7	156791182	C	G	ATTTCCTT	ATTTCGTT				0.05	0.550851	0.258966	0.258966
ZRSh-13h2	chr7_156791182_C_T	chr7	156791182	C	T	ATTTCCTT	ATTTCTTT				-0.05	0.0677366	1.16918	-1.16918
ZRSh-13h2	chr7_156791183_T_A	chr7	156791183	T	A	ATTTCCTT	ATTTCCAT	0.391636	0.113659	0.29	0.02	0.51531	0.287932	0.287932
ZRSh-13h2	chr7_156791183_T_C	chr7	156791183	T	C	ATTTCCTT	ATTTCCCT	0.391636	0.159231	0.407	-0.01	0.645812	0.189894	-0.189894
ZRSh-13h2	chr7_156791183_T_G	chr7	156791183	T	G	ATTTCCTT	ATTTCCGT	0.391636	0.51505	1.32	0.03	0.637636	0.195427	0.195427
ZRSh-13h2	chr7_156791184_T_A	chr7	156791184	T	A	ATTTCCTT	ATTTCCTA	0.391636	0.211904	0.541	0	0.937918	0.0278352	0.0278352
ZRSh-13h2	chr7_156791184_T_C	chr7	156791184	T	C	ATTTCCTT	ATTTCCTC	0.391636	0.290448	0.742	0.01	0.562832	0.249621	0.249621
ZRSh-13h2	chr7_156791184_T_G	chr7	156791184	T	G	ATTTCCTT	ATTTCCTG	0.391636	0.546127	1.39	-0.01	0.892828	0.0492324	-0.0492324
ZRSh-13h2	chr7_156791185_G_A	chr7	156791185	G	A	GCAGGGTT	ACAGGGTT				-0.02	0.302901	0.518699	-0.518699
ZRSh-13h2	chr7_156791185_G_C	chr7	156791185	G	C	CCTTGCAG	CCTTCCAG				0	0.979115	0.00916652	0.00916652
ZRSh-13h2	chr7_156791185_G_T	chr7	156791185	G	T	GCAGGGTT	TCAGGGTT				0.04	0.503904	0.297652	0.297652
ZRSh-13h2	chr7_156791186_C_A	chr7	156791186	C	A	CAGGGTTC	AAGGGTTC				0	0.969453	0.0134731	0.0134731
ZRSh-13h2	chr7_156791186_C_G	chr7	156791186	C	G	CAGGGTTC	GAGGGTTC				0	0.972344	0.0121801	0.0121801
ZRSh-13h2	chr7_156791186_C_T	chr7	156791186	C	T	CAGGGTTC	TAGGGTTC				-0.02	0.337108	0.472231	-0.472231
ZRSh-13h2	chr7_156791187_A_C	chr7	156791187	A	C	AGGGTTCC	CGGGTTCC				0.07	0.0808125	1.09252	1.09252
ZRSh-13h2	chr7_156791187_A_G	chr7	156791187	A	G	AGGGTTCC	GGGGTTCC				0.01	0.50931	0.293018	0.293018
ZRSh-13h2	chr7_156791187_A_T	chr7	156791187	A	T	AGGGTTCC	TGGGTTCC				0.02	0.444115	0.352505	0.352505
ZRSh-13h2	chr7_156791188_G_A	chr7	156791188	G	A	GGGTTCCC	AGGTTCCC				0.08	0.000114759	3.94021	3.94021
ZRSh-13h2	chr7_156791188_G_C	chr7	156791188	G	C	GGGTTCCC	CGGTTCCC				0.03	0.811389	0.090771	0.090771
ZRSh-13h2	chr7_156791188_G_T	chr7	156791188	G	T	GGGTTCCC	TGGTTCCC				0.02	0.518678	0.285102	0.285102
ZRSh-13h2	chr7_156791189_G_A	chr7	156791189	G	A	GGTTCCCA	AGTTCCCA	0.0971889	0.124295	1.28	-0.04	0.130389	0.884758	-0.884758
ZRSh-13h2	chr7_156791189_G_C	chr7	156791189	G	C	GGTTCCCA	CGTTCCCA	0.0971889	0.0947133	0.975	0.12	0.0555264	1.2555	1.2555
ZRSh-13h2	chr7_156791189_G_T	chr7	156791189	G	T	GGTTCCCA	TGTTCCCA	0.0971889	0.102189	1.05	-0.01	0.792513	0.100994	-0.100994
ZRSh-13h2	chr7_156791190_G_A	chr7	156791190	G	A	CAGGGTTC	CAGGATTC				-0.01	0.517581	0.286022	-0.286022
ZRSh-13h2	chr7_156791190_G_C	chr7	156791190	G	C	GGTTCCCA	GCTTCCCA	0.0971889	0.112805	1.16	0	0.953999	0.0204519	0.0204519
ZRSh-13h2	chr7_156791190_G_T	chr7	156791190	G	T	GGTTCCCA	GTTTCCCA	0.0971889	0.113595	1.17	-0.04	0.382521	0.417345	-0.417345
ZRSh-13h2	chr7_156791191_T_A	chr7	156791191	T	A	AGGGTTCC	AGGGATCC				-0.02	0.653946	0.184458	-0.184458
ZRSh-13h2	chr7_156791191_T_C	chr7	156791191	T	C	GGTTCCCA	GGCTCCCA				0	0.920021	0.0362023	0.0362023
ZRSh-13h2	chr7_156791191_T_G	chr7	156791191	T	G	GGTTCCCA	GGGTCCCA				0.05	0.445781	0.350879	0.350879
ZRSh-13h2	chr7_156791192_T_A	chr7	156791192	T	A	GGTTCCCA	GGTACCCA				-0.01	0.710916	0.148181	-0.148181
ZRSh-13h2	chr7_156791192_T_C	chr7	156791192	T	C	GGTTCCCA	GGTCCCCA				0.04	0.007583	2.12016	2.12016
ZRSh-13h2	chr7_156791192_T_G	chr7	156791192	T	G	GGTTCCCA	GGTGCCCA				-0.07	0.223177	0.651351	-0.651351
ZRSh-13h2	chr7_156791193_C_A	chr7	156791193	C	A	GGTTCCCA	GGTTACCA				-0.05	0.268744	0.570661	-0.570661
ZRSh-13h2	chr7_156791193_C_G	chr7	156791193	C	G	GGTTCCCA	GGTTGCCA				-0.04	0.674793	0.170829	-0.170829
ZRSh-13h2	chr7_156791193_C_T	chr7	156791193	C	T	GGTTCCCA	GGTTTCCA				0	0.895248	0.0480564	0.0480564
ZRSh-13h2	chr7_156791194_C_A	chr7	156791194	C	A	GGTTCCCA	GGTTCACA				-0.02	0.463149	0.334279	-0.334279
ZRSh-13h2	chr7_156791194_C_G	chr7	156791194	C	G	GGTTCCCA	GGTTCGCA				0.07	0.302497	0.519279	0.519279
ZRSh-13h2	chr7_156791194_C_T	chr7	156791194	C	T	GGTTCCCA	GGTTCTCA				0.02	0.387649	0.411562	0.411562
ZRSh-13h2	chr7_156791195_C_A	chr7	156791195	C	A	GGTTCCCA	GGTTCCAA	0.0971889	0.10658	1.1	0.04	0.490334	0.309508	0.309508
ZRSh-13h2	chr7_156791195_C_G	chr7	156791195	C	G	GGTTCCCA	GGTTCCGA	0.0971889	0.109903	1.13	0.05	0.513202	0.289712	0.289712
ZRSh-13h2	chr7_156791195_C_T	chr7	156791195	C	T	GGTTCCCA	GGTTCCTA	0.0971889	0.10833	1.11	-0.01	0.772108	0.112322	-0.112322
ZRSh-13h2	chr7_156791196_A_C	chr7	156791196	A	C	GGTTCCCA	GGTTCCCC	0.0971889	0.0931478	0.958	-0.06	0.180295	0.744017	-0.744017
ZRSh-13h2	chr7_156791196_A_G	chr7	156791196	A	G	GGTTCCCA	GGTTCCCG	0.0971889	0.105931	1.09	0.02	0.157449	0.80286	0.80286
ZRSh-13h2	chr7_156791196_A_T	chr7	156791196	A	T	GGTTCCCA	GGTTCCCT	0.0971889	0.103481	1.06	0.01	0.677676	0.168978	0.168978
ZRSh-13h2	chr7_156791197_G_A	chr7	156791197	G	A	GCAGGGGC	ACAGGGGC				-0.01	0.610792	0.214107	-0.214107
ZRSh-13h2	chr7_156791197_G_C	chr7	156791197	G	C	GCAGGGGC	CCAGGGGC				0	0.985437	0.00637094	0.00637094
ZRSh-13h2	chr7_156791197_G_T	chr7	156791197	G	T	GCAGGGGC	TCAGGGGC				0	0.999834	7.19402e-05	7.19402e-05
ZRSh-13h2	chr7_156791198_C_A	chr7	156791198	C	A	CAGGGGCT	AAGGGGCT				0.02	0.70642	0.150937	0.150937
ZRSh-13h2	chr7_156791198_C_G	chr7	156791198	C	G	CAGGGGCT	GAGGGGCT				0	0.976676	0.0102497	0.0102497
ZRSh-13h2	chr7_156791198_C_T	chr7	156791198	C	T	CAGGGGCT	TAGGGGCT				-0.01	0.798312	0.0978273	-0.0978273
ZRSh-13h2	chr7_156791199_A_C	chr7	156791199	A	C	AGGGGCTT	CGGGGCTT				-0.03	0.624165	0.204701	-0.204701
ZRSh-13h2	chr7_156791199_A_G	chr7	156791199	A	G	AGGGGCTT	GGGGGCTT				0.03	0.0918867	1.03675	1.03675
ZRSh-13h2	chr7_156791199_A_T	chr7	156791199	A	T	AGGGGCTT	TGGGGCTT				-0.03	0.149796	0.8245	-0.8245
ZRSh-13h2	chr7_156791200_G_A	chr7	156791200	G	A	GGGGCTTC	AGGGCTTC				0	0.904879	0.0434095	0.0434095
ZRSh-13h2	chr7_156791200_G_C	chr7	156791200	G	C	GGGGCTTC	CGGGCTTC				-0.03	0.638244	0.195014	-0.195014
ZRSh-13h2	chr7_156791200_G_T	chr7	156791200	G	T	GGGGCTTC	TGGGCTTC				-0.03	0.103433	0.98534	-0.98534
ZRSh-13h2	chr7_156791201_G_A	chr7	156791201	G	A	GGGCTTCC	AGGCTTCC				0.04	0.127213	0.895467	0.895467
ZRSh-13h2	chr7_156791201_G_C	chr7	156791201	G	C	GGGCTTCC	CGGCTTCC				-0.03	0.760925	0.118658	-0.118658
ZRSh-13h2	chr7_156791201_G_T	chr7	156791201	G	T	GGGCTTCC	TGGCTTCC				-0.05	0.0555264	1.2555	-1.2555
ZRSh-13h2	chr7_156791202_G_A	chr7	156791202	G	A	GGCTTCCC	AGCTTCCC				-0.01	0.722945	0.140895	-0.140895
ZRSh-13h2	chr7_156791202_G_C	chr7	156791202	G	C	GGCTTCCC	CGCTTCCC				0.07	0.293855	0.531867	0.531867
ZRSh-13h2	chr7_156791202_G_T	chr7	156791202	G	T	GGCTTCCC	TGCTTCCC				-0.06	0.0540281	1.26738	-1.26738
ZRSh-13h2	chr7_156791203_G_A	chr7	156791203	G	A	GCTTCCCT	ACTTCCCT	0.134624	0.202234	1.5	0.03	0.0679742	1.16766	1.16766
ZRSh-13h2	chr7_156791203_G_C	chr7	156791203	G	C	GCTTCCCT	CCTTCCCT	0.134624	0.12133	0.901	0.15	0.000377086	3.42356	3.42356
ZRSh-13h2	chr7_156791203_G_T	chr7	156791203	G	T	GCTTCCCT	TCTTCCCT	0.134624	0.124412	0.924	-0.02	0.711808	0.147637	-0.147637
ZRSh-13h2	chr7_156791204_C_A	chr7	156791204	C	A	GGGGCTTC	GGGGATTC				-0.03	0.435446	0.361066	-0.361066
ZRSh-13h2	chr7_156791204_C_G	chr7	156791204	C	G	GCTTCCCT	GGTTCCCT	0.134624	0.103481	0.769	0.02	0.845768	0.072749	0.072749
ZRSh-13h2	chr7_156791204_C_T	chr7	156791204	C	T	GCTTCCCT	GTTTCCCT	0.134624	0.138432	1.03	0.03	0.256413	0.591059	0.591059
ZRSh-13h2	chr7_156791205_T_A	chr7	156791205	T	A	GCTTCCCT	GCATCCCT	0.134624	0.119934	0.891	0.02	0.476319	0.322102	0.322102
ZRSh-13h2	chr7_156791205_T_C	chr7	156791205	T	C	GCTTCCCT	GCCTCCCT				0.05	0.00022218	3.6533	3.6533
ZRSh-13h2	chr7_156791205_T_G	chr7	156791205	T	G	GCTTCCCT	GCGTCCCT				-0.08	0.0227119	1.64375	-1.64375
ZRSh-13h2	chr7_156791206_T_A	chr7	156791206	T	A	GCTTCCCT	GCTACCCT				0	0.952953	0.0209287	0.0209287
ZRSh-13h2	chr7_156791206_T_C	chr7	156791206	T	C	GCTTCCCT	GCTCCCCT				0.01	0.642805	0.191921	0.191921
ZRSh-13h2	chr7_156791206_T_G	chr7	156791206	T	G	GCTTCCCT	GCTGCCCT				0	0.965172	0.0153952	0.0153952
ZRSh-13h2	chr7_156791207_C_A	chr7	156791207	C	A	GCTTCCCT	GCTTACCT				-0.05	0.313628	0.503585	-0.503585
ZRSh-13h2	chr7_156791207_C_G	chr7	156791207	C	G	GCTTCCCT	GCTTGCCT				0.17	0.072569	1.13925	1.13925
ZRSh-13h2	chr7_156791207_C_T	chr7	156791207	C	T	GCTTCCCT	GCTTTCCT				0.04	0.237182	0.624918	0.624918
ZRSh-13h2	chr7_156791208_C_A	chr7	156791208	C	A	GCTTCCCT	GCTTCACT				-0.01	0.880476	0.0552824	-0.0552824
ZRSh-13h2	chr7_156791208_C_G	chr7	156791208	C	G	GCTTCCCT	GCTTCGCT				0.07	0.446276	0.350397	0.350397
ZRSh-13h2	chr7_156791208_C_T	chr7	156791208	C	T	GCTTCCCT	GCTTCTCT				0.01	0.808313	0.0924205	0.0924205
ZRSh-13h2	chr7_156791209_C_A	chr7	156791209	C	A	GCTTCCCT	GCTTCCAT	0.134624	0.132702	0.986	0.03	0.281438	0.550617	0.550617
ZRSh-13h2	chr7_156791209_C_G	chr7	156791209	C	G	GCTTCCCT	GCTTCCGT	0.134624	0.382696	2.84	0.11	0.328819	0.483043	0.483043
ZRSh-13h2	chr7_156791209_C_T	chr7	156791209	C	T	GCTTCCCT	GCTTCCTT	0.134624	0.232046	1.72	-0.01	0.876002	0.0574949	-0.0574949
ZRSh-13h2	chr7_156791210_T_A	chr7	156791210	T	A	GCTTCCCT	GCTTCCCA	0.134624	0.112805	0.838	0.01	0.671743	0.172797	0.172797
ZRSh-13h2	chr7_156791210_T_C	chr7	156791210	T	C	GCTTCCCT	GCTTCCCC	0.134624	0.126101	0.937	0.05	0.000577989	3.23808	3.23808
ZRSh-13h2	chr7_156791210_T_G	chr7	156791210	T	G	GCTTCCCT	GCTTCCCG	0.134624	0.162733	1.21	0.01	0.713644	0.146518	0.146518
ZRSh-13h2	chr7_156791211_T_A	chr7	156791211	T	A	TTTGTCTG	ATTGTCTG				0	0.947	0.0236501	0.0236501
ZRSh-13h2	chr7_156791211_T_C	chr7	156791211	T	C	TTTGTCTG	CTTGTCTG				-0.01	0.798099	0.0979433	-0.0979433
ZRSh-13h2	chr7_156791211_T_G	chr7	156791211	T	G	TTTGTCTG	GTTGTCTG				0	0.986972	0.00569512	0.00569512
ZRSh-13h2	chr7_156791212_T_A	chr7	156791212	T	A	TTGTCTGT	ATGTCTGT				-0.07	0.000274244	3.56186	-3.56186
ZRSh-13h2	chr7_156791212_T_C	chr7	156791212	T	C	TTGTCTGT	CTGTCTGT				0	0.996172	0.0016655	0.0016655
ZRSh-13h2	chr7_156791212_T_G	chr7	156791212	T	G	TTGTCTGT	GTGTCTGT				0	0.957829	0.0187121	0.0187121
ZRSh-13h2	chr7_156791213_T_A	chr7	156791213	T	A	TGTCTGTG	AGTCTGTG				0.02	0.476606	0.321841	0.321841
ZRSh-13h2	chr7_156791213_T_C	chr7	156791213	T	C	TGTCTGTG	CGTCTGTG				0	0.953117	0.0208536	0.0208536
ZRSh-13h2	chr7_156791213_T_G	chr7	156791213	T	G	TGTCTGTG	GGTCTGTG				0.09	0.0334572	1.47551	1.47551
ZRSh-13h2	chr7_156791214_G_A	chr7	156791214	G	A	GTCTGTGA	ATCTGTGA				-0.05	0.00428826	2.36772	-2.36772
ZRSh-13h2	chr7_156791214_G_C	chr7	156791214	G	C	GTCTGTGA	CTCTGTGA				0.03	0.372697	0.428644	0.428644
ZRSh-13h2	chr7_156791214_G_T	chr7	156791214	G	T	GTCTGTGA	TTCTGTGA				0.03	0.706613	0.150818	0.150818
ZRSh-13h2	chr7_156791215_T_A	chr7	156791215	T	A	TCTGTGAT	ACTGTGAT				0	0.932262	0.0304621	0.0304621
ZRSh-13h2	chr7_156791215_T_C	chr7	156791215	T	C	TCTGTGAT	CCTGTGAT				-0.03	0.0600521	1.22147	-1.22147
ZRSh-13h2	chr7_156791215_T_G	chr7	156791215	T	G	TCTGTGAT	GCTGTGAT				-0.06	0.308683	0.510488	-0.510488
ZRSh-13h2	chr7_156791216_C_A	chr7	156791216	C	A	CTGTGATT	ATGTGATT				-0.03	0.263409	0.57937	-0.57937
ZRSh-13h2	chr7_156791216_C_G	chr7	156791216	C	G	CTGTGATT	GTGTGATT				0.06	0.350045	0.455876	0.455876
ZRSh-13h2	chr7_156791216_C_T	chr7	156791216	C	T	CTGTGATT	TTGTGATT				-0.05	0.0163644	1.7861	-1.7861
ZRSh-13h2	chr7_156791217_T_A	chr7	156791217	T	A	TGTGATTT	AGTGATTT				-0.01	0.723151	0.140771	-0.140771
ZRSh-13h2	chr7_156791217_T_C	chr7	156791217	T	C	TGTGATTT	CGTGATTT				0.01	0.719005	0.143268	0.143268
ZRSh-13h2	chr7_156791217_T_G	chr7	156791217	T	G	TGTGATTT	GGTGATTT				-0.05	0.237117	0.625038	-0.625038
ZRSh-13h2	chr7_156791218_G_A	chr7	156791218	G	A	GTGATTTC	ATGATTTC				0.02	0.43503	0.361481	0.361481
ZRSh-13h2	chr7_156791218_G_C	chr7	156791218	G	C	GTGATTTC	CTGATTTC				0.02	0.605111	0.218165	0.218165
ZRSh-13h2	chr7_156791218_G_T	chr7	156791218	G	T	GTGATTTC	TTGATTTC				0.01	0.929883	0.0315717	0.0315717
ZRSh-13h2	chr7_156791219_T_A	chr7	156791219	T	A	TGATTTCC	AGATTTCC				0	0.952752	0.0210202	0.0210202
ZRSh-13h2	chr7_156791219_T_C	chr7	156791219	T	C	TGATTTCC	CGATTTCC				0.04	0.00366701	2.43569	2.43569
ZRSh-13h2	chr7_156791219_T_G	chr7	156791219	T	G	TGTGATTT	TGGGATTT				0.04	0.45118	0.34565	0.34565
ZRSh-13h2	chr7_156791220_G_A	chr7	156791220	G	A	GATTTCCT	AATTTCCT				-0.05	0.0211254	1.6752	-1.6752
ZRSh-13h2	chr7_156791220_G_C	chr7	156791220	G	C	GATTTCCT	CATTTCCT				0.05	0.521836	0.282466	0.282466
ZRSh-13h2	chr7_156791220_G_T	chr7	156791220	G	T	GATTTCCT	TATTTCCT				-0.06	0.285166	0.544902	-0.544902
ZRSh-13h2	chr7_156791221_A_C	chr7	156791221	A	C	ATTTCCTC	CTTTCCTC	0.290448	0.136295	0.469	0	0.96519	0.0153873	0.0153873
ZRSh-13h2	chr7_156791221_A_G	chr7	156791221	A	G	ATTTCCTC	GTTTCCTC	0.290448	0.205478	0.707	0.01	0.50958	0.292788	0.292788
ZRSh-13h2	chr7_156791221_A_T	chr7	156791221	A	T	ATTTCCTC	TTTTCCTC	0.290448	0.159898	0.551	0.03	0.129557	0.887538	0.887538
ZRSh-13h2	chr7_156791222_T_A	chr7	156791222	T	A	ATTTCCTC	AATTCCTC	0.290448	0.107087	0.369	0	0.960353	0.0175691	0.0175691
ZRSh-13h2	chr7_156791222_T_C	chr7	156791222	T	C	ATTTCCTC	ACTTCCTC	0.290448	0.396531	1.37	0.02	0.253377	0.596232	0.596232
ZRSh-13h2	chr7_156791222_T_G	chr7	156791222	T	G	ATTTCCTC	AGTTCCTC	0.290448	0.131132	0.451	-0.01	0.876997	0.0570018	-0.0570018
ZRSh-13h2	chr7_156791223_T_A	chr7	156791223	T	A	ATTTCCTC	ATATCCTC	0.290448	0.173273	0.597	-0.03	0.26038	0.584392	-0.584392
ZRSh-13h2	chr7_156791223_T_C	chr7	156791223	T	C	ATTTCCTC	ATCTCCTC				0.03	0.039167	1.40708	1.40708
ZRSh-13h2	chr7_156791223_T_G	chr7	156791223	T	G	ATTTCCTC	ATGTCCTC				0.01	0.906886	0.0424472	0.0424472
ZRSh-13h2	chr7_156791224_T_A	chr7	156791224	T	A	ATTTCCTC	ATTACCTC				-0.03	0.131759	0.88022	-0.88022
ZRSh-13h2	chr7_156791224_T_C	chr7	156791224	T	C	GATTTCCT	GATTCCCT				0.01	0.566754	0.246606	0.246606
ZRSh-13h2	chr7_156791224_T_G	chr7	156791224	T	G	ATTTCCTC	ATTGCCTC				0.05	0.416183	0.380716	0.380716
ZRSh-13h2	chr7_156791225_C_A	chr7	156791225	C	A	ATTTCCTC	ATTTACTC				-0.04	0.430816	0.365708	-0.365708
ZRSh-13h2	chr7_156791225_C_G	chr7	156791225	C	G	ATTTCCTC	ATTTGCTC				-0.05	0.557139	0.254036	-0.254036
ZRSh-13h2	chr7_156791225_C_T	chr7	156791225	C	T	ATTTCCTC	ATTTTCTC				0	0.984641	0.00672202	0.00672202
ZRSh-13h2	chr7_156791226_C_A	chr7	156791226	C	A	ATTTCCTC	ATTTCATC				-0.03	0.271189	0.566728	-0.566728
ZRSh-13h2	chr7_156791226_C_G	chr7	156791226	C	G	ATTTCCTC	ATTTCGTC				-0.03	0.651006	0.186415	-0.186415
ZRSh-13h2	chr7_156791226_C_T	chr7	156791226	C	T	ATTTCCTC	ATTTCTTC				0.01	0.813264	0.0897685	0.0897685
ZRSh-13h2	chr7_156791227_T_A	chr7	156791227	T	A	ATTTCCTC	ATTTCCAC	0.290448	0.122455	0.422	-0.01	0.696615	0.157007	-0.157007
ZRSh-13h2	chr7_156791227_T_C	chr7	156791227	T	C	ATTTCCTC	ATTTCCCC	0.290448	0.147043	0.506	0.04	0.00597661	2.22355	2.22355
ZRSh-13h2	chr7_156791227_T_G	chr7	156791227	T	G	ATTTCCTC	ATTTCCGC	0.290448	0.535709	1.84	-0.02	0.795056	0.0996022	-0.0996022
ZRSh-13h2	chr7_156791228_C_A	chr7	156791228	C	A	ATTTCCTC	ATTTCCTA	0.290448	0.211904	0.73	0.01	0.790083	0.102327	0.102327
ZRSh-13h2	chr7_156791228_C_G	chr7	156791228	C	G	ATTTCCTC	ATTTCCTG	0.290448	0.546127	1.88	0.03	0.605346	0.217997	0.217997
ZRSh-13h2	chr7_156791228_C_T	chr7	156791228	C	T	ATTTCCTC	ATTTCCTT	0.290448	0.391636	1.35	0	0.927231	0.0328123	0.0328123
ZRSh-13h2	chr7_156791229_T_A	chr7	156791229	T	A	TCACCCAC	ACACCCAC				-0.02	0.45396	0.342982	-0.342982
ZRSh-13h2	chr7_156791229_T_C	chr7	156791229	T	C	TCACCCAC	CCACCCAC				0.01	0.532881	0.27337	0.27337
ZRSh-13h2	chr7_156791229_T_G	chr7	156791229	T	G	TCACCCAC	GCACCCAC				-0.02	0.808339	0.0924064	-0.0924064
ZRSh-13h2	chr7_156791230_C_A	chr7	156791230	C	A	CACCCACC	AACCCACC				0.03	0.626607	0.203005	0.203005
ZRSh-13h2	chr7_156791230_C_G	chr7	156791230	C	G	CACCCACC	GACCCACC				0.1	0.120227	0.919999	0.919999
ZRSh-13h2	chr7_156791230_C_T	chr7	156791230	C	T	CACCCACC	TACCCACC				0.03	0.259285	0.586223	0.586223
ZRSh-13h2	chr7_156791231_A_C	chr7	156791231	A	C	ACCCACCA	CCCCACCA				0.04	0.432137	0.364379	0.364379
ZRSh-13h2	chr7_156791231_A_G	chr7	156791231	A	G	ACCCACCA	GCCCACCA				0	0.965172	0.0153952	0.0153952
ZRSh-13h2	chr7_156791231_A_T	chr7	156791231	A	T	ACCCACCA	TCCCACCA				-0.02	0.563905	0.248794	-0.248794
ZRSh-13h2	chr7_156791232_C_A	chr7	156791232	C	A	CCCACCAG	ACCACCAG				-0.06	0.32515	0.487916	-0.487916
ZRSh-13h2	chr7_156791232_C_G	chr7	156791232	C	G	CCCACCAG	GCCACCAG				0.04	0.381181	0.418869	0.418869
ZRSh-13h2	chr7_156791232_C_T	chr7	156791232	C	T	TCACCCAC	TCATCCAC				-0.03	0.153556	0.813734	-0.813734
ZRSh-13h2	chr7_156791233_C_A	chr7	156791233	C	A	CCACCAGA	ACACCAGA				-0.01	0.817082	0.0877346	-0.0877346
ZRSh-13h2	chr7_156791233_C_G	chr7	156791233	C	G	CCACCAGA	GCACCAGA				-0.01	0.785264	0.104984	-0.104984
ZRSh-13h2	chr7_156791233_C_T	chr7	156791233	C	T	CCACCAGA	TCACCAGA				-0.02	0.1673	0.776504	-0.776504
ZRSh-13h2	chr7_156791234_C_A	chr7	156791234	C	A	CACCAGAA	AACCAGAA				-0.05	0.255876	0.59197	-0.59197
ZRSh-13h2	chr7_156791234_C_G	chr7	156791234	C	G	CACCAGAA	GACCAGAA				-0.02	0.739753	0.130914	-0.130914
ZRSh-13h2	chr7_156791234_C_T	chr7	156791234	C	T	CACCAGAA	TACCAGAA				-0.02	0.47543	0.322914	-0.322914
ZRSh-13h2	chr7_156791235_A_C	chr7	156791235	A	C	ACCAGAAC	CCCAGAAC				0	0.991645	0.00364399	0.00364399
ZRSh-13h2	chr7_156791235_A_G	chr7	156791235	A	G	ACCAGAAC	GCCAGAAC				0.03	0.153008	0.815286	0.815286
ZRSh-13h2	chr7_156791235_A_T	chr7	156791235	A	T	ACCAGAAC	TCCAGAAC				0.03	0.102389	0.989745	0.989745
ZRSh-13h2	chr7_156791236_C_A	chr7	156791236	C	A	CCAGAACC	ACAGAACC				-0.06	0.106982	0.970691	-0.970691
ZRSh-13h2	chr7_156791236_C_G	chr7	156791236	C	G	CCAGAACC	GCAGAACC				0.05	0.141895	0.848033	0.848033
ZRSh-13h2	chr7_156791236_C_T	chr7	156791236	C	T	CCAGAACC	TCAGAACC				-0.03	0.122099	0.913287	-0.913287
ZRSh-13h2	chr7_156791237_C_A	chr7	156791237	C	A	CAGAACCA	AAGAACCA				-0.01	0.856949	0.0670452	-0.0670452
ZRSh-13h2	chr7_156791237_C_G	chr7	156791237	C	G	CAGAACCA	GAGAACCA				0.03	0.514225	0.288847	0.288847
ZRSh-13h2	chr7_156791237_C_T	chr7	156791237	C	T	CAGAACCA	TAGAACCA				-0.02	0.532959	0.273306	-0.273306
ZRSh-13h2	chr7_156791238_A_C	chr7	156791238	A	C	AGAACCAG	CGAACCAG				0.05	0.298509	0.525042	0.525042
ZRSh-13h2	chr7_156791238_A_G	chr7	156791238	A	G	CCAGAACC	CCGGAACC				0.04	0.00249109	2.60361	2.60361
ZRSh-13h2	chr7_156791238_A_T	chr7	156791238	A	T	AGAACCAG	TGAACCAG				-0.04	0.0150307	1.82302	-1.82302
ZRSh-13h2	chr7_156791239_G_A	chr7	156791239	G	A	GAACCAGG	AAACCAGG				0	0.981524	0.00809896	0.00809896
ZRSh-13h2	chr7_156791239_G_C	chr7	156791239	G	C	GAACCAGG	CAACCAGG				0.06	0.574262	0.24089	0.24089
ZRSh-13h2	chr7_156791239_G_T	chr7	156791239	G	T	GAACCAGG	TAACCAGG				0	0.938848	0.0274048	0.0274048
ZRSh-13h2	chr7_156791240_A_C	chr7	156791240	A	C	AACCAGGC	CACCAGGC				0.03	0.633964	0.197936	0.197936
ZRSh-13h2	chr7_156791240_A_G	chr7	156791240	A	G	AACCAGGC	GACCAGGC				0	0.846837	0.0722003	0.0722003
ZRSh-13h2	chr7_156791240_A_T	chr7	156791240	A	T	AACCAGGC	TACCAGGC				0.01	0.650519	0.18674	0.18674
ZRSh-13h2	chr7_156791241_A_C	chr7	156791241	A	C	ACCAGGCC	CCCAGGCC				-0.1	0.226791	0.644375	-0.644375
ZRSh-13h2	chr7_156791241_A_G	chr7	156791241	A	G	ACCAGGCC	GCCAGGCC				-0.01	0.707956	0.149994	-0.149994
ZRSh-13h2	chr7_156791241_A_T	chr7	156791241	A	T	AGAACCAG	AGATCCAG				0	0.956557	0.0192893	0.0192893
ZRSh-13h2	chr7_156791242_C_A	chr7	156791242	C	A	CCAGGCCA	ACAGGCCA				0.01	0.902588	0.0445107	0.0445107
ZRSh-13h2	chr7_156791242_C_G	chr7	156791242	C	G	CCAGGCCA	GCAGGCCA				0.03	0.404512	0.393068	0.393068
ZRSh-13h2	chr7_156791242_C_T	chr7	156791242	C	T	CCAGGCCA	TCAGGCCA				0	0.869602	0.0606793	0.0606793
ZRSh-13h2	chr7_156791243_C_A	chr7	156791243	C	A	CAGGCCAA	AAGGCCAA				-0.03	0.540608	0.267118	-0.267118
ZRSh-13h2	chr7_156791243_C_G	chr7	156791243	C	G	CAGGCCAA	GAGGCCAA				-0.03	0.65334	0.18486	-0.18486
ZRSh-13h2	chr7_156791243_C_T	chr7	156791243	C	T	CAGGCCAA	TAGGCCAA				-0.01	0.724855	0.139749	-0.139749
ZRSh-13h2	chr7_156791244_A_C	chr7	156791244	A	C	AGGCCAAA	CGGCCAAA				-0.04	0.383176	0.416602	-0.416602
ZRSh-13h2	chr7_156791244_A_G	chr7	156791244	A	G	AGGCCAAA	GGGCCAAA				-0.05	0.00105656	2.97611	-2.97611
ZRSh-13h2	chr7_156791244_A_T	chr7	156791244	A	T	AGGCCAAA	TGGCCAAA				-0.02	0.450865	0.345953	-0.345953
ZRSh-13h2	chr7_156791245_G_A	chr7	156791245	G	A	GGCCAAAT	AGCCAAAT				-0.04	0.0785879	1.10464	-1.10464
ZRSh-13h2	chr7_156791245_G_C	chr7	156791245	G	C	GGCCAAAT	CGCCAAAT				0.01	0.923059	0.0347708	0.0347708
ZRSh-13h2	chr7_156791245_G_T	chr7	156791245	G	T	GGCCAAAT	TGCCAAAT				-0.05	0.00762225	2.11792	-2.11792
ZRSh-13h2	chr7_156791246_G_A	chr7	156791246	G	A	GCCAAATA	ACCAAATA				-0.06	5.91038e-05	4.22838	-4.22838
ZRSh-13h2	chr7_156791246_G_C	chr7	156791246	G	C	GCCAAATA	CCCAAATA				-0.07	0.104688	0.980103	-0.980103
ZRSh-13h2	chr7_156791246_G_T	chr7	156791246	G	T	GCCAAATA	TCCAAATA				-0.04	0.33589	0.473804	-0.473804
ZRSh-13h2	chr7_156791247_C_A	chr7	156791247	C	A	CCAAATAT	ACAAATAT				0	0.991556	0.00368282	0.00368282
ZRSh-13h2	chr7_156791247_C_G	chr7	156791247	C	G	CCAAATAT	GCAAATAT				0.04	0.46497	0.332576	0.332576
ZRSh-13h2	chr7_156791247_C_T	chr7	156791247	C	T	CCAAATAT	TCAAATAT				-0.06	0.000274244	3.56186	-3.56186
ZRSh-13h2	chr7_156791248_C_A	chr7	156791248	C	A	CAAATATG	AAAATATG				0	0.923967	0.0343437	0.0343437
ZRSh-13h2	chr7_156791248_C_G	chr7	156791248	C	G	CAAATATG	GAAATATG				-0.03	0.739881	0.130838	-0.130838
ZRSh-13h2	chr7_156791248_C_T	chr7	156791248	C	T	CAAATATG	TAAATATG				-0.06	0.00477413	2.32111	-2.32111
ZRSh-13h2	chr7_156791249_A_C	chr7	156791249	A	C	AAATATGC	CAATATGC				0.05	0.306411	0.513695	0.513695
ZRSh-13h2	chr7_156791249_A_G	chr7	156791249	A	G	AAATATGC	GAATATGC				0	0.84562	0.0728246	0.0728246
ZRSh-13h2	chr7_156791249_A_T	chr7	156791249	A	T	AAATATGC	TAATATGC				0.05	0.00337371	2.47189	2.47189
ZRSh-13h2	chr7_156791250_A_C	chr7	156791250	A	C	AATATGCG	CATATGCG				0.07	0.122456	0.91202	0.91202
ZRSh-13h2	chr7_156791250_A_G	chr7	156791250	A	G	AATATGCG	GATATGCG				0.04	0.00481405	2.31749	2.31749
ZRSh-13h2	chr7_156791250_A_T	chr7	156791250	A	T	AATATGCG	TATATGCG				0	0.895248	0.0480564	0.0480564
ZRSh-13h2	chr7_156791251_A_C	chr7	156791251	A	C	ATATGCGC	CTATGCGC				-0.01	0.870762	0.0601005	-0.0601005
ZRSh-13h2	chr7_156791251_A_G	chr7	156791251	A	G	ATATGCGC	GTATGCGC				0.02	0.159527	0.797167	0.797167
ZRSh-13h2	chr7_156791251_A_T	chr7	156791251	A	T	ATATGCGC	TTATGCGC				0.01	0.676103	0.169987	0.169987
ZRSh-13h2	chr7_156791252_T_A	chr7	156791252	T	A	TATGCGCA	AATGCGCA				0.04	0.102389	0.989745	0.989745
ZRSh-13h2	chr7_156791252_T_C	chr7	156791252	T	C	TATGCGCA	CATGCGCA				0.03	0.137628	0.861293	0.861293
ZRSh-13h2	chr7_156791252_T_G	chr7	156791252	T	G	TATGCGCA	GATGCGCA				0.17	0.0353062	1.45215	1.45215
ZRSh-13h2	chr7_156791253_A_C	chr7	156791253	A	C	ATGCGCAT	CTGCGCAT				0.15	0.014924	1.82611	1.82611
ZRSh-13h2	chr7_156791253_A_G	chr7	156791253	A	G	ATGCGCAT	GTGCGCAT				0.06	0.00032593	3.48688	3.48688
ZRSh-13h2	chr7_156791253_A_T	chr7	156791253	A	T	ATGCGCAT	TTGCGCAT				0.03	0.263564	0.579114	0.579114
ZRSh-13h2	chr7_156791254_T_A	chr7	156791254	T	A	TGCGCATG	AGCGCATG				-0.06	0.00047819	3.3204	-3.3204
ZRSh-13h2	chr7_156791254_T_C	chr7	156791254	T	C	TGCGCATG	CGCGCATG				-0.01	0.612004	0.213246	-0.213246
ZRSh-13h2	chr7_156791254_T_G	chr7	156791254	T	G	TGCGCATG	GGCGCATG				-0.04	0.588029	0.230601	-0.230601
ZRSh-13h2	chr7_156791255_G_A	chr7	156791255	G	A	GCGCATGT	ACGCATGT				-0.06	0.00324656	2.48858	-2.48858
ZRSh-13h2	chr7_156791255_G_C	chr7	156791255	G	C	ATATGCGC	ATATCCGC				-0.05	0.51543	0.287831	-0.287831
ZRSh-13h2	chr7_156791255_G_T	chr7	156791255	G	T	GCGCATGT	TCGCATGT				0	0.959982	0.0177371	0.0177371
ZRSh-13h2	chr7_156791256_C_A	chr7	156791256	C	A	CGCATGTG	AGCATGTG				-0.02	0.428286	0.368266	-0.368266
ZRSh-13h2	chr7_156791256_C_G	chr7	156791256	C	G	CGCATGTG	GGCATGTG				0.08	0.0355162	1.44957	1.44957
ZRSh-13h2	chr7_156791256_C_T	chr7	156791256	C	T	CGCATGTG	TGCATGTG				-0.03	0.0141293	1.84988	-1.84988
ZRSh-13h2	chr7_156791257_G_A	chr7	156791257	G	A	GCATGTGC	ACATGTGC				-0.04	0.00927141	2.03285	-2.03285
ZRSh-13h2	chr7_156791257_G_C	chr7	156791257	G	C	GCATGTGC	CCATGTGC				-0.04	0.337714	0.471451	-0.471451
ZRSh-13h2	chr7_156791257_G_T	chr7	156791257	G	T	GCATGTGC	TCATGTGC				-0.01	0.678517	0.168439	-0.168439
ZRSh-13h2	chr7_156791258_C_A	chr7	156791258	C	A	CATGTGCC	AATGTGCC				-0.07	0.174856	0.757318	-0.757318
ZRSh-13h2	chr7_156791258_C_G	chr7	156791258	C	G	GCGCATGT	GCGGATGT				0.05	0.422559	0.374113	0.374113
ZRSh-13h2	chr7_156791258_C_T	chr7	156791258	C	T	CATGTGCC	TATGTGCC				-0.06	0.000869514	3.06072	-3.06072
ZRSh-13h2	chr7_156791259_A_C	chr7	156791259	A	C	ATGTGCCA	CTGTGCCA				-0.02	0.784971	0.105146	-0.105146
ZRSh-13h2	chr7_156791259_A_G	chr7	156791259	A	G	ATGTGCCA	GTGTGCCA				-0.02	0.412785	0.384276	-0.384276
ZRSh-13h2	chr7_156791259_A_T	chr7	156791259	A	T	ATGTGCCA	TTGTGCCA				-0.06	0.00147075	2.83246	-2.83246
ZRSh-13h2	chr7_156791260_T_A	chr7	156791260	T	A	TGTGCCAC	AGTGCCAC				-0.06	0.00312506	2.50514	-2.50514
ZRSh-13h2	chr7_156791260_T_C	chr7	156791260	T	C	TGTGCCAC	CGTGCCAC				0.06	5.91038e-05	4.22838	4.22838
ZRSh-13h2	chr7_156791260_T_G	chr7	156791260	T	G	TGTGCCAC	GGTGCCAC				-0.17	5.91038e-05	4.22838	-4.22838
ZRSh-13h2	chr7_156791261_G_A	chr7	156791261	G	A	GTGCCACT	ATGCCACT				-0.07	5.91038e-05	4.22838	-4.22838
ZRSh-13h2	chr7_156791261_G_C	chr7	156791261	G	C	GTGCCACT	CTGCCACT				0.01	0.920451	0.0359995	0.0359995
ZRSh-13h2	chr7_156791261_G_T	chr7	156791261	G	T	GTGCCACT	TTGCCACT				0	0.958313	0.0184926	0.0184926
ZRSh-13h2	chr7_156791262_T_A	chr7	156791262	T	A	TGCCACTA	AGCCACTA				-0.02	0.472425	0.325668	-0.325668
ZRSh-13h2	chr7_156791262_T_C	chr7	156791262	T	C	TGCCACTA	CGCCACTA				0.16	5.91038e-05	4.22838	4.22838
ZRSh-13h2	chr7_156791262_T_G	chr7	156791262	T	G	TGCCACTA	GGCCACTA				-0.05	0.18377	0.735726	-0.735726
ZRSh-13h2	chr7_156791263_G_A	chr7	156791263	G	A	GCCACTAA	ACCACTAA				-0.03	0.072044	1.1424	-1.1424
ZRSh-13h2	chr7_156791263_G_C	chr7	156791263	G	C	GCCACTAA	CCCACTAA				0.05	0.235641	0.627748	0.627748
ZRSh-13h2	chr7_156791263_G_T	chr7	156791263	G	T	TGTGCCAC	TGTTCCAC				-0.03	0.640359	0.193576	-0.193576
ZRSh-13h2	chr7_156791264_C_A	chr7	156791264	C	A	CCACTAAC	ACACTAAC				0.14	5.91038e-05	4.22838	4.22838
ZRSh-13h2	chr7_156791264_C_G	chr7	156791264	C	G	CCACTAAC	GCACTAAC				0.02	0.624705	0.204325	0.204325
ZRSh-13h2	chr7_156791264_C_T	chr7	156791264	C	T	CCACTAAC	TCACTAAC				0.02	0.1955	0.708853	0.708853
ZRSh-13h2	chr7_156791265_C_A	chr7	156791265	C	A	CACTAACA	AACTAACA				0.06	0.127213	0.895467	0.895467
ZRSh-13h2	chr7_156791265_C_G	chr7	156791265	C	G	CACTAACA	GACTAACA				-0.04	0.673112	0.171912	-0.171912
ZRSh-13h2	chr7_156791265_C_T	chr7	156791265	C	T	CACTAACA	TACTAACA				0.01	0.85695	0.0670447	0.0670447
ZRSh-13h2	chr7_156791266_A_C	chr7	156791266	A	C	ACTAACAC	CCTAACAC				-0.04	0.499726	0.301268	-0.301268
ZRSh-13h2	chr7_156791266_A_G	chr7	156791266	A	G	ACTAACAC	GCTAACAC				0.04	0.00349941	2.45601	2.45601
ZRSh-13h2	chr7_156791266_A_T	chr7	156791266	A	T	ACTAACAC	TCTAACAC				0.01	0.482339	0.316648	0.316648
ZRSh-13h2	chr7_156791267_C_A	chr7	156791267	C	A	CTAACACT	ATAACACT				0.01	0.807854	0.0926674	0.0926674
ZRSh-13h2	chr7_156791267_C_G	chr7	156791267	C	G	CTAACACT	GTAACACT				-0.01	0.876362	0.0573166	-0.0573166
ZRSh-13h2	chr7_156791267_C_T	chr7	156791267	C	T	CTAACACT	TTAACACT				-0.05	0.00231478	2.63549	-2.63549
ZRSh-13h2	chr7_156791268_T_A	chr7	156791268	T	A	TAACACTA	AAACACTA				0	0.916586	0.0378266	0.0378266
ZRSh-13h2	chr7_156791268_T_C	chr7	156791268	T	C	TAACACTA	CAACACTA				-0.01	0.79204	0.101253	-0.101253
ZRSh-13h2	chr7_156791268_T_G	chr7	156791268	T	G	TAACACTA	GAACACTA				0.08	0.209917	0.677953	0.677953
ZRSh-13h2	chr7_156791269_A_C	chr7	156791269	A	C	AACACTAA	CACACTAA				0.14	0.0218126	1.66129	1.66129
ZRSh-13h2	chr7_156791269_A_G	chr7	156791269	A	G	AACACTAA	GACACTAA				0.06	5.91038e-05	4.22838	4.22838
ZRSh-13h2	chr7_156791269_A_T	chr7	156791269	A	T	AACACTAA	TACACTAA				0.05	0.146499	0.834166	0.834166
ZRSh-13h2	chr7_156791270_A_C	chr7	156791270	A	C	ACACTAAG	CCACTAAG				-0.03	0.518251	0.28546	-0.28546
ZRSh-13h2	chr7_156791270_A_G	chr7	156791270	A	G	ACACTAAG	GCACTAAG				0.01	0.429953	0.366579	0.366579
ZRSh-13h2	chr7_156791270_A_T	chr7	156791270	A	T	ACACTAAG	TCACTAAG				0	0.886732	0.0522076	0.0522076
ZRSh-13h2	chr7_156791271_C_A	chr7	156791271	C	A	CACTAAGC	AACTAAGC				0.05	0.488264	0.311346	0.311346
ZRSh-13h2	chr7_156791271_C_G	chr7	156791271	C	G	CACTAAGC	GACTAAGC				-0.06	0.151523	0.819521	-0.819521
ZRSh-13h2	chr7_156791271_C_T	chr7	156791271	C	T	CACTAAGC	TACTAAGC				-0.07	0.000428063	3.36849	-3.36849
ZRSh-13h2	chr7_156791272_A_C	chr7	156791272	A	C	ACTAAGCA	CCTAAGCA				0	0.969448	0.0134753	0.0134753
ZRSh-13h2	chr7_156791272_A_G	chr7	156791272	A	G	ACTAAGCA	GCTAAGCA				0	0.970532	0.01299	0.01299
ZRSh-13h2	chr7_156791272_A_T	chr7	156791272	A	T	ACTAAGCA	TCTAAGCA				0	0.971358	0.0126205	0.0126205
ZRSh-13h2	chr7_156791273_C_A	chr7	156791273	C	A	CTAAGCAG	ATAAGCAG				-0.05	0.101766	0.992398	-0.992398
ZRSh-13h2	chr7_156791273_C_G	chr7	156791273	C	G	CTAAGCAG	GTAAGCAG				0.01	0.890272	0.0504771	0.0504771
ZRSh-13h2	chr7_156791273_C_T	chr7	156791273	C	T	CTAAGCAG	TTAAGCAG				-0.05	0.00067647	3.16975	-3.16975
ZRSh-13h2	chr7_156791274_T_A	chr7	156791274	T	A	TAAGCAGC	AAAGCAGC				-0.01	0.637858	0.195276	-0.195276
ZRSh-13h2	chr7_156791274_T_C	chr7	156791274	T	C	TAAGCAGC	CAAGCAGC				-0.02	0.475626	0.322734	-0.322734
ZRSh-13h2	chr7_156791274_T_G	chr7	156791274	T	G	TAAGCAGC	GAAGCAGC				-0.08	0.264717	0.577219	-0.577219
ZRSh-13h2	chr7_156791275_A_C	chr7	156791275	A	C	AAGCAGCA	CAGCAGCA				0	0.994643	0.0023327	0.0023327
ZRSh-13h2	chr7_156791275_A_G	chr7	156791275	A	G	AAGCAGCA	GAGCAGCA				-0.03	0.157466	0.802814	-0.802814
ZRSh-13h2	chr7_156791275_A_T	chr7	156791275	A	T	AAGCAGCA	TAGCAGCA				-0.07	0.0259529	1.58581	-1.58581
ZRSh-13h2	chr7_156791276_A_C	chr7	156791276	A	C	AGCAGCAC	CGCAGCAC				0	0.975553	0.0107489	0.0107489
ZRSh-13h2	chr7_156791276_A_G	chr7	156791276	A	G	AGCAGCAC	GGCAGCAC				0.02	0.272481	0.564664	0.564664
ZRSh-13h2	chr7_156791276_A_T	chr7	156791276	A	T	AGCAGCAC	TGCAGCAC				0	0.880476	0.0552824	0.0552824
ZRSh-13h2	chr7_156791277_G_A	chr7	156791277	G	A	GCAGCACT	ACAGCACT				0.01	0.708133	0.149885	0.149885
ZRSh-13h2	chr7_156791277_G_C	chr7	156791277	G	C	GCAGCACT	CCAGCACT				0.01	0.902675	0.0444684	0.0444684
ZRSh-13h2	chr7_156791277_G_T	chr7	156791277	G	T	GCAGCACT	TCAGCACT				-0.05	0.0959062	1.01815	-1.01815
ZRSh-13h2	chr7_156791278_C_A	chr7	156791278	C	A	CAGCACTT	AAGCACTT				-0.11	0.0480243	1.31854	-1.31854
ZRSh-13h2	chr7_156791278_C_G	chr7	156791278	C	G	CAGCACTT	GAGCACTT				-0.08	0.024083	1.61829	-1.61829
ZRSh-13h2	chr7_156791278_C_T	chr7	156791278	C	T	CAGCACTT	TAGCACTT				-0.04	0.00485485	2.31382	-2.31382
ZRSh-13h2	chr7_156791279_A_C	chr7	156791279	A	C	AGCACTTC	CGCACTTC				-0.02	0.621153	0.206802	-0.206802
ZRSh-13h2	chr7_156791279_A_G	chr7	156791279	A	G	AGCACTTC	GGCACTTC				-0.02	0.394356	0.404112	-0.404112
ZRSh-13h2	chr7_156791279_A_T	chr7	156791279	A	T	AGCACTTC	TGCACTTC				-0.01	0.80543	0.0939725	-0.0939725
ZRSh-13h2	chr7_156791280_G_A	chr7	156791280	G	A	GCACTTCC	ACACTTCC				-0.05	0.000114759	3.94021	-3.94021
ZRSh-13h2	chr7_156791280_G_C	chr7	156791280	G	C	GCACTTCC	CCACTTCC				0.03	0.51617	0.287207	0.287207
ZRSh-13h2	chr7_156791280_G_T	chr7	156791280	G	T	GCACTTCC	TCACTTCC				0.05	0.0492226	1.30784	1.30784
ZRSh-13h2	chr7_156791281_C_A	chr7	156791281	C	A	CACTTCCT	AACTTCCT				0.13	0.00453585	2.34334	2.34334
ZRSh-13h2	chr7_156791281_C_G	chr7	156791281	C	G	CACTTCCT	GACTTCCT				-0.02	0.684684	0.16451	-0.16451
ZRSh-13h2	chr7_156791281_C_T	chr7	156791281	C	T	CACTTCCT	TACTTCCT				-0.03	0.0291736	1.53501	-1.53501
ZRSh-13h2	chr7_156791282_A_C	chr7	156791282	A	C	ACTTCCTT	CCTTCCTT	0.393827	0.130331	0.331	-0.01	0.803038	0.0952638	-0.0952638
ZRSh-13h2	chr7_156791282_A_G	chr7	156791282	A	G	ACTTCCTT	GCTTCCTT	0.393827	0.232046	0.589	0.01	0.580095	0.236501	0.236501
ZRSh-13h2	chr7_156791282_A_T	chr7	156791282	A	T	ACTTCCTT	TCTTCCTT	0.393827	0.154915	0.393	-0.01	0.702558	0.153318	-0.153318
ZRSh-13h2	chr7_156791283_C_A	chr7	156791283	C	A	ACTTCCTT	AATTCCTT	0.393827	0.113734	0.289	-0.02	0.674704	0.170887	-0.170887
ZRSh-13h2	chr7_156791283_C_G	chr7	156791283	C	G	ACTTCCTT	AGTTCCTT	0.393827	0.142528	0.362	0	0.971809	0.0124192	0.0124192
ZRSh-13h2	chr7_156791283_C_T	chr7	156791283	C	T	ACTTCCTT	ATTTCCTT	0.393827	0.391636	0.994	-0.04	0.0100514	1.99777	-1.99777
ZRSh-13h2	chr7_156791284_T_A	chr7	156791284	T	A	ACTTCCTT	ACATCCTT	0.393827	0.224452	0.57	0.01	0.850895	0.0701242	0.0701242
ZRSh-13h2	chr7_156791284_T_C	chr7	156791284	T	C	ACTTCCTT	ACCTCCTT				0.01	0.563336	0.249233	0.249233
ZRSh-13h2	chr7_156791284_T_G	chr7	156791284	T	G	ACTTCCTT	ACGTCCTT				0	0.951781	0.021463	0.021463
ZRSh-13h2	chr7_156791285_T_A	chr7	156791285	T	A	ACTTCCTT	ACTACCTT				-0.01	0.869543	0.0607087	-0.0607087
ZRSh-13h2	chr7_156791285_T_C	chr7	156791285	T	C	ACTTCCTT	ACTCCCTT				0.01	0.485814	0.31353	0.31353
ZRSh-13h2	chr7_156791285_T_G	chr7	156791285	T	G	ACTTCCTT	ACTGCCTT				0.03	0.705552	0.151471	0.151471
ZRSh-13h2	chr7_156791286_C_A	chr7	156791286	C	A	ACTTCCTT	ACTTACTT				0	0.969463	0.0134687	0.0134687
ZRSh-13h2	chr7_156791286_C_G	chr7	156791286	C	G	ACTTCCTT	ACTTGCTT				-0.05	0.65546	0.183454	-0.183454
ZRSh-13h2	chr7_156791286_C_T	chr7	156791286	C	T	ACTTCCTT	ACTTTCTT				-0.03	0.364373	0.438454	-0.438454
ZRSh-13h2	chr7_156791287_C_A	chr7	156791287	C	A	ACTTCCTT	ACTTCATT				-0.02	0.523154	0.281371	-0.281371
ZRSh-13h2	chr7_156791287_C_G	chr7	156791287	C	G	ACTTCCTT	ACTTCGTT				0.02	0.86187	0.0645583	0.0645583
ZRSh-13h2	chr7_156791287_C_T	chr7	156791287	C	T	ACTTCCTT	ACTTCTTT				-0.08	0.00119644	2.92211	-2.92211
ZRSh-13h2	chr7_156791288_T_A	chr7	156791288	T	A	ACTTCCTT	ACTTCCAT	0.393827	0.12623	0.321	0.04	0.0386744	1.41258	1.41258
ZRSh-13h2	chr7_156791288_T_C	chr7	156791288	T	C	ACTTCCTT	ACTTCCCT	0.393827	0.202234	0.514	0	0.857545	0.0667431	0.0667431
ZRSh-13h2	chr7_156791288_T_G	chr7	156791288	T	G	ACTTCCTT	ACTTCCGT	0.393827	0.581954	1.48	0.03	0.640359	0.193576	0.193576
ZRSh-13h2	chr7_156791289_T_A	chr7	156791289	T	A	ACTTCCTT	ACTTCCTA	0.393827	0.256574	0.651	0.04	0.11574	0.936516	0.936516
ZRSh-13h2	chr7_156791289_T_C	chr7	156791289	T	C	ACTTCCTT	ACTTCCTC	0.393827	0.396531	1.01	0	0.996388	0.0015716	0.0015716
ZRSh-13h2	chr7_156791289_T_G	chr7	156791289	T	G	ACTTCCTT	ACTTCCTG	0.393827	0.651652	1.65	0.15	0.00919579	2.03641	2.03641
ZRSh-13h2	chr7_156791290_A_C	chr7	156791290	A	C	AATCACTC	CATCACTC				0.09	0.0828195	1.08187	1.08187
ZRSh-13h2	chr7_156791290_A_G	chr7	156791290	A	G	AATCACTC	GATCACTC				0.02	0.472997	0.325142	0.325142
ZRSh-13h2	chr7_156791290_A_T	chr7	156791290	A	T	AATCACTC	TATCACTC				-0.02	0.616105	0.210345	-0.210345
ZRSh-13h2	chr7_156791291_A_C	chr7	156791291	A	C	ATCACTCA	CTCACTCA				0.12	0.0207504	1.68297	1.68297
ZRSh-13h2	chr7_156791291_A_G	chr7	156791291	A	G	ATCACTCA	GTCACTCA				0.11	5.91038e-05	4.22838	4.22838
ZRSh-13h2	chr7_156791291_A_T	chr7	156791291	A	T	ATCACTCA	TTCACTCA				-0.03	0.371502	0.430039	-0.430039
ZRSh-13h2	chr7_156791292_T_A	chr7	156791292	T	A	TCACTCAT	ACACTCAT				0.01	0.75108	0.124314	0.124314
ZRSh-13h2	chr7_156791292_T_C	chr7	156791292	T	C	TCACTCAT	CCACTCAT				0.01	0.776392	0.109919	0.109919
ZRSh-13h2	chr7_156791292_T_G	chr7	156791292	T	G	TCACTCAT	GCACTCAT				-0.1	0.0627962	1.20207	-1.20207
ZRSh-13h2	chr7_156791293_C_A	chr7	156791293	C	A	CACTCATT	AACTCATT				0.03	0.684782	0.164448	0.164448
ZRSh-13h2	chr7_156791293_C_G	chr7	156791293	C	G	CACTCATT	GACTCATT				0.22	0.000114759	3.94021	3.94021
ZRSh-13h2	chr7_156791293_C_T	chr7	156791293	C	T	CACTCATT	TACTCATT				-0.05	0.0154827	1.81015	-1.81015
ZRSh-13h2	chr7_156791294_A_C	chr7	156791294	A	C	TAATCACT	TAATCCCT				0.03	0.515006	0.288188	0.288188
ZRSh-13h2	chr7_156791294_A_G	chr7	156791294	A	G	ACTCATTT	GCTCATTT				0	0.900214	0.0456541	0.0456541
ZRSh-13h2	chr7_156791294_A_T	chr7	156791294	A	T	ACTCATTT	TCTCATTT				-0.01	0.764321	0.116724	-0.116724
ZRSh-13h2	chr7_156791295_C_A	chr7	156791295	C	A	CTCATTTC	ATCATTTC				-0.06	0.0710048	1.14871	-1.14871
ZRSh-13h2	chr7_156791295_C_G	chr7	156791295	C	G	CTCATTTC	GTCATTTC				0.03	0.562296	0.250035	0.250035
ZRSh-13h2	chr7_156791295_C_T	chr7	156791295	C	T	CTCATTTC	TTCATTTC				0	0.956973	0.0191003	0.0191003
ZRSh-13h2	chr7_156791296_T_A	chr7	156791296	T	A	TCATTTCC	ACATTTCC				0.01	0.597933	0.223347	0.223347
ZRSh-13h2	chr7_156791296_T_C	chr7	156791296	T	C	TCATTTCC	CCATTTCC				0.01	0.758259	0.120182	0.120182
ZRSh-13h2	chr7_156791296_T_G	chr7	156791296	T	G	TCATTTCC	GCATTTCC				0.04	0.441925	0.354652	0.354652
ZRSh-13h2	chr7_156791297_C_A	chr7	156791297	C	A	CATTTCCA	AATTTCCA				-0.06	0.278079	0.555832	-0.555832
ZRSh-13h2	chr7_156791297_C_G	chr7	156791297	C	G	CATTTCCA	GATTTCCA				0.01	0.92	0.036212	0.036212
ZRSh-13h2	chr7_156791297_C_T	chr7	156791297	C	T	CATTTCCA	TATTTCCA				-0.04	0.0577268	1.23862	-1.23862
ZRSh-13h2	chr7_156791298_A_C	chr7	156791298	A	C	ATTTCCAA	CTTTCCAA	0.105232	0.107192	1.02	-0.11	0.029786	1.52599	-1.52599
ZRSh-13h2	chr7_156791298_A_G	chr7	156791298	A	G	ATTTCCAA	GTTTCCAA	0.105232	0.0973962	0.926	0.01	0.696493	0.157083	0.157083
ZRSh-13h2	chr7_156791298_A_T	chr7	156791298	A	T	ATTTCCAA	TTTTCCAA	0.105232	0.114566	1.09	0.02	0.515337	0.287908	0.287908
ZRSh-13h2	chr7_156791299_T_A	chr7	156791299	T	A	ATTTCCAA	AATTCCAA	0.105232	0.116633	1.11	-0.02	0.645277	0.190254	-0.190254
ZRSh-13h2	chr7_156791299_T_C	chr7	156791299	T	C	ATTTCCAA	ACTTCCAA	0.105232	0.111304	1.06	0.01	0.595632	0.225022	0.225022
ZRSh-13h2	chr7_156791299_T_G	chr7	156791299	T	G	ATTTCCAA	AGTTCCAA	0.105232	0.121187	1.15	0.03	0.609753	0.214846	0.214846
ZRSh-13h2	chr7_156791300_T_A	chr7	156791300	T	A	ATTTCCAA	ATATCCAA	0.105232	0.117232	1.11	-0.05	0.0125615	1.90096	-1.90096
ZRSh-13h2	chr7_156791300_T_C	chr7	156791300	T	C	ATTTCCAA	ATCTCCAA				-0.01	0.73114	0.135999	-0.135999
ZRSh-13h2	chr7_156791300_T_G	chr7	156791300	T	G	ATTTCCAA	ATGTCCAA				-0.01	0.90849	0.04168	-0.04168
ZRSh-13h2	chr7_156791301_T_A	chr7	156791301	T	A	ATTTCCAA	ATTACCAA				0	0.966794	0.0146662	0.0146662
ZRSh-13h2	chr7_156791301_T_C	chr7	156791301	T	C	CATTTCCA	CATTCCCA				0.02	0.231622	0.63522	0.63522
ZRSh-13h2	chr7_156791301_T_G	chr7	156791301	T	G	ATTTCCAA	ATTGCCAA				0.07	0.19912	0.700884	0.700884
ZRSh-13h2	chr7_156791302_C_A	chr7	156791302	C	A	ATTTCCAA	ATTTACAA				0.03	0.45663	0.340436	0.340436
ZRSh-13h2	chr7_156791302_C_G	chr7	156791302	C	G	ATTTCCAA	ATTTGCAA				-0.02	0.876002	0.0574949	-0.0574949
ZRSh-13h2	chr7_156791302_C_T	chr7	156791302	C	T	ATTTCCAA	ATTTTCAA				0.02	0.566275	0.246972	0.246972
ZRSh-13h2	chr7_156791303_C_A	chr7	156791303	C	A	ATTTCCAA	ATTTCAAA				-0.02	0.612077	0.213194	-0.213194
ZRSh-13h2	chr7_156791303_C_G	chr7	156791303	C	G	ATTTCCAA	ATTTCGAA				-0.01	0.927095	0.0328759	-0.0328759
ZRSh-13h2	chr7_156791303_C_T	chr7	156791303	C	T	ATTTCCAA	ATTTCTAA				0.02	0.459066	0.338125	0.338125
ZRSh-13h2	chr7_156791304_A_C	chr7	156791304	A	C	ATTTCCAA	ATTTCCCA	0.105232	0.124801	1.19	0.05	0.41493	0.382025	0.382025
ZRSh-13h2	chr7_156791304_A_G	chr7	156791304	A	G	ATTTCCAA	ATTTCCGA	0.105232	0.295372	2.81	0.04	0.00183138	2.73722	2.73722
ZRSh-13h2	chr7_156791304_A_T	chr7	156791304	A	T	ATTTCCAA	ATTTCCTA	0.105232	0.211904	2.01	0.05	0.0180496	1.74353	1.74353
ZRSh-13h2	chr7_156791305_A_C	chr7	156791305	A	C	ATTTCCAA	ATTTCCAC	0.105232	0.122455	1.16	-0.05	0.305242	0.515356	-0.515356
ZRSh-13h2	chr7_156791305_A_G	chr7	156791305	A	G	ATTTCCAA	ATTTCCAG	0.105232	0.124712	1.19	-0.02	0.10949	0.960625	-0.960625
ZRSh-13h2	chr7_156791305_A_T	chr7	156791305	A	T	ATTTCCAA	ATTTCCAT	0.105232	0.113659	1.08	0	0.965105	0.0154256	0.0154256
ZRSh-13h2	chr7_156791306_C_A	chr7	156791306	C	A	CAATTTAT	AAATTTAT				-0.09	0.275885	0.559272	-0.559272
ZRSh-13h2	chr7_156791306_C_G	chr7	156791306	C	G	CAATTTAT	GAATTTAT				-0.05	0.330478	0.480857	-0.480857
ZRSh-13h2	chr7_156791306_C_T	chr7	156791306	C	T	CAATTTAT	TAATTTAT				-0.03	0.0822184	1.08503	-1.08503
ZRSh-13h2	chr7_156791307_A_C	chr7	156791307	A	C	AATTTATG	CATTTATG				0.04	0.525745	0.279225	0.279225
ZRSh-13h2	chr7_156791307_A_G	chr7	156791307	A	G	AATTTATG	GATTTATG				0.04	0.00222974	2.65175	2.65175
ZRSh-13h2	chr7_156791307_A_T	chr7	156791307	A	T	AATTTATG	TATTTATG				-0.02	0.43686	0.359657	-0.359657
ZRSh-13h2	chr7_156791308_A_C	chr7	156791308	A	C	ATTTATGG	CTTTATGG				-0.02	0.826985	0.0825021	-0.0825021
ZRSh-13h2	chr7_156791308_A_G	chr7	156791308	A	G	ATTTATGG	GTTTATGG				0.04	0.0193591	1.71311	1.71311
ZRSh-13h2	chr7_156791308_A_T	chr7	156791308	A	T	ATTTATGG	TTTTATGG				0.08	5.91038e-05	4.22838	4.22838
ZRSh-13h2	chr7_156791309_T_A	chr7	156791309	T	A	TTTATGGA	ATTATGGA				0.15	5.91038e-05	4.22838	4.22838
ZRSh-13h2	chr7_156791309_T_C	chr7	156791309	T	C	TTTATGGA	CTTATGGA				0.03	0.0228021	1.64203	1.64203
ZRSh-13h2	chr7_156791309_T_G	chr7	156791309	T	G	TTTATGGA	GTTATGGA				0	0.985359	0.00640567	0.00640567
ZRSh-13h2	chr7_156791310_T_A	chr7	156791310	T	A	TTATGGAT	ATATGGAT				-0.07	5.91038e-05	4.22838	-4.22838
ZRSh-13h2	chr7_156791310_T_C	chr7	156791310	T	C	TTATGGAT	CTATGGAT				-0.01	0.704159	0.152329	-0.152329
ZRSh-13h2	chr7_156791310_T_G	chr7	156791310	T	G	TTATGGAT	GTATGGAT				-0.08	0.0689165	1.16168	-1.16168
ZRSh-13h2	chr7_156791311_T_A	chr7	156791311	T	A	TATGGATC	AATGGATC				-0.08	0.0163343	1.7869	-1.7869
ZRSh-13h2	chr7_156791311_T_C	chr7	156791311	T	C	TATGGATC	CATGGATC				-0.04	0.0171188	1.76653	-1.76653
ZRSh-13h2	chr7_156791311_T_G	chr7	156791311	T	G	TATGGATC	GATGGATC				0.08	0.36183	0.441495	0.441495
ZRSh-13h2	chr7_156791312_A_C	chr7	156791312	A	C	ATGGATCA	CTGGATCA	0.108599	0.099534	0.917	-0.03	0.72234	0.141258	-0.141258
ZRSh-13h2	chr7_156791312_A_G	chr7	156791312	A	G	ATGGATCA	GTGGATCA	0.108599	0.100663	0.927	0	0.915089	0.0385368	0.0385368
ZRSh-13h2	chr7_156791312_A_T	chr7	156791312	A	T	ATGGATCA	TTGGATCA	0.108599	0.0970425	0.894	0.01	0.831489	0.0801433	0.0801433
ZRSh-13h2	chr7_156791313_T_A	chr7	156791313	T	A	ATGGATCA	AAGGATCA	0.108599	0.113782	1.05	-0.01	0.759162	0.119666	-0.119666
ZRSh-13h2	chr7_156791313_T_C	chr7	156791313	T	C	ATGGATCA	ACGGATCA	0.108599	0.102766	0.946	0	0.91977	0.0363206	0.0363206
ZRSh-13h2	chr7_156791313_T_G	chr7	156791313	T	G	ATGGATCA	AGGGATCA	0.108599	0.100774	0.928	0.05	0.491931	0.308096	0.308096
ZRSh-13h2	chr7_156791314_G_A	chr7	156791314	G	A	ATGGATCA	ATAGATCA				0.09	5.91038e-05	4.22838	4.22838
ZRSh-13h2	chr7_156791314_G_C	chr7	156791314	G	C	ATGGATCA	ATCGATCA				-0.06	0.355279	0.449431	-0.449431
ZRSh-13h2	chr7_156791314_G_T	chr7	156791314	G	T	ATGGATCA	ATTGATCA				-0.03	0.643246	0.191623	-0.191623
ZRSh-13h2	chr7_156791315_G_A	chr7	156791315	G	A	ATGGATCA	ATGAATCA				0.17	5.91038e-05	4.22838	4.22838
ZRSh-13h2	chr7_156791315_G_C	chr7	156791315	G	C	ATGGATCA	ATGCATCA				0.09	0.0506002	1.29585	1.29585
ZRSh-13h2	chr7_156791315_G_T	chr7	156791315	G	T	ATGGATCA	ATGTATCA				0.02	0.437189	0.359331	0.359331
ZRSh-13h2	chr7_156791316_A_C	chr7	156791316	A	C	ATGGATCA	ATGGCTCA				-0.01	0.924051	0.0343039	-0.0343039
ZRSh-13h2	chr7_156791316_A_G	chr7	156791316	A	G	ATGGATCA	ATGGGTCA				0.05	5.91038e-05	4.22838	4.22838
ZRSh-13h2	chr7_156791316_A_T	chr7	156791316	A	T	ATGGATCA	ATGGTTCA				0.02	0.279631	0.553415	0.553415
ZRSh-13h2	chr7_156791317_T_A	chr7	156791317	T	A	ATGGATCA	ATGGAACA	0.108599	0.0906419	0.835	0.03	0.117979	0.928194	0.928194
ZRSh-13h2	chr7_156791317_T_C	chr7	156791317	T	C	ATGGATCA	ATGGACCA				0.07	5.91038e-05	4.22838	4.22838
ZRSh-13h2	chr7_156791317_T_G	chr7	156791317	T	G	ATGGATCA	ATGGAGCA				0.05	0.368941	0.433043	0.433043
ZRSh-13h2	chr7_156791318_C_A	chr7	156791318	C	A	ATGGATCA	ATGGATAA	0.108599	0.113566	1.05	-0.04	0.410882	0.386283	-0.386283
ZRSh-13h2	chr7_156791318_C_G	chr7	156791318	C	G	ATGGATCA	ATGGATGA	0.108599	0.086097	0.793	0.12	0.0218461	1.66063	1.66063
ZRSh-13h2	chr7_156791318_C_T	chr7	156791318	C	T	ATGGATCA	ATGGATTA	0.108599	0.1042	0.959	0.02	0.236704	0.625794	0.625794
ZRSh-13h2	chr7_156791319_A_C	chr7	156791319	A	C	ATGGATCA	ATGGATCC	0.108599	0.111607	1.03	0.01	0.878599	0.0562094	0.0562094
ZRSh-13h2	chr7_156791319_A_G	chr7	156791319	A	G	ATGGATCA	ATGGATCG	0.108599	0.0939827	0.865	0.04	0.00648115	2.18835	2.18835
ZRSh-13h2	chr7_156791319_A_T	chr7	156791319	A	T	ATGGATCA	ATGGATCT	0.108599	0.0947972	0.873	0.03	0.178786	0.747666	0.747666
ZRSh-13h2	chr7_156791320_T_A	chr7	156791320	T	A	TCAGTGGC	ACAGTGGC				0.05	0.0145882	1.836	1.836
ZRSh-13h2	chr7_156791320_T_C	chr7	156791320	T	C	TCAGTGGC	CCAGTGGC				0.04	0.00509448	2.2929	2.2929
ZRSh-13h2	chr7_156791320_T_G	chr7	156791320	T	G	TCAGTGGC	GCAGTGGC				0.14	0.00890042	2.05059	2.05059
ZRSh-13h2	chr7_156791321_C_A	chr7	156791321	C	A	CAGTGGCA	AAGTGGCA				0.04	0.363441	0.439566	0.439566
ZRSh-13h2	chr7_156791321_C_G	chr7	156791321	C	G	CAGTGGCA	GAGTGGCA				-0.04	0.554402	0.256175	-0.256175
ZRSh-13h2	chr7_156791321_C_T	chr7	156791321	C	T	CAGTGGCA	TAGTGGCA				-0.03	0.340199	0.468267	-0.468267
ZRSh-13h2	chr7_156791322_A_C	chr7	156791322	A	C	TCATCAGT	TCATCCGT				0.1	0.000916985	3.03764	3.03764
ZRSh-13h2	chr7_156791322_A_G	chr7	156791322	A	G	AGTGGCAA	GGTGGCAA				0.01	0.608029	0.216076	0.216076
ZRSh-13h2	chr7_156791322_A_T	chr7	156791322	A	T	AGTGGCAA	TGTGGCAA				0.08	5.91038e-05	4.22838	4.22838
ZRSh-13h2	chr7_156791323_G_A	chr7	156791323	G	A	GTGGCAAA	ATGGCAAA				-0.03	0.0217808	1.66193	-1.66193
ZRSh-13h2	chr7_156791323_G_C	chr7	156791323	G	C	GTGGCAAA	CTGGCAAA				0.05	0.0778681	1.10864	1.10864
ZRSh-13h2	chr7_156791323_G_T	chr7	156791323	G	T	GTGGCAAA	TTGGCAAA				0	0.984306	0.0068698	0.0068698
ZRSh-13h2	chr7_156791324_T_A	chr7	156791324	T	A	TGGCAAAA	AGGCAAAA				0.02	0.352899	0.45235	0.45235
ZRSh-13h2	chr7_156791324_T_C	chr7	156791324	T	C	TGGCAAAA	CGGCAAAA				0	0.938391	0.0276164	0.0276164
ZRSh-13h2	chr7_156791324_T_G	chr7	156791324	T	G	TGGCAAAA	GGGCAAAA				0.05	0.314309	0.502643	0.502643
ZRSh-13h2	chr7_156791325_G_A	chr7	156791325	G	A	GGCAAAAA	AGCAAAAA				-0.02	0.447934	0.348786	-0.348786
ZRSh-13h2	chr7_156791325_G_C	chr7	156791325	G	C	GGCAAAAA	CGCAAAAA				0	0.973565	0.0116351	0.0116351
ZRSh-13h2	chr7_156791325_G_T	chr7	156791325	G	T	GGCAAAAA	TGCAAAAA				-0.04	0.333278	0.477193	-0.477193
ZRSh-13h2	chr7_156791326_G_A	chr7	156791326	G	A	GCAAAAAA	ACAAAAAA				0.01	0.680928	0.166899	0.166899
ZRSh-13h2	chr7_156791326_G_C	chr7	156791326	G	C	GCAAAAAA	CCAAAAAA				0.1	0.00128808	2.89006	2.89006
ZRSh-13h2	chr7_156791326_G_T	chr7	156791326	G	T	GCAAAAAA	TCAAAAAA				-0.01	0.868072	0.0614443	-0.0614443
ZRSh-13h2	chr7_156791327_C_A	chr7	156791327	C	A	GTGGCAAA	GTGGAAAA				-0.04	0.431713	0.364805	-0.364805
ZRSh-13h2	chr7_156791327_C_G	chr7	156791327	C	G	TGGCAAAA	TGGGAAAA				-0.02	0.756848	0.120991	-0.120991
ZRSh-13h2	chr7_156791327_C_T	chr7	156791327	C	T	CAAAAAAC	TAAAAAAC				0.01	0.508562	0.293656	0.293656
ZRSh-13h2	chr7_156791328_A_C	chr7	156791328	A	C	AAAAAACG	CAAAAACG				0.02	0.82225	0.0849963	0.0849963
ZRSh-13h2	chr7_156791328_A_G	chr7	156791328	A	G	AAAAAACG	GAAAAACG				0	0.997991	0.000873555	0.000873555
ZRSh-13h2	chr7_156791328_A_T	chr7	156791328	A	T	AAAAAACG	TAAAAACG				0	0.929811	0.0316053	0.0316053
ZRSh-13h2	chr7_156791329_A_C	chr7	156791329	A	C	AAAAACGA	CAAAACGA				-0.02	0.667588	0.175491	-0.175491
ZRSh-13h2	chr7_156791329_A_G	chr7	156791329	A	G	AAAAACGA	GAAAACGA				0.02	0.31708	0.498831	0.498831
ZRSh-13h2	chr7_156791329_A_T	chr7	156791329	A	T	AAAAACGA	TAAAACGA				0	0.886069	0.0525325	0.0525325
ZRSh-13h2	chr7_156791330_A_C	chr7	156791330	A	C	AAAACGAG	CAAACGAG				-0.04	0.221665	0.654303	-0.654303
ZRSh-13h2	chr7_156791330_A_G	chr7	156791330	A	G	AAAACGAG	GAAACGAG				0.01	0.523491	0.28109	0.28109
ZRSh-13h2	chr7_156791330_A_T	chr7	156791330	A	T	AAAACGAG	TAAACGAG				0	0.971127	0.0127239	0.0127239
ZRSh-13h2	chr7_156791331_A_C	chr7	156791331	A	C	AAACGAGC	CAACGAGC				0	0.980529	0.00853948	0.00853948
ZRSh-13h2	chr7_156791331_A_G	chr7	156791331	A	G	AAACGAGC	GAACGAGC				-0.02	0.189806	0.721691	-0.721691
ZRSh-13h2	chr7_156791331_A_T	chr7	156791331	A	T	AAACGAGC	TAACGAGC				-0.07	0.000869514	3.06072	-3.06072
ZRSh-13h2	chr7_156791332_A_C	chr7	156791332	A	C	AACGAGCA	CACGAGCA				-0.02	0.619532	0.207936	-0.207936
ZRSh-13h2	chr7_156791332_A_G	chr7	156791332	A	G	AACGAGCA	GACGAGCA				-0.03	0.0367279	1.435	-1.435
ZRSh-13h2	chr7_156791332_A_T	chr7	156791332	A	T	AACGAGCA	TACGAGCA				0.02	0.550528	0.25922	0.25922
ZRSh-13h2	chr7_156791333_A_C	chr7	156791333	A	C	ACGAGCAA	CCGAGCAA				0	0.906831	0.0424735	0.0424735
ZRSh-13h2	chr7_156791333_A_G	chr7	156791333	A	G	ACGAGCAA	GCGAGCAA				0.01	0.403456	0.394204	0.394204
ZRSh-13h2	chr7_156791333_A_T	chr7	156791333	A	T	ACGAGCAA	TCGAGCAA				-0.03	0.233647	0.631439	-0.631439
ZRSh-13h2	chr7_156791334_C_A	chr7	156791334	C	A	CGAGCAAA	AGAGCAAA				-0.01	0.837704	0.0769093	-0.0769093
ZRSh-13h2	chr7_156791334_C_G	chr7	156791334	C	G	CGAGCAAA	GGAGCAAA				-0.02	0.666314	0.176321	-0.176321
ZRSh-13h2	chr7_156791334_C_T	chr7	156791334	C	T	CGAGCAAA	TGAGCAAA				0.02	0.357351	0.446905	0.446905
ZRSh-13h2	chr7_156791335_G_A	chr7	156791335	G	A	GAGCAAAA	AAGCAAAA				0.12	5.91038e-05	4.22838	4.22838
ZRSh-13h2	chr7_156791335_G_C	chr7	156791335	G	C	GAGCAAAA	CAGCAAAA				0.15	0.0118294	1.92704	1.92704
ZRSh-13h2	chr7_156791335_G_T	chr7	156791335	G	T	GAGCAAAA	TAGCAAAA				-0.3	5.91038e-05	4.22838	-4.22838
ZRSh-13h2	chr7_156791336_A_C	chr7	156791336	A	C	AGCAAAAA	CGCAAAAA				-0.12	0.0937421	1.02807	-1.02807
ZRSh-13h2	chr7_156791336_A_G	chr7	156791336	A	G	AGCAAAAA	GGCAAAAA				-0.02	0.401674	0.396126	-0.396126
ZRSh-13h2	chr7_156791336_A_T	chr7	156791336	A	T	AGCAAAAA	TGCAAAAA				-0.01	0.680706	0.16704	-0.16704
ZRSh-13h2	chr7_156791337_G_A	chr7	156791337	G	A	GCAAAAAT	ACAAAAAT				0.01	0.75192	0.123828	0.123828
ZRSh-13h2	chr7_156791337_G_C	chr7	156791337	G	C	GCAAAAAT	CCAAAAAT				0.04	0.475715	0.322654	0.322654
ZRSh-13h2	chr7_156791337_G_T	chr7	156791337	G	T	GCAAAAAT	TCAAAAAT				-0.05	0.0744168	1.12833	-1.12833
ZRSh-13h2	chr7_156791338_C_A	chr7	156791338	C	A	CAAAAATA	AAAAAATA				0.01	0.833174	0.0792644	0.0792644
ZRSh-13h2	chr7_156791338_C_G	chr7	156791338	C	G	GAGCAAAA	GAGGAAAA				-0.05	0.37589	0.424939	-0.424939
ZRSh-13h2	chr7_156791338_C_T	chr7	156791338	C	T	CAAAAATA	TAAAAATA				0.01	0.763056	0.117444	0.117444
ZRSh-13h2	chr7_156791339_A_C	chr7	156791339	A	C	AAAAATAA	CAAAATAA				-0.03	0.623828	0.204935	-0.204935
ZRSh-13h2	chr7_156791339_A_G	chr7	156791339	A	G	AAAAATAA	GAAAATAA				0.02	0.151333	0.820066	0.820066
ZRSh-13h2	chr7_156791339_A_T	chr7	156791339	A	T	AAAAATAA	TAAAATAA				0.05	0.0267889	1.57204	1.57204
ZRSh-13h2	chr7_156791340_A_C	chr7	156791340	A	C	AAAATAAT	CAAATAAT				0.15	0.00366701	2.43569	2.43569
ZRSh-13h2	chr7_156791340_A_G	chr7	156791340	A	G	AAAATAAT	GAAATAAT				-0.01	0.420055	0.376694	-0.376694
ZRSh-13h2	chr7_156791340_A_T	chr7	156791340	A	T	AAAATAAT	TAAATAAT				0.07	0.0027884	2.55464	2.55464
ZRSh-13h2	chr7_156791341_A_C	chr7	156791341	A	C	AAATAATG	CAATAATG				0.01	0.868466	0.0612474	0.0612474
ZRSh-13h2	chr7_156791341_A_G	chr7	156791341	A	G	AAATAATG	GAATAATG				0.01	0.435972	0.360541	0.360541
ZRSh-13h2	chr7_156791341_A_T	chr7	156791341	A	T	AAATAATG	TAATAATG				0.08	0.00022218	3.6533	3.6533
ZRSh-13h2	chr7_156791342_A_C	chr7	156791342	A	C	AATAATGA	CATAATGA				-0.03	0.444222	0.3524	-0.3524
ZRSh-13h2	chr7_156791342_A_G	chr7	156791342	A	G	AATAATGA	GATAATGA				0.01	0.68348	0.165274	0.165274
ZRSh-13h2	chr7_156791342_A_T	chr7	156791342	A	T	AATAATGA	TATAATGA				0.01	0.851491	0.0698202	0.0698202
ZRSh-13h2	chr7_156791343_A_C	chr7	156791343	A	C	ATAATGAA	CTAATGAA				0.01	0.878031	0.0564899	0.0564899
ZRSh-13h2	chr7_156791343_A_G	chr7	156791343	A	G	ATAATGAA	GTAATGAA				0.06	5.91038e-05	4.22838	4.22838
ZRSh-13h2	chr7_156791343_A_T	chr7	156791343	A	T	ATAATGAA	TTAATGAA				0.01	0.68997	0.16117	0.16117
ZRSh-13h2	chr7_156791344_T_A	chr7	156791344	T	A	TAATGAAA	AAATGAAA				0.02	0.549898	0.259718	0.259718
ZRSh-13h2	chr7_156791344_T_C	chr7	156791344	T	C	TAATGAAA	CAATGAAA				0.08	5.91038e-05	4.22838	4.22838
ZRSh-13h2	chr7_156791344_T_G	chr7	156791344	T	G	TAATGAAA	GAATGAAA				0	0.97815	0.00959455	0.00959455
ZRSh-13h2	chr7_156791345_A_C	chr7	156791345	A	C	AATGAAAG	CATGAAAG				0.1	0.143989	0.841669	0.841669
ZRSh-13h2	chr7_156791345_A_G	chr7	156791345	A	G	AATGAAAG	GATGAAAG				0.16	5.91038e-05	4.22838	4.22838
ZRSh-13h2	chr7_156791345_A_T	chr7	156791345	A	T	AATGAAAG	TATGAAAG				0.09	0.000724453	3.13999	3.13999
ZRSh-13h2	chr7_156791346_A_C	chr7	156791346	A	C	ATGAAAGA	CTGAAAGA				0.02	0.786659	0.104214	0.104214
ZRSh-13h2	chr7_156791346_A_G	chr7	156791346	A	G	ATGAAAGA	GTGAAAGA				0.08	5.91038e-05	4.22838	4.22838
ZRSh-13h2	chr7_156791346_A_T	chr7	156791346	A	T	ATGAAAGA	TTGAAAGA				0	0.949161	0.0226601	0.0226601
ZRSh-13h2	chr7_156791347_T_A	chr7	156791347	T	A	TGAAAGAA	AGAAAGAA				0.05	0.018614	1.73016	1.73016
ZRSh-13h2	chr7_156791347_T_C	chr7	156791347	T	C	TGAAAGAA	CGAAAGAA				0.1	5.91038e-05	4.22838	4.22838
ZRSh-13h2	chr7_156791347_T_G	chr7	156791347	T	G	AATGAAAG	AAGGAAAG				0.04	0.613055	0.212501	0.212501
ZRSh-13h2	chr7_156791348_G_A	chr7	156791348	G	A	GAAAGAAT	AAAAGAAT				-0.03	0.281438	0.550617	-0.550617
ZRSh-13h2	chr7_156791348_G_C	chr7	156791348	G	C	GAAAGAAT	CAAAGAAT				0	0.995209	0.00208592	0.00208592
ZRSh-13h2	chr7_156791348_G_T	chr7	156791348	G	T	GAAAGAAT	TAAAGAAT				-0.07	0.319197	0.495941	-0.495941
ZRSh-13h2	chr7_156791349_A_C	chr7	156791349	A	C	AAAGAATG	CAAGAATG				0.02	0.797239	0.0984117	0.0984117
ZRSh-13h2	chr7_156791349_A_G	chr7	156791349	A	G	ATGAAAGA	ATGGAAGA				0.01	0.571138	0.243259	0.243259
ZRSh-13h2	chr7_156791349_A_T	chr7	156791349	A	T	AAAGAATG	TAAGAATG				-0.03	0.281664	0.550269	-0.550269
ZRSh-13h2	chr7_156791350_A_C	chr7	156791350	A	C	AAGAATGC	CAGAATGC				-0.05	0.208145	0.681633	-0.681633
ZRSh-13h2	chr7_156791350_A_G	chr7	156791350	A	G	AAGAATGC	GAGAATGC				-0.04	0.00067647	3.16975	-3.16975
ZRSh-13h2	chr7_156791350_A_T	chr7	156791350	A	T	AAGAATGC	TAGAATGC				-0.01	0.684995	0.164312	-0.164312
ZRSh-13h2	chr7_156791351_A_C	chr7	156791351	A	C	AGAATGCA	CGAATGCA				0	0.939291	0.0271999	0.0271999
ZRSh-13h2	chr7_156791351_A_G	chr7	156791351	A	G	AAAGAATG	AAGGAATG				0	0.962081	0.0167885	0.0167885
ZRSh-13h2	chr7_156791351_A_T	chr7	156791351	A	T	AGAATGCA	TGAATGCA				-0.08	0.000114759	3.94021	-3.94021
ZRSh-13h2	chr7_156791352_G_A	chr7	156791352	G	A	GAATGCAA	AAATGCAA				0.01	0.688807	0.161903	0.161903
ZRSh-13h2	chr7_156791352_G_C	chr7	156791352	G	C	GAATGCAA	CAATGCAA				-0.07	0.553297	0.257042	-0.257042
ZRSh-13h2	chr7_156791352_G_T	chr7	156791352	G	T	GAATGCAA	TAATGCAA				-0.01	0.727226	0.138331	-0.138331
ZRSh-13h2	chr7_156791353_A_C	chr7	156791353	A	C	AATGCAAT	CATGCAAT				-0.11	0.0376417	1.42433	-1.42433
ZRSh-13h2	chr7_156791353_A_G	chr7	156791353	A	G	AAGAATGC	AAGGATGC				-0.06	5.91038e-05	4.22838	-4.22838
ZRSh-13h2	chr7_156791353_A_T	chr7	156791353	A	T	AATGCAAT	TATGCAAT				-0.03	0.313309	0.504027	-0.504027
ZRSh-13h2	chr7_156791354_A_C	chr7	156791354	A	C	ATGCAATG	CTGCAATG				-0.03	0.658915	0.181171	-0.181171
ZRSh-13h2	chr7_156791354_A_G	chr7	156791354	A	G	ATGCAATG	GTGCAATG				-0.08	5.91038e-05	4.22838	-4.22838
ZRSh-13h2	chr7_156791354_A_T	chr7	156791354	A	T	ATGCAATG	TTGCAATG				-0.05	0.029071	1.53654	-1.53654
ZRSh-13h2	chr7_156791355_T_A	chr7	156791355	T	A	TGCAATGA	AGCAATGA				-0.05	0.0154827	1.81015	-1.81015
ZRSh-13h2	chr7_156791355_T_C	chr7	156791355	T	C	TGCAATGA	CGCAATGA				-0.03	0.0670189	1.1738	-1.1738
ZRSh-13h2	chr7_156791355_T_G	chr7	156791355	T	G	TGCAATGA	GGCAATGA				-0.05	0.454463	0.342501	-0.342501
ZRSh-13h2	chr7_156791356_G_A	chr7	156791356	G	A	GCAATGAA	ACAATGAA				-0.06	5.91038e-05	4.22838	-4.22838
ZRSh-13h2	chr7_156791356_G_C	chr7	156791356	G	C	GAATGCAA	GAATCCAA				0	0.996211	0.00164868	0.00164868
ZRSh-13h2	chr7_156791356_G_T	chr7	156791356	G	T	GCAATGAA	TCAATGAA				-0.09	0.101379	0.994051	-0.994051
ZRSh-13h2	chr7_156791357_C_A	chr7	156791357	C	A	CAATGAAA	AAATGAAA				-0.11	0.013777	1.86084	-1.86084
ZRSh-13h2	chr7_156791357_C_G	chr7	156791357	C	G	ATGCAATG	ATGGAATG				-0.05	0.260916	0.583499	-0.583499
ZRSh-13h2	chr7_156791357_C_T	chr7	156791357	C	T	CAATGAAA	TAATGAAA				-0.03	0.0463969	1.33351	-1.33351
ZRSh-13h2	chr7_156791358_A_C	chr7	156791358	A	C	AATGAAAG	CATGAAAG				-0.01	0.893007	0.049145	-0.049145
ZRSh-13h2	chr7_156791358_A_G	chr7	156791358	A	G	AATGAAAG	GATGAAAG				0	0.80685	0.0932071	0.0932071
ZRSh-13h2	chr7_156791358_A_T	chr7	156791358	A	T	AATGAAAG	TATGAAAG				0.02	0.354986	0.449789	0.449789
ZRSh-13h2	chr7_156791359_A_C	chr7	156791359	A	C	ATGAAAGC	CTGAAAGC				0.02	0.820778	0.0857742	0.0857742
ZRSh-13h2	chr7_156791359_A_G	chr7	156791359	A	G	ATGAAAGC	GTGAAAGC				0	0.977996	0.00966312	0.00966312
ZRSh-13h2	chr7_156791359_A_T	chr7	156791359	A	T	ATGAAAGC	TTGAAAGC				-0.04	0.148388	0.828601	-0.828601
ZRSh-13h2	chr7_156791360_T_A	chr7	156791360	T	A	TGAAAGCT	AGAAAGCT				-0.06	0.0015604	2.80676	-2.80676
ZRSh-13h2	chr7_156791360_T_C	chr7	156791360	T	C	TGAAAGCT	CGAAAGCT				-0.03	0.064554	1.19008	-1.19008
ZRSh-13h2	chr7_156791360_T_G	chr7	156791360	T	G	AATGAAAG	AAGGAAAG				0.07	0.291075	0.535995	0.535995
ZRSh-13h2	chr7_156791361_G_A	chr7	156791361	G	A	GAAAGCTC	AAAAGCTC				0.09	0.000114759	3.94021	3.94021
ZRSh-13h2	chr7_156791361_G_C	chr7	156791361	G	C	GAAAGCTC	CAAAGCTC				0.08	0.474522	0.323744	0.323744
ZRSh-13h2	chr7_156791361_G_T	chr7	156791361	G	T	GAAAGCTC	TAAAGCTC				0.04	0.52857	0.276898	0.276898
ZRSh-13h2	chr7_156791362_A_C	chr7	156791362	A	C	AAAGCTCG	CAAGCTCG				-0.02	0.818032	0.0872299	-0.0872299
ZRSh-13h2	chr7_156791362_A_G	chr7	156791362	A	G	ATGAAAGC	ATGGAAGC				-0.03	0.0311392	1.50669	-1.50669
ZRSh-13h2	chr7_156791362_A_T	chr7	156791362	A	T	AAAGCTCG	TAAGCTCG				-0.02	0.462361	0.335019	-0.335019
ZRSh-13h2	chr7_156791363_A_C	chr7	156791363	A	C	AAGCTCGT	CAGCTCGT				-0.06	0.0559658	1.25208	-1.25208
ZRSh-13h2	chr7_156791363_A_G	chr7	156791363	A	G	AAGCTCGT	GAGCTCGT				-0.03	0.0480763	1.31807	-1.31807
ZRSh-13h2	chr7_156791363_A_T	chr7	156791363	A	T	AAGCTCGT	TAGCTCGT				0.04	0.00904839	2.04343	2.04343
ZRSh-13h2	chr7_156791364_A_C	chr7	156791364	A	C	AGCTCGTG	CGCTCGTG				-0.05	0.152905	0.815577	-0.815577
ZRSh-13h2	chr7_156791364_A_G	chr7	156791364	A	G	AGCTCGTG	GGCTCGTG				-0.03	0.0153042	1.81519	-1.81519
ZRSh-13h2	chr7_156791364_A_T	chr7	156791364	A	T	AGCTCGTG	TGCTCGTG				0.02	0.42867	0.367877	0.367877
ZRSh-13h2	chr7_156791365_G_A	chr7	156791365	G	A	GCTCGTGG	ACTCGTGG				-0.02	0.420119	0.376628	-0.376628
ZRSh-13h2	chr7_156791365_G_C	chr7	156791365	G	C	GCTCGTGG	CCTCGTGG				0.06	0.320602	0.494034	0.494034
ZRSh-13h2	chr7_156791365_G_T	chr7	156791365	G	T	GCTCGTGG	TCTCGTGG				-0.02	0.559246	0.252397	-0.252397
ZRSh-13h2	chr7_156791366_C_A	chr7	156791366	C	A	CTCGTGGA	ATCGTGGA				-0.02	0.644092	0.191052	-0.191052
ZRSh-13h2	chr7_156791366_C_G	chr7	156791366	C	G	CTCGTGGA	GTCGTGGA				0	0.949041	0.0227151	0.0227151
ZRSh-13h2	chr7_156791366_C_T	chr7	156791366	C	T	CTCGTGGA	TTCGTGGA				-0.03	0.226939	0.644091	-0.644091
ZRSh-13h2	chr7_156791367_T_A	chr7	156791367	T	A	TCGTGGAG	ACGTGGAG				-0.02	0.447017	0.349676	-0.349676
ZRSh-13h2	chr7_156791367_T_C	chr7	156791367	T	C	TCGTGGAG	CCGTGGAG				0.01	0.434482	0.362028	0.362028
ZRSh-13h2	chr7_156791367_T_G	chr7	156791367	T	G	TCGTGGAG	GCGTGGAG				-0.05	0.561543	0.250617	-0.250617
ZRSh-13h2	chr7_156791368_C_A	chr7	156791368	C	A	CGTGGAGA	AGTGGAGA				0	0.943274	0.0253622	0.0253622
ZRSh-13h2	chr7_156791368_C_G	chr7	156791368	C	G	CGTGGAGA	GGTGGAGA				0.03	0.829404	0.0812339	0.0812339
ZRSh-13h2	chr7_156791368_C_T	chr7	156791368	C	T	CGTGGAGA	TGTGGAGA				0.13	5.91038e-05	4.22838	4.22838
ZRSh-13h2	chr7_156791369_G_A	chr7	156791369	G	A	GTGGAGAC	ATGGAGAC				-0.03	0.0598865	1.22267	-1.22267
ZRSh-13h2	chr7_156791369_G_C	chr7	156791369	G	C	GTGGAGAC	CTGGAGAC				0.04	0.385685	0.413768	0.413768
ZRSh-13h2	chr7_156791369_G_T	chr7	156791369	G	T	GTGGAGAC	TTGGAGAC				-0.03	0.589609	0.229436	-0.229436
ZRSh-13h2	chr7_156791370_T_A	chr7	156791370	T	A	TGGAGACA	AGGAGACA				-0.01	0.851591	0.069769	-0.069769
ZRSh-13h2	chr7_156791370_T_C	chr7	156791370	T	C	TGGAGACA	CGGAGACA				0.04	0.00169631	2.77049	2.77049
ZRSh-13h2	chr7_156791370_T_G	chr7	156791370	T	G	TGGAGACA	GGGAGACA				-0.02	0.762682	0.117656	-0.117656
ZRSh-13h2	chr7_156791371_G_A	chr7	156791371	G	A	GGAGACAG	AGAGACAG				0.05	0.014855	1.82813	1.82813
ZRSh-13h2	chr7_156791371_G_C	chr7	156791371	G	C	GGAGACAG	CGAGACAG				0.07	0.252052	0.59851	0.59851
ZRSh-13h2	chr7_156791371_G_T	chr7	156791371	G	T	GGAGACAG	TGAGACAG				-0.05	0.342179	0.465747	-0.465747
ZRSh-13h2	chr7_156791372_G_A	chr7	156791372	G	A	GAGACAGA	AAGACAGA				0.07	0.0025341	2.59618	2.59618
ZRSh-13h2	chr7_156791372_G_C	chr7	156791372	G	C	GAGACAGA	CAGACAGA				0.1	0.159813	0.796387	0.796387
ZRSh-13h2	chr7_156791372_G_T	chr7	156791372	G	T	GAGACAGA	TAGACAGA				-0.12	5.91038e-05	4.22838	-4.22838
ZRSh-13h2	chr7_156791373_A_C	chr7	156791373	A	C	AGACAGAG	CGACAGAG				0.01	0.829479	0.0811944	0.0811944
ZRSh-13h2	chr7_156791373_A_G	chr7	156791373	A	G	AGACAGAG	GGACAGAG				-0.02	0.299175	0.524074	-0.524074
ZRSh-13h2	chr7_156791373_A_T	chr7	156791373	A	T	AGACAGAG	TGACAGAG				-0.01	0.611044	0.213928	-0.213928
ZRSh-13h2	chr7_156791374_G_A	chr7	156791374	G	A	GTGGAGAC	GTGGAAAC				-0.03	0.330151	0.481287	-0.481287
ZRSh-13h2	chr7_156791374_G_C	chr7	156791374	G	C	GACAGAGG	CACAGAGG				0.01	0.924451	0.0341163	0.0341163
ZRSh-13h2	chr7_156791374_G_T	chr7	156791374	G	T	GTGGAGAC	GTGGATAC				-0.03	0.302963	0.518611	-0.518611
ZRSh-13h2	chr7_156791375_A_C	chr7	156791375	A	C	ACAGAGGC	CCAGAGGC				0.08	0.0434438	1.36207	1.36207
ZRSh-13h2	chr7_156791375_A_G	chr7	156791375	A	G	ACAGAGGC	GCAGAGGC				-0.01	0.480186	0.31859	-0.31859
ZRSh-13h2	chr7_156791375_A_T	chr7	156791375	A	T	ACAGAGGC	TCAGAGGC				0.03	0.314203	0.50279	0.50279
ZRSh-13h2	chr7_156791376_C_A	chr7	156791376	C	A	CAGAGGCT	AAGAGGCT				0	0.96267	0.0165224	0.0165224
ZRSh-13h2	chr7_156791376_C_G	chr7	156791376	C	G	CAGAGGCT	GAGAGGCT				0.01	0.78709	0.103975	0.103975
ZRSh-13h2	chr7_156791376_C_T	chr7	156791376	C	T	CAGAGGCT	TAGAGGCT				-0.05	0.00295737	2.52909	-2.52909
ZRSh-13h2	chr7_156791377_A_C	chr7	156791377	A	C	AGAGGCTG	CGAGGCTG				-0.06	0.144717	0.83948	-0.83948
ZRSh-13h2	chr7_156791377_A_G	chr7	156791377	A	G	AGAGGCTG	GGAGGCTG				0.04	0.00022218	3.6533	3.6533
ZRSh-13h2	chr7_156791377_A_T	chr7	156791377	A	T	AGAGGCTG	TGAGGCTG				-0.06	0.000274244	3.56186	-3.56186
ZRSh-13h2	chr7_156791378_G_A	chr7	156791378	G	A	GAGGCTGG	AAGGCTGG				0	0.931203	0.0309555	0.0309555
ZRSh-13h2	chr7_156791378_G_C	chr7	156791378	G	C	GAGGCTGG	CAGGCTGG				0.04	0.660709	0.17999	0.17999
ZRSh-13h2	chr7_156791378_G_T	chr7	156791378	G	T	GAGGCTGG	TAGGCTGG				-0.03	0.14837	0.828652	-0.828652
ZRSh-13h2	chr7_156791379_A_C	chr7	156791379	A	C	AGGCTGGA	CGGCTGGA				-0.06	0.30158	0.520597	-0.520597
ZRSh-13h2	chr7_156791379_A_G	chr7	156791379	A	G	AGGCTGGA	GGGCTGGA				0.03	0.0318756	1.49654	1.49654
ZRSh-13h2	chr7_156791379_A_T	chr7	156791379	A	T	AGGCTGGA	TGGCTGGA				-0.03	0.190224	0.720735	-0.720735
ZRSh-13h2	chr7_156791380_G_A	chr7	156791380	G	A	GGCTGGAC	AGCTGGAC				-0.02	0.453106	0.3438	-0.3438
ZRSh-13h2	chr7_156791380_G_C	chr7	156791380	G	C	GGCTGGAC	CGCTGGAC				0.04	0.683908	0.165002	0.165002
ZRSh-13h2	chr7_156791380_G_T	chr7	156791380	G	T	GGCTGGAC	TGCTGGAC				-0.04	0.0486968	1.3125	-1.3125
ZRSh-13h2	chr7_156791381_G_A	chr7	156791381	G	A	GCTGGACT	ACTGGACT				0	0.865936	0.0625144	0.0625144
ZRSh-13h2	chr7_156791381_G_C	chr7	156791381	G	C	GCTGGACT	CCTGGACT				-0.02	0.648709	0.18795	-0.18795
ZRSh-13h2	chr7_156791381_G_T	chr7	156791381	G	T	GCTGGACT	TCTGGACT				0.06	0.0857487	1.06677	1.06677
ZRSh-13h2	chr7_156791382_C_A	chr7	156791382	C	A	GAGGCTGG	GAGGATGG				-0.04	0.151575	0.819374	-0.819374
ZRSh-13h2	chr7_156791382_C_G	chr7	156791382	C	G	CTGGACTT	GTGGACTT				-0.02	0.779365	0.108259	-0.108259
ZRSh-13h2	chr7_156791382_C_T	chr7	156791382	C	T	CTGGACTT	TTGGACTT				-0.03	0.0854277	1.0684	-1.0684
ZRSh-13h2	chr7_156791383_T_A	chr7	156791383	T	A	TGGACTTC	AGGACTTC				0.02	0.458846	0.338333	0.338333
ZRSh-13h2	chr7_156791383_T_C	chr7	156791383	T	C	TGGACTTC	CGGACTTC				0.03	0.0561429	1.2507	1.2507
ZRSh-13h2	chr7_156791383_T_G	chr7	156791383	T	G	TGGACTTC	GGGACTTC				0.1	0.00597661	2.22355	2.22355
ZRSh-13h2	chr7_156791384_G_A	chr7	156791384	G	A	GGACTTCC	AGACTTCC				-0.04	0.0306049	1.51421	-1.51421
ZRSh-13h2	chr7_156791384_G_C	chr7	156791384	G	C	GGACTTCC	CGACTTCC				-0.03	0.658965	0.181138	-0.181138
ZRSh-13h2	chr7_156791384_G_T	chr7	156791384	G	T	GGACTTCC	TGACTTCC				0.09	0.00485485	2.31382	2.31382
ZRSh-13h2	chr7_156791385_G_A	chr7	156791385	G	A	GACTTCCT	AACTTCCT				-0.01	0.792629	0.10093	-0.10093
ZRSh-13h2	chr7_156791385_G_C	chr7	156791385	G	C	GACTTCCT	CACTTCCT				0.01	0.913767	0.0391644	0.0391644
ZRSh-13h2	chr7_156791385_G_T	chr7	156791385	G	T	GACTTCCT	TACTTCCT				0.05	0.234437	0.629974	0.629974
ZRSh-13h2	chr7_156791386_A_C	chr7	156791386	A	C	ACTTCCTA	CCTTCCTA	0.256574	0.115149	0.449	0.01	0.842518	0.0744207	0.0744207
ZRSh-13h2	chr7_156791386_A_G	chr7	156791386	A	G	ACTTCCTA	GCTTCCTA	0.256574	0.163657	0.638	-0.01	0.65583	0.183208	-0.183208
ZRSh-13h2	chr7_156791386_A_T	chr7	156791386	A	T	ACTTCCTA	TCTTCCTA	0.256574	0.129708	0.506	-0.01	0.775476	0.110432	-0.110432
ZRSh-13h2	chr7_156791387_C_A	chr7	156791387	C	A	CTGGACTT	CTGGAATT				-0.02	0.656851	0.182533	-0.182533
ZRSh-13h2	chr7_156791387_C_G	chr7	156791387	C	G	ACTTCCTA	AGTTCCTA	0.256574	0.106743	0.416	-0.01	0.884982	0.0530656	-0.0530656
ZRSh-13h2	chr7_156791387_C_T	chr7	156791387	C	T	CTGGACTT	CTGGATTT				-0.04	0.0273673	1.56277	-1.56277
ZRSh-13h2	chr7_156791388_T_A	chr7	156791388	T	A	ACTTCCTA	ACATCCTA	0.256574	0.17221	0.671	-0.01	0.686132	0.163592	-0.163592
ZRSh-13h2	chr7_156791388_T_C	chr7	156791388	T	C	ACTTCCTA	ACCTCCTA				-0.03	0.00651906	2.18581	-2.18581
ZRSh-13h2	chr7_156791388_T_G	chr7	156791388	T	G	ACTTCCTA	ACGTCCTA				-0.04	0.368986	0.43299	-0.43299
ZRSh-13h2	chr7_156791389_T_A	chr7	156791389	T	A	ACTTCCTA	ACTACCTA				-0.07	0.0025341	2.59618	-2.59618
ZRSh-13h2	chr7_156791389_T_C	chr7	156791389	T	C	ACTTCCTA	ACTCCCTA				-0.04	0.00119644	2.92211	-2.92211
ZRSh-13h2	chr7_156791389_T_G	chr7	156791389	T	G	ACTTCCTA	ACTGCCTA				0.03	0.768211	0.114519	0.114519
ZRSh-13h2	chr7_156791390_C_A	chr7	156791390	C	A	ACTTCCTA	ACTTACTA				-0.02	0.672477	0.172322	-0.172322
ZRSh-13h2	chr7_156791390_C_G	chr7	156791390	C	G	ACTTCCTA	ACTTGCTA				0.2	0.0179153	1.74678	1.74678
ZRSh-13h2	chr7_156791390_C_T	chr7	156791390	C	T	ACTTCCTA	ACTTTCTA				0	0.934076	0.0296176	0.0296176
ZRSh-13h2	chr7_156791391_C_A	chr7	156791391	C	A	ACTTCCTA	ACTTCATA				-0.04	0.0822184	1.08503	-1.08503
ZRSh-13h2	chr7_156791391_C_G	chr7	156791391	C	G	ACTTCCTA	ACTTCGTA				-0.02	0.777017	0.109569	-0.109569
ZRSh-13h2	chr7_156791391_C_T	chr7	156791391	C	T	ACTTCCTA	ACTTCTTA				0.03	0.148719	0.827634	0.827634
ZRSh-13h2	chr7_156791392_T_A	chr7	156791392	T	A	ACTTCCTA	ACTTCCAA	0.256574	0.111304	0.434	0	0.927395	0.0327354	0.0327354
ZRSh-13h2	chr7_156791392_T_C	chr7	156791392	T	C	ACTTCCTA	ACTTCCCA	0.256574	0.147391	0.574	-0.03	0.0568731	1.24509	-1.24509
ZRSh-13h2	chr7_156791392_T_G	chr7	156791392	T	G	ACTTCCTA	ACTTCCGA	0.256574	0.375139	1.46	-0.01	0.910555	0.0406939	-0.0406939
ZRSh-13h2	chr7_156791393_A_C	chr7	156791393	A	C	ACTTCCTA	ACTTCCTC	0.256574	0.396531	1.55	0.04	0.426917	0.369656	0.369656
ZRSh-13h2	chr7_156791393_A_G	chr7	156791393	A	G	ACTTCCTA	ACTTCCTG	0.256574	0.651652	2.54	0.04	0.0426303	1.37028	1.37028
ZRSh-13h2	chr7_156791393_A_T	chr7	156791393	A	T	ACTTCCTA	ACTTCCTT	0.256574	0.393827	1.53	-0.02	0.303905	0.517261	-0.517261
ZRSh-13h2	chr7_156791394_C_A	chr7	156791394	C	A	CTCACTCT	ATCACTCT				-0.03	0.420383	0.376355	-0.376355
ZRSh-13h2	chr7_156791394_C_G	chr7	156791394	C	G	CTCACTCT	GTCACTCT				0.02	0.520582	0.283511	0.283511
ZRSh-13h2	chr7_156791394_C_T	chr7	156791394	C	T	CTCACTCT	TTCACTCT				-0.01	0.511733	0.290956	-0.290956
ZRSh-13h2	chr7_156791395_T_A	chr7	156791395	T	A	TCACTCTG	ACACTCTG				-0.03	0.180679	0.743092	-0.743092
ZRSh-13h2	chr7_156791395_T_C	chr7	156791395	T	C	TCACTCTG	CCACTCTG				-0.03	0.0156193	1.80634	-1.80634
ZRSh-13h2	chr7_156791395_T_G	chr7	156791395	T	G	TCACTCTG	GCACTCTG				0.15	0.00115082	2.93899	2.93899
ZRSh-13h2	chr7_156791396_C_A	chr7	156791396	C	A	CACTCTGT	AACTCTGT				-0.06	0.242185	0.615852	-0.615852
ZRSh-13h2	chr7_156791396_C_G	chr7	156791396	C	G	CACTCTGT	GACTCTGT				0.06	0.62222	0.206056	0.206056
ZRSh-13h2	chr7_156791396_C_T	chr7	156791396	C	T	CACTCTGT	TACTCTGT				-0.04	0.0907786	1.04202	-1.04202
ZRSh-13h2	chr7_156791397_A_C	chr7	156791397	A	C	ACTCTGTG	CCTCTGTG				0.01	0.87398	0.0584986	0.0584986
ZRSh-13h2	chr7_156791397_A_G	chr7	156791397	A	G	ACTCTGTG	GCTCTGTG				0	0.923401	0.0346095	0.0346095
ZRSh-13h2	chr7_156791397_A_T	chr7	156791397	A	T	ACTCTGTG	TCTCTGTG				-0.03	0.133215	0.875447	-0.875447
ZRSh-13h2	chr7_156791398_C_A	chr7	156791398	C	A	CTCTGTGT	ATCTGTGT				-0.01	0.807613	0.0927965	-0.0927965
ZRSh-13h2	chr7_156791398_C_G	chr7	156791398	C	G	CTCTGTGT	GTCTGTGT				0.14	5.91038e-05	4.22838	4.22838
ZRSh-13h2	chr7_156791398_C_T	chr7	156791398	C	T	CTCTGTGT	TTCTGTGT				0.03	0.0939323	1.02718	1.02718
ZRSh-13h2	chr7_156791399_T_A	chr7	156791399	T	A	TCTGTGTC	ACTGTGTC				-0.02	0.46916	0.328679	-0.328679
ZRSh-13h2	chr7_156791399_T_C	chr7	156791399	T	C	TCTGTGTC	CCTGTGTC				0.02	0.327225	0.485154	0.485154
ZRSh-13h2	chr7_156791399_T_G	chr7	156791399	T	G	TCTGTGTC	GCTGTGTC				0.02	0.824857	0.0836215	0.0836215
ZRSh-13h2	chr7_156791400_C_A	chr7	156791400	C	A	CTGTGTCT	ATGTGTCT				-0.02	0.424994	0.371617	-0.371617
ZRSh-13h2	chr7_156791400_C_G	chr7	156791400	C	G	CTGTGTCT	GTGTGTCT				-0.12	0.02339	1.63097	-1.63097
ZRSh-13h2	chr7_156791400_C_T	chr7	156791400	C	T	CTGTGTCT	TTGTGTCT				-0.03	0.263732	0.578838	-0.578838
ZRSh-13h2	chr7_156791401_T_A	chr7	156791401	T	A	TGTGTCTC	AGTGTCTC				0.01	0.779729	0.108057	0.108057
ZRSh-13h2	chr7_156791401_T_C	chr7	156791401	T	C	TGTGTCTC	CGTGTCTC				0	0.883887	0.0536034	0.0536034
ZRSh-13h2	chr7_156791401_T_G	chr7	156791401	T	G	TGTGTCTC	GGTGTCTC				-0.07	0.0687569	1.16268	-1.16268
ZRSh-13h2	chr7_156791402_G_A	chr7	156791402	G	A	GTGTCTCT	ATGTCTCT				-0.02	0.259316	0.586171	-0.586171
ZRSh-13h2	chr7_156791402_G_C	chr7	156791402	G	C	GTGTCTCT	CTGTCTCT				0.11	0.000114759	3.94021	3.94021
ZRSh-13h2	chr7_156791402_G_T	chr7	156791402	G	T	GTGTCTCT	TTGTCTCT				0.02	0.813625	0.0895758	0.0895758
ZRSh-13h2	chr7_156791403_T_A	chr7	156791403	T	A	TGTCTCTT	AGTCTCTT				0.01	0.695657	0.157605	0.157605
ZRSh-13h2	chr7_156791403_T_C	chr7	156791403	T	C	TGTCTCTT	CGTCTCTT				-0.01	0.711187	0.148016	-0.148016
ZRSh-13h2	chr7_156791403_T_G	chr7	156791403	T	G	TGTCTCTT	GGTCTCTT				-0.07	0.0535738	1.27105	-1.27105
ZRSh-13h2	chr7_156791404_G_A	chr7	156791404	G	A	GTCTCTTT	ATCTCTTT				-0.03	0.222887	0.651916	-0.651916
ZRSh-13h2	chr7_156791404_G_C	chr7	156791404	G	C	GTCTCTTT	CTCTCTTT				-0.01	0.83405	0.0788081	-0.0788081
ZRSh-13h2	chr7_156791404_G_T	chr7	156791404	G	T	GTCTCTTT	TTCTCTTT				0.1	0.121304	0.916125	0.916125
ZRSh-13h2	chr7_156791405_T_A	chr7	156791405	T	A	TCTCTTTA	ACTCTTTA				-0.01	0.840896	0.0752575	-0.0752575
ZRSh-13h2	chr7_156791405_T_C	chr7	156791405	T	C	TCTCTTTA	CCTCTTTA				0.01	0.363881	0.439041	0.439041
ZRSh-13h2	chr7_156791405_T_G	chr7	156791405	T	G	TCTCTTTA	GCTCTTTA				-0.02	0.651223	0.18627	-0.18627
ZRSh-13h2	chr7_156791406_C_A	chr7	156791406	C	A	CTCTTTAA	ATCTTTAA				0.09	0.000428063	3.36849	3.36849
ZRSh-13h2	chr7_156791406_C_G	chr7	156791406	C	G	CTCTTTAA	GTCTTTAA				-0.08	0.437553	0.35897	-0.35897
ZRSh-13h2	chr7_156791406_C_T	chr7	156791406	C	T	CTCTTTAA	TTCTTTAA				-0.02	0.429954	0.366578	-0.366578
ZRSh-13h2	chr7_156791407_T_A	chr7	156791407	T	A	TCTTTAAG	ACTTTAAG				0.17	5.91038e-05	4.22838	4.22838
ZRSh-13h2	chr7_156791407_T_C	chr7	156791407	T	C	TCTTTAAG	CCTTTAAG				-0.05	0.000627505	3.20238	-3.20238
ZRSh-13h2	chr7_156791407_T_G	chr7	156791407	T	G	TCTTTAAG	GCTTTAAG				-0.08	0.0601624	1.22067	-1.22067
ZRSh-13h2	chr7_156791408_C_A	chr7	156791408	C	A	CTTTAAGA	ATTTAAGA				-0.01	0.819312	0.0865509	-0.0865509
ZRSh-13h2	chr7_156791408_C_G	chr7	156791408	C	G	CTTTAAGA	GTTTAAGA				-0.03	0.845768	0.072749	-0.072749
ZRSh-13h2	chr7_156791408_C_T	chr7	156791408	C	T	CTTTAAGA	TTTTAAGA				-0.06	0.0161938	1.79065	-1.79065
ZRSh-13h2	chr7_156791409_T_A	chr7	156791409	T	A	TTTAAGAT	ATTAAGAT				0.01	0.728487	0.137578	0.137578
ZRSh-13h2	chr7_156791409_T_C	chr7	156791409	T	C	TTTAAGAT	CTTAAGAT				0	0.962302	0.0166884	0.0166884
ZRSh-13h2	chr7_156791409_T_G	chr7	156791409	T	G	TTTAAGAT	GTTAAGAT				0.08	0.0274579	1.56133	1.56133
ZRSh-13h2	chr7_156791410_T_A	chr7	156791410	T	A	TTAAGATG	ATAAGATG				-0.01	0.751808	0.123893	-0.123893
ZRSh-13h2	chr7_156791410_T_C	chr7	156791410	T	C	TTAAGATG	CTAAGATG				0.03	0.0530085	1.27565	1.27565
ZRSh-13h2	chr7_156791410_T_G	chr7	156791410	T	G	TTAAGATG	GTAAGATG				0.04	0.338609	0.470302	0.470302
ZRSh-13h2	chr7_156791411_T_A	chr7	156791411	T	A	TAAGATGG	AAAGATGG				0	0.969976	0.0132389	0.0132389
ZRSh-13h2	chr7_156791411_T_C	chr7	156791411	T	C	TAAGATGG	CAAGATGG				0.03	0.0964167	1.01585	1.01585
ZRSh-13h2	chr7_156791411_T_G	chr7	156791411	T	G	TAAGATGG	GAAGATGG				-0.11	0.206301	0.685498	-0.685498
ZRSh-13h2	chr7_156791412_A_C	chr7	156791412	A	C	AAGATGGA	CAGATGGA				-0.08	0.311355	0.506745	-0.506745
ZRSh-13h2	chr7_156791412_A_G	chr7	156791412	A	G	AAGATGGA	GAGATGGA				-0.08	5.91038e-05	4.22838	-4.22838
ZRSh-13h2	chr7_156791412_A_T	chr7	156791412	A	T	AAGATGGA	TAGATGGA				-0.11	5.91038e-05	4.22838	-4.22838
ZRSh-13h2	chr7_156791413_A_C	chr7	156791413	A	C	AGATGGAG	CGATGGAG				-0.01	0.909098	0.0413894	-0.0413894
ZRSh-13h2	chr7_156791413_A_G	chr7	156791413	A	G	TAAGATGG	TAGGATGG				-0.08	5.91038e-05	4.22838	-4.22838
ZRSh-13h2	chr7_156791413_A_T	chr7	156791413	A	T	AGATGGAG	TGATGGAG				-0.02	0.241846	0.61646	-0.61646
ZRSh-13h2	chr7_156791414_G_A	chr7	156791414	G	A	GATGGAGG	AATGGAGG				-0.02	0.481124	0.317743	-0.317743
ZRSh-13h2	chr7_156791414_G_C	chr7	156791414	G	C	GATGGAGG	CATGGAGG				-0.11	0.0817772	1.08737	-1.08737
ZRSh-13h2	chr7_156791414_G_T	chr7	156791414	G	T	GATGGAGG	TATGGAGG				-0.06	0.0331511	1.4795	-1.4795
ZRSh-13h2	chr7_156791415_A_C	chr7	156791415	A	C	ATGGAGGC	CTGGAGGC				-0.01	0.921778	0.0353737	-0.0353737
ZRSh-13h2	chr7_156791415_A_G	chr7	156791415	A	G	ATGGAGGC	GTGGAGGC				-0.04	0.00308323	2.51099	-2.51099
ZRSh-13h2	chr7_156791415_A_T	chr7	156791415	A	T	ATGGAGGC	TTGGAGGC				-0.06	0.0107026	1.97051	-1.97051
ZRSh-13h2	chr7_156791416_T_A	chr7	156791416	T	A	TGGAGGCC	AGGAGGCC				-0.05	0.00362652	2.44051	-2.44051
ZRSh-13h2	chr7_156791416_T_C	chr7	156791416	T	C	TGGAGGCC	CGGAGGCC				-0.04	0.0233008	1.63263	-1.63263
ZRSh-13h2	chr7_156791416_T_G	chr7	156791416	T	G	TGGAGGCC	GGGAGGCC				-0.05	0.533631	0.272759	-0.272759
ZRSh-13h2	chr7_156791417_G_A	chr7	156791417	G	A	GGAGGCCT	AGAGGCCT				-0.05	0.00561406	2.25072	-2.25072
ZRSh-13h2	chr7_156791417_G_C	chr7	156791417	G	C	GGAGGCCT	CGAGGCCT				-0.05	0.441673	0.354899	-0.354899
ZRSh-13h2	chr7_156791417_G_T	chr7	156791417	G	T	GGAGGCCT	TGAGGCCT				0.02	0.793287	0.10057	0.10057
ZRSh-13h2	chr7_156791418_G_A	chr7	156791418	G	A	GAGGCCTG	AAGGCCTG				-0.05	0.0282903	1.54836	-1.54836
ZRSh-13h2	chr7_156791418_G_C	chr7	156791418	G	C	GAGGCCTG	CAGGCCTG				-0.06	0.463855	0.333618	-0.333618
ZRSh-13h2	chr7_156791418_G_T	chr7	156791418	G	T	GAGGCCTG	TAGGCCTG				-0.05	0.0806783	1.09324	-1.09324
ZRSh-13h2	chr7_156791419_A_C	chr7	156791419	A	C	AGGCCTGA	CGGCCTGA				0.07	0.215777	0.665994	0.665994
ZRSh-13h2	chr7_156791419_A_G	chr7	156791419	A	G	AGGCCTGA	GGGCCTGA				-0.06	5.91038e-05	4.22838	-4.22838
ZRSh-13h2	chr7_156791419_A_T	chr7	156791419	A	T	AGGCCTGA	TGGCCTGA				-0.04	0.0717294	1.1443	-1.1443
ZRSh-13h2	chr7_156791420_G_A	chr7	156791420	G	A	ATGGAGGC	ATGGAAGC				-0.06	0.00449452	2.34732	-2.34732
ZRSh-13h2	chr7_156791420_G_C	chr7	156791420	G	C	GGCCTGAT	CGCCTGAT				0.12	0.0972623	1.01206	1.01206
ZRSh-13h2	chr7_156791420_G_T	chr7	156791420	G	T	ATGGAGGC	ATGGATGC				0.03	0.252084	0.598455	0.598455
ZRSh-13h2	chr7_156791421_G_A	chr7	156791421	G	A	GCCTGATA	ACCTGATA				-0.03	0.119027	0.924353	-0.924353
ZRSh-13h2	chr7_156791421_G_C	chr7	156791421	G	C	GCCTGATA	CCCTGATA				-0.06	0.207881	0.682186	-0.682186
ZRSh-13h2	chr7_156791421_G_T	chr7	156791421	G	T	GCCTGATA	TCCTGATA				-0.05	0.276143	0.558866	-0.558866
ZRSh-13h2	chr7_156791422_C_A	chr7	156791422	C	A	CCTGATAC	ACTGATAC				0.02	0.744824	0.127946	0.127946
ZRSh-13h2	chr7_156791422_C_G	chr7	156791422	C	G	CCTGATAC	GCTGATAC				-0.01	0.947607	0.0233716	-0.0233716
ZRSh-13h2	chr7_156791422_C_T	chr7	156791422	C	T	CCTGATAC	TCTGATAC				-0.05	0.00147075	2.83246	-2.83246
ZRSh-13h2	chr7_156791423_C_A	chr7	156791423	C	A	CTGATACA	ATGATACA				-0.02	0.264823	0.577045	-0.577045
ZRSh-13h2	chr7_156791423_C_G	chr7	156791423	C	G	CTGATACA	GTGATACA				0.01	0.87944	0.055794	0.055794
ZRSh-13h2	chr7_156791423_C_T	chr7	156791423	C	T	CTGATACA	TTGATACA				-0.05	0.0372259	1.42915	-1.42915
ZRSh-13h2	chr7_156791424_T_A	chr7	156791424	T	A	TGATACAA	AGATACAA				-0.02	0.279406	0.553764	-0.553764
ZRSh-13h2	chr7_156791424_T_C	chr7	156791424	T	C	TGATACAA	CGATACAA				-0.01	0.434738	0.361773	-0.361773
ZRSh-13h2	chr7_156791424_T_G	chr7	156791424	T	G	CCTGATAC	CCGGATAC				0.02	0.730243	0.136533	0.136533
ZRSh-13h2	chr7_156791425_G_A	chr7	156791425	G	A	GATACAAA	AATACAAA				-0.04	0.0376417	1.42433	-1.42433
ZRSh-13h2	chr7_156791425_G_C	chr7	156791425	G	C	GATACAAA	CATACAAA				0.05	0.314617	0.502218	0.502218
ZRSh-13h2	chr7_156791425_G_T	chr7	156791425	G	T	GATACAAA	TATACAAA				-0.03	0.578804	0.237468	-0.237468
ZRSh-13h2	chr7_156791426_A_C	chr7	156791426	A	C	ATACAAAT	CTACAAAT				0.03	0.614397	0.211551	0.211551
ZRSh-13h2	chr7_156791426_A_G	chr7	156791426	A	G	ATACAAAT	GTACAAAT				0	0.830307	0.0807613	0.0807613
ZRSh-13h2	chr7_156791426_A_T	chr7	156791426	A	T	ATACAAAT	TTACAAAT				0.02	0.217305	0.66293	0.66293
ZRSh-13h2	chr7_156791427_T_A	chr7	156791427	T	A	TACAAATT	AACAAATT				0.03	0.359653	0.444117	0.444117
ZRSh-13h2	chr7_156791427_T_C	chr7	156791427	T	C	TACAAATT	CACAAATT				0.03	0.0870474	1.06024	1.06024
ZRSh-13h2	chr7_156791427_T_G	chr7	156791427	T	G	TACAAATT	GACAAATT				0.15	0.031446	1.50243	1.50243
ZRSh-13h2	chr7_156791428_A_C	chr7	156791428	A	C	TGATACAA	TGATCCAA				0.1	0.183521	0.736315	0.736315
ZRSh-13h2	chr7_156791428_A_G	chr7	156791428	A	G	ACAAATTA	GCAAATTA				0.01	0.58945	0.229553	0.229553
ZRSh-13h2	chr7_156791428_A_T	chr7	156791428	A	T	ACAAATTA	TCAAATTA				0.02	0.527582	0.27771	0.27771
ZRSh-13h2	chr7_156791429_C_A	chr7	156791429	C	A	CAAATTAG	AAAATTAG				-0.02	0.776526	0.109844	-0.109844
ZRSh-13h2	chr7_156791429_C_G	chr7	156791429	C	G	CAAATTAG	GAAATTAG				-0.04	0.226711	0.644528	-0.644528
ZRSh-13h2	chr7_156791429_C_T	chr7	156791429	C	T	CAAATTAG	TAAATTAG				0.01	0.676504	0.16973	0.16973
ZRSh-13h2	chr7_156791430_A_C	chr7	156791430	A	C	AAATTAGC	CAATTAGC				-0.04	0.399826	0.398129	-0.398129
ZRSh-13h2	chr7_156791430_A_G	chr7	156791430	A	G	AAATTAGC	GAATTAGC				0	0.963644	0.0160835	0.0160835
ZRSh-13h2	chr7_156791430_A_T	chr7	156791430	A	T	AAATTAGC	TAATTAGC				0.03	0.0973528	1.01165	1.01165
ZRSh-13h2	chr7_156791431_A_C	chr7	156791431	A	C	AATTAGCC	CATTAGCC				0.04	0.270039	0.568573	0.568573
ZRSh-13h2	chr7_156791431_A_G	chr7	156791431	A	G	AATTAGCC	GATTAGCC				0.02	0.337152	0.472174	0.472174
ZRSh-13h2	chr7_156791431_A_T	chr7	156791431	A	T	AATTAGCC	TATTAGCC				0.08	5.91038e-05	4.22838	4.22838
ZRSh-13h2	chr7_156791432_A_C	chr7	156791432	A	C	ATTAGCCA	CTTAGCCA				0	0.974493	0.0112214	0.0112214
ZRSh-13h2	chr7_156791432_A_G	chr7	156791432	A	G	ATTAGCCA	GTTAGCCA				0.02	0.434026	0.362485	0.362485
ZRSh-13h2	chr7_156791432_A_T	chr7	156791432	A	T	ATTAGCCA	TTTAGCCA				-0.01	0.839535	0.0759613	-0.0759613
ZRSh-13h2	chr7_156791433_T_A	chr7	156791433	T	A	TTAGCCAC	ATAGCCAC				-0.03	0.0789771	1.1025	-1.1025
ZRSh-13h2	chr7_156791433_T_C	chr7	156791433	T	C	TTAGCCAC	CTAGCCAC				0.03	0.11574	0.936516	0.936516
ZRSh-13h2	chr7_156791433_T_G	chr7	156791433	T	G	TTAGCCAC	GTAGCCAC				-0.01	0.933419	0.0299235	-0.0299235
ZRSh-13h2	chr7_156791434_T_A	chr7	156791434	T	A	TAGCCACT	AAGCCACT				-0.09	0.000274244	3.56186	-3.56186
ZRSh-13h2	chr7_156791434_T_C	chr7	156791434	T	C	TAGCCACT	CAGCCACT				0.03	0.0289534	1.5383	1.5383
ZRSh-13h2	chr7_156791434_T_G	chr7	156791434	T	G	TAGCCACT	GAGCCACT				0.13	0.0968687	1.01382	1.01382
ZRSh-13h2	chr7_156791435_A_C	chr7	156791435	A	C	AGCCACTG	CGCCACTG				-0.01	0.902146	0.044723	-0.044723
ZRSh-13h2	chr7_156791435_A_G	chr7	156791435	A	G	AGCCACTG	GGCCACTG				0.03	0.0697087	1.15671	1.15671
ZRSh-13h2	chr7_156791435_A_T	chr7	156791435	A	T	AGCCACTG	TGCCACTG				-0.02	0.555969	0.25495	-0.25495
ZRSh-13h2	chr7_156791436_G_A	chr7	156791436	G	A	GCCACTGG	ACCACTGG				-0.04	0.00976205	2.01046	-2.01046
ZRSh-13h2	chr7_156791436_G_C	chr7	156791436	G	C	GCCACTGG	CCCACTGG				-0.01	0.843966	0.0736748	-0.0736748
ZRSh-13h2	chr7_156791436_G_T	chr7	156791436	G	T	TTAGCCAC	TTATCCAC				-0.07	0.0274262	1.56183	-1.56183
ZRSh-13h2	chr7_156791437_C_A	chr7	156791437	C	A	CCACTGGG	ACACTGGG				0	0.976676	0.0102497	0.0102497
ZRSh-13h2	chr7_156791437_C_G	chr7	156791437	C	G	CCACTGGG	GCACTGGG				-0.06	0.0830579	1.08062	-1.08062
ZRSh-13h2	chr7_156791437_C_T	chr7	156791437	C	T	CCACTGGG	TCACTGGG				0.08	5.91038e-05	4.22838	4.22838
ZRSh-13h2	chr7_156791438_C_A	chr7	156791438	C	A	CACTGGGG	AACTGGGG				-0.04	0.410619	0.386561	-0.386561
ZRSh-13h2	chr7_156791438_C_G	chr7	156791438	C	G	CACTGGGG	GACTGGGG				0.03	0.705788	0.151326	0.151326
ZRSh-13h2	chr7_156791438_C_T	chr7	156791438	C	T	CACTGGGG	TACTGGGG				-0.06	0.00395823	2.4025	-2.4025
ZRSh-13h2	chr7_156791439_A_C	chr7	156791439	A	C	ACTGGGGG	CCTGGGGG				0.08	0.0644646	1.19068	1.19068
ZRSh-13h2	chr7_156791439_A_G	chr7	156791439	A	G	ACTGGGGG	GCTGGGGG				-0.02	0.25054	0.601123	-0.601123
ZRSh-13h2	chr7_156791439_A_T	chr7	156791439	A	T	ACTGGGGG	TCTGGGGG				0.01	0.610095	0.214602	0.214602
ZRSh-13h2	chr7_156791440_C_A	chr7	156791440	C	A	CTGGGGGG	ATGGGGGG				0.03	0.314283	0.50268	0.50268
ZRSh-13h2	chr7_156791440_C_G	chr7	156791440	C	G	CTGGGGGG	GTGGGGGG				-0.02	0.703349	0.152829	-0.152829
ZRSh-13h2	chr7_156791440_C_T	chr7	156791440	C	T	CTGGGGGG	TTGGGGGG				-0.07	5.91038e-05	4.22838	-4.22838
ZRSh-13h2	chr7_156791441_T_A	chr7	156791441	T	A	TGGGGGGA	AGGGGGGA				-0.02	0.436044	0.360469	-0.360469
ZRSh-13h2	chr7_156791441_T_C	chr7	156791441	T	C	TGGGGGGA	CGGGGGGA				-0.03	0.0748695	1.1257	-1.1257
ZRSh-13h2	chr7_156791441_T_G	chr7	156791441	T	G	TGGGGGGA	GGGGGGGA				0.03	0.299175	0.524074	0.524074
ZRSh-13h2	chr7_156791442_G_A	chr7	156791442	G	A	GGGGGGAA	AGGGGGAA				0.08	5.91038e-05	4.22838	4.22838
ZRSh-13h2	chr7_156791442_G_C	chr7	156791442	G	C	GGGGGGAA	CGGGGGAA				0.04	0.568458	0.245302	0.245302
ZRSh-13h2	chr7_156791442_G_T	chr7	156791442	G	T	GGGGGGAA	TGGGGGAA				0.02	0.595531	0.225096	0.225096
ZRSh-13h2	chr7_156791443_G_A	chr7	156791443	G	A	GGGGGAAA	AGGGGAAA				-0.02	0.431474	0.365046	-0.365046
ZRSh-13h2	chr7_156791443_G_C	chr7	156791443	G	C	GGGGGAAA	CGGGGAAA				-0.05	0.299404	0.523743	-0.523743
ZRSh-13h2	chr7_156791443_G_T	chr7	156791443	G	T	GGGGGAAA	TGGGGAAA				-0.06	0.0257537	1.58916	-1.58916
ZRSh-13h2	chr7_156791444_G_A	chr7	156791444	G	A	GGGGAAAA	AGGGAAAA	0.135068	0.116273	0.861	-0.02	0.35811	0.445984	-0.445984
ZRSh-13h2	chr7_156791444_G_C	chr7	156791444	G	C	GGGGAAAA	CGGGAAAA	0.135068	0.140287	1.04	-0.16	5.91038e-05	4.22838	-4.22838
ZRSh-13h2	chr7_156791444_G_T	chr7	156791444	G	T	GGGGAAAA	TGGGAAAA	0.135068	0.112286	0.831	-0.12	5.91038e-05	4.22838	-4.22838
ZRSh-13h2	chr7_156791445_G_A	chr7	156791445	G	A	GGGGAAAA	GAGGAAAA	0.135068	0.159898	1.18	0.01	0.790686	0.101996	0.101996
ZRSh-13h2	chr7_156791445_G_C	chr7	156791445	G	C	GGGGAAAA	GCGGAAAA	0.135068	0.179715	1.33	0.09	0.0664609	1.17743	1.17743
ZRSh-13h2	chr7_156791445_G_T	chr7	156791445	G	T	GGGGAAAA	GTGGAAAA	0.135068	0.118112	0.874	0.02	0.571611	0.2429	0.2429
ZRSh-13h2	chr7_156791446_G_A	chr7	156791446	G	A	GGGGAAAA	GGAGAAAA				0.03	0.251825	0.598901	0.598901
ZRSh-13h2	chr7_156791446_G_C	chr7	156791446	G	C	GGGGAAAA	GGCGAAAA				-0.05	0.403554	0.394098	-0.394098
ZRSh-13h2	chr7_156791446_G_T	chr7	156791446	G	T	GGGGAAAA	GGTGAAAA				-0.12	5.91038e-05	4.22838	-4.22838
ZRSh-13h2	chr7_156791447_G_A	chr7	156791447	G	A	GGGGGAAA	GGGGAAAA				-0.06	0.0223791	1.65016	-1.65016
ZRSh-13h2	chr7_156791447_G_C	chr7	156791447	G	C	GGGGAAAA	GGGCAAAA				-0.09	0.187994	0.725856	-0.725856
ZRSh-13h2	chr7_156791447_G_T	chr7	156791447	G	T	GGGGAAAA	GGGTAAAA				-0.08	0.0702253	1.15351	-1.15351
ZRSh-13h2	chr7_156791448_A_C	chr7	156791448	A	C	GGGGAAAA	GGGGCAAA				0.14	0.0170848	1.76739	1.76739
ZRSh-13h2	chr7_156791448_A_G	chr7	156791448	A	G	GGGGAAAA	GGGGGAAA				0.03	0.14159	0.848967	0.848967
ZRSh-13h2	chr7_156791448_A_T	chr7	156791448	A	T	GGGGAAAA	GGGGTAAA				0	0.969976	0.0132389	0.0132389
ZRSh-13h2	chr7_156791449_A_C	chr7	156791449	A	C	GGGGAAAA	GGGGACAA				-0.04	0.435972	0.360542	-0.360542
ZRSh-13h2	chr7_156791449_A_G	chr7	156791449	A	G	GGGGAAAA	GGGGAGAA				0.08	5.91038e-05	4.22838	4.22838
ZRSh-13h2	chr7_156791449_A_T	chr7	156791449	A	T	GGGGAAAA	GGGGATAA	0.135068	0.121574	0.9	0.03	0.263148	0.5798	0.5798
ZRSh-13h2	chr7_156791450_A_C	chr7	156791450	A	C	GGGGAAAA	GGGGAACA	0.135068	0.111376	0.825	0.08	0.0196955	1.70563	1.70563
ZRSh-13h2	chr7_156791450_A_G	chr7	156791450	A	G	GGGGAAAA	GGGGAAGA	0.135068	0.130629	0.967	0.06	5.91038e-05	4.22838	4.22838
ZRSh-13h2	chr7_156791450_A_T	chr7	156791450	A	T	GGGGAAAA	GGGGAATA	0.135068	0.123378	0.913	0.15	5.91038e-05	4.22838	4.22838
ZRSh-13h2	chr7_156791451_A_C	chr7	156791451	A	C	GGGGAAAA	GGGGAAAC	0.135068	0.115067	0.852	0.15	5.91038e-05	4.22838	4.22838
ZRSh-13h2	chr7_156791451_A_G	chr7	156791451	A	G	GGGGAAAA	GGGGAAAG	0.135068	0.130615	0.967	0.16	5.91038e-05	4.22838	4.22838
ZRSh-13h2	chr7_156791451_A_T	chr7	156791451	A	T	GGGGAAAA	GGGGAAAT	0.135068	0.147043	1.09	0.09	5.91038e-05	4.22838	4.22838
ZRSh-13h2	chr7_156791452_A_C	chr7	156791452	A	C	AGTCATCT	CGTCATCT				0.17	5.91038e-05	4.22838	4.22838
ZRSh-13h2	chr7_156791452_A_G	chr7	156791452	A	G	AGTCATCT	GGTCATCT				-0.02	0.0187516	1.72696	-1.72696
ZRSh-13h2	chr7_156791452_A_T	chr7	156791452	A	T	AGTCATCT	TGTCATCT				-0.03	0.15185	0.818585	-0.818585
ZRSh-13h2	chr7_156791453_G_A	chr7	156791453	G	A	GTCATCTG	ATCATCTG				-0.03	0.0662653	1.17871	-1.17871
ZRSh-13h2	chr7_156791453_G_C	chr7	156791453	G	C	GTCATCTG	CTCATCTG				0.06	0.186627	0.729026	0.729026
ZRSh-13h2	chr7_156791453_G_T	chr7	156791453	G	T	GTCATCTG	TTCATCTG				-0.04	0.30383	0.517369	-0.517369
ZRSh-13h2	chr7_156791454_T_A	chr7	156791454	T	A	TCATCTGG	ACATCTGG				-0.02	0.482705	0.316318	-0.316318
ZRSh-13h2	chr7_156791454_T_C	chr7	156791454	T	C	TCATCTGG	CCATCTGG				0.04	0.00613497	2.21219	2.21219
ZRSh-13h2	chr7_156791454_T_G	chr7	156791454	T	G	TCATCTGG	GCATCTGG				0.04	0.373933	0.427206	0.427206
ZRSh-13h2	chr7_156791455_C_A	chr7	156791455	C	A	CATCTGGT	AATCTGGT				-0.06	0.423661	0.372981	-0.372981
ZRSh-13h2	chr7_156791455_C_G	chr7	156791455	C	G	CATCTGGT	GATCTGGT				-0.1	0.286291	0.543192	-0.543192
ZRSh-13h2	chr7_156791455_C_T	chr7	156791455	C	T	CATCTGGT	TATCTGGT				-0.04	0.0688475	1.16211	-1.16211
ZRSh-13h2	chr7_156791456_A_C	chr7	156791456	A	C	ATCTGGTC	CTCTGGTC				0.03	0.606925	0.216865	0.216865
ZRSh-13h2	chr7_156791456_A_G	chr7	156791456	A	G	ATCTGGTC	GTCTGGTC				-0.01	0.468855	0.328962	-0.328962
ZRSh-13h2	chr7_156791456_A_T	chr7	156791456	A	T	ATCTGGTC	TTCTGGTC				-0.06	0.00295737	2.52909	-2.52909
ZRSh-13h2	chr7_156791457_T_A	chr7	156791457	T	A	TCTGGTCA	ACTGGTCA				0.14	5.91038e-05	4.22838	4.22838
ZRSh-13h2	chr7_156791457_T_C	chr7	156791457	T	C	TCTGGTCA	CCTGGTCA				-0.1	5.91038e-05	4.22838	-4.22838
ZRSh-13h2	chr7_156791457_T_G	chr7	156791457	T	G	TCTGGTCA	GCTGGTCA				-0.01	0.879959	0.0555376	-0.0555376
ZRSh-13h2	chr7_156791458_C_A	chr7	156791458	C	A	CTGGTCAT	ATGGTCAT				-0.01	0.77876	0.108596	-0.108596
ZRSh-13h2	chr7_156791458_C_G	chr7	156791458	C	G	CTGGTCAT	GTGGTCAT				0.06	0.220007	0.657564	0.657564
ZRSh-13h2	chr7_156791458_C_T	chr7	156791458	C	T	CTGGTCAT	TTGGTCAT				-0.07	0.000577989	3.23808	-3.23808
ZRSh-13h2	chr7_156791459_T_A	chr7	156791459	T	A	TGGTCATA	AGGTCATA				0.01	0.555925	0.254984	0.254984
ZRSh-13h2	chr7_156791459_T_C	chr7	156791459	T	C	TCATCTGG	TCATCCGG				0.12	5.91038e-05	4.22838	4.22838
ZRSh-13h2	chr7_156791459_T_G	chr7	156791459	T	G	TGGTCATA	GGGTCATA				0.02	0.701854	0.153753	0.153753
ZRSh-13h2	chr7_156791460_G_A	chr7	156791460	G	A	GGTCATAA	AGTCATAA				0	0.905833	0.042952	0.042952
ZRSh-13h2	chr7_156791460_G_C	chr7	156791460	G	C	GGTCATAA	CGTCATAA				-0.05	0.209031	0.67979	-0.67979
ZRSh-13h2	chr7_156791460_G_T	chr7	156791460	G	T	GGTCATAA	TGTCATAA				-0.04	0.344423	0.462908	-0.462908
ZRSh-13h2	chr7_156791461_G_A	chr7	156791461	G	A	GTCATAAA	ATCATAAA				-0.01	0.808291	0.0924321	-0.0924321
ZRSh-13h2	chr7_156791461_G_C	chr7	156791461	G	C	GTCATAAA	CTCATAAA				0.01	0.80069	0.0965357	0.0965357
ZRSh-13h2	chr7_156791461_G_T	chr7	156791461	G	T	GTCATAAA	TTCATAAA				-0.06	0.159181	0.798109	-0.798109
ZRSh-13h2	chr7_156791462_T_A	chr7	156791462	T	A	TCATAAAA	ACATAAAA				-0.01	0.787644	0.10367	-0.10367
ZRSh-13h2	chr7_156791462_T_C	chr7	156791462	T	C	TCATAAAA	CCATAAAA				0.02	0.264722	0.577211	0.577211
ZRSh-13h2	chr7_156791462_T_G	chr7	156791462	T	G	TCATAAAA	GCATAAAA				0.07	0.189883	0.721515	0.721515
ZRSh-13h2	chr7_156791463_C_A	chr7	156791463	C	A	CATAAAAT	AATAAAAT				-0.05	0.385607	0.413856	-0.413856
ZRSh-13h2	chr7_156791463_C_G	chr7	156791463	C	G	CATAAAAT	GATAAAAT				0.07	0.433229	0.363283	0.363283
ZRSh-13h2	chr7_156791463_C_T	chr7	156791463	C	T	CATAAAAT	TATAAAAT				-0.06	0.00875106	2.05794	-2.05794
ZRSh-13h2	chr7_156791464_A_C	chr7	156791464	A	C	ATAAAATA	CTAAAATA				-0.05	0.478978	0.319685	-0.319685
ZRSh-13h2	chr7_156791464_A_G	chr7	156791464	A	G	ATAAAATA	GTAAAATA				0	0.920272	0.0360838	0.0360838
ZRSh-13h2	chr7_156791464_A_T	chr7	156791464	A	T	ATAAAATA	TTAAAATA				0	0.960719	0.0174035	0.0174035
ZRSh-13h2	chr7_156791465_T_A	chr7	156791465	T	A	TAAAATAC	AAAAATAC				0	0.919311	0.0365376	0.0365376
ZRSh-13h2	chr7_156791465_T_C	chr7	156791465	T	C	TAAAATAC	CAAAATAC				0.02	0.430945	0.365579	0.365579
ZRSh-13h2	chr7_156791465_T_G	chr7	156791465	T	G	TAAAATAC	GAAAATAC				0.02	0.870615	0.0601737	0.0601737
ZRSh-13h2	chr7_156791466_A_C	chr7	156791466	A	C	AAAATACA	CAAATACA				-0.05	0.630374	0.200401	-0.200401
ZRSh-13h2	chr7_156791466_A_G	chr7	156791466	A	G	AAAATACA	GAAATACA				0.02	0.489034	0.310661	0.310661
ZRSh-13h2	chr7_156791466_A_T	chr7	156791466	A	T	AAAATACA	TAAATACA				-0.02	0.765425	0.116097	-0.116097
ZRSh-13h2	chr7_156791467_A_C	chr7	156791467	A	C	AAATACAG	CAATACAG				0.01	0.78843	0.103237	0.103237
ZRSh-13h2	chr7_156791467_A_G	chr7	156791467	A	G	AAATACAG	GAATACAG				0.01	0.791799	0.101385	0.101385
ZRSh-13h2	chr7_156791467_A_T	chr7	156791467	A	T	AAATACAG	TAATACAG				0.01	0.520372	0.283686	0.283686
ZRSh-13h2	chr7_156791468_A_C	chr7	156791468	A	C	AATACAGT	CATACAGT				0.05	0.117434	0.930207	0.930207
ZRSh-13h2	chr7_156791468_A_G	chr7	156791468	A	G	AATACAGT	GATACAGT				0.11	5.91038e-05	4.22838	4.22838
ZRSh-13h2	chr7_156791468_A_T	chr7	156791468	A	T	AATACAGT	TATACAGT				0	0.940936	0.0264399	0.0264399
ZRSh-13h2	chr7_156791469_A_C	chr7	156791469	A	C	ATACAGTA	CTACAGTA				0.04	0.441459	0.35511	0.35511
ZRSh-13h2	chr7_156791469_A_G	chr7	156791469	A	G	ATACAGTA	GTACAGTA				0.01	0.631218	0.199821	0.199821
ZRSh-13h2	chr7_156791469_A_T	chr7	156791469	A	T	ATACAGTA	TTACAGTA				-0.03	0.266414	0.574442	-0.574442
ZRSh-13h2	chr7_156791470_T_A	chr7	156791470	T	A	TACAGTAC	AACAGTAC				0.03	0.283165	0.547961	0.547961
ZRSh-13h2	chr7_156791470_T_C	chr7	156791470	T	C	TACAGTAC	CACAGTAC				0.04	0.0380048	1.42016	1.42016
ZRSh-13h2	chr7_156791470_T_G	chr7	156791470	T	G	TACAGTAC	GACAGTAC				0.02	0.887755	0.0517069	0.0517069
ZRSh-13h2	chr7_156791471_A_C	chr7	156791471	A	C	AAATACAG	AAATCCAG				0.12	0.065256	1.18538	1.18538
ZRSh-13h2	chr7_156791471_A_G	chr7	156791471	A	G	ACAGTACA	GCAGTACA				0.03	0.0562474	1.2499	1.2499
ZRSh-13h2	chr7_156791471_A_T	chr7	156791471	A	T	ACAGTACA	TCAGTACA				-0.02	0.514061	0.288985	-0.288985
ZRSh-13h2	chr7_156791472_C_A	chr7	156791472	C	A	CAGTACAA	AAGTACAA				-0.16	0.00573344	2.24158	-2.24158
ZRSh-13h2	chr7_156791472_C_G	chr7	156791472	C	G	CAGTACAA	GAGTACAA				-0.02	0.732215	0.135362	-0.135362
ZRSh-13h2	chr7_156791472_C_T	chr7	156791472	C	T	CAGTACAA	TAGTACAA				0.01	0.48189	0.317052	0.317052
ZRSh-13h2	chr7_156791473_A_C	chr7	156791473	A	C	AGTACAAG	CGTACAAG				0.06	0.177644	0.750448	0.750448
ZRSh-13h2	chr7_156791473_A_G	chr7	156791473	A	G	AGTACAAG	GGTACAAG				0.04	0.00249109	2.60361	2.60361
ZRSh-13h2	chr7_156791473_A_T	chr7	156791473	A	T	AGTACAAG	TGTACAAG				-0.03	0.231019	0.636352	-0.636352
ZRSh-13h2	chr7_156791474_G_A	chr7	156791474	G	A	GTACAAGG	ATACAAGG				-0.06	5.91038e-05	4.22838	-4.22838
ZRSh-13h2	chr7_156791474_G_C	chr7	156791474	G	C	GTACAAGG	CTACAAGG				0.04	0.21025	0.677265	0.677265
ZRSh-13h2	chr7_156791474_G_T	chr7	156791474	G	T	GTACAAGG	TTACAAGG				-0.04	0.156261	0.80615	-0.80615
ZRSh-13h2	chr7_156791475_T_A	chr7	156791475	T	A	TACAAGGT	AACAAGGT				-0.02	0.210878	0.675969	-0.675969
ZRSh-13h2	chr7_156791475_T_C	chr7	156791475	T	C	TACAAGGT	CACAAGGT				0.03	0.0764066	1.11687	1.11687
ZRSh-13h2	chr7_156791475_T_G	chr7	156791475	T	G	TACAAGGT	GACAAGGT				-0.05	0.47964	0.319084	-0.319084
ZRSh-13h2	chr7_156791476_A_C	chr7	156791476	A	C	ACAAGGTC	CCAAGGTC				0.02	0.733695	0.134485	0.134485
ZRSh-13h2	chr7_156791476_A_G	chr7	156791476	A	G	ACAAGGTC	GCAAGGTC				0.07	5.91038e-05	4.22838	4.22838
ZRSh-13h2	chr7_156791476_A_T	chr7	156791476	A	T	ACAAGGTC	TCAAGGTC				-0.01	0.860453	0.0652729	-0.0652729
ZRSh-13h2	chr7_156791477_C_A	chr7	156791477	C	A	CAAGGTCA	AAAGGTCA				0.04	0.582345	0.23482	0.23482
ZRSh-13h2	chr7_156791477_C_G	chr7	156791477	C	G	CAAGGTCA	GAAGGTCA				-0.02	0.571801	0.242755	-0.242755
ZRSh-13h2	chr7_156791477_C_T	chr7	156791477	C	T	CAAGGTCA	TAAGGTCA				0.02	0.254294	0.594664	0.594664
ZRSh-13h2	chr7_156791478_A_C	chr7	156791478	A	C	AAGGTCAC	CAGGTCAC				-0.04	0.47989	0.318858	-0.318858
ZRSh-13h2	chr7_156791478_A_G	chr7	156791478	A	G	AAGGTCAC	GAGGTCAC				0	0.94099	0.0264151	0.0264151
ZRSh-13h2	chr7_156791478_A_T	chr7	156791478	A	T	AAGGTCAC	TAGGTCAC				0.04	0.0527866	1.27748	1.27748
ZRSh-13h2	chr7_156791479_A_C	chr7	156791479	A	C	AGGTCACT	CGGTCACT				0.08	0.0292334	1.53412	1.53412
ZRSh-13h2	chr7_156791479_A_G	chr7	156791479	A	G	AGGTCACT	GGGTCACT				-0.01	0.514458	0.28865	-0.28865
ZRSh-13h2	chr7_156791479_A_T	chr7	156791479	A	T	AGGTCACT	TGGTCACT				0.03	0.100084	0.999634	0.999634
ZRSh-13h2	chr7_156791480_G_A	chr7	156791480	G	A	GGTCACTT	AGTCACTT				0.02	0.337589	0.471611	0.471611
ZRSh-13h2	chr7_156791480_G_C	chr7	156791480	G	C	GGTCACTT	CGTCACTT				0.34	5.91038e-05	4.22838	4.22838
ZRSh-13h2	chr7_156791480_G_T	chr7	156791480	G	T	GGTCACTT	TGTCACTT				0.01	0.633926	0.197961	0.197961
ZRSh-13h2	chr7_156791481_G_A	chr7	156791481	G	A	GTCACTTT	ATCACTTT				0.05	0.00424741	2.37188	2.37188
ZRSh-13h2	chr7_156791481_G_C	chr7	156791481	G	C	GTCACTTT	CTCACTTT				0.07	0.122516	0.911808	0.911808
ZRSh-13h2	chr7_156791481_G_T	chr7	156791481	G	T	GTCACTTT	TTCACTTT				0.05	0.355533	0.44912	0.44912
ZRSh-13h2	chr7_156791482_T_A	chr7	156791482	T	A	TCACTTTT	ACACTTTT				0.08	0.000274244	3.56186	3.56186
ZRSh-13h2	chr7_156791482_T_C	chr7	156791482	T	C	TCACTTTT	CCACTTTT				0.03	0.0128051	1.89262	1.89262
ZRSh-13h2	chr7_156791482_T_G	chr7	156791482	T	G	TCACTTTT	GCACTTTT				0.12	0.00904839	2.04343	2.04343
ZRSh-13h2	chr7_156791483_C_A	chr7	156791483	C	A	CACTTTTA	AACTTTTA				0.1	0.163616	0.786174	0.786174
ZRSh-13h2	chr7_156791483_C_G	chr7	156791483	C	G	CACTTTTA	GACTTTTA				0.04	0.770172	0.113412	0.113412
ZRSh-13h2	chr7_156791483_C_T	chr7	156791483	C	T	CACTTTTA	TACTTTTA				0.08	0.000168691	3.77291	3.77291
ZRSh-13h2	chr7_156791484_A_C	chr7	156791484	A	C	ACTTTTAT	CCTTTTAT				0.03	0.652982	0.185099	0.185099
ZRSh-13h2	chr7_156791484_A_G	chr7	156791484	A	G	ACTTTTAT	GCTTTTAT				0.01	0.440096	0.356452	0.356452
ZRSh-13h2	chr7_156791484_A_T	chr7	156791484	A	T	ACTTTTAT	TCTTTTAT				0.06	0.00169631	2.77049	2.77049
ZRSh-13h2	chr7_156791485_C_A	chr7	156791485	C	A	CTTTTATG	ATTTTATG				0.04	0.455901	0.341129	0.341129
ZRSh-13h2	chr7_156791485_C_G	chr7	156791485	C	G	CTTTTATG	GTTTTATG				0.09	0.139856	0.854319	0.854319
ZRSh-13h2	chr7_156791485_C_T	chr7	156791485	C	T	CTTTTATG	TTTTTATG				-0.01	0.781127	0.107278	-0.107278
ZRSh-13h2	chr7_156791486_T_A	chr7	156791486	T	A	TTTTATGT	ATTTATGT				0.07	0.000577989	3.23808	3.23808
ZRSh-13h2	chr7_156791486_T_C	chr7	156791486	T	C	TTTTATGT	CTTTATGT				0.03	0.0284737	1.54556	1.54556
ZRSh-13h2	chr7_156791486_T_G	chr7	156791486	T	G	TTTTATGT	GTTTATGT				0.2	5.91038e-05	4.22838	4.22838
ZRSh-13h2	chr7_156791487_T_A	chr7	156791487	T	A	TTTATGTA	ATTATGTA				0.28	5.91038e-05	4.22838	4.22838
ZRSh-13h2	chr7_156791487_T_C	chr7	156791487	T	C	TTTATGTA	CTTATGTA				0.38	5.91038e-05	4.22838	4.22838
ZRSh-13h2	chr7_156791487_T_G	chr7	156791487	T	G	TTTATGTA	GTTATGTA				0.43	5.91038e-05	4.22838	4.22838
ZRSh-13h2	chr7_156791488_T_A	chr7	156791488	T	A	TTATGTAA	ATATGTAA				-0.07	0.000114759	3.94021	-3.94021
ZRSh-13h2	chr7_156791488_T_C	chr7	156791488	T	C	TTATGTAA	CTATGTAA				-0.02	0.133895	0.873235	-0.873235
ZRSh-13h2	chr7_156791488_T_G	chr7	156791488	T	G	TTATGTAA	GTATGTAA				-0.01	0.854689	0.068192	-0.068192
ZRSh-13h2	chr7_156791489_T_A	chr7	156791489	T	A	TATGTAAG	AATGTAAG				0	0.975654	0.0107041	0.0107041
ZRSh-13h2	chr7_156791489_T_C	chr7	156791489	T	C	TATGTAAG	CATGTAAG				0.02	0.299957	0.52294	0.52294
ZRSh-13h2	chr7_156791489_T_G	chr7	156791489	T	G	TATGTAAG	GATGTAAG				0	0.986782	0.00577872	0.00577872
ZRSh-13h2	chr7_156791490_A_C	chr7	156791490	A	C	ATGTAAGT	CTGTAAGT				-0.04	0.688065	0.16237	-0.16237
ZRSh-13h2	chr7_156791490_A_G	chr7	156791490	A	G	ATGTAAGT	GTGTAAGT				0.01	0.80013	0.0968395	0.0968395
ZRSh-13h2	chr7_156791490_A_T	chr7	156791490	A	T	ATGTAAGT	TTGTAAGT				0.08	5.91038e-05	4.22838	4.22838
ZRSh-13h2	chr7_156791491_T_A	chr7	156791491	T	A	TGTAAGTT	AGTAAGTT				-0.05	0.0215211	1.66714	-1.66714
ZRSh-13h2	chr7_156791491_T_C	chr7	156791491	T	C	TGTAAGTT	CGTAAGTT				0.09	5.91038e-05	4.22838	4.22838
ZRSh-13h2	chr7_156791491_T_G	chr7	156791491	T	G	TGTAAGTT	GGTAAGTT				-0.04	0.542564	0.265549	-0.265549
ZRSh-13h2	chr7_156791492_G_A	chr7	156791492	G	A	GTAAGTTT	ATAAGTTT				-0.13	5.91038e-05	4.22838	-4.22838
ZRSh-13h2	chr7_156791492_G_C	chr7	156791492	G	C	GTAAGTTT	CTAAGTTT				-0.03	0.664135	0.177744	-0.177744
ZRSh-13h2	chr7_156791492_G_T	chr7	156791492	G	T	GTAAGTTT	TTAAGTTT				-0.03	0.811315	0.0908104	-0.0908104
ZRSh-13h2	chr7_156791493_T_A	chr7	156791493	T	A	TAAGTTTG	AAAGTTTG				0.03	0.283009	0.5482	0.5482
ZRSh-13h2	chr7_156791493_T_C	chr7	156791493	T	C	TAAGTTTG	CAAGTTTG				0.14	5.91038e-05	4.22838	4.22838
ZRSh-13h2	chr7_156791493_T_G	chr7	156791493	T	G	ATGTAAGT	ATGGAAGT				0.19	5.91038e-05	4.22838	4.22838
ZRSh-13h2	chr7_156791494_A_C	chr7	156791494	A	C	AAGTTTGC	CAGTTTGC				-0.06	0.432024	0.364492	-0.364492
ZRSh-13h2	chr7_156791494_A_G	chr7	156791494	A	G	AAGTTTGC	GAGTTTGC				-0.02	0.252113	0.598404	-0.598404
ZRSh-13h2	chr7_156791494_A_T	chr7	156791494	A	T	AAGTTTGC	TAGTTTGC				-0.01	0.721966	0.141483	-0.141483
ZRSh-13h2	chr7_156791495_A_C	chr7	156791495	A	C	AGTTTGCC	CGTTTGCC				-0.05	0.25706	0.589965	-0.589965
ZRSh-13h2	chr7_156791495_A_G	chr7	156791495	A	G	AGTTTGCC	GGTTTGCC				-0.04	0.00200876	2.69707	-2.69707
ZRSh-13h2	chr7_156791495_A_T	chr7	156791495	A	T	AGTTTGCC	TGTTTGCC				-0.05	0.00420818	2.37591	-2.37591
ZRSh-13h2	chr7_156791496_G_A	chr7	156791496	G	A	GTTTGCCA	ATTTGCCA				-0.05	0.00391561	2.4072	-2.4072
ZRSh-13h2	chr7_156791496_G_C	chr7	156791496	G	C	GTTTGCCA	CTTTGCCA				0.04	0.21167	0.674341	0.674341
ZRSh-13h2	chr7_156791496_G_T	chr7	156791496	G	T	GTTTGCCA	TTTTGCCA				-0.1	0.0344673	1.46259	-1.46259
ZRSh-13h2	chr7_156791497_T_A	chr7	156791497	T	A	TTTGCCAA	ATTGCCAA				0	0.913295	0.0393889	0.0393889
ZRSh-13h2	chr7_156791497_T_C	chr7	156791497	T	C	TTTGCCAA	CTTGCCAA				0.9	5.91038e-05	4.22838	4.22838
ZRSh-13h2	chr7_156791497_T_G	chr7	156791497	T	G	TTTGCCAA	GTTGCCAA				0.01	0.829368	0.0812527	0.0812527
ZRSh-13h2	chr7_156791498_T_A	chr7	156791498	T	A	TTGCCAAA	ATGCCAAA				-0.01	0.886057	0.0525381	-0.0525381
ZRSh-13h2	chr7_156791498_T_C	chr7	156791498	T	C	TTGCCAAA	CTGCCAAA				0.03	0.0656564	1.18272	1.18272
ZRSh-13h2	chr7_156791498_T_G	chr7	156791498	T	G	TTGCCAAA	GTGCCAAA				-0.09	0.068027	1.16732	-1.16732
ZRSh-13h2	chr7_156791499_T_A	chr7	156791499	T	A	TGCCAAAA	AGCCAAAA				-0.02	0.417164	0.379694	-0.379694
ZRSh-13h2	chr7_156791499_T_C	chr7	156791499	T	C	TGCCAAAA	CGCCAAAA				-0.02	0.238611	0.622309	-0.622309
ZRSh-13h2	chr7_156791499_T_G	chr7	156791499	T	G	TGCCAAAA	GGCCAAAA				0.04	0.501728	0.299532	0.299532
ZRSh-13h2	chr7_156791500_G_A	chr7	156791500	G	A	GCCAAAAG	ACCAAAAG				0.05	0.000114759	3.94021	3.94021
ZRSh-13h2	chr7_156791500_G_C	chr7	156791500	G	C	GTTTGCCA	GTTTCCCA				0	0.947167	0.0235734	0.0235734
ZRSh-13h2	chr7_156791500_G_T	chr7	156791500	G	T	TTTGCCAA	TTTTCCAA				-0.01	0.900081	0.0457184	-0.0457184
ZRSh-13h2	chr7_156791501_C_A	chr7	156791501	C	A	CCAAAAGG	ACAAAAGG				0.05	0.172922	0.762149	0.762149
ZRSh-13h2	chr7_156791501_C_G	chr7	156791501	C	G	CCAAAAGG	GCAAAAGG				-0.01	0.856389	0.0673287	-0.0673287
ZRSh-13h2	chr7_156791501_C_T	chr7	156791501	C	T	CCAAAAGG	TCAAAAGG				-0.05	0.00165233	2.7819	-2.7819
ZRSh-13h2	chr7_156791502_C_A	chr7	156791502	C	A	CAAAAGGG	AAAAAGGG				-0.01	0.748082	0.126051	-0.126051
ZRSh-13h2	chr7_156791502_C_G	chr7	156791502	C	G	CAAAAGGG	GAAAAGGG				-0.12	0.0430162	1.36637	-1.36637
ZRSh-13h2	chr7_156791502_C_T	chr7	156791502	C	T	CAAAAGGG	TAAAAGGG				0	0.913767	0.0391644	0.0391644
ZRSh-13h2	chr7_156791503_A_C	chr7	156791503	A	C	AAAAGGGA	CAAAGGGA				0.01	0.885164	0.0529764	0.0529764
ZRSh-13h2	chr7_156791503_A_G	chr7	156791503	A	G	AAAAGGGA	GAAAGGGA				0.01	0.768926	0.114115	0.114115
ZRSh-13h2	chr7_156791503_A_T	chr7	156791503	A	T	AAAAGGGA	TAAAGGGA				-0.01	0.594342	0.225964	-0.225964
ZRSh-13h2	chr7_156791504_A_C	chr7	156791504	A	C	AAAGGGAC	CAAGGGAC				0.06	0.150955	0.821154	0.821154
ZRSh-13h2	chr7_156791504_A_G	chr7	156791504	A	G	AAAGGGAC	GAAGGGAC				0.06	5.91038e-05	4.22838	4.22838
ZRSh-13h2	chr7_156791504_A_T	chr7	156791504	A	T	AAAGGGAC	TAAGGGAC				0.05	0.00960945	2.0173	2.0173
ZRSh-13h2	chr7_156791505_A_C	chr7	156791505	A	C	AAGGGACA	CAGGGACA				0.09	0.00137997	2.86013	2.86013
ZRSh-13h2	chr7_156791505_A_G	chr7	156791505	A	G	AAGGGACA	GAGGGACA				0.02	0.356818	0.447554	0.447554
ZRSh-13h2	chr7_156791505_A_T	chr7	156791505	A	T	AAGGGACA	TAGGGACA				0	0.957789	0.0187302	0.0187302
ZRSh-13h2	chr7_156791506_A_C	chr7	156791506	A	C	AGGGACAT	CGGGACAT				0.02	0.622977	0.205528	0.205528
ZRSh-13h2	chr7_156791506_A_G	chr7	156791506	A	G	AGGGACAT	GGGGACAT				-0.01	0.713946	0.146335	-0.146335
ZRSh-13h2	chr7_156791506_A_T	chr7	156791506	A	T	AGGGACAT	TGGGACAT				0.01	0.534299	0.272215	0.272215
ZRSh-13h2	chr7_156791507_G_A	chr7	156791507	G	A	GGGACATA	AGGACATA				-0.03	0.117672	0.929328	-0.929328
ZRSh-13h2	chr7_156791507_G_C	chr7	156791507	G	C	GGGACATA	CGGACATA				0.1	0.248188	0.605219	0.605219
ZRSh-13h2	chr7_156791507_G_T	chr7	156791507	G	T	GGGACATA	TGGACATA				0.01	0.720521	0.142353	0.142353
ZRSh-13h2	chr7_156791508_G_A	chr7	156791508	G	A	GGACATAA	AGACATAA				0	0.963644	0.0160835	0.0160835
ZRSh-13h2	chr7_156791508_G_C	chr7	156791508	G	C	GGACATAA	CGACATAA				-0.03	0.496556	0.304032	-0.304032
ZRSh-13h2	chr7_156791508_G_T	chr7	156791508	G	T	GGACATAA	TGACATAA				0.03	0.217648	0.662246	0.662246
ZRSh-13h2	chr7_156791509_G_A	chr7	156791509	G	A	AAGGGACA	AAGGAACA				0.02	0.423847	0.372791	0.372791
ZRSh-13h2	chr7_156791509_G_C	chr7	156791509	G	C	GACATAAA	CACATAAA				0.04	0.459066	0.338125	0.338125
ZRSh-13h2	chr7_156791509_G_T	chr7	156791509	G	T	GACATAAA	TACATAAA				-0.07	0.103637	0.984484	-0.984484
ZRSh-13h2	chr7_156791510_A_C	chr7	156791510	A	C	ACATAAAC	CCATAAAC				0.08	0.0215548	1.66646	1.66646
ZRSh-13h2	chr7_156791510_A_G	chr7	156791510	A	G	ACATAAAC	GCATAAAC				0.05	5.91038e-05	4.22838	4.22838
ZRSh-13h2	chr7_156791510_A_T	chr7	156791510	A	T	ACATAAAC	TCATAAAC				0.08	5.91038e-05	4.22838	4.22838
ZRSh-13h2	chr7_156791511_C_A	chr7	156791511	C	A	AGGGACAT	AGGGAAAT				-0.02	0.806597	0.0933433	-0.0933433
ZRSh-13h2	chr7_156791511_C_G	chr7	156791511	C	G	CATAAACC	GATAAACC				-0.01	0.803713	0.0948992	-0.0948992
ZRSh-13h2	chr7_156791511_C_T	chr7	156791511	C	T	AGGGACAT	AGGGATAT				-0.01	0.756937	0.12094	-0.12094
ZRSh-13h2	chr7_156791512_A_C	chr7	156791512	A	C	ATAAACCA	CTAAACCA				0	0.955748	0.0196566	0.0196566
ZRSh-13h2	chr7_156791512_A_G	chr7	156791512	A	G	ATAAACCA	GTAAACCA				0.02	0.14142	0.849489	0.849489
ZRSh-13h2	chr7_156791512_A_T	chr7	156791512	A	T	ATAAACCA	TTAAACCA				-0.05	0.00838304	2.0766	-2.0766
ZRSh-13h2	chr7_156791513_T_A	chr7	156791513	T	A	TAAACCAG	AAAACCAG				-0.05	0.0139201	1.85636	-1.85636
ZRSh-13h2	chr7_156791513_T_C	chr7	156791513	T	C	TAAACCAG	CAAACCAG				-0.02	0.338678	0.470213	-0.470213
ZRSh-13h2	chr7_156791513_T_G	chr7	156791513	T	G	TAAACCAG	GAAACCAG				-0.11	0.123736	0.907502	-0.907502
ZRSh-13h2	chr7_156791514_A_C	chr7	156791514	A	C	AAACCAGG	CAACCAGG				-0.09	0.184939	0.732971	-0.732971
ZRSh-13h2	chr7_156791514_A_G	chr7	156791514	A	G	AAACCAGG	GAACCAGG				0.02	0.273744	0.562656	0.562656
ZRSh-13h2	chr7_156791514_A_T	chr7	156791514	A	T	AAACCAGG	TAACCAGG				-0.03	0.481317	0.317568	-0.317568
ZRSh-13h2	chr7_156791515_A_C	chr7	156791515	A	C	AACCAGGA	CACCAGGA				-0.06	0.0597526	1.22364	-1.22364
ZRSh-13h2	chr7_156791515_A_G	chr7	156791515	A	G	AACCAGGA	GACCAGGA				-0.03	0.0992379	1.00332	-1.00332
ZRSh-13h2	chr7_156791515_A_T	chr7	156791515	A	T	AACCAGGA	TACCAGGA				-0.1	5.91038e-05	4.22838	-4.22838
ZRSh-13h2	chr7_156791516_A_C	chr7	156791516	A	C	ACCAGGAC	CCCAGGAC				0.02	0.585176	0.232714	0.232714
ZRSh-13h2	chr7_156791516_A_G	chr7	156791516	A	G	ACCAGGAC	GCCAGGAC				-0.02	0.349656	0.456359	-0.456359
ZRSh-13h2	chr7_156791516_A_T	chr7	156791516	A	T	TAAACCAG	TAATCCAG				-0.03	0.215027	0.667507	-0.667507
ZRSh-13h2	chr7_156791517_C_A	chr7	156791517	C	A	CCAGGACA	ACAGGACA				0.02	0.665306	0.176978	0.176978
ZRSh-13h2	chr7_156791517_C_G	chr7	156791517	C	G	CCAGGACA	GCAGGACA				0.06	0.0380647	1.41948	1.41948
ZRSh-13h2	chr7_156791517_C_T	chr7	156791517	C	T	CCAGGACA	TCAGGACA				0.02	0.441888	0.354688	0.354688
ZRSh-13h2	chr7_156791518_C_A	chr7	156791518	C	A	CAGGACAA	AAGGACAA				0.01	0.864435	0.0632677	0.0632677
ZRSh-13h2	chr7_156791518_C_G	chr7	156791518	C	G	CAGGACAA	GAGGACAA				0.01	0.840565	0.0754287	0.0754287
ZRSh-13h2	chr7_156791518_C_T	chr7	156791518	C	T	CAGGACAA	TAGGACAA				0	0.997452	0.00110792	0.00110792
ZRSh-13h2	chr7_156791519_A_C	chr7	156791519	A	C	AGGACAAT	CGGACAAT				0.08	0.0254314	1.59463	1.59463
ZRSh-13h2	chr7_156791519_A_G	chr7	156791519	A	G	AGGACAAT	GGGACAAT				0.02	0.413285	0.38375	0.38375
ZRSh-13h2	chr7_156791519_A_T	chr7	156791519	A	T	AGGACAAT	TGGACAAT				0.02	0.348515	0.457779	0.457779
ZRSh-13h2	chr7_156791520_G_A	chr7	156791520	G	A	GGACAATT	AGACAATT				0.01	0.831495	0.0801401	0.0801401
ZRSh-13h2	chr7_156791520_G_C	chr7	156791520	G	C	GGACAATT	CGACAATT				-0.03	0.587467	0.231017	-0.231017
ZRSh-13h2	chr7_156791520_G_T	chr7	156791520	G	T	GGACAATT	TGACAATT				0.02	0.326671	0.485889	0.485889
ZRSh-13h2	chr7_156791521_G_A	chr7	156791521	G	A	GACAATTT	AACAATTT				0.13	5.91038e-05	4.22838	4.22838
ZRSh-13h2	chr7_156791521_G_C	chr7	156791521	G	C	GACAATTT	CACAATTT				0.08	0.287001	0.542116	0.542116
ZRSh-13h2	chr7_156791521_G_T	chr7	156791521	G	T	GACAATTT	TACAATTT				0.2	5.91038e-05	4.22838	4.22838
ZRSh-13h2	chr7_156791522_A_C	chr7	156791522	A	C	ACAATTTC	CCAATTTC				0.01	0.835494	0.0780566	0.0780566
ZRSh-13h2	chr7_156791522_A_G	chr7	156791522	A	G	ACAATTTC	GCAATTTC				0.03	0.0563278	1.24928	1.24928
ZRSh-13h2	chr7_156791522_A_T	chr7	156791522	A	T	ACAATTTC	TCAATTTC				0	0.883795	0.0536487	0.0536487
ZRSh-13h2	chr7_156791523_C_A	chr7	156791523	C	A	CAGGACAA	CAGGAAAA				0.08	0.3976	0.400554	0.400554
ZRSh-13h2	chr7_156791523_C_G	chr7	156791523	C	G	CAATTTCA	GAATTTCA				-0.02	0.678159	0.168668	-0.168668
ZRSh-13h2	chr7_156791523_C_T	chr7	156791523	C	T	CAGGACAA	CAGGATAA				0.04	0.00774201	2.11115	2.11115
ZRSh-13h2	chr7_156791524_A_C	chr7	156791524	A	C	AATTTCAA	CATTTCAA				0	0.954972	0.0200094	0.0200094
ZRSh-13h2	chr7_156791524_A_G	chr7	156791524	A	G	AATTTCAA	GATTTCAA				0.06	5.91038e-05	4.22838	4.22838
ZRSh-13h2	chr7_156791524_A_T	chr7	156791524	A	T	AATTTCAA	TATTTCAA				-0.03	0.121209	0.916466	-0.916466
ZRSh-13h2	chr7_156791525_A_C	chr7	156791525	A	C	ATTTCAAA	CTTTCAAA				-0.02	0.779931	0.107944	-0.107944
ZRSh-13h2	chr7_156791525_A_G	chr7	156791525	A	G	ATTTCAAA	GTTTCAAA				0.06	5.91038e-05	4.22838	4.22838
ZRSh-13h2	chr7_156791525_A_T	chr7	156791525	A	T	ATTTCAAA	TTTTCAAA				-0.02	0.216856	0.66383	-0.66383
ZRSh-13h2	chr7_156791526_T_A	chr7	156791526	T	A	TTTCAAAC	ATTCAAAC				-0.04	0.0907786	1.04202	-1.04202
ZRSh-13h2	chr7_156791526_T_C	chr7	156791526	T	C	TTTCAAAC	CTTCAAAC				-0.02	0.318442	0.496969	-0.496969
ZRSh-13h2	chr7_156791526_T_G	chr7	156791526	T	G	TTTCAAAC	GTTCAAAC				0.14	0.000168691	3.77291	3.77291
ZRSh-13h2	chr7_156791527_T_A	chr7	156791527	T	A	TTCAAACT	ATCAAACT				0.06	0.000114759	3.94021	3.94021
ZRSh-13h2	chr7_156791527_T_C	chr7	156791527	T	C	TTCAAACT	CTCAAACT				0.02	0.19708	0.705358	0.705358
ZRSh-13h2	chr7_156791527_T_G	chr7	156791527	T	G	TTCAAACT	GTCAAACT				0.01	0.826147	0.0829428	0.0829428
ZRSh-13h2	chr7_156791528_T_A	chr7	156791528	T	A	TCAAACTG	ACAAACTG				0.04	0.0382129	1.41779	1.41779
ZRSh-13h2	chr7_156791528_T_C	chr7	156791528	T	C	AATTTCAA	AATTCCAA				0.01	0.646144	0.189671	0.189671
ZRSh-13h2	chr7_156791528_T_G	chr7	156791528	T	G	TCAAACTG	GCAAACTG				-0.15	0.00513386	2.28956	-2.28956
ZRSh-13h2	chr7_156791529_C_A	chr7	156791529	C	A	CAAACTGT	AAAACTGT				0.06	0.420063	0.376685	0.376685
ZRSh-13h2	chr7_156791529_C_G	chr7	156791529	C	G	CAAACTGT	GAAACTGT				0.01	0.939953	0.0268941	0.0268941
ZRSh-13h2	chr7_156791529_C_T	chr7	156791529	C	T	CAAACTGT	TAAACTGT				0.08	0.000168691	3.77291	3.77291
ZRSh-13h2	chr7_156791530_A_C	chr7	156791530	A	C	ATTTCAAA	ATTTCCAA				0.08	0.0670189	1.1738	1.1738
ZRSh-13h2	chr7_156791530_A_G	chr7	156791530	A	G	AAACTGTG	GAACTGTG				0.01	0.770601	0.113171	0.113171
ZRSh-13h2	chr7_156791530_A_T	chr7	156791530	A	T	AAACTGTG	TAACTGTG				0	0.940164	0.0267965	0.0267965
ZRSh-13h2	chr7_156791531_A_C	chr7	156791531	A	C	AACTGTGA	CACTGTGA				0.05	0.240724	0.61848	0.61848
ZRSh-13h2	chr7_156791531_A_G	chr7	156791531	A	G	AACTGTGA	GACTGTGA				0.03	0.010454	1.98072	1.98072
ZRSh-13h2	chr7_156791531_A_T	chr7	156791531	A	T	AACTGTGA	TACTGTGA				0.04	0.023452	1.62982	1.62982
ZRSh-13h2	chr7_156791532_A_C	chr7	156791532	A	C	ACTGTGAC	CCTGTGAC				0.05	0.285206	0.544841	0.544841
ZRSh-13h2	chr7_156791532_A_G	chr7	156791532	A	G	ACTGTGAC	GCTGTGAC				0.02	0.418854	0.377938	0.377938
ZRSh-13h2	chr7_156791532_A_T	chr7	156791532	A	T	ACTGTGAC	TCTGTGAC				0	0.899939	0.045787	0.045787
ZRSh-13h2	chr7_156791533_C_A	chr7	156791533	C	A	CTGTGACA	ATGTGACA				-0.03	0.448374	0.348359	-0.348359
ZRSh-13h2	chr7_156791533_C_G	chr7	156791533	C	G	CTGTGACA	GTGTGACA				-0.01	0.735264	0.133557	-0.133557
ZRSh-13h2	chr7_156791533_C_T	chr7	156791533	C	T	CTGTGACA	TTGTGACA				0.01	0.5636	0.249029	0.249029
ZRSh-13h2	chr7_156791534_T_A	chr7	156791534	T	A	TGTGACAC	AGTGACAC				0.01	0.609523	0.21501	0.21501
ZRSh-13h2	chr7_156791534_T_C	chr7	156791534	T	C	TGTGACAC	CGTGACAC				0.03	0.0142716	1.84553	1.84553
ZRSh-13h2	chr7_156791534_T_G	chr7	156791534	T	G	TGTGACAC	GGTGACAC				-0.02	0.652493	0.185424	-0.185424
ZRSh-13h2	chr7_156791535_G_A	chr7	156791535	G	A	GTGACACA	ATGACACA				0.02	0.186484	0.729358	0.729358
ZRSh-13h2	chr7_156791535_G_C	chr7	156791535	G	C	GTGACACA	CTGACACA				0.03	0.608347	0.215849	0.215849
ZRSh-13h2	chr7_156791535_G_T	chr7	156791535	G	T	GTGACACA	TTGACACA				-0.03	0.756675	0.12109	-0.12109
ZRSh-13h2	chr7_156791536_T_A	chr7	156791536	T	A	TGACACAG	AGACACAG				-0.03	0.10004	0.999828	-0.999828
ZRSh-13h2	chr7_156791536_T_C	chr7	156791536	T	C	TGACACAG	CGACACAG				-0.01	0.577585	0.238384	-0.238384
ZRSh-13h2	chr7_156791536_T_G	chr7	156791536	T	G	TGACACAG	GGACACAG				-0.04	0.330162	0.481273	-0.481273
ZRSh-13h2	chr7_156791537_G_A	chr7	156791537	G	A	GACACAGG	AACACAGG				0.12	5.91038e-05	4.22838	4.22838
ZRSh-13h2	chr7_156791537_G_C	chr7	156791537	G	C	GACACAGG	CACACAGG				-0.14	0.134765	0.870424	-0.870424
ZRSh-13h2	chr7_156791537_G_T	chr7	156791537	G	T	GACACAGG	TACACAGG				0.05	0.430451	0.366077	0.366077
ZRSh-13h2	chr7_156791538_A_C	chr7	156791538	A	C	ACACAGGA	CCACAGGA				-0.05	0.0962867	1.01643	-1.01643
ZRSh-13h2	chr7_156791538_A_G	chr7	156791538	A	G	ACACAGGA	GCACAGGA				-0.02	0.0995768	1.00184	-1.00184
ZRSh-13h2	chr7_156791538_A_T	chr7	156791538	A	T	ACACAGGA	TCACAGGA				0.07	0.000168691	3.77291	3.77291
ZRSh-13h2	chr7_156791539_C_A	chr7	156791539	C	A	CACAGGAT	AACAGGAT				0.01	0.87192	0.0595235	0.0595235
ZRSh-13h2	chr7_156791539_C_G	chr7	156791539	C	G	CACAGGAT	GACAGGAT				-0.05	0.180083	0.744528	-0.744528
ZRSh-13h2	chr7_156791539_C_T	chr7	156791539	C	T	CACAGGAT	TACAGGAT				-0.02	0.465518	0.332063	-0.332063
ZRSh-13h2	chr7_156791540_A_C	chr7	156791540	A	C	ACAGGATA	CCAGGATA				0.03	0.551194	0.258696	0.258696
ZRSh-13h2	chr7_156791540_A_G	chr7	156791540	A	G	ACAGGATA	GCAGGATA				0.32	5.91038e-05	4.22838	4.22838
ZRSh-13h2	chr7_156791540_A_T	chr7	156791540	A	T	ACAGGATA	TCAGGATA				0.48	5.91038e-05	4.22838	4.22838
ZRSh-13h2	chr7_156791541_C_A	chr7	156791541	C	A	CAGGATAG	AAGGATAG	0.15351	0.117278	0.764	-0.02	0.765992	0.115776	-0.115776
ZRSh-13h2	chr7_156791541_C_G	chr7	156791541	C	G	CAGGATAG	GAGGATAG	0.15351	0.111573	0.727	-0.08	0.0334572	1.47551	-1.47551
ZRSh-13h2	chr7_156791541_C_T	chr7	156791541	C	T	CAGGATAG	TAGGATAG	0.15351	0.114601	0.747	-0.01	0.823631	0.0842672	-0.0842672
ZRSh-13h2	chr7_156791542_A_C	chr7	156791542	A	C	CAGGATAG	CCGGATAG	0.15351	0.243528	1.59	-0.01	0.812353	0.0902554	-0.0902554
ZRSh-13h2	chr7_156791542_A_G	chr7	156791542	A	G	CAGGATAG	CGGGATAG	0.15351	0.0936633	0.61	0.01	0.739934	0.130807	0.130807
ZRSh-13h2	chr7_156791542_A_T	chr7	156791542	A	T	CAGGATAG	CTGGATAG	0.15351	0.0986356	0.643	-0.04	0.0464566	1.33295	-1.33295
ZRSh-13h2	chr7_156791543_G_A	chr7	156791543	G	A	CAGGATAG	CAAGATAG				0.01	0.83449	0.0785787	0.0785787
ZRSh-13h2	chr7_156791543_G_C	chr7	156791543	G	C	CAGGATAG	CACGATAG				0.14	5.91038e-05	4.22838	4.22838
ZRSh-13h2	chr7_156791543_G_T	chr7	156791543	G	T	CAGGATAG	CATGATAG				0.16	5.91038e-05	4.22838	4.22838
ZRSh-13h2	chr7_156791544_G_A	chr7	156791544	G	A	CAGGATAG	CAGAATAG				0	0.902544	0.0445316	0.0445316
ZRSh-13h2	chr7_156791544_G_C	chr7	156791544	G	C	CAGGATAG	CAGCATAG				0.04	0.522143	0.282211	0.282211
ZRSh-13h2	chr7_156791544_G_T	chr7	156791544	G	T	CAGGATAG	CAGTATAG				-0.04	0.347112	0.45953	-0.45953
ZRSh-13h2	chr7_156791545_A_C	chr7	156791545	A	C	CAGGATAG	CAGGCTAG				-0.07	0.257754	0.588794	-0.588794
ZRSh-13h2	chr7_156791545_A_G	chr7	156791545	A	G	CAGGATAG	CAGGGTAG				0	0.988236	0.00513924	0.00513924
ZRSh-13h2	chr7_156791545_A_T	chr7	156791545	A	T	CAGGATAG	CAGGTTAG				0.01	0.72743	0.138209	0.138209
ZRSh-13h2	chr7_156791546_T_A	chr7	156791546	T	A	CAGGATAG	CAGGAAAG	0.15351	0.170594	1.11	0.01	0.699646	0.155122	0.155122
ZRSh-13h2	chr7_156791546_T_C	chr7	156791546	T	C	CAGGATAG	CAGGACAG				0.1	5.91038e-05	4.22838	4.22838
ZRSh-13h2	chr7_156791546_T_G	chr7	156791546	T	G	CAGGATAG	CAGGAGAG				0.06	0.580345	0.236314	0.236314
ZRSh-13h2	chr7_156791547_A_C	chr7	156791547	A	C	CAGGATAG	CAGGATCG	0.15351	0.105497	0.687	0.19	0.000377086	3.42356	3.42356
ZRSh-13h2	chr7_156791547_A_G	chr7	156791547	A	G	CAGGATAG	CAGGATGG	0.15351	0.15294	0.996	0.06	0.000114759	3.94021	3.94021
ZRSh-13h2	chr7_156791547_A_T	chr7	156791547	A	T	CAGGATAG	CAGGATTG	0.15351	0.108691	0.708	0.03	0.331104	0.480036	0.480036
ZRSh-13h2	chr7_156791548_G_A	chr7	156791548	G	A	CAGGATAG	CAGGATAA	0.15351	0.140806	0.917	-0.04	0.235358	0.628271	-0.628271
ZRSh-13h2	chr7_156791548_G_C	chr7	156791548	G	C	CAGGATAG	CAGGATAC	0.15351	0.257809	1.68	0.14	0.240468	0.618943	0.618943
ZRSh-13h2	chr7_156791548_G_T	chr7	156791548	G	T	CAGGATAG	CAGGATAT	0.15351	0.388798	2.53	0.02	0.627623	0.202301	0.202301
ZRSh-13h2	chr7_156791549_A_C	chr7	156791549	A	C	AAACATAT	CAACATAT				-0.02	0.831767	0.0799985	-0.0799985
ZRSh-13h2	chr7_156791549_A_G	chr7	156791549	A	G	TAGAAACA	TAGGAACA				-0.02	0.367614	0.434608	-0.434608
ZRSh-13h2	chr7_156791549_A_T	chr7	156791549	A	T	AAACATAT	TAACATAT				0.12	5.91038e-05	4.22838	4.22838
ZRSh-13h2	chr7_156791550_A_C	chr7	156791550	A	C	AACATATT	CACATATT				-0.03	0.687852	0.162505	-0.162505
ZRSh-13h2	chr7_156791550_A_G	chr7	156791550	A	G	AACATATT	GACATATT				0	0.984832	0.00663803	0.00663803
ZRSh-13h2	chr7_156791550_A_T	chr7	156791550	A	T	AACATATT	TACATATT				0	0.93021	0.0314191	0.0314191
ZRSh-13h2	chr7_156791551_A_C	chr7	156791551	A	C	ACATATTA	CCATATTA				-0.03	0.550492	0.259249	-0.259249
ZRSh-13h2	chr7_156791551_A_G	chr7	156791551	A	G	ACATATTA	GCATATTA				0	0.988897	0.00484875	0.00484875
ZRSh-13h2	chr7_156791551_A_T	chr7	156791551	A	T	ACATATTA	TCATATTA				0	0.993971	0.00262639	0.00262639
ZRSh-13h2	chr7_156791552_C_A	chr7	156791552	C	A	CATATTAA	AATATTAA				-0.09	0.314893	0.501836	-0.501836
ZRSh-13h2	chr7_156791552_C_G	chr7	156791552	C	G	CATATTAA	GATATTAA				0.03	0.584777	0.23301	0.23301
ZRSh-13h2	chr7_156791552_C_T	chr7	156791552	C	T	CATATTAA	TATATTAA				0.01	0.873481	0.0587464	0.0587464
ZRSh-13h2	chr7_156791553_A_C	chr7	156791553	A	C	ATATTAAA	CTATTAAA				0.08	0.183379	0.736651	0.736651
ZRSh-13h2	chr7_156791553_A_G	chr7	156791553	A	G	ATATTAAA	GTATTAAA				-0.01	0.67751	0.169085	-0.169085
ZRSh-13h2	chr7_156791553_A_T	chr7	156791553	A	T	ATATTAAA	TTATTAAA				0.04	0.0446805	1.34988	1.34988
ZRSh-13h2	chr7_156791554_T_A	chr7	156791554	T	A	TATTAAAA	AATTAAAA				-0.05	0.138957	0.857118	-0.857118
ZRSh-13h2	chr7_156791554_T_C	chr7	156791554	T	C	TATTAAAA	CATTAAAA				0.01	0.606316	0.217301	0.217301
ZRSh-13h2	chr7_156791554_T_G	chr7	156791554	T	G	TATTAAAA	GATTAAAA				-0.09	0.302118	0.519823	-0.519823
ZRSh-13h2	chr7_156791555_A_C	chr7	156791555	A	C	ATTAAAAA	CTTAAAAA				0.05	0.68141	0.166591	0.166591
ZRSh-13h2	chr7_156791555_A_G	chr7	156791555	A	G	ATTAAAAA	GTTAAAAA				0.14	5.91038e-05	4.22838	4.22838
ZRSh-13h2	chr7_156791555_A_T	chr7	156791555	A	T	ATTAAAAA	TTTAAAAA				-0.03	0.487303	0.3122	-0.3122
ZRSh-13h2	chr7_156791556_T_A	chr7	156791556	T	A	TTAAAAAA	ATAAAAAA				0.03	0.136321	0.865437	0.865437
ZRSh-13h2	chr7_156791556_T_C	chr7	156791556	T	C	TTAAAAAA	CTAAAAAA				0	0.869603	0.060679	0.060679
ZRSh-13h2	chr7_156791556_T_G	chr7	156791556	T	G	TTAAAAAA	GTAAAAAA				0.06	0.295082	0.530058	0.530058
ZRSh-13h2	chr7_156791557_T_A	chr7	156791557	T	A	TAAAAAAA	AAAAAAAA				0.08	0.00513386	2.28956	2.28956
ZRSh-13h2	chr7_156791557_T_C	chr7	156791557	T	C	TAAAAAAA	CAAAAAAA				0.02	0.500758	0.300372	0.300372
ZRSh-13h2	chr7_156791557_T_G	chr7	156791557	T	G	TAAAAAAA	GAAAAAAA				-0.15	0.0306944	1.51294	-1.51294
ZRSh-13h2	chr7_156791558_A_C	chr7	156791558	A	C	AAAAAAAT	CAAAAAAT				0	0.97815	0.00959455	0.00959455
ZRSh-13h2	chr7_156791558_A_G	chr7	156791558	A	G	AAAAAAAT	GAAAAAAT				-0.06	0.000772885	3.11189	-3.11189
ZRSh-13h2	chr7_156791558_A_T	chr7	156791558	A	T	AAAAAAAT	TAAAAAAT				-0.02	0.677801	0.168898	-0.168898
ZRSh-13h2	chr7_156791559_A_C	chr7	156791559	A	C	AAAAAATC	CAAAAATC				0.11	0.12089	0.917609	0.917609
ZRSh-13h2	chr7_156791559_A_G	chr7	156791559	A	G	AAAAAATC	GAAAAATC				-0.06	5.91038e-05	4.22838	-4.22838
ZRSh-13h2	chr7_156791559_A_T	chr7	156791559	A	T	AAAAAATC	TAAAAATC				0.04	0.231257	0.635905	0.635905
ZRSh-13h2	chr7_156791560_A_C	chr7	156791560	A	C	AAAAATCT	CAAAATCT				-0.04	0.654707	0.183953	-0.183953
ZRSh-13h2	chr7_156791560_A_G	chr7	156791560	A	G	AAAAATCT	GAAAATCT				-0.06	5.91038e-05	4.22838	-4.22838
ZRSh-13h2	chr7_156791560_A_T	chr7	156791560	A	T	AAAAATCT	TAAAATCT				0.07	0.0827463	1.08225	1.08225
ZRSh-13h2	chr7_156791561_A_C	chr7	156791561	A	C	AAAATCTT	CAAATCTT				-0.03	0.72502	0.13965	-0.13965
ZRSh-13h2	chr7_156791561_A_G	chr7	156791561	A	G	AAAATCTT	GAAATCTT				0	0.87696	0.0570204	0.0570204
ZRSh-13h2	chr7_156791561_A_T	chr7	156791561	A	T	AAAATCTT	TAAATCTT				-0.02	0.733432	0.13464	-0.13464
ZRSh-13h2	chr7_156791562_A_C	chr7	156791562	A	C	AAATCTTT	CAATCTTT				-0.07	0.29948	0.523632	-0.523632
ZRSh-13h2	chr7_156791562_A_G	chr7	156791562	A	G	AAATCTTT	GAATCTTT				0	0.857586	0.0667226	0.0667226
ZRSh-13h2	chr7_156791562_A_T	chr7	156791562	A	T	AAATCTTT	TAATCTTT				0.06	0.0387907	1.41127	1.41127
ZRSh-13h2	chr7_156791563_A_C	chr7	156791563	A	C	AATCTTTG	CATCTTTG				0.1	0.111252	0.95369	0.95369
ZRSh-13h2	chr7_156791563_A_G	chr7	156791563	A	G	AATCTTTG	GATCTTTG				-0.04	0.02628	1.58037	-1.58037
ZRSh-13h2	chr7_156791563_A_T	chr7	156791563	A	T	AATCTTTG	TATCTTTG				-0.08	0.0272022	1.5654	-1.5654
ZRSh-13h2	chr7_156791564_A_C	chr7	156791564	A	C	ATCTTTGT	CTCTTTGT				0.16	0.0283553	1.54737	1.54737
ZRSh-13h2	chr7_156791564_A_G	chr7	156791564	A	G	ATCTTTGT	GTCTTTGT				0.04	0.0354898	1.4499	1.4499
ZRSh-13h2	chr7_156791564_A_T	chr7	156791564	A	T	ATCTTTGT	TTCTTTGT				0.03	0.697121	0.156692	0.156692
ZRSh-13h2	chr7_156791565_T_A	chr7	156791565	T	A	TCTTTGTT	ACTTTGTT				0.01	0.918163	0.0370804	0.0370804
ZRSh-13h2	chr7_156791565_T_C	chr7	156791565	T	C	TCTTTGTT	CCTTTGTT				0.03	0.0518338	1.28539	1.28539
ZRSh-13h2	chr7_156791565_T_G	chr7	156791565	T	G	TCTTTGTT	GCTTTGTT				0.3	0.000577989	3.23808	3.23808
ZRSh-13h2	chr7_156791566_C_A	chr7	156791566	C	A	CTTTGTTC	ATTTGTTC				0.06	0.610695	0.214176	0.214176
ZRSh-13h2	chr7_156791566_C_G	chr7	156791566	C	G	CTTTGTTC	GTTTGTTC				0.24	0.162584	0.788922	0.788922
ZRSh-13h2	chr7_156791566_C_T	chr7	156791566	C	T	CTTTGTTC	TTTTGTTC				-0.03	0.48189	0.317052	-0.317052
ZRSh-13h2	chr7_156791567_T_A	chr7	156791567	T	A	TTTGTTCC	ATTGTTCC				0.11	5.91038e-05	4.22838	4.22838
ZRSh-13h2	chr7_156791567_T_C	chr7	156791567	T	C	AAATCTTT	AAATCCTT				0.01	0.643012	0.191781	0.191781
ZRSh-13h2	chr7_156791567_T_G	chr7	156791567	T	G	TTTGTTCC	GTTGTTCC				0.02	0.749361	0.125309	0.125309
ZRSh-13h2	chr7_156791568_T_A	chr7	156791568	T	A	TTGTTCCT	ATGTTCCT				-0.02	0.622864	0.205607	-0.205607
ZRSh-13h2	chr7_156791568_T_C	chr7	156791568	T	C	TTGTTCCT	CTGTTCCT				0.04	0.00308323	2.51099	2.51099
ZRSh-13h2	chr7_156791568_T_G	chr7	156791568	T	G	TTGTTCCT	GTGTTCCT				0.15	0.00557271	2.25393	2.25393
ZRSh-13h2	chr7_156791569_T_A	chr7	156791569	T	A	TGTTCCTC	AGTTCCTC	0.113599	0.131132	1.15	0.03	0.268139	0.57164	0.57164
ZRSh-13h2	chr7_156791569_T_C	chr7	156791569	T	C	TGTTCCTC	CGTTCCTC	0.113599	0.109629	0.965	0.01	0.607198	0.21667	0.21667
ZRSh-13h2	chr7_156791569_T_G	chr7	156791569	T	G	TGTTCCTC	GGTTCCTC	0.113599	0.111412	0.981	-0.02	0.825234	0.0834228	-0.0834228
ZRSh-13h2	chr7_156791570_G_A	chr7	156791570	G	A	TGTTCCTC	TATTCCTC	0.113599	0.109375	0.963	0.04	0.0809548	1.09176	1.09176
ZRSh-13h2	chr7_156791570_G_C	chr7	156791570	G	C	TGTTCCTC	TCTTCCTC	0.113599	0.179678	1.58	-0.05	0.349882	0.456078	-0.456078
ZRSh-13h2	chr7_156791570_G_T	chr7	156791570	G	T	TGTTCCTC	TTTTCCTC	0.113599	0.159898	1.41	-0.17	5.91038e-05	4.22838	-4.22838
ZRSh-13h2	chr7_156791571_T_A	chr7	156791571	T	A	TGTTCCTC	TGATCCTC	0.113599	0.104424	0.919	-0.01	0.73918	0.13125	-0.13125
ZRSh-13h2	chr7_156791571_T_C	chr7	156791571	T	C	TGTTCCTC	TGCTCCTC				0.31	5.91038e-05	4.22838	4.22838
ZRSh-13h2	chr7_156791571_T_G	chr7	156791571	T	G	TGTTCCTC	TGGTCCTC				0.06	0.808918	0.0920953	0.0920953
ZRSh-13h2	chr7_156791572_T_A	chr7	156791572	T	A	TGTTCCTC	TGTACCTC				0.04	0.207542	0.682895	0.682895
ZRSh-13h2	chr7_156791572_T_C	chr7	156791572	T	C	TGTTCCTC	TGTCCCTC				0.05	0.000627505	3.20238	3.20238
ZRSh-13h2	chr7_156791572_T_G	chr7	156791572	T	G	TGTTCCTC	TGTGCCTC				0.06	0.497633	0.303091	0.303091
ZRSh-13h2	chr7_156791573_C_A	chr7	156791573	C	A	TGTTCCTC	TGTTACTC				0.02	0.740493	0.130479	0.130479
ZRSh-13h2	chr7_156791573_C_G	chr7	156791573	C	G	TGTTCCTC	TGTTGCTC				0.03	0.652837	0.185195	0.185195
ZRSh-13h2	chr7_156791573_C_T	chr7	156791573	C	T	TGTTCCTC	TGTTTCTC				-0.03	0.138811	0.857577	-0.857577
ZRSh-13h2	chr7_156791574_C_A	chr7	156791574	C	A	TGTTCCTC	TGTTCATC				-0.02	0.616497	0.210069	-0.210069
ZRSh-13h2	chr7_156791574_C_G	chr7	156791574	C	G	TGTTCCTC	TGTTCGTC				0.02	0.722099	0.141403	0.141403
ZRSh-13h2	chr7_156791574_C_T	chr7	156791574	C	T	TGTTCCTC	TGTTCTTC				-0.06	0.0150658	1.82201	-1.82201
ZRSh-13h2	chr7_156791575_T_A	chr7	156791575	T	A	TGTTCCTC	TGTTCCAC	0.113599	0.110963	0.977	-0.01	0.760394	0.118961	-0.118961
ZRSh-13h2	chr7_156791575_T_C	chr7	156791575	T	C	TGTTCCTC	TGTTCCCC	0.113599	0.111376	0.98	-0.01	0.395503	0.402851	-0.402851
ZRSh-13h2	chr7_156791575_T_G	chr7	156791575	T	G	TGTTCCTC	TGTTCCGC	0.113599	0.133306	1.17	0.19	0.000274244	3.56186	3.56186
ZRSh-13h2	chr7_156791576_C_A	chr7	156791576	C	A	TGTTCCTC	TGTTCCTA	0.113599	0.105765	0.931	-0.05	0.257392	0.589406	-0.589406
ZRSh-13h2	chr7_156791576_C_G	chr7	156791576	C	G	TGTTCCTC	TGTTCCTG	0.113599	0.122437	1.08	0.07	0.522026	0.282307	0.282307
ZRSh-13h2	chr7_156791576_C_T	chr7	156791576	C	T	TGTTCCTC	TGTTCCTT	0.113599	0.108391	0.954	-0.04	0.075534	1.12186	-1.12186
ZRSh-13h2	chr7_156791577_C_A	chr7	156791577	C	A	CTCTATTG	ATCTATTG				-0.02	0.378293	0.422171	-0.422171
ZRSh-13h2	chr7_156791577_C_G	chr7	156791577	C	G	CTCTATTG	GTCTATTG				0.16	5.91038e-05	4.22838	4.22838
ZRSh-13h2	chr7_156791577_C_T	chr7	156791577	C	T	CTCTATTG	TTCTATTG				-0.02	0.497154	0.303509	-0.303509
ZRSh-13h2	chr7_156791578_T_A	chr7	156791578	T	A	TCTATTGT	ACTATTGT				-0.04	0.0977204	1.01001	-1.01001
ZRSh-13h2	chr7_156791578_T_C	chr7	156791578	T	C	TCTATTGT	CCTATTGT				0.11	5.91038e-05	4.22838	4.22838
ZRSh-13h2	chr7_156791578_T_G	chr7	156791578	T	G	TCTATTGT	GCTATTGT				0.04	0.528294	0.277124	0.277124
ZRSh-13h2	chr7_156791579_C_A	chr7	156791579	C	A	CTATTGTG	ATATTGTG				-0.03	0.145176	0.838104	-0.838104
ZRSh-13h2	chr7_156791579_C_G	chr7	156791579	C	G	CTATTGTG	GTATTGTG				-0.12	0.195138	0.709657	-0.709657
ZRSh-13h2	chr7_156791579_C_T	chr7	156791579	C	T	CTATTGTG	TTATTGTG				0.05	0.0457695	1.33942	1.33942
ZRSh-13h2	chr7_156791580_T_A	chr7	156791580	T	A	TATTGTGC	AATTGTGC				0.03	0.241867	0.616423	0.616423
ZRSh-13h2	chr7_156791580_T_C	chr7	156791580	T	C	TATTGTGC	CATTGTGC				0.04	0.0424469	1.37215	1.37215
ZRSh-13h2	chr7_156791580_T_G	chr7	156791580	T	G	TATTGTGC	GATTGTGC				0.12	0.0343519	1.46405	1.46405
ZRSh-13h2	chr7_156791581_A_C	chr7	156791581	A	C	ATTGTGCT	CTTGTGCT				-0.1	0.282842	0.548456	-0.548456
ZRSh-13h2	chr7_156791581_A_G	chr7	156791581	A	G	ATTGTGCT	GTTGTGCT				0.01	0.556868	0.254248	0.254248
ZRSh-13h2	chr7_156791581_A_T	chr7	156791581	A	T	ATTGTGCT	TTTGTGCT				0.06	0.00151628	2.81922	2.81922
ZRSh-13h2	chr7_156791582_T_A	chr7	156791582	T	A	TTGTGCTG	ATGTGCTG				0.03	0.140773	0.851482	0.851482
ZRSh-13h2	chr7_156791582_T_C	chr7	156791582	T	C	TTGTGCTG	CTGTGCTG				0.03	0.119313	0.923312	0.923312
ZRSh-13h2	chr7_156791582_T_G	chr7	156791582	T	G	TTGTGCTG	GTGTGCTG				0.06	0.013533	1.86861	1.86861
ZRSh-13h2	chr7_156791583_T_A	chr7	156791583	T	A	TGTGCTGT	AGTGCTGT				0	0.971195	0.0126937	0.0126937
ZRSh-13h2	chr7_156791583_T_C	chr7	156791583	T	C	TGTGCTGT	CGTGCTGT				0.01	0.00886067	2.05253	2.05253
ZRSh-13h2	chr7_156791583_T_G	chr7	156791583	T	G	TGTGCTGT	GGTGCTGT				-0.02	0.705408	0.15156	-0.15156
ZRSh-13h2	chr7_156791584_G_A	chr7	156791584	G	A	GTGCTGTC	ATGCTGTC				0.02	0.114048	0.942911	0.942911
ZRSh-13h2	chr7_156791584_G_C	chr7	156791584	G	C	GTGCTGTC	CTGCTGTC				-0.09	0.04842	1.31498	-1.31498
ZRSh-13h2	chr7_156791584_G_T	chr7	156791584	G	T	GTGCTGTC	TTGCTGTC				0.01	0.88497	0.0530713	0.0530713
ZRSh-13h2	chr7_156791585_T_A	chr7	156791585	T	A	TGCTGTCA	AGCTGTCA				0.04	0.200402	0.698099	0.698099
ZRSh-13h2	chr7_156791585_T_C	chr7	156791585	T	C	TGCTGTCA	CGCTGTCA				0.03	0.475399	0.322942	0.322942
ZRSh-13h2	chr7_156791585_T_G	chr7	156791585	T	G	TGCTGTCA	GGCTGTCA				0.05	0.038816	1.41099	1.41099
ZRSh-13h2	chr7_156791586_G_A	chr7	156791586	G	A	GCTGTCAT	ACTGTCAT				-0.05	0.00133378	2.87492	-2.87492
ZRSh-13h2	chr7_156791586_G_C	chr7	156791586	G	C	GCTGTCAT	CCTGTCAT				0.05	0.376417	0.424331	0.424331
ZRSh-13h2	chr7_156791586_G_T	chr7	156791586	G	T	GCTGTCAT	TCTGTCAT				0.02	0.828045	0.0819461	0.0819461
ZRSh-13h2	chr7_156791587_C_A	chr7	156791587	C	A	CTGTCATG	ATGTCATG				0.38	5.91038e-05	4.22838	4.22838
ZRSh-13h2	chr7_156791587_C_G	chr7	156791587	C	G	CTGTCATG	GTGTCATG				0.21	5.91038e-05	4.22838	4.22838
ZRSh-13h2	chr7_156791587_C_T	chr7	156791587	C	T	CTGTCATG	TTGTCATG				-0.02	0.281041	0.55123	-0.55123
ZRSh-13h2	chr7_156791588_T_A	chr7	156791588	T	A	TGTCATGT	AGTCATGT				0.04	0.28134	0.550769	0.550769
ZRSh-13h2	chr7_156791588_T_C	chr7	156791588	T	C	TGTCATGT	CGTCATGT				0.09	0.0105993	1.97472	1.97472
ZRSh-13h2	chr7_156791588_T_G	chr7	156791588	T	G	TGTCATGT	GGTCATGT				0.02	0.798124	0.0979294	0.0979294
ZRSh-13h2	chr7_156791589_G_A	chr7	156791589	G	A	GTCATGTT	ATCATGTT				0.23	5.91038e-05	4.22838	4.22838
ZRSh-13h2	chr7_156791589_G_C	chr7	156791589	G	C	GTCATGTT	CTCATGTT				0.03	0.544872	0.263706	0.263706
ZRSh-13h2	chr7_156791589_G_T	chr7	156791589	G	T	GTCATGTT	TTCATGTT				0.01	0.949329	0.0225833	0.0225833
ZRSh-13h2	chr7_156791590_T_A	chr7	156791590	T	A	TCATGTTG	ACATGTTG				0.1	5.91038e-05	4.22838	4.22838
ZRSh-13h2	chr7_156791590_T_C	chr7	156791590	T	C	TCATGTTG	CCATGTTG				-0.06	0.133895	0.873235	-0.873235
ZRSh-13h2	chr7_156791590_T_G	chr7	156791590	T	G	TCATGTTG	GCATGTTG				0.18	5.91038e-05	4.22838	4.22838
ZRSh-13h2	chr7_156791591_C_A	chr7	156791591	C	A	CATGTTGC	AATGTTGC				0.17	0.000274244	3.56186	3.56186
ZRSh-13h2	chr7_156791591_C_G	chr7	156791591	C	G	CATGTTGC	GATGTTGC				0	0.972076	0.0122998	0.0122998
ZRSh-13h2	chr7_156791591_C_T	chr7	156791591	C	T	CATGTTGC	TATGTTGC				0.07	0.00849546	2.07081	2.07081
ZRSh-13h2	chr7_156791592_A_C	chr7	156791592	A	C	ATGTTGCT	CTGTTGCT				-0.08	0.371509	0.430031	-0.430031
ZRSh-13h2	chr7_156791592_A_G	chr7	156791592	A	G	ATGTTGCT	GTGTTGCT				0.01	0.709339	0.149146	0.149146
ZRSh-13h2	chr7_156791592_A_T	chr7	156791592	A	T	ATGTTGCT	TTGTTGCT				-0.05	0.0764066	1.11687	-1.11687
ZRSh-13h2	chr7_156791593_T_A	chr7	156791593	T	A	TGTTGCTC	AGTTGCTC				0.02	0.64566	0.189996	0.189996
ZRSh-13h2	chr7_156791593_T_C	chr7	156791593	T	C	TGTTGCTC	CGTTGCTC				0.06	0.0777339	1.10939	1.10939
ZRSh-13h2	chr7_156791593_T_G	chr7	156791593	T	G	TGTTGCTC	GGTTGCTC				-0.01	0.903978	0.0438422	-0.0438422
ZRSh-13h2	chr7_156791594_G_A	chr7	156791594	G	A	GTTGCTCA	ATTGCTCA				0.02	0.292196	0.534325	0.534325
ZRSh-13h2	chr7_156791594_G_C	chr7	156791594	G	C	GTTGCTCA	CTTGCTCA				-0.06	0.163212	0.787247	-0.787247
ZRSh-13h2	chr7_156791594_G_T	chr7	156791594	G	T	GTTGCTCA	TTTGCTCA				-0.04	0.583507	0.233954	-0.233954
ZRSh-13h2	chr7_156791595_T_A	chr7	156791595	T	A	TTGCTCAG	ATGCTCAG				0.02	0.492779	0.307348	0.307348
ZRSh-13h2	chr7_156791595_T_C	chr7	156791595	T	C	TTGCTCAG	CTGCTCAG				0.01	0.825897	0.0830743	0.0830743
ZRSh-13h2	chr7_156791595_T_G	chr7	156791595	T	G	TTGCTCAG	GTGCTCAG				-0.09	0.0449653	1.34712	-1.34712
ZRSh-13h2	chr7_156791596_T_A	chr7	156791596	T	A	TGCTCAGC	AGCTCAGC				-0.03	0.268792	0.570584	-0.570584
ZRSh-13h2	chr7_156791596_T_C	chr7	156791596	T	C	TGCTCAGC	CGCTCAGC				0.03	0.490463	0.309394	0.309394
ZRSh-13h2	chr7_156791596_T_G	chr7	156791596	T	G	TGCTCAGC	GGCTCAGC				0.28	5.91038e-05	4.22838	4.22838
ZRSh-13h2	chr7_156791597_G_A	chr7	156791597	G	A	GCTCAGCT	ACTCAGCT				0.19	5.91038e-05	4.22838	4.22838
ZRSh-13h2	chr7_156791597_G_C	chr7	156791597	G	C	TGTTGCTC	TGTTCCTC				0.03	0.6431	0.191722	0.191722
ZRSh-13h2	chr7_156791597_G_T	chr7	156791597	G	T	GCTCAGCT	TCTCAGCT				-0.03	0.72996	0.136701	-0.136701
ZRSh-13h2	chr7_156791598_C_A	chr7	156791598	C	A	CTCAGCTT	ATCAGCTT				-0.08	0.00300016	2.52286	-2.52286
ZRSh-13h2	chr7_156791598_C_G	chr7	156791598	C	G	CTCAGCTT	GTCAGCTT				-0.05	0.287075	0.542004	-0.542004
ZRSh-13h2	chr7_156791598_C_T	chr7	156791598	C	T	CTCAGCTT	TTCAGCTT				-0.02	0.312509	0.505138	-0.505138
ZRSh-13h2	chr7_156791599_T_A	chr7	156791599	T	A	TCAGCTTT	ACAGCTTT				-0.09	0.00469409	2.32845	-2.32845
ZRSh-13h2	chr7_156791599_T_C	chr7	156791599	T	C	TCAGCTTT	CCAGCTTT				0.07	0.0740854	1.13027	1.13027
ZRSh-13h2	chr7_156791599_T_G	chr7	156791599	T	G	TCAGCTTT	GCAGCTTT				-0.03	0.716137	0.145004	-0.145004
ZRSh-13h2	chr7_156791600_C_A	chr7	156791600	C	A	CAGCTTTA	AAGCTTTA				-0.03	0.581014	0.235813	-0.235813
ZRSh-13h2	chr7_156791600_C_G	chr7	156791600	C	G	CAGCTTTA	GAGCTTTA				0.09	0.305676	0.514738	0.514738
ZRSh-13h2	chr7_156791600_C_T	chr7	156791600	C	T	CAGCTTTA	TAGCTTTA				-0.01	0.77876	0.108596	-0.108596
ZRSh-13h2	chr7_156791601_A_C	chr7	156791601	A	C	AGCTTTAT	CGCTTTAT				-0.04	0.568458	0.245302	-0.245302
ZRSh-13h2	chr7_156791601_A_G	chr7	156791601	A	G	AGCTTTAT	GGCTTTAT				0.05	0.0556072	1.25487	1.25487
ZRSh-13h2	chr7_156791601_A_T	chr7	156791601	A	T	AGCTTTAT	TGCTTTAT				0.03	0.608235	0.215929	0.215929
ZRSh-13h2	chr7_156791602_G_A	chr7	156791602	G	A	GCTTTATA	ACTTTATA				0.05	0.00200876	2.69707	2.69707
ZRSh-13h2	chr7_156791602_G_C	chr7	156791602	G	C	GCTTTATA	CCTTTATA				0.04	0.597401	0.223734	0.223734
ZRSh-13h2	chr7_156791602_G_T	chr7	156791602	G	T	GCTTTATA	TCTTTATA				0.1	5.91038e-05	4.22838	4.22838
ZRSh-13h2	chr7_156791603_C_A	chr7	156791603	C	A	CTTTATAG	ATTTATAG				-0.17	0.536143	0.270719	-0.270719
ZRSh-13h2	chr7_156791603_C_G	chr7	156791603	C	G	CTTTATAG	GTTTATAG				0.06	0.213873	0.669844	0.669844
ZRSh-13h2	chr7_156791603_C_T	chr7	156791603	C	T	CTTTATAG	TTTTATAG				0.17	5.91038e-05	4.22838	4.22838

## Sheet: IRF_INFBenhancer (Fig 5C)
Enhancer	pos	ref	alt	kmer-ref	kmer-alt	aff-ref	aff-alt	aff-fc	effect	p-value (adjusted)	logp-adj	logp-adj*direction
IFNB	0	T	A	AAATGTAA	AAATGAAA				1.376	0.0219	1.65956	1.65956
IFNB	0	T	C	TAAATGAC	CAAATGAC				0.876	1	0	0
IFNB	0	T	G	AATGTAAA	AATGGAAA				1.077	1	0	0
IFNB	1	A	C	TGTAAATG	TGTCAATG				1.281	1	0	0
IFNB	1	A	G	AAATGACA	GAATGACA				0.754	1	0	0
IFNB	1	A	T	AAATGACA	TAATGACA				0.995	1	0	0
IFNB	2	A	C	AAATGACA	ACATGACA				0.987	1	0	0
IFNB	2	A	G	AAATGACA	AGATGACA				1.289	1	0	0
IFNB	2	A	T	AAATGACA	ATATGACA				1.023	1	0	0
IFNB	3	A	C	AAATGACA	AACTGACA				0.702	1	0	0
IFNB	3	A	G	AAATGACA	AAGTGACA				1.015	1	0	0
IFNB	3	A	T	AAATGACA	AATTGACA				0.604	0.00649	2.18776	-2.18776
IFNB	4	T	A	AAATGACA	AAAAGACA				0.665	1	0	0
IFNB	4	T	C	AAATGACA	AAACGACA				0.931	1	0	0
IFNB	4	T	G	AAATGACA	AAAGGACA				0.902	1	0	0
IFNB	5	G	A	AAATGACA	AAATAACA				0.87	1	0	0
IFNB	5	G	C	AAATGACA	AAATCACA				0.568	0.000443	3.3536	-3.3536
IFNB	5	G	T	AAATGACA	AAATTACA				0.825	1	0	0
IFNB	6	A	C	AAATGACA	AAATGCCA				0.733	1	0	0
IFNB	6	A	G	AAATGACA	AAATGGCA				0.533	0.000362	3.44129	-3.44129
IFNB	6	A	T	AAATGACA	AAATGTCA				0.663	0.0183	1.73755	-1.73755
IFNB	7	C	A	AAATGACA	AAATGAAA				0.746	1	0	0
IFNB	7	C	G	AAATGACA	AAATGAGA				0.728	1	0	0
IFNB	7	C	T	AAATGACA	AAATGATA				0.79	1	0	0
IFNB	8	A	C	AAATGACA	AAATGACC				0.823	1	0	0
IFNB	8	A	G	AAATGACA	AAATGACG				3.359	5.63e-08	7.24949	7.24949
IFNB	8	A	T	AAATGACA	AAATGACT				0.631	0.00347	2.45967	-2.45967
IFNB	9	T	A	ATAGGAAA	AAAGGAAA	0.196064	1	5.10038	0.861	1	0	0
IFNB	9	T	C	ATAGGAAA	ACAGGAAA				0.684	1	0	0
IFNB	9	T	G	ATAGGAAA	AGAGGAAA				0.596	0.00332	2.47886	-2.47886
IFNB	10	A	C	ATAGGAAA	ATCGGAAA	0.196064	0.129746	0.661753	0.733	0.0158	1.80134	-1.80134
IFNB	10	A	G	ATAGGAAA	ATGGGAAA	0.196064	0.117917	0.60142	0.57	0.000728	3.13787	-3.13787
IFNB	10	A	T	ATAGGAAA	ATTGGAAA	0.196064	0.218609	1.11499	0.62	0.00794	2.10018	-2.10018
IFNB	11	G	A	ATAGGAAA	ATAAGAAA	0.196064	0.0942993	0.480962	1.448	1	0	0
IFNB	11	G	C	ATAGGAAA	ATACGAAA	0.196064	0.245409	1.25168	0.931	1	0	0
IFNB	11	G	T	ATAGGAAA	ATATGAAA	0.196064	0.14582	0.743737	1.05	1	0	0
IFNB	12	G	A	CATAGGAA	CATAGAAA				0.601	1	0	0
IFNB	12	G	C	ATAGGAAA	ATAGCAAA				0.725	1	0	0
IFNB	12	G	T	ATAGGAAA	ATAGTAAA				0.779	1	0	0
IFNB	13	A	C	ATAGGAAA	ATAGGCAA				0.718	1	0	0
IFNB	13	A	G	ATAGGAAA	ATAGGGAA				3.531	3.07e-08	7.51286	7.51286
IFNB	13	A	T	ATAGGAAA	ATAGGTAA				0.645	1	0	0
IFNB	14	A	C	ATAGGAAA	ATAGGACA	0.196064	0.0717908	0.36616	0.438	0.00028	3.55284	-3.55284
IFNB	14	A	G	ATAGGAAA	ATAGGAGA	0.196064	0.0826566	0.42158	0.744	1	0	0
IFNB	14	A	T	ATAGGAAA	ATAGGATA	0.196064	0.102531	0.522946	0.601	0.00214	2.66959	-2.66959
IFNB	15	A	C	ATAGGAAA	ATAGGAAC				0.618	0.00149	2.82681	-2.82681
IFNB	15	A	G	ATAGGAAA	ATAGGAAG				0.506	0.00292	2.53462	-2.53462
IFNB	15	A	T	ATAGGAAA	ATAGGAAT				0.821	1	0	0
IFNB	16	A	C	AACTGAAA	ACCTGAAA				0.544	0.00347	2.45967	-2.45967
IFNB	16	A	G	AACTGAAA	AGCTGAAA				0.888	1	0	0
IFNB	16	A	T	AACTGAAA	ATCTGAAA	0.148251	0.120591	0.813425	0.793	1	0	0
IFNB	17	C	A	AACTGAAA	AAATGAAA	0.148251	0.213722	1.44162	0.715	1	0	0
IFNB	17	C	G	AACTGAAA	AAGTGAAA	0.148251	0.109815	0.740739	0.857	1	0	0
IFNB	17	C	T	AACTGAAA	AATTGAAA	0.148251	0.155864	1.05135	0.645	1	0	0
IFNB	18	T	A	AACTGAAA	AACAGAAA	0.148251	0.150997	1.01852	0.916	1	0	0
IFNB	18	T	C	AACTGAAA	AACCGAAA	0.148251	0.275225	1.85648	1.629	0.000239	3.6216	3.6216
IFNB	18	T	G	AACTGAAA	AACGGAAA	0.148251	0.275663	1.85944	1.815	0.000215	3.66756	3.66756
IFNB	19	G	A	AACTGAAA	AACTAAAA				0.558	0.00347	2.45967	-2.45967
IFNB	19	G	C	AACTGAAA	AACTCAAA				0.782	0.0141	1.85078	-1.85078
IFNB	19	G	T	AACTGAAA	AACTTAAA				0.432	0.00115	2.9393	-2.9393
IFNB	20	A	C	AACTGAAA	AACTGCAA				0.548	0.00135	2.86967	-2.86967
IFNB	20	A	G	AACTGAAA	AACTGGAA				0.794	1	0	0
IFNB	20	A	T	AACTGAAA	AACTGTAA				0.445	0.00102	2.9914	-2.9914
IFNB	21	A	C	AACTGAAA	AACTGACA	0.148251	0.0730231	0.492564	0.684	0.0152	1.81816	-1.81816
IFNB	21	A	G	AACTGAAA	AACTGAGA	0.148251	0.0769268	0.518896	0.707	1	0	0
IFNB	21	A	T	AACTGAAA	AACTGATA	0.148251	0.114393	0.771613	0.546	1	0	0
IFNB	22	A	C	AACTGAAA	AACTGAAC				0.569	0.00156	2.80688	-2.80688
IFNB	22	A	G	AACTGAAA	AACTGAAG				0.377	0.00149	2.82681	-2.82681
IFNB	22	A	T	AACTGAAA	AACTGAAT				0.415	4.58e-05	4.33913	-4.33913
IFNB	23	G	A	AAGGGAGA	AAAGGAGA	0.0978874	0.147757	1.50946	0.631	1	0	0
IFNB	23	G	C	AAGGGAGA	AACGGAGA	0.0978874	0.0950887	0.971409	1.517	1	0	0
IFNB	23	G	T	AAGGGAGA	AATGGAGA	0.0978874	0.147992	1.51186	0.724	1	0	0
IFNB	24	G	A	GAAAGGGA	GAAAGAGA				0.608	1	0	0
IFNB	24	G	C	AAGGGAGA	AAGCGAGA	0.0978874	0.0801088	0.818377	0.957	1	0	0
IFNB	24	G	T	AAGGGAGA	AAGTGAGA	0.0978874	0.0663703	0.678027	0.976	1	0	0
IFNB	25	G	A	AAGGGAGA	AAGGAAGA				0.599	1	0	0
IFNB	25	G	C	AAGGGAGA	AAGGCAGA				0.448	6.83e-05	4.16558	-4.16558
IFNB	25	G	T	AAGGGAGA	AAGGTAGA				0.489	0.00195	2.70997	-2.70997
IFNB	26	A	C	AAGGGAGA	AAGGGCGA				0.533	0.0017	2.76955	-2.76955
IFNB	26	A	G	AAGGGAGA	AAGGGGGA				0.746	1	0	0
IFNB	26	A	T	AAGGGAGA	AAGGGTGA				0.633	0.0176	1.75449	-1.75449
IFNB	27	G	A	AAGGGAGA	AAGGGAAA	0.0978874	0.208089	2.1258	1.523	0.00733	2.1349	2.1349
IFNB	27	G	C	AAGGGAGA	AAGGGACA	0.0978874	0.0773164	0.789851	0.61	0.00551	2.25885	-2.25885
IFNB	27	G	T	AAGGGAGA	AAGGGATA	0.0978874	0.13513	1.38046	0.654	1	0	0
IFNB	28	A	C	AAGGGAGA	AAGGGAGC				0.484	0.00118	2.92812	-2.92812
IFNB	28	A	G	AAGGGAGA	AAGGGAGG				0.472	0.000401	3.39686	-3.39686
IFNB	28	A	T	AAGGGAGA	AAGGGAGT				0.592	0.00214	2.66959	-2.66959
IFNB	29	A	C	AAGTGAAA	ACGTGAAA				0.623	0.00894	2.04866	-2.04866
IFNB	29	A	G	AAGTGAAA	AGGTGAAA				0.488	0.00028	3.55284	-3.55284
IFNB	29	A	T	AAGTGAAA	ATGTGAAA	0.109815	0.113139	1.03027	0.87	1	0	0
IFNB	30	G	A	AAGTGAAA	AAATGAAA	0.109815	0.213722	1.9462	0.782	1	0	0
IFNB	30	G	C	AAGTGAAA	AACTGAAA	0.109815	0.148251	1.35	1.007	1	0	0
IFNB	30	G	T	AAGTGAAA	AATTGAAA	0.109815	0.155864	1.41933	0.893	1	0	0
IFNB	31	T	A	AAGTGAAA	AAGAGAAA	0.109815	0.0948428	0.863657	0.813	1	0	0
IFNB	31	T	C	AAGTGAAA	AAGCGAAA	0.109815	0.248192	2.26008	1.009	1	0	0
IFNB	31	T	G	AAGTGAAA	AAGGGAAA	0.109815	0.208089	1.89489	1.41	1	0	0
IFNB	32	G	A	AAGTGAAA	AAGTAAAA				0.737	1	0	0
IFNB	32	G	C	AAGTGAAA	AAGTCAAA				0.51	0.00156	2.80688	-2.80688
IFNB	32	G	T	AAGTGAAA	AAGTTAAA				0.951	1	0	0
IFNB	33	A	C	AAGTGAAA	AAGTGCAA				0.576	0.00429	2.36754	-2.36754
IFNB	33	A	G	AAGTGAAA	AAGTGGAA				0.633	0.00966	2.01502	-2.01502
IFNB	33	A	T	AAGTGAAA	AAGTGTAA				0.554	0.00378	2.42251	-2.42251
IFNB	34	A	C	AAGTGAAA	AAGTGACA	0.109815	0.0654717	0.596198	0.489	0.0136	1.86646	-1.86646
IFNB	34	A	G	AAGTGAAA	AAGTGAGA	0.109815	0.0663703	0.604381	0.435	0.000973	3.01189	-3.01189
IFNB	34	A	T	AAGTGAAA	AAGTGATA	0.109815	0.0933806	0.850342	0.5	0.000458	3.33913	-3.33913
IFNB	35	A	C	AAGTGAAA	AAGTGAAC				0.698	0.0183	1.73755	-1.73755
IFNB	35	A	G	AAGTGAAA	AAGTGAAG				0.576	1	0	0
IFNB	35	A	T	AAGTGAAA	AAGTGAAT				0.41	0.00224	2.64975	-2.64975
IFNB	36	G	A	GTGGGAAA	ATGGGAAA				0.86	1	0	0
IFNB	36	G	C	GTGGGAAA	CTGGGAAA				1.409	0.00508	2.29414	2.29414
IFNB	36	G	T	GTGGGAAA	TTGGGAAA				0.751	1	0	0
IFNB	37	T	A	GTGGGAAA	GAGGGAAA				0.661	0.0211	1.67572	-1.67572
IFNB	37	T	C	GTGGGAAA	GCGGGAAA				0.775	1	0	0
IFNB	37	T	G	GTGGGAAA	GGGGGAAA				0.789	1	0	0
IFNB	38	G	A	GTGGGAAA	GTAGGAAA				0.465	0.00204	2.69037	-2.69037
IFNB	38	G	C	GTGGGAAA	GTCGGAAA				0.556	0.0117	1.93181	-1.93181
IFNB	38	G	T	GTGGGAAA	GTTGGAAA				0.613	0.0136	1.86646	-1.86646
IFNB	39	G	A	AAGTGGGA	AAGTGAGA				0.362	0.000107	3.97062	-3.97062
IFNB	39	G	C	GTGGGAAA	GTGCGAAA				0.601	0.00733	2.1349	-2.1349
IFNB	39	G	T	GTGGGAAA	GTGTGAAA				0.506	0.00102	2.9914	-2.9914
IFNB	40	G	A	GTGGGAAA	GTGGAAAA				0.501	0.00066	3.18046	-3.18046
IFNB	40	G	C	GTGGGAAA	GTGGCAAA				0.461	0.00142	2.84771	-2.84771
IFNB	40	G	T	GTGGGAAA	GTGGTAAA				0.484	0.000884	3.05355	-3.05355
IFNB	41	A	C	GTGGGAAA	GTGGGCAA				0.693	0.00332	2.47886	-2.47886
IFNB	41	A	G	GTGGGAAA	GTGGGGAA				1.559	0.0176	1.75449	1.75449
IFNB	41	A	T	GTGGGAAA	GTGGGTAA				0.617	0.000728	3.13787	-3.13787
IFNB	42	A	C	GTGGGAAA	GTGGGACA				0.514	0.0147	1.83268	-1.83268
IFNB	42	A	G	GTGGGAAA	GTGGGAGA				0.522	0.000973	3.01189	-3.01189
IFNB	42	A	T	GTGGGAAA	GTGGGATA				0.4	4.83e-06	5.31605	-5.31605
IFNB	43	A	C	GTGGGAAA	GTGGGAAC				0.427	1.03e-05	4.98716	-4.98716
IFNB	43	A	G	GTGGGAAA	GTGGGAAG				0.696	0.0136	1.86646	-1.86646
IFNB	43	A	T	GTGGGAAA	GTGGGAAT				0.91	1	0	0
IFNB	44	T	A	TTCCTCTG	ATCCTCTG				0.532	0.00118	2.92812	-2.92812
IFNB	44	T	C	TTCCTCTG	CTCCTCTG				0.637	1	0	0
IFNB	44	T	G	TTCCTCTG	GTCCTCTG				0.747	1	0	0
IFNB	45	T	A	TCCTCTGA	ACCTCTGA				0.606	1	0	0
IFNB	45	T	C	TCCTCTGA	CCCTCTGA				0.543	1	0	0
IFNB	45	T	G	TCCTCTGA	GCCTCTGA				0.492	8.55e-05	4.06803	-4.06803
IFNB	46	C	A	CCTCTGAA	ACTCTGAA				0.402	0.000215	3.66756	-3.66756
IFNB	46	C	G	CCTCTGAA	GCTCTGAA				0.5	0.00624	2.20482	-2.20482
IFNB	46	C	T	TTCCTCTG	TTTCTCTG				0.521	0.000227	3.64397	-3.64397
IFNB	47	C	A	CTCTGAAT	ATCTGAAT				0.695	0.00704	2.15243	-2.15243
IFNB	47	C	G	CTCTGAAT	GTCTGAAT				0.309	0.000239	3.6216	-3.6216
IFNB	47	C	T	CTCTGAAT	TTCTGAAT				0.618	0.00733	2.1349	-2.1349
IFNB	48	T	A	TCTGAATA	ACTGAATA				1.492	0.00704	2.15243	2.15243
IFNB	48	T	C	TCTGAATA	CCTGAATA				1.782	8.09e-05	4.09205	4.09205
IFNB	48	T	G	TCTGAATA	GCTGAATA				1.92	0.00135	2.86967	2.86967
IFNB	49	C	A	CTGAATAG	ATGAATAG				1.115	1	0	0
IFNB	49	C	G	CTGAATAG	GTGAATAG				1.508	1	0	0
IFNB	49	C	T	CTGAATAG	TTGAATAG				0.856	1	0	0
IFNB	50	T	A	TGAATAGA	AGAATAGA				0.887	1	0	0
IFNB	50	T	C	TGAATAGA	CGAATAGA				1.022	1	0	0
IFNB	50	T	G	TGAATAGA	GGAATAGA				1.097	1	0	0
IFNB	51	G	A	GAATAGAG	AAATAGAG				0.867	1	0	0
IFNB	51	G	C	TCTGAATA	TCTCAATA				0.997	1	0	0
IFNB	51	G	T	GAATAGAG	TAATAGAG				0.958	1	0	0
