# Supplementary material for: Affinity-optimizing enhancer variants disrupt development
Source: Nature. 2024 Jan 17;626(7997):151–9. doi: 10.1038/s41586-023-06922-8 (PMC10830414; doi:10.1038/s41586-023-06922-8)
Supplement: Supplementary file 11 — Source Data Fig. 6 [file 41586_2023_6922_MOESM11_ESM.xlsx]

## Sheet: ETS_11enhancers (Fig 6A)
Element	SNV ID	chrom	pos	ref	alt	kmer-ref	kmer-alt	aff-ref	aff-alt	aff-fc	effect	p-value (adjusted)	logp-adj	logp-adj*direction
BCL11A	chr2_60494940_C_A	chr2	60494940	C	A	AGATCCTA	AGATACTA				-0.05	0.591536	0.228019	-0.228019
BCL11A	chr2_60494940_C_G	chr2	60494940	C	G	AGATCCTA	AGATGCTA				-0.13	0.289893	0.537763	-0.537763
BCL11A	chr2_60494940_C_T	chr2	60494940	C	T	AGATCCTA	AGATTCTA				-0.7	5.91038e-05	4.22838	-4.22838
BCL11A	chr2_60494941_C_A	chr2	60494941	C	A	AGATCCTA	AGATCATA				-0.08	0.0159896	1.79616	-1.79616
BCL11A	chr2_60494941_C_G	chr2	60494941	C	G	AGATCCTA	AGATCGTA				-0.06	0.671463	0.172978	-0.172978
BCL11A	chr2_60494941_C_T	chr2	60494941	C	T	AGATCCTA	AGATCTTA				-0.03	0.340076	0.468424	-0.468424
BCL11A	chr2_60494942_T_A	chr2	60494942	T	A	AGATCCTA	AGATCCAA	0.0859112	0.105569	1.22881	-0.08	0.287618	0.541183	-0.541183
BCL11A	chr2_60494942_T_C	chr2	60494942	T	C	AGATCCTA	AGATCCCA	0.0859112	0.105684	1.23015	0.05	0.404512	0.393068	0.393068
BCL11A	chr2_60494942_T_G	chr2	60494942	T	G	AGATCCTA	AGATCCGA	0.0859112	0.119083	1.38612	0.1	0.462446	0.334939	0.334939
BCL11A	chr2_60494943_A_C	chr2	60494943	A	C	AGATCCTA	AGATCCTC	0.0859112	0.0919345	1.07011	0.02	0.892041	0.0496151	0.0496151
BCL11A	chr2_60494943_A_G	chr2	60494943	A	G	AGATCCTA	AGATCCTG	0.0859112	0.127335	1.48217	0.01	0.852014	0.0695532	0.0695532
BCL11A	chr2_60494943_A_T	chr2	60494943	A	T	AGATCCTA	AGATCCTT	0.0859112	0.105384	1.22667	-0.2	0.00128808	2.89006	-2.89006
BCL11A	chr2_60494944_A_C	chr2	60494944	A	C	ACACAGTA	CCACAGTA				0	0.990311	0.00422822	0.00422822
BCL11A	chr2_60494944_A_G	chr2	60494944	A	G	ACACAGTA	GCACAGTA				0.11	0.0156833	1.80456	1.80456
BCL11A	chr2_60494944_A_T	chr2	60494944	A	T	ACACAGTA	TCACAGTA				-0.04	0.175433	0.755889	-0.755889
BCL11A	chr2_60494945_C_A	chr2	60494945	C	A	CACAGTAG	AACAGTAG				0.1	0.17206	0.764319	0.764319
BCL11A	chr2_60494945_C_G	chr2	60494945	C	G	CACAGTAG	GACAGTAG				-0.01	0.899507	0.0459953	-0.0459953
BCL11A	chr2_60494945_C_T	chr2	60494945	C	T	CACAGTAG	TACAGTAG				0	0.876447	0.0572744	0.0572744
BCL11A	chr2_60494946_A_C	chr2	60494946	A	C	ACAGTAGC	CCAGTAGC				-0.1	0.119753	0.921714	-0.921714
BCL11A	chr2_60494946_A_G	chr2	60494946	A	G	ACAGTAGC	GCAGTAGC				0.02	0.817987	0.0872536	0.0872536
BCL11A	chr2_60494946_A_T	chr2	60494946	A	T	ACAGTAGC	TCAGTAGC				0.06	0.0688093	1.16235	1.16235
BCL11A	chr2_60494947_C_A	chr2	60494947	C	A	CAGTAGCT	AAGTAGCT				0.02	0.825089	0.0834994	0.0834994
BCL11A	chr2_60494947_C_G	chr2	60494947	C	G	CAGTAGCT	GAGTAGCT				-0.05	0.300102	0.522731	-0.522731
BCL11A	chr2_60494947_C_T	chr2	60494947	C	T	CAGTAGCT	TAGTAGCT				0.03	0.190653	0.719757	0.719757
BCL11A	chr2_60494948_A_C	chr2	60494948	A	C	AGTAGCTG	CGTAGCTG				-0.04	0.637478	0.195535	-0.195535
BCL11A	chr2_60494948_A_G	chr2	60494948	A	G	AGTAGCTG	GGTAGCTG				0.04	0.352871	0.452384	0.452384
BCL11A	chr2_60494948_A_T	chr2	60494948	A	T	AGTAGCTG	TGTAGCTG				0.03	0.485766	0.313573	0.313573
BCL11A	chr2_60494949_G_A	chr2	60494949	G	A	GTAGCTGG	ATAGCTGG				0.06	0.0198331	1.70261	1.70261
BCL11A	chr2_60494949_G_C	chr2	60494949	G	C	GTAGCTGG	CTAGCTGG				-0.01	0.927352	0.0327553	-0.0327553
BCL11A	chr2_60494949_G_T	chr2	60494949	G	T	GTAGCTGG	TTAGCTGG				0.02	0.614363	0.211575	0.211575
BCL11A	chr2_60494950_T_A	chr2	60494950	T	A	TAGCTGGT	AAGCTGGT				-0.04	0.422673	0.373996	-0.373996
BCL11A	chr2_60494950_T_C	chr2	60494950	T	C	TAGCTGGT	CAGCTGGT				-0.04	0.440257	0.356293	-0.356293
BCL11A	chr2_60494950_T_G	chr2	60494950	T	G	TAGCTGGT	GAGCTGGT				-0.59	0.00473462	2.32472	-2.32472
BCL11A	chr2_60494951_A_C	chr2	60494951	A	C	AGCTGGTA	CGCTGGTA				0.28	0.528331	0.277094	0.277094
BCL11A	chr2_60494951_A_G	chr2	60494951	A	G	AGCTGGTA	GGCTGGTA				-0.01	0.882738	0.0541683	-0.0541683
BCL11A	chr2_60494951_A_T	chr2	60494951	A	T	AGCTGGTA	TGCTGGTA				0.03	0.697666	0.156353	0.156353
BCL11A	chr2_60494952_G_A	chr2	60494952	G	A	GCTGGTAC	ACTGGTAC				-0.03	0.547612	0.261527	-0.261527
BCL11A	chr2_60494952_G_C	chr2	60494952	G	C	GCTGGTAC	CCTGGTAC				0.04	0.628573	0.201645	0.201645
BCL11A	chr2_60494952_G_T	chr2	60494952	G	T	GCTGGTAC	TCTGGTAC				-0.05	0.402076	0.395692	-0.395692
BCL11A	chr2_60494953_C_A	chr2	60494953	C	A	CTGGTACC	ATGGTACC				0.03	0.521358	0.282864	0.282864
BCL11A	chr2_60494953_C_G	chr2	60494953	C	G	CTGGTACC	GTGGTACC				0.16	0.146639	0.833751	0.833751
BCL11A	chr2_60494953_C_T	chr2	60494953	C	T	CTGGTACC	TTGGTACC				0.01	0.748169	0.126	0.126
BCL11A	chr2_60494954_T_A	chr2	60494954	T	A	TGGTACCT	AGGTACCT				0.06	0.222887	0.651916	0.651916
BCL11A	chr2_60494954_T_C	chr2	60494954	T	C	TGGTACCT	CGGTACCT				0.08	0.0279224	1.55405	1.55405
BCL11A	chr2_60494954_T_G	chr2	60494954	T	G	TGGTACCT	GGGTACCT				0.01	0.908416	0.041715	0.041715
BCL11A	chr2_60494955_G_A	chr2	60494955	G	A	GGTACCTG	AGTACCTG				0.06	0.145106	0.838315	0.838315
BCL11A	chr2_60494955_G_C	chr2	60494955	G	C	GGTACCTG	CGTACCTG				-0.02	0.883725	0.0536831	-0.0536831
BCL11A	chr2_60494955_G_T	chr2	60494955	G	T	GGTACCTG	TGTACCTG				0.03	0.660284	0.180269	0.180269
BCL11A	chr2_60494956_G_A	chr2	60494956	G	A	GTACCTGA	ATACCTGA				0.07	0.00370927	2.43071	2.43071
BCL11A	chr2_60494956_G_C	chr2	60494956	G	C	GTACCTGA	CTACCTGA				-0.03	0.765606	0.115995	-0.115995
BCL11A	chr2_60494956_G_T	chr2	60494956	G	T	GTACCTGA	TTACCTGA				0	0.980533	0.00853762	0.00853762
BCL11A	chr2_60494957_T_A	chr2	60494957	T	A	CTGGTACC	CTGGAACC				0.09	0.55143	0.25851	0.25851
BCL11A	chr2_60494957_T_C	chr2	60494957	T	C	TACCTGAT	CACCTGAT				0	0.98728	0.00555951	0.00555951
BCL11A	chr2_60494957_T_G	chr2	60494957	T	G	TACCTGAT	GACCTGAT				0	0.988481	0.00503184	0.00503184
BCL11A	chr2_60494958_A_C	chr2	60494958	A	C	ACCTGATA	CCCTGATA				0.08	0.744802	0.127959	0.127959
BCL11A	chr2_60494958_A_G	chr2	60494958	A	G	ACCTGATA	GCCTGATA				-0.06	0.310569	0.507842	-0.507842
BCL11A	chr2_60494958_A_T	chr2	60494958	A	T	GGTACCTG	GGTTCCTG				0.13	0.0227119	1.64375	1.64375
BCL11A	chr2_60494959_C_A	chr2	60494959	C	A	CCTGATAG	ACTGATAG				0.02	0.847458	0.0718816	0.0718816
BCL11A	chr2_60494959_C_G	chr2	60494959	C	G	CCTGATAG	GCTGATAG				-0.03	0.757953	0.120357	-0.120357
BCL11A	chr2_60494959_C_T	chr2	60494959	C	T	CCTGATAG	TCTGATAG				-0.02	0.56689	0.246501	-0.246501
BCL11A	chr2_60494960_C_A	chr2	60494960	C	A	CTGATAGG	ATGATAGG				-0.04	0.372103	0.429337	-0.429337
BCL11A	chr2_60494960_C_G	chr2	60494960	C	G	CTGATAGG	GTGATAGG				0.11	0.0761902	1.1181	1.1181
BCL11A	chr2_60494960_C_T	chr2	60494960	C	T	CTGATAGG	TTGATAGG				0.03	0.399183	0.398828	0.398828
BCL11A	chr2_60494961_T_A	chr2	60494961	T	A	TGATAGGT	AGATAGGT				0.07	0.235698	0.627644	0.627644
BCL11A	chr2_60494961_T_C	chr2	60494961	T	C	TGATAGGT	CGATAGGT				-0.1	0.00115082	2.93899	-2.93899
BCL11A	chr2_60494961_T_G	chr2	60494961	T	G	CCTGATAG	CCGGATAG				0.02	0.705307	0.151622	0.151622
BCL11A	chr2_60494962_G_A	chr2	60494962	G	A	GATAGGTG	AATAGGTG				-0.06	0.0931459	1.03084	-1.03084
BCL11A	chr2_60494962_G_C	chr2	60494962	G	C	GATAGGTG	CATAGGTG				-0.05	0.152684	0.816205	-0.816205
BCL11A	chr2_60494962_G_T	chr2	60494962	G	T	GATAGGTG	TATAGGTG				-0.01	0.932406	0.0303949	-0.0303949
BCL11A	chr2_60494963_A_C	chr2	60494963	A	C	ATAGGTGC	CTAGGTGC				-0.09	0.00067647	3.16975	-3.16975
BCL11A	chr2_60494963_A_G	chr2	60494963	A	G	ATAGGTGC	GTAGGTGC				-0.06	0.00629317	2.20113	-2.20113
BCL11A	chr2_60494963_A_T	chr2	60494963	A	T	ATAGGTGC	TTAGGTGC				0	0.93847	0.0275798	0.0275798
BCL11A	chr2_60494964_T_A	chr2	60494964	T	A	TAGGTGCC	AAGGTGCC				-0.02	0.611336	0.21372	-0.21372
BCL11A	chr2_60494964_T_C	chr2	60494964	T	C	TAGGTGCC	CAGGTGCC				-0.02	0.515374	0.287877	-0.287877
BCL11A	chr2_60494964_T_G	chr2	60494964	T	G	TAGGTGCC	GAGGTGCC				0.05	0.819312	0.0865509	0.0865509
BCL11A	chr2_60494965_A_C	chr2	60494965	A	C	AGGTGCCT	CGGTGCCT				0.04	0.749893	0.125001	0.125001
BCL11A	chr2_60494965_A_G	chr2	60494965	A	G	AGGTGCCT	GGGTGCCT				0.02	0.52074	0.283379	0.283379
BCL11A	chr2_60494965_A_T	chr2	60494965	A	T	AGGTGCCT	TGGTGCCT				-0.03	0.474136	0.324098	-0.324098
BCL11A	chr2_60494966_G_A	chr2	60494966	G	A	GGTGCCTA	AGTGCCTA				-0.43	5.91038e-05	4.22838	-4.22838
BCL11A	chr2_60494966_G_C	chr2	60494966	G	C	GGTGCCTA	CGTGCCTA				0.02	0.79137	0.10162	0.10162
BCL11A	chr2_60494966_G_T	chr2	60494966	G	T	GGTGCCTA	TGTGCCTA				-0.03	0.210152	0.677466	-0.677466
BCL11A	chr2_60494967_G_A	chr2	60494967	G	A	GTGCCTAT	ATGCCTAT				-0.01	0.750566	0.124611	-0.124611
BCL11A	chr2_60494967_G_C	chr2	60494967	G	C	GTGCCTAT	CTGCCTAT				-0.03	0.753294	0.123036	-0.123036
BCL11A	chr2_60494967_G_T	chr2	60494967	G	T	GTGCCTAT	TTGCCTAT				-0.06	0.460822	0.336467	-0.336467
BCL11A	chr2_60494968_T_A	chr2	60494968	T	A	TGCCTATA	AGCCTATA				-0.04	0.280496	0.552074	-0.552074
BCL11A	chr2_60494968_T_C	chr2	60494968	T	C	TGCCTATA	CGCCTATA				-0.03	0.281746	0.550142	-0.550142
BCL11A	chr2_60494968_T_G	chr2	60494968	T	G	TGCCTATA	GGCCTATA				0	0.994072	0.002582	0.002582
BCL11A	chr2_60494969_G_A	chr2	60494969	G	A	GCCTATAT	ACCTATAT				-0.02	0.621012	0.2069	-0.2069
BCL11A	chr2_60494969_G_C	chr2	60494969	G	C	GCCTATAT	CCCTATAT				0.01	0.925239	0.0337459	0.0337459
BCL11A	chr2_60494969_G_T	chr2	60494969	G	T	GGTGCCTA	GGTTCCTA				-0.06	0.55758	0.253693	-0.253693
BCL11A	chr2_60494970_C_A	chr2	60494970	C	A	CCTATATG	ACTATATG				-0.08	0.0521649	1.28262	-1.28262
BCL11A	chr2_60494970_C_G	chr2	60494970	C	G	CCTATATG	GCTATATG				-0.05	0.637409	0.195582	-0.195582
BCL11A	chr2_60494970_C_T	chr2	60494970	C	T	CCTATATG	TCTATATG				0.02	0.489865	0.309924	0.309924
BCL11A	chr2_60494971_C_A	chr2	60494971	C	A	CTATATGT	ATATATGT				0.01	0.856668	0.0671876	0.0671876
BCL11A	chr2_60494971_C_G	chr2	60494971	C	G	CTATATGT	GTATATGT				0.04	0.842252	0.0745579	0.0745579
BCL11A	chr2_60494971_C_T	chr2	60494971	C	T	CTATATGT	TTATATGT				0.04	0.314893	0.501836	0.501836
BCL11A	chr2_60494972_T_A	chr2	60494972	T	A	TATATGTG	AATATGTG				-0.02	0.705572	0.151459	-0.151459
BCL11A	chr2_60494972_T_C	chr2	60494972	T	C	TATATGTG	CATATGTG				0	0.909281	0.041302	0.041302
BCL11A	chr2_60494972_T_G	chr2	60494972	T	G	TATATGTG	GATATGTG				-0.04	0.71171	0.147697	-0.147697
BCL11A	chr2_60494973_A_C	chr2	60494973	A	C	ATATGTGA	CTATGTGA				-0.19	0.0920614	1.03592	-1.03592
BCL11A	chr2_60494973_A_G	chr2	60494973	A	G	ATATGTGA	GTATGTGA				0.03	0.29565	0.529222	0.529222
BCL11A	chr2_60494973_A_T	chr2	60494973	A	T	ATATGTGA	TTATGTGA				0.01	0.886491	0.0523258	0.0523258
BCL11A	chr2_60494974_T_A	chr2	60494974	T	A	TATGTGAT	AATGTGAT				-0.03	0.559007	0.252583	-0.252583
BCL11A	chr2_60494974_T_C	chr2	60494974	T	C	TATGTGAT	CATGTGAT				-0.01	0.907212	0.0422913	-0.0422913
BCL11A	chr2_60494974_T_G	chr2	60494974	T	G	TATGTGAT	GATGTGAT				-0.05	0.681773	0.16636	-0.16636
BCL11A	chr2_60494975_A_C	chr2	60494975	A	C	ATGTGATG	CTGTGATG				-0.06	0.734941	0.133747	-0.133747
BCL11A	chr2_60494975_A_G	chr2	60494975	A	G	ATGTGATG	GTGTGATG				-0.04	0.223165	0.651373	-0.651373
BCL11A	chr2_60494975_A_T	chr2	60494975	A	T	ATGTGATG	TTGTGATG				0.07	0.0215211	1.66714	1.66714
BCL11A	chr2_60494976_T_A	chr2	60494976	T	A	TGTGATGG	AGTGATGG				0.01	0.732121	0.135417	0.135417
BCL11A	chr2_60494976_T_C	chr2	60494976	T	C	TGTGATGG	CGTGATGG				0.03	0.228214	0.641658	0.641658
BCL11A	chr2_60494976_T_G	chr2	60494976	T	G	TGTGATGG	GGTGATGG				0.07	0.455103	0.34189	0.34189
BCL11A	chr2_60494977_G_A	chr2	60494977	G	A	GTGATGGA	ATGATGGA				0.02	0.598601	0.222863	0.222863
BCL11A	chr2_60494977_G_C	chr2	60494977	G	C	GTGATGGA	CTGATGGA				-0.06	0.482552	0.316456	-0.316456
BCL11A	chr2_60494977_G_T	chr2	60494977	G	T	GTGATGGA	TTGATGGA				0.23	0.00432946	2.36357	2.36357
BCL11A	chr2_60494978_T_A	chr2	60494978	T	A	TGATGGAT	AGATGGAT				0.04	0.223015	0.651667	0.651667
BCL11A	chr2_60494978_T_C	chr2	60494978	T	C	TGATGGAT	CGATGGAT				-0.02	0.29525	0.52981	-0.52981
BCL11A	chr2_60494978_T_G	chr2	60494978	T	G	TGTGATGG	TGGGATGG				0	0.970327	0.0130821	0.0130821
BCL11A	chr2_60494979_G_A	chr2	60494979	G	A	GATGGATG	AATGGATG				0.03	0.40661	0.390822	0.390822
BCL11A	chr2_60494979_G_C	chr2	60494979	G	C	GATGGATG	CATGGATG				0.09	0.259498	0.585866	0.585866
BCL11A	chr2_60494979_G_T	chr2	60494979	G	T	GATGGATG	TATGGATG				0.02	0.826166	0.0829327	0.0829327
BCL11A	chr2_60494980_A_C	chr2	60494980	A	C	ATGGATGG	CTGGATGG	0.118096	0.10158	0.860142	0.02	0.889265	0.0509687	0.0509687
BCL11A	chr2_60494980_A_G	chr2	60494980	A	G	ATGGATGG	GTGGATGG	0.118096	0.0981621	0.831203	0.05	0.0194594	1.71087	1.71087
BCL11A	chr2_60494980_A_T	chr2	60494980	A	T	ATGGATGG	TTGGATGG	0.118096	0.0980873	0.83057	-0.04	0.266847	0.573737	-0.573737
BCL11A	chr2_60494981_T_A	chr2	60494981	T	A	ATGGATGG	AAGGATGG	0.118096	0.123909	1.04922	-0.02	0.708302	0.149782	-0.149782
BCL11A	chr2_60494981_T_C	chr2	60494981	T	C	ATGGATGG	ACGGATGG	0.118096	0.161888	1.37081	-0.07	0.00128808	2.89006	-2.89006
BCL11A	chr2_60494981_T_G	chr2	60494981	T	G	ATGGATGG	AGGGATGG	0.118096	0.118409	1.00265	0.04	0.772012	0.112376	0.112376
BCL11A	chr2_60494982_G_A	chr2	60494982	G	A	ATGGATGG	ATAGATGG				-0.01	0.748607	0.125746	-0.125746
BCL11A	chr2_60494982_G_C	chr2	60494982	G	C	ATGGATGG	ATCGATGG				0.06	0.511312	0.291314	0.291314
BCL11A	chr2_60494982_G_T	chr2	60494982	G	T	ATGGATGG	ATTGATGG				0.04	0.64112	0.193061	0.193061
BCL11A	chr2_60494983_G_A	chr2	60494983	G	A	ATGGATGG	ATGAATGG				0.02	0.684704	0.164497	0.164497
BCL11A	chr2_60494983_G_C	chr2	60494983	G	C	ATGGATGG	ATGCATGG				-0.07	0.473647	0.324545	-0.324545
BCL11A	chr2_60494983_G_T	chr2	60494983	G	T	ATGGATGG	ATGTATGG				0.1	0.00801313	2.0962	2.0962
BCL11A	chr2_60494984_A_C	chr2	60494984	A	C	ATGGATGG	ATGGCTGG				-0.06	0.65448	0.184104	-0.184104
BCL11A	chr2_60494984_A_G	chr2	60494984	A	G	ATGGATGG	ATGGGTGG				0.05	0.0104161	1.98229	1.98229
BCL11A	chr2_60494984_A_T	chr2	60494984	A	T	ATGGATGG	ATGGTTGG				0	0.93021	0.0314191	0.0314191
BCL11A	chr2_60494985_T_A	chr2	60494985	T	A	ATGGATGG	ATGGAAGG	0.118096	0.106919	0.90535	0.04	0.334613	0.475457	0.475457
BCL11A	chr2_60494985_T_C	chr2	60494985	T	C	ATGGATGG	ATGGACGG				0.02	0.59846	0.222965	0.222965
BCL11A	chr2_60494985_T_G	chr2	60494985	T	G	ATGGATGG	ATGGAGGG				-0.01	0.929362	0.0318151	-0.0318151
BCL11A	chr2_60494986_G_A	chr2	60494986	G	A	ATGGATGG	ATGGATAG	0.118096	0.0889592	0.753276	-0.01	0.804522	0.094462	-0.094462
BCL11A	chr2_60494986_G_C	chr2	60494986	G	C	ATGGATGG	ATGGATCG	0.118096	0.0939827	0.795813	-0.17	0.0163931	1.78534	-1.78534
BCL11A	chr2_60494986_G_T	chr2	60494986	G	T	ATGGATGG	ATGGATTG	0.118096	0.108189	0.916104	0.04	0.565946	0.247225	0.247225
BCL11A	chr2_60494987_G_A	chr2	60494987	G	A	ATGGATGG	ATGGATGA	0.118096	0.086097	0.72904	0	0.979358	0.00905831	0.00905831
BCL11A	chr2_60494987_G_C	chr2	60494987	G	C	ATGGATGG	ATGGATGC	0.118096	0.105289	0.891548	-0.06	0.297967	0.525832	-0.525832
BCL11A	chr2_60494987_G_T	chr2	60494987	G	T	ATGGATGG	ATGGATGT	0.118096	0.103843	0.87931	0.01	0.811315	0.0908104	0.0908104
BCL11A	chr2_60494988_G_A	chr2	60494988	G	A	ATGGGTGG	ATGGATGG				-0.03	0.314056	0.502993	-0.502993
BCL11A	chr2_60494988_G_C	chr2	60494988	G	C	GTGGACAG	CTGGACAG				0.04	0.441152	0.355412	0.355412
BCL11A	chr2_60494988_G_T	chr2	60494988	G	T	GTGGACAG	TTGGACAG				0.04	0.539114	0.268319	0.268319
BCL11A	chr2_60494989_T_A	chr2	60494989	T	A	TGGACAGC	AGGACAGC				-0.04	0.24458	0.61158	-0.61158
BCL11A	chr2_60494989_T_C	chr2	60494989	T	C	TGGACAGC	CGGACAGC				0.03	0.281385	0.550699	0.550699
BCL11A	chr2_60494989_T_G	chr2	60494989	T	G	TGGACAGC	GGGACAGC				-0.11	0.105827	0.975402	-0.975402
BCL11A	chr2_60494990_G_A	chr2	60494990	G	A	GGACAGCC	AGACAGCC				0.05	0.121329	0.916035	0.916035
BCL11A	chr2_60494990_G_C	chr2	60494990	G	C	GGACAGCC	CGACAGCC				-0.05	0.636884	0.19594	-0.19594
BCL11A	chr2_60494990_G_T	chr2	60494990	G	T	GGACAGCC	TGACAGCC				0.03	0.695054	0.157982	0.157982
BCL11A	chr2_60494991_G_A	chr2	60494991	G	A	GACAGCCC	AACAGCCC				-0.03	0.342787	0.464976	-0.464976
BCL11A	chr2_60494991_G_C	chr2	60494991	G	C	GACAGCCC	CACAGCCC				0.04	0.713927	0.146346	0.146346
BCL11A	chr2_60494991_G_T	chr2	60494991	G	T	GACAGCCC	TACAGCCC				0.03	0.667404	0.175611	0.175611
BCL11A	chr2_60494992_A_C	chr2	60494992	A	C	ACAGCCCG	CCAGCCCG				0.11	0.0377817	1.42272	1.42272
BCL11A	chr2_60494992_A_G	chr2	60494992	A	G	ACAGCCCG	GCAGCCCG				0	0.894667	0.0483386	0.0483386
BCL11A	chr2_60494992_A_T	chr2	60494992	A	T	ACAGCCCG	TCAGCCCG				0.04	0.251725	0.599074	0.599074
BCL11A	chr2_60494993_C_A	chr2	60494993	C	A	GTGGACAG	GTGGAAAG				0.03	0.817748	0.0873806	0.0873806
BCL11A	chr2_60494993_C_G	chr2	60494993	C	G	CAGCCCGA	GAGCCCGA				0.03	0.658527	0.181427	0.181427
BCL11A	chr2_60494993_C_T	chr2	60494993	C	T	GTGGACAG	GTGGATAG				0.04	0.116196	0.93481	0.93481
BCL11A	chr2_60494994_A_C	chr2	60494994	A	C	AGCCCGAC	CGCCCGAC				-0.02	0.790819	0.101923	-0.101923
BCL11A	chr2_60494994_A_G	chr2	60494994	A	G	AGCCCGAC	GGCCCGAC				0.01	0.829404	0.0812339	0.0812339
BCL11A	chr2_60494994_A_T	chr2	60494994	A	T	AGCCCGAC	TGCCCGAC				0.01	0.851327	0.0699035	0.0699035
BCL11A	chr2_60494995_G_A	chr2	60494995	G	A	GCCCGACA	ACCCGACA				0.01	0.774781	0.110821	0.110821
BCL11A	chr2_60494995_G_C	chr2	60494995	G	C	GCCCGACA	CCCCGACA				-0.07	0.312535	0.505101	-0.505101
BCL11A	chr2_60494995_G_T	chr2	60494995	G	T	ACAGCCCG	ACATCCCG				-0.02	0.624669	0.20435	-0.20435
BCL11A	chr2_60494996_C_A	chr2	60494996	C	A	CCCGACAG	ACCGACAG				-0.05	0.455019	0.34197	-0.34197
BCL11A	chr2_60494996_C_G	chr2	60494996	C	G	CCCGACAG	GCCGACAG				0.17	0.000114759	3.94021	3.94021
BCL11A	chr2_60494996_C_T	chr2	60494996	C	T	CCCGACAG	TCCGACAG				0.01	0.844543	0.073378	0.073378
BCL11A	chr2_60494997_C_A	chr2	60494997	C	A	CCGACAGA	ACGACAGA				0.03	0.367414	0.434845	0.434845
BCL11A	chr2_60494997_C_G	chr2	60494997	C	G	CCGACAGA	GCGACAGA				-0.01	0.920572	0.0359422	-0.0359422
BCL11A	chr2_60494997_C_T	chr2	60494997	C	T	CCGACAGA	TCGACAGA				0.02	0.548659	0.260698	0.260698
BCL11A	chr2_60494998_C_A	chr2	60494998	C	A	CGACAGAT	AGACAGAT				0.06	0.0695733	1.15756	1.15756
BCL11A	chr2_60494998_C_G	chr2	60494998	C	G	CGACAGAT	GGACAGAT				0.01	0.979658	0.00892564	0.00892564
BCL11A	chr2_60494998_C_T	chr2	60494998	C	T	CGACAGAT	TGACAGAT				-0.02	0.517136	0.286395	-0.286395
BCL11A	chr2_60494999_G_A	chr2	60494999	G	A	GACAGATG	AACAGATG				0.03	0.347606	0.458912	0.458912
BCL11A	chr2_60494999_G_C	chr2	60494999	G	C	GACAGATG	CACAGATG				-0.03	0.781791	0.106909	-0.106909
BCL11A	chr2_60494999_G_T	chr2	60494999	G	T	GACAGATG	TACAGATG				0.04	0.470982	0.326996	0.326996
BCL11A	chr2_60495000_A_C	chr2	60495000	A	C	ACAGATGA	CCAGATGA				-0.01	0.89395	0.0486869	-0.0486869
BCL11A	chr2_60495000_A_G	chr2	60495000	A	G	ACAGATGA	GCAGATGA				-0.02	0.603967	0.218987	-0.218987
BCL11A	chr2_60495000_A_T	chr2	60495000	A	T	ACAGATGA	TCAGATGA				0.05	0.0629593	1.20094	1.20094
BCL11A	chr2_60495001_C_A	chr2	60495001	C	A	CAGATGAA	AAGATGAA				0.1	0.267524	0.572637	0.572637
BCL11A	chr2_60495001_C_G	chr2	60495001	C	G	CAGATGAA	GAGATGAA				0.11	0.0550367	1.25935	1.25935
BCL11A	chr2_60495001_C_T	chr2	60495001	C	T	CAGATGAA	TAGATGAA				0	0.998181	0.000790513	0.000790513
BCL11A	chr2_60495002_A_C	chr2	60495002	A	C	AGATGAAA	CGATGAAA				-0.04	0.602532	0.22002	-0.22002
BCL11A	chr2_60495002_A_G	chr2	60495002	A	G	ACAGATGA	ACGGATGA				0.01	0.662252	0.178977	0.178977
BCL11A	chr2_60495002_A_T	chr2	60495002	A	T	AGATGAAA	TGATGAAA				-0.06	0.00517367	2.2862	-2.2862
BCL11A	chr2_60495003_G_A	chr2	60495003	G	A	GATGAAAA	AATGAAAA				0	0.933153	0.0300474	0.0300474
BCL11A	chr2_60495003_G_C	chr2	60495003	G	C	GATGAAAA	CATGAAAA				-0.15	0.00701529	2.15395	-2.15395
BCL11A	chr2_60495003_G_T	chr2	60495003	G	T	GATGAAAA	TATGAAAA				-0.06	0.103339	0.985736	-0.985736
BCL11A	chr2_60495004_A_C	chr2	60495004	A	C	ATGAAAAA	CTGAAAAA				-0.15	0.128887	0.889791	-0.889791
BCL11A	chr2_60495004_A_G	chr2	60495004	A	G	ATGAAAAA	GTGAAAAA				0	0.948767	0.0228403	0.0228403
BCL11A	chr2_60495004_A_T	chr2	60495004	A	T	ATGAAAAA	TTGAAAAA				-0.04	0.44415	0.35247	-0.35247
BCL11A	chr2_60495005_T_A	chr2	60495005	T	A	TGAAAAAT	AGAAAAAT				0.04	0.2438	0.612967	0.612967
BCL11A	chr2_60495005_T_C	chr2	60495005	T	C	TGAAAAAT	CGAAAAAT				-0.01	0.799326	0.097276	-0.097276
BCL11A	chr2_60495005_T_G	chr2	60495005	T	G	GATGAAAA	GAGGAAAA				0.23	0.00214283	2.66901	2.66901
BCL11A	chr2_60495006_G_A	chr2	60495006	G	A	GAAAAATG	AAAAAATG				0.01	0.911439	0.0402723	0.0402723
BCL11A	chr2_60495006_G_C	chr2	60495006	G	C	GAAAAATG	CAAAAATG				-0.1	0.739934	0.130807	-0.130807
BCL11A	chr2_60495006_G_T	chr2	60495006	G	T	GAAAAATG	TAAAAATG				0.14	0.209918	0.67795	0.67795
BCL11A	chr2_60495007_A_C	chr2	60495007	A	C	AAAAATGG	CAAAATGG				-0.1	0.344394	0.462945	-0.462945
BCL11A	chr2_60495007_A_G	chr2	60495007	A	G	ATGAAAAA	ATGGAAAA				0	0.943374	0.0253159	0.0253159
BCL11A	chr2_60495007_A_T	chr2	60495007	A	T	AAAAATGG	TAAAATGG				-0.05	0.171779	0.76503	-0.76503
BCL11A	chr2_60495008_A_C	chr2	60495008	A	C	AAAATGGA	CAAATGGA				0.04	0.563611	0.24902	0.24902
BCL11A	chr2_60495008_A_G	chr2	60495008	A	G	AAAATGGA	GAAATGGA				0.02	0.363279	0.439759	0.439759
BCL11A	chr2_60495008_A_T	chr2	60495008	A	T	AAAATGGA	TAAATGGA				0	0.939933	0.0269031	0.0269031
BCL11A	chr2_60495009_A_C	chr2	60495009	A	C	AAATGGAC	CAATGGAC				-0.07	0.176712	0.752734	-0.752734
BCL11A	chr2_60495009_A_G	chr2	60495009	A	G	AAATGGAC	GAATGGAC				-0.03	0.119558	0.922421	-0.922421
BCL11A	chr2_60495009_A_T	chr2	60495009	A	T	AAATGGAC	TAATGGAC				0.03	0.535597	0.271162	0.271162
BCL11A	chr2_60495010_A_C	chr2	60495010	A	C	AATGGACA	CATGGACA				-0.08	0.105495	0.976768	-0.976768
BCL11A	chr2_60495010_A_G	chr2	60495010	A	G	AATGGACA	GATGGACA				0	0.987145	0.0056191	0.0056191
BCL11A	chr2_60495010_A_T	chr2	60495010	A	T	AATGGACA	TATGGACA				-0.01	0.91446	0.0388352	-0.0388352
BCL11A	chr2_60495011_A_C	chr2	60495011	A	C	ATGGACAA	CTGGACAA				-0.04	0.627117	0.202652	-0.202652
BCL11A	chr2_60495011_A_G	chr2	60495011	A	G	ATGGACAA	GTGGACAA				-0.02	0.55861	0.252891	-0.252891
BCL11A	chr2_60495011_A_T	chr2	60495011	A	T	ATGGACAA	TTGGACAA				0.02	0.586652	0.23162	0.23162
BCL11A	chr2_60495012_T_A	chr2	60495012	T	A	TGGACAAT	AGGACAAT				0.01	0.802214	0.0957095	0.0957095
BCL11A	chr2_60495012_T_C	chr2	60495012	T	C	TGGACAAT	CGGACAAT				-0.02	0.614069	0.211783	-0.211783
BCL11A	chr2_60495012_T_G	chr2	60495012	T	G	TGGACAAT	GGGACAAT				-0.04	0.719449	0.143	-0.143
BCL11A	chr2_60495013_G_A	chr2	60495013	G	A	GGACAATT	AGACAATT				0.01	0.816895	0.087834	0.087834
BCL11A	chr2_60495013_G_C	chr2	60495013	G	C	GGACAATT	CGACAATT				-0.03	0.823633	0.0842662	-0.0842662
BCL11A	chr2_60495013_G_T	chr2	60495013	G	T	GGACAATT	TGACAATT				-0.11	0.0840006	1.07572	-1.07572
BCL11A	chr2_60495014_G_A	chr2	60495014	G	A	GACAATTA	AACAATTA				0.01	0.905987	0.042878	0.042878
BCL11A	chr2_60495014_G_C	chr2	60495014	G	C	GACAATTA	CACAATTA				-0.04	0.811389	0.090771	-0.090771
BCL11A	chr2_60495014_G_T	chr2	60495014	G	T	GACAATTA	TACAATTA				-0.03	0.709642	0.148961	-0.148961
BCL11A	chr2_60495015_A_C	chr2	60495015	A	C	ACAATTAT	CCAATTAT				-0.04	0.527483	0.277792	-0.277792
BCL11A	chr2_60495015_A_G	chr2	60495015	A	G	ACAATTAT	GCAATTAT				-0.01	0.638206	0.195039	-0.195039
BCL11A	chr2_60495015_A_T	chr2	60495015	A	T	ACAATTAT	TCAATTAT				0.06	0.0637769	1.19534	1.19534
BCL11A	chr2_60495016_C_A	chr2	60495016	C	A	ATGGACAA	ATGGAAAA				0.2	0.12033	0.919627	0.919627
BCL11A	chr2_60495016_C_G	chr2	60495016	C	G	CAATTATG	GAATTATG				-0.03	0.588565	0.230206	-0.230206
BCL11A	chr2_60495016_C_T	chr2	60495016	C	T	ATGGACAA	ATGGATAA				0.06	0.0198331	1.70261	1.70261
BCL11A	chr2_60495017_A_C	chr2	60495017	A	C	AATTATGA	CATTATGA				0.07	0.312509	0.505138	0.505138
BCL11A	chr2_60495017_A_G	chr2	60495017	A	G	AATTATGA	GATTATGA				0.07	5.91038e-05	4.22838	4.22838
BCL11A	chr2_60495017_A_T	chr2	60495017	A	T	AATTATGA	TATTATGA				0	0.926997	0.0329217	0.0329217
BCL11A	chr2_60495018_A_C	chr2	60495018	A	C	ATTATGAG	CTTATGAG				0.04	0.751808	0.123893	0.123893
BCL11A	chr2_60495018_A_G	chr2	60495018	A	G	ATTATGAG	GTTATGAG				0.04	0.111919	0.951096	0.951096
BCL11A	chr2_60495018_A_T	chr2	60495018	A	T	ATTATGAG	TTTATGAG				0	0.92351	0.0345585	0.0345585
BCL11A	chr2_60495019_T_A	chr2	60495019	T	A	TTATGAGG	ATATGAGG				-0.04	0.131372	0.881498	-0.881498
BCL11A	chr2_60495019_T_C	chr2	60495019	T	C	TTATGAGG	CTATGAGG				-0.04	0.0716568	1.14474	-1.14474
BCL11A	chr2_60495019_T_G	chr2	60495019	T	G	TTATGAGG	GTATGAGG				-0.06	0.485216	0.314065	-0.314065
BCL11A	chr2_60495020_T_A	chr2	60495020	T	A	TATGAGGA	AATGAGGA				-0.05	0.327179	0.485215	-0.485215
BCL11A	chr2_60495020_T_C	chr2	60495020	T	C	TATGAGGA	CATGAGGA				0.03	0.302655	0.519052	0.519052
BCL11A	chr2_60495020_T_G	chr2	60495020	T	G	TATGAGGA	GATGAGGA				0.1	0.510915	0.291651	0.291651
BCL11A	chr2_60495021_A_C	chr2	60495021	A	C	ATGAGGAG	CTGAGGAG				0.08	0.527024	0.27817	0.27817
BCL11A	chr2_60495021_A_G	chr2	60495021	A	G	ATGAGGAG	GTGAGGAG				-0.02	0.695455	0.157731	-0.157731
BCL11A	chr2_60495021_A_T	chr2	60495021	A	T	ATGAGGAG	TTGAGGAG				0.01	0.908435	0.0417063	0.0417063
BCL11A	chr2_60495022_T_A	chr2	60495022	T	A	TGAGGAGG	AGAGGAGG				-0.02	0.598119	0.223213	-0.223213
BCL11A	chr2_60495022_T_C	chr2	60495022	T	C	TGAGGAGG	CGAGGAGG				0	0.988264	0.00512685	0.00512685
BCL11A	chr2_60495022_T_G	chr2	60495022	T	G	TGAGGAGG	GGAGGAGG				-0.03	0.812128	0.0903754	-0.0903754
BCL11A	chr2_60495023_G_A	chr2	60495023	G	A	GAGGAGGG	AAGGAGGG				0.06	0.15611	0.806569	0.806569
BCL11A	chr2_60495023_G_T	chr2	60495023	G	T	GAGGAGGG	TAGGAGGG				0.01	0.917632	0.0373314	0.0373314
BCL11A	chr2_60495024_A_C	chr2	60495024	A	C	AGGAGGGG	CGGAGGGG				0.07	0.422934	0.373727	0.373727
BCL11A	chr2_60495024_A_G	chr2	60495024	A	G	AGGAGGGG	GGGAGGGG				0.05	0.0142373	1.84657	1.84657
BCL11A	chr2_60495024_A_T	chr2	60495024	A	T	AGGAGGGG	TGGAGGGG				0.05	0.108006	0.966554	0.966554
BCL11A	chr2_60495025_G_A	chr2	60495025	G	A	GGAGGGGA	AGAGGGGA				0.04	0.31366	0.50354	0.50354
BCL11A	chr2_60495025_G_C	chr2	60495025	G	C	GGAGGGGA	CGAGGGGA				-0.17	0.0744626	1.12806	-1.12806
BCL11A	chr2_60495025_G_T	chr2	60495025	G	T	GGAGGGGA	TGAGGGGA				0.05	0.0563278	1.24928	1.24928
BCL11A	chr2_60495026_G_A	chr2	60495026	G	A	GAGGGGAG	AAGGGGAG				0.02	0.751808	0.123893	0.123893
BCL11A	chr2_60495026_G_C	chr2	60495026	G	C	GAGGGGAG	CAGGGGAG				0.18	0.218672	0.660208	0.660208
BCL11A	chr2_60495026_G_T	chr2	60495026	G	T	GAGGGGAG	TAGGGGAG				-0.03	0.636884	0.19594	-0.19594
BCL11A	chr2_60495027_A_C	chr2	60495027	A	C	AGGGGAGA	CGGGGAGA				-0.06	0.50644	0.295472	-0.295472
BCL11A	chr2_60495027_A_G	chr2	60495027	A	G	AGGGGAGA	GGGGGAGA				0.02	0.47002	0.327883	0.327883
BCL11A	chr2_60495027_A_T	chr2	60495027	A	T	AGGGGAGA	TGGGGAGA				-0.05	0.167789	0.775237	-0.775237
BCL11A	chr2_60495028_G_A	chr2	60495028	G	A	GAGGAGGG	GAGGAAGG				0.03	0.337585	0.471617	0.471617
BCL11A	chr2_60495028_G_C	chr2	60495028	G	C	GGGGAGAG	CGGGAGAG				-0.14	0.189293	0.722866	-0.722866
BCL11A	chr2_60495028_G_T	chr2	60495028	G	T	GAGGAGGG	GAGGATGG				0.01	0.912991	0.0395336	0.0395336
BCL11A	chr2_60495029_G_A	chr2	60495029	G	A	GGGAGAGT	AGGAGAGT				0.03	0.443172	0.353428	0.353428
BCL11A	chr2_60495029_G_C	chr2	60495029	G	C	GGGAGAGT	CGGAGAGT				-0.02	0.888573	0.0513068	-0.0513068
BCL11A	chr2_60495029_G_T	chr2	60495029	G	T	GGGAGAGT	TGGAGAGT				0.01	0.82225	0.0849963	0.0849963
BCL11A	chr2_60495030_G_A	chr2	60495030	G	A	GGAGAGTG	AGAGAGTG				-0.02	0.644092	0.191052	-0.191052
BCL11A	chr2_60495030_G_C	chr2	60495030	G	C	GGAGAGTG	CGAGAGTG				-0.05	0.530812	0.275059	-0.275059
BCL11A	chr2_60495030_G_T	chr2	60495030	G	T	GGAGAGTG	TGAGAGTG				0.02	0.65774	0.181946	0.181946
BCL11A	chr2_60495031_G_A	chr2	60495031	G	A	AGGGGAGA	AGGGAAGA				-0.05	0.0530659	1.27518	-1.27518
BCL11A	chr2_60495031_G_C	chr2	60495031	G	C	GAGAGTGC	CAGAGTGC				-0.16	0.281664	0.550269	-0.550269
BCL11A	chr2_60495031_G_T	chr2	60495031	G	T	GAGAGTGC	TAGAGTGC				0.03	0.73848	0.131661	0.131661
BCL11A	chr2_60495032_A_C	chr2	60495032	A	C	AGAGTGCA	CGAGTGCA				0.18	0.0211254	1.6752	1.6752
BCL11A	chr2_60495032_A_G	chr2	60495032	A	G	AGAGTGCA	GGAGTGCA				0.02	0.49494	0.305447	0.305447
BCL11A	chr2_60495032_A_T	chr2	60495032	A	T	AGAGTGCA	TGAGTGCA				-0.04	0.319151	0.496004	-0.496004
BCL11A	chr2_60495033_G_A	chr2	60495033	G	A	GGGGAGAG	GGGGAAAG				0.01	0.83752	0.077005	0.077005
BCL11A	chr2_60495033_G_C	chr2	60495033	G	C	GAGTGCAG	CAGTGCAG				-0.07	0.553508	0.256876	-0.256876
BCL11A	chr2_60495033_G_T	chr2	60495033	G	T	GGGGAGAG	GGGGATAG				-0.08	0.0423374	1.37328	-1.37328
BCL11A	chr2_60495034_A_C	chr2	60495034	A	C	AGTGCAGA	CGTGCAGA				-0.08	0.34397	0.463479	-0.463479
BCL11A	chr2_60495034_A_G	chr2	60495034	A	G	AGTGCAGA	GGTGCAGA				0.01	0.842864	0.0742424	0.0742424
BCL11A	chr2_60495034_A_T	chr2	60495034	A	T	AGTGCAGA	TGTGCAGA				0.04	0.173462	0.760796	0.760796
BCL11A	chr2_60495035_G_A	chr2	60495035	G	A	GTGCAGAC	ATGCAGAC				0	0.932972	0.0301312	0.0301312
BCL11A	chr2_60495035_G_C	chr2	60495035	G	C	GTGCAGAC	CTGCAGAC				-0.06	0.342243	0.465666	-0.465666
BCL11A	chr2_60495035_G_T	chr2	60495035	G	T	GTGCAGAC	TTGCAGAC				-0.02	0.782788	0.106356	-0.106356
BCL11A	chr2_60495036_T_A	chr2	60495036	T	A	TGCAGACA	AGCAGACA				-0.04	0.158031	0.801259	-0.801259
BCL11A	chr2_60495036_T_C	chr2	60495036	T	C	TGCAGACA	CGCAGACA				-0.05	0.0112857	1.94747	-1.94747
BCL11A	chr2_60495036_T_G	chr2	60495036	T	G	TGCAGACA	GGCAGACA				-0.04	0.490163	0.30966	-0.30966
BCL11A	chr2_60495037_G_A	chr2	60495037	G	A	GCAGACAG	ACAGACAG				0.01	0.8844	0.0533512	0.0533512
BCL11A	chr2_60495037_G_C	chr2	60495037	G	C	GCAGACAG	CCAGACAG				-0.15	0.0108115	1.96611	-1.96611
BCL11A	chr2_60495037_G_T	chr2	60495037	G	T	GCAGACAG	TCAGACAG				0.04	0.605789	0.217679	0.217679
BCL11A	chr2_60495038_C_A	chr2	60495038	C	A	CAGACAGG	AAGACAGG				-0.05	0.420383	0.376355	-0.376355
BCL11A	chr2_60495038_C_G	chr2	60495038	C	G	CAGACAGG	GAGACAGG				0.06	0.299175	0.524074	0.524074
BCL11A	chr2_60495038_C_T	chr2	60495038	C	T	CAGACAGG	TAGACAGG				0.02	0.441351	0.355216	0.355216
BCL11A	chr2_60495039_A_C	chr2	60495039	A	C	AGACAGGG	CGACAGGG				0	0.963644	0.0160835	0.0160835
BCL11A	chr2_60495039_A_G	chr2	60495039	A	G	AGACAGGG	GGACAGGG				-0.01	0.560614	0.251336	-0.251336
BCL11A	chr2_60495039_A_T	chr2	60495039	A	T	AGACAGGG	TGACAGGG				-0.05	0.0445866	1.3508	-1.3508
BCL11A	chr2_60495040_G_A	chr2	60495040	G	A	GACAGGGG	AACAGGGG				0.01	0.756088	0.121428	0.121428
BCL11A	chr2_60495040_G_C	chr2	60495040	G	C	GACAGGGG	CACAGGGG				0.01	0.943155	0.0254171	0.0254171
BCL11A	chr2_60495040_G_T	chr2	60495040	G	T	GACAGGGG	TACAGGGG				-0.07	0.0818999	1.08672	-1.08672
BCL11A	chr2_60495041_A_C	chr2	60495041	A	C	ACAGGGGA	CCAGGGGA				-0.02	0.836969	0.0772906	-0.0772906
BCL11A	chr2_60495041_A_G	chr2	60495041	A	G	ACAGGGGA	GCAGGGGA				0.01	0.728244	0.137723	0.137723
BCL11A	chr2_60495041_A_T	chr2	60495041	A	T	ACAGGGGA	TCAGGGGA				-0.03	0.551482	0.258469	-0.258469
BCL11A	chr2_60495042_C_A	chr2	60495042	C	A	CAGGGGAA	AAGGGGAA				0.11	0.133914	0.873174	0.873174
BCL11A	chr2_60495042_C_G	chr2	60495042	C	G	CAGGGGAA	GAGGGGAA				-0.01	0.927078	0.0328838	-0.0328838
BCL11A	chr2_60495042_C_T	chr2	60495042	C	T	CAGGGGAA	TAGGGGAA				0	0.946862	0.0237132	0.0237132
BCL11A	chr2_60495043_A_C	chr2	60495043	A	C	AGGGGAAG	CGGGGAAG				-0.01	0.929332	0.031829	-0.031829
BCL11A	chr2_60495043_A_G	chr2	60495043	A	G	AGGGGAAG	GGGGGAAG				0.03	0.163529	0.786406	0.786406
BCL11A	chr2_60495043_A_T	chr2	60495043	A	T	AGGGGAAG	TGGGGAAG				-0.01	0.824566	0.0837744	-0.0837744
BCL11A	chr2_60495044_G_A	chr2	60495044	G	A	GGGGAAGC	AGGGAAGC	0.126101	0.134624	1.06758	-0.01	0.818032	0.0872299	-0.0872299
BCL11A	chr2_60495044_G_C	chr2	60495044	G	C	GGGGAAGC	CGGGAAGC	0.126101	0.162733	1.29049	-0.06	0.583934	0.233636	-0.233636
BCL11A	chr2_60495044_G_T	chr2	60495044	G	T	GGGGAAGC	TGGGAAGC	0.126101	0.112805	0.894555	-0.01	0.710659	0.148339	-0.148339
BCL11A	chr2_60495045_G_A	chr2	60495045	G	A	GGGGAAGC	GAGGAAGC	0.126101	0.197825	1.56877	0.04	0.187232	0.727621	0.727621
BCL11A	chr2_60495045_G_C	chr2	60495045	G	C	GGGGAAGC	GCGGAAGC	0.126101	0.55376	4.39138	-0.25	0.0183794	1.73567	-1.73567
BCL11A	chr2_60495045_G_T	chr2	60495045	G	T	GGGGAAGC	GTGGAAGC	0.126101	0.111675	0.885596	0.05	0.281648	0.550294	0.550294
BCL11A	chr2_60495046_G_A	chr2	60495046	G	A	GGGGAAGC	GGAGAAGC				0.05	0.245176	0.610522	0.610522
BCL11A	chr2_60495046_G_C	chr2	60495046	G	C	GGGGAAGC	GGCGAAGC				-0.08	0.430451	0.366076	-0.366076
BCL11A	chr2_60495046_G_T	chr2	60495046	G	T	GGGGAAGC	GGTGAAGC				-0.1	0.000577989	3.23808	-3.23808
BCL11A	chr2_60495047_G_A	chr2	60495047	G	A	AGGGGAAG	AGGGAAAG				-0.04	0.306405	0.513705	-0.513705
BCL11A	chr2_60495047_G_C	chr2	60495047	G	C	GGGGAAGC	GGGCAAGC				-0.11	0.426109	0.370479	-0.370479
BCL11A	chr2_60495047_G_T	chr2	60495047	G	T	GGGGAAGC	GGGTAAGC				0	0.949716	0.0224061	0.0224061
BCL11A	chr2_60495048_A_C	chr2	60495048	A	C	GGGGAAGC	GGGGCAGC				0.01	0.94419	0.0249406	0.0249406
BCL11A	chr2_60495048_A_G	chr2	60495048	A	G	GGGGAAGC	GGGGGAGC				0.01	0.812353	0.0902554	0.0902554
BCL11A	chr2_60495048_A_T	chr2	60495048	A	T	GGGGAAGC	GGGGTAGC				-0.14	5.91038e-05	4.22838	-4.22838
BCL11A	chr2_60495049_A_C	chr2	60495049	A	C	GGGGAAGC	GGGGACGC				-0.07	0.460069	0.337177	-0.337177
BCL11A	chr2_60495049_A_G	chr2	60495049	A	G	GGGGAAGC	GGGGAGGC				-0.02	0.414673	0.382295	-0.382295
BCL11A	chr2_60495049_A_T	chr2	60495049	A	T	GGGGAAGC	GGGGATGC	0.126101	0.119977	0.951435	-0.1	0.00266173	2.57484	-2.57484
BCL11A	chr2_60495050_G_A	chr2	60495050	G	A	GGGGAAGC	GGGGAAAC	0.126101	0.115067	0.912499	0.02	0.639598	0.194093	0.194093
BCL11A	chr2_60495050_G_C	chr2	60495050	G	C	GGGGAAGC	GGGGAACC	0.126101	0.0931478	0.738674	-0.01	0.949626	0.0224476	-0.0224476
BCL11A	chr2_60495050_G_T	chr2	60495050	G	T	GGGGAAGC	GGGGAATC	0.126101	0.110162	0.873599	-0.01	0.943756	0.0251404	-0.0251404
BCL11A	chr2_60495051_C_A	chr2	60495051	C	A	GGGGAAGC	GGGGAAGA	0.126101	0.130629	1.03591	0.03	0.6403	0.193616	0.193616
BCL11A	chr2_60495051_C_G	chr2	60495051	C	G	GGGGAAGC	GGGGAAGG	0.126101	0.119661	0.94893	-0.06	0.499726	0.301268	-0.301268
BCL11A	chr2_60495051_C_T	chr2	60495051	C	T	GGGGAAGC	GGGGAAGT	0.126101	0.183011	1.4513	0.06	0.0211574	1.67454	1.67454
BCL11A	chr2_60495052_T_A	chr2	60495052	T	A	TTCACCTC	ATCACCTC				-0.05	0.213255	0.671101	-0.671101
BCL11A	chr2_60495052_T_C	chr2	60495052	T	C	TTCACCTC	CTCACCTC				-0.03	0.271177	0.566747	-0.566747
BCL11A	chr2_60495052_T_G	chr2	60495052	T	G	TTCACCTC	GTCACCTC				-0.02	0.800406	0.0966897	-0.0966897
BCL11A	chr2_60495053_T_A	chr2	60495053	T	A	TCACCTCC	ACACCTCC				-0.01	0.765359	0.116135	-0.116135
BCL11A	chr2_60495053_T_C	chr2	60495053	T	C	TCACCTCC	CCACCTCC				0.07	5.91038e-05	4.22838	4.22838
BCL11A	chr2_60495053_T_G	chr2	60495053	T	G	TCACCTCC	GCACCTCC				-0.05	0.536853	0.270145	-0.270145
BCL11A	chr2_60495054_C_A	chr2	60495054	C	A	CACCTCCT	AACCTCCT				0.04	0.724855	0.139749	0.139749
BCL11A	chr2_60495054_C_G	chr2	60495054	C	G	CACCTCCT	GACCTCCT				0.11	0.330065	0.4814	0.4814
BCL11A	chr2_60495054_C_T	chr2	60495054	C	T	CACCTCCT	TACCTCCT				0	0.951074	0.0217858	0.0217858
BCL11A	chr2_60495055_A_C	chr2	60495055	A	C	GCTTCACC	GCTTCCCC				-0.03	0.550851	0.258966	-0.258966
BCL11A	chr2_60495055_A_G	chr2	60495055	A	G	ACCTCCTT	GCCTCCTT				0.02	0.33133	0.479739	0.479739
BCL11A	chr2_60495055_A_T	chr2	60495055	A	T	ACCTCCTT	TCCTCCTT				-0.04	0.259579	0.58573	-0.58573
BCL11A	chr2_60495056_C_A	chr2	60495056	C	A	CCTCCTTT	ACTCCTTT				0.01	0.93841	0.0276075	0.0276075
BCL11A	chr2_60495056_C_G	chr2	60495056	C	G	CCTCCTTT	GCTCCTTT				0.05	0.661987	0.179151	0.179151
BCL11A	chr2_60495056_C_T	chr2	60495056	C	T	CCTCCTTT	TCTCCTTT				0.04	0.0974594	1.01118	1.01118
BCL11A	chr2_60495057_C_A	chr2	60495057	C	A	ACCTCCTT	ACATCCTT				0.01	0.84139	0.0750024	0.0750024
BCL11A	chr2_60495057_C_G	chr2	60495057	C	G	CTCCTTTA	GTCCTTTA				-0.01	0.919854	0.0362809	-0.0362809
BCL11A	chr2_60495057_C_T	chr2	60495057	C	T	ACCTCCTT	ACTTCCTT				0.07	0.00886067	2.05253	2.05253
BCL11A	chr2_60495058_T_A	chr2	60495058	T	A	TCCTTTAC	ACCTTTAC				-0.06	0.0647017	1.18908	-1.18908
BCL11A	chr2_60495058_T_C	chr2	60495058	T	C	TCCTTTAC	CCCTTTAC				-0.02	0.434957	0.361553	-0.361553
BCL11A	chr2_60495058_T_G	chr2	60495058	T	G	TCCTTTAC	GCCTTTAC				0.18	0.0200821	1.69719	1.69719
BCL11A	chr2_60495059_C_A	chr2	60495059	C	A	CCTTTACA	ACTTTACA				-0.06	0.351951	0.453518	-0.453518
BCL11A	chr2_60495059_C_G	chr2	60495059	C	G	CCTTTACA	GCTTTACA				0.11	0.639399	0.194228	0.194228
BCL11A	chr2_60495059_C_T	chr2	60495059	C	T	CCTTTACA	TCTTTACA				0.04	0.349304	0.456797	0.456797
BCL11A	chr2_60495060_C_A	chr2	60495060	C	A	CTTTACAA	ATTTACAA				-0.01	0.828812	0.0815441	-0.0815441
BCL11A	chr2_60495060_C_G	chr2	60495060	C	G	CTTTACAA	GTTTACAA				0	0.994656	0.00232692	0.00232692
BCL11A	chr2_60495060_C_T	chr2	60495060	C	T	CTTTACAA	TTTTACAA				0.02	0.71171	0.147697	0.147697
BCL11A	chr2_60495061_T_A	chr2	60495061	T	A	TTTACAAT	ATTACAAT				0.01	0.895908	0.0477364	0.0477364
BCL11A	chr2_60495061_T_C	chr2	60495061	T	C	TTTACAAT	CTTACAAT				-0.01	0.862541	0.0642203	-0.0642203
BCL11A	chr2_60495061_T_G	chr2	60495061	T	G	TTTACAAT	GTTACAAT				0.04	0.438944	0.357591	0.357591
BCL11A	chr2_60495062_T_A	chr2	60495062	T	A	TTACAATT	ATACAATT				0.03	0.149041	0.826695	0.826695
BCL11A	chr2_60495062_T_C	chr2	60495062	T	C	TTACAATT	CTACAATT				-0.06	0.00100977	2.99578	-2.99578
BCL11A	chr2_60495062_T_G	chr2	60495062	T	G	TTACAATT	GTACAATT				-0.1	0.00789469	2.10266	-2.10266
BCL11A	chr2_60495063_T_A	chr2	60495063	T	A	TACAATTT	AACAATTT				0.01	0.934128	0.0295935	0.0295935
BCL11A	chr2_60495063_T_C	chr2	60495063	T	C	TACAATTT	CACAATTT				-0.03	0.216654	0.664233	-0.664233
BCL11A	chr2_60495063_T_G	chr2	60495063	T	G	TACAATTT	GACAATTT				-0.05	0.758152	0.120244	-0.120244
BCL11A	chr2_60495064_A_C	chr2	60495064	A	C	CTTTACAA	CTTTCCAA				-0.11	0.263903	0.578556	-0.578556
BCL11A	chr2_60495064_A_G	chr2	60495064	A	G	ACAATTTT	GCAATTTT				-0.04	0.148928	0.827024	-0.827024
BCL11A	chr2_60495064_A_T	chr2	60495064	A	T	ACAATTTT	TCAATTTT				-0.04	0.259137	0.58647	-0.58647
BCL11A	chr2_60495065_C_A	chr2	60495065	C	A	CAATTTTG	AAATTTTG				-0.01	0.959502	0.0179543	-0.0179543
BCL11A	chr2_60495065_C_G	chr2	60495065	C	G	CAATTTTG	GAATTTTG				0.06	0.580715	0.236037	0.236037
BCL11A	chr2_60495065_C_T	chr2	60495065	C	T	CAATTTTG	TAATTTTG				0.02	0.66052	0.180114	0.180114
BCL11A	chr2_60495066_A_C	chr2	60495066	A	C	AATTTTGG	CATTTTGG				0.02	0.878031	0.0564899	0.0564899
BCL11A	chr2_60495066_A_G	chr2	60495066	A	G	AATTTTGG	GATTTTGG				0.03	0.196876	0.705808	0.705808
BCL11A	chr2_60495066_A_T	chr2	60495066	A	T	AATTTTGG	TATTTTGG				0.01	0.858477	0.0662714	0.0662714
BCL11A	chr2_60495067_A_C	chr2	60495067	A	C	ATTTTGGG	CTTTTGGG				-0.08	0.25288	0.597085	-0.597085
BCL11A	chr2_60495067_A_G	chr2	60495067	A	G	ATTTTGGG	GTTTTGGG				0.02	0.6234	0.205233	0.205233
BCL11A	chr2_60495067_A_T	chr2	60495067	A	T	ATTTTGGG	TTTTTGGG				0.02	0.687665	0.162623	0.162623
BCL11A	chr2_60495068_T_A	chr2	60495068	T	A	TTTTGGGA	ATTTGGGA				0.03	0.175989	0.754516	0.754516
BCL11A	chr2_60495068_T_C	chr2	60495068	T	C	TTTTGGGA	CTTTGGGA				0	0.890701	0.0502678	0.0502678
BCL11A	chr2_60495068_T_G	chr2	60495068	T	G	TTTTGGGA	GTTTGGGA				0	0.980361	0.00861379	0.00861379
BCL11A	chr2_60495069_T_A	chr2	60495069	T	A	TTTGGGAG	ATTGGGAG				0.07	0.0432372	1.36414	1.36414
BCL11A	chr2_60495069_T_C	chr2	60495069	T	C	TTTGGGAG	CTTGGGAG				0.02	0.528693	0.276796	0.276796
BCL11A	chr2_60495069_T_G	chr2	60495069	T	G	TTTGGGAG	GTTGGGAG				-0.03	0.743382	0.128788	-0.128788
BCL11A	chr2_60495070_T_A	chr2	60495070	T	A	TTGGGAGT	ATGGGAGT				0.04	0.135183	0.869079	0.869079
BCL11A	chr2_60495070_T_C	chr2	60495070	T	C	TTGGGAGT	CTGGGAGT				0.03	0.271534	0.566176	0.566176
BCL11A	chr2_60495070_T_G	chr2	60495070	T	G	TTGGGAGT	GTGGGAGT				0.09	0.14358	0.842906	0.842906
BCL11A	chr2_60495071_T_A	chr2	60495071	T	A	TGGGAGTC	AGGGAGTC				0.02	0.582228	0.234907	0.234907
BCL11A	chr2_60495071_T_C	chr2	60495071	T	C	TGGGAGTC	CGGGAGTC				0	0.956655	0.0192444	0.0192444
BCL11A	chr2_60495071_T_G	chr2	60495071	T	G	TGGGAGTC	GGGGAGTC				0.05	0.399287	0.398715	0.398715
BCL11A	chr2_60495072_G_A	chr2	60495072	G	A	GGGAGTCC	AGGAGTCC				0.02	0.737799	0.132062	0.132062
BCL11A	chr2_60495072_G_C	chr2	60495072	G	C	GGGAGTCC	CGGAGTCC				-0.16	0.290072	0.537494	-0.537494
BCL11A	chr2_60495072_G_T	chr2	60495072	G	T	GGGAGTCC	TGGAGTCC				0.03	0.602922	0.219739	0.219739
BCL11A	chr2_60495073_G_A	chr2	60495073	G	A	GGAGTCCA	AGAGTCCA				0.01	0.87398	0.0584986	0.0584986
BCL11A	chr2_60495073_G_C	chr2	60495073	G	C	GGAGTCCA	CGAGTCCA				-0.24	0.0112484	1.94891	-1.94891
BCL11A	chr2_60495073_G_T	chr2	60495073	G	T	GGAGTCCA	TGAGTCCA				-0.01	0.798947	0.097482	-0.097482
BCL11A	chr2_60495074_G_A	chr2	60495074	G	A	TTGGGAGT	TTGGAAGT				0.07	0.104847	0.979442	0.979442
BCL11A	chr2_60495074_G_C	chr2	60495074	G	C	GAGTCCAC	CAGTCCAC				0.16	0.347108	0.459535	0.459535
BCL11A	chr2_60495074_G_T	chr2	60495074	G	T	GAGTCCAC	TAGTCCAC				-0.03	0.676317	0.16985	-0.16985
BCL11A	chr2_60495075_A_C	chr2	60495075	A	C	AGTCCACA	CGTCCACA				0.08	0.369028	0.432941	0.432941
BCL11A	chr2_60495075_A_G	chr2	60495075	A	G	AGTCCACA	GGTCCACA				-0.03	0.144398	0.840438	-0.840438
BCL11A	chr2_60495075_A_T	chr2	60495075	A	T	AGTCCACA	TGTCCACA				0.06	0.072569	1.13925	1.13925
BCL11A	chr2_60495076_G_A	chr2	60495076	G	A	TGGGAGTC	TGGGAATC				0.02	0.660753	0.179961	0.179961
BCL11A	chr2_60495076_G_C	chr2	60495076	G	C	GTCCACAC	CTCCACAC				0.08	0.0774387	1.11104	1.11104
BCL11A	chr2_60495076_G_T	chr2	60495076	G	T	TGGGAGTC	TGGGATTC				0.02	0.736452	0.132856	0.132856
BCL11A	chr2_60495077_T_A	chr2	60495077	T	A	TCCACACG	ACCACACG				0.03	0.334877	0.475114	0.475114
BCL11A	chr2_60495077_T_C	chr2	60495077	T	C	TCCACACG	CCCACACG				-0.02	0.543138	0.26509	-0.26509
BCL11A	chr2_60495077_T_G	chr2	60495077	T	G	TCCACACG	GCCACACG				0.02	0.84687	0.072183	0.072183
BCL11A	chr2_60495078_C_A	chr2	60495078	C	A	CCACACGG	ACACACGG				0.01	0.886057	0.0525381	0.0525381
BCL11A	chr2_60495078_C_G	chr2	60495078	C	G	CCACACGG	GCACACGG				0.01	0.927435	0.0327167	0.0327167
BCL11A	chr2_60495078_C_T	chr2	60495078	C	T	CCACACGG	TCACACGG				0.03	0.482616	0.316398	0.316398
BCL11A	chr2_60495079_C_A	chr2	60495079	C	A	CACACGGC	AACACGGC				-0.02	0.791045	0.101799	-0.101799
BCL11A	chr2_60495079_C_G	chr2	60495079	C	G	CACACGGC	GACACGGC				0.03	0.763811	0.117014	0.117014
BCL11A	chr2_60495079_C_T	chr2	60495079	C	T	CACACGGC	TACACGGC				0.01	0.759283	0.119596	0.119596
BCL11A	chr2_60495080_A_C	chr2	60495080	A	C	ACACGGCA	CCACGGCA				-0.1	0.184992	0.732846	-0.732846
BCL11A	chr2_60495080_A_G	chr2	60495080	A	G	ACACGGCA	GCACGGCA				0.02	0.548796	0.260589	0.260589
BCL11A	chr2_60495080_A_T	chr2	60495080	A	T	ACACGGCA	TCACGGCA				-0.01	0.728008	0.137864	-0.137864
BCL11A	chr2_60495081_C_A	chr2	60495081	C	A	CACGGCAT	AACGGCAT				0.04	0.670261	0.173756	0.173756
BCL11A	chr2_60495081_C_G	chr2	60495081	C	G	CACGGCAT	GACGGCAT				-0.04	0.349517	0.456531	-0.456531
BCL11A	chr2_60495081_C_T	chr2	60495081	C	T	CACGGCAT	TACGGCAT				-0.03	0.207118	0.683782	-0.683782
BCL11A	chr2_60495082_A_C	chr2	60495082	A	C	ACGGCATG	CCGGCATG				-0.05	0.440097	0.356452	-0.356452
BCL11A	chr2_60495082_A_G	chr2	60495082	A	G	ACGGCATG	GCGGCATG				0.01	0.863498	0.0637388	0.0637388
BCL11A	chr2_60495082_A_T	chr2	60495082	A	T	ACGGCATG	TCGGCATG				-0.01	0.882923	0.0540774	-0.0540774
BCL11A	chr2_60495083_C_A	chr2	60495083	C	A	CGGCATGG	AGGCATGG				-0.03	0.596898	0.2241	-0.2241
BCL11A	chr2_60495083_C_G	chr2	60495083	C	G	CGGCATGG	GGGCATGG				0.07	0.068432	1.16474	1.16474
BCL11A	chr2_60495083_C_T	chr2	60495083	C	T	CGGCATGG	TGGCATGG				0	0.899831	0.0458392	0.0458392
BCL11A	chr2_60495084_G_A	chr2	60495084	G	A	GGCATGGC	AGCATGGC				-0.04	0.0982765	1.00755	-1.00755
BCL11A	chr2_60495084_G_C	chr2	60495084	G	C	GGCATGGC	CGCATGGC				-0.12	0.224046	0.649663	-0.649663
BCL11A	chr2_60495084_G_T	chr2	60495084	G	T	GGCATGGC	TGCATGGC				-0.05	0.247146	0.607047	-0.607047
BCL11A	chr2_60495085_G_A	chr2	60495085	G	A	GCATGGCA	ACATGGCA				-0.02	0.441295	0.355271	-0.355271
BCL11A	chr2_60495085_G_C	chr2	60495085	G	C	GCATGGCA	CCATGGCA				-0.02	0.765731	0.115924	-0.115924
BCL11A	chr2_60495085_G_T	chr2	60495085	G	T	GCATGGCA	TCATGGCA				-0.01	0.842377	0.0744934	-0.0744934
BCL11A	chr2_60495086_C_A	chr2	60495086	C	A	ACGGCATG	ACGGAATG				0.03	0.819312	0.0865509	0.0865509
BCL11A	chr2_60495086_C_G	chr2	60495086	C	G	CGGCATGG	CGGGATGG				0.02	0.862647	0.064167	0.064167
BCL11A	chr2_60495086_C_T	chr2	60495086	C	T	CATGGCAT	TATGGCAT				-0.01	0.782801	0.106349	-0.106349
BCL11A	chr2_60495087_A_C	chr2	60495087	A	C	ATGGCATA	CTGGCATA				-0.02	0.876083	0.057455	-0.057455
BCL11A	chr2_60495087_A_G	chr2	60495087	A	G	ATGGCATA	GTGGCATA				-0.04	0.0640156	1.19371	-1.19371
BCL11A	chr2_60495087_A_T	chr2	60495087	A	T	ATGGCATA	TTGGCATA				0.02	0.648388	0.188165	0.188165
BCL11A	chr2_60495088_T_A	chr2	60495088	T	A	TGGCATAC	AGGCATAC				0.03	0.51518	0.288041	0.288041
BCL11A	chr2_60495088_T_C	chr2	60495088	T	C	TGGCATAC	CGGCATAC				0	0.995713	0.00186561	0.00186561
BCL11A	chr2_60495088_T_G	chr2	60495088	T	G	TGGCATAC	GGGCATAC				0.01	0.907498	0.0421542	0.0421542
BCL11A	chr2_60495089_G_A	chr2	60495089	G	A	GGCATACA	AGCATACA				0.02	0.525314	0.279581	0.279581
BCL11A	chr2_60495089_G_C	chr2	60495089	G	C	GGCATACA	CGCATACA				-0.08	0.536891	0.270114	-0.270114
BCL11A	chr2_60495089_G_T	chr2	60495089	G	T	GGCATACA	TGCATACA				-0.02	0.830762	0.0805233	-0.0805233
BCL11A	chr2_60495090_G_A	chr2	60495090	G	A	GCATACAA	ACATACAA				0.01	0.800888	0.0964281	0.0964281
BCL11A	chr2_60495090_G_C	chr2	60495090	G	C	GCATACAA	CCATACAA				0.01	0.899939	0.045787	0.045787
BCL11A	chr2_60495090_G_T	chr2	60495090	G	T	GCATACAA	TCATACAA				-0.02	0.658261	0.181602	-0.181602
BCL11A	chr2_60495091_C_A	chr2	60495091	C	A	ATGGCATA	ATGGAATA				-0.12	0.141707	0.848608	-0.848608
BCL11A	chr2_60495091_C_G	chr2	60495091	C	G	TGGCATAC	TGGGATAC				-0.07	0.467068	0.33062	-0.33062
BCL11A	chr2_60495091_C_T	chr2	60495091	C	T	CATACAAA	TATACAAA				0	0.890622	0.0503065	0.0503065
BCL11A	chr2_60495092_A_C	chr2	60495092	A	C	ATACAAAT	CTACAAAT				0.1	0.258577	0.58741	0.58741
BCL11A	chr2_60495092_A_G	chr2	60495092	A	G	ATACAAAT	GTACAAAT				0.01	0.607332	0.216574	0.216574
BCL11A	chr2_60495092_A_T	chr2	60495092	A	T	ATACAAAT	TTACAAAT				0.01	0.817614	0.0874518	0.0874518
BCL11A	chr2_60495093_T_A	chr2	60495093	T	A	TACAAATT	AACAAATT				-0.01	0.917201	0.0375355	-0.0375355
BCL11A	chr2_60495093_T_C	chr2	60495093	T	C	TACAAATT	CACAAATT				0.04	0.139527	0.855342	0.855342
BCL11A	chr2_60495093_T_G	chr2	60495093	T	G	TACAAATT	GACAAATT				-0.05	0.714691	0.145882	-0.145882
BCL11A	chr2_60495094_A_C	chr2	60495094	A	C	GCATACAA	GCATCCAA				-0.33	0.00378938	2.42143	-2.42143
BCL11A	chr2_60495094_A_G	chr2	60495094	A	G	ACAAATTA	GCAAATTA				-0.04	0.185316	0.732087	-0.732087
BCL11A	chr2_60495094_A_T	chr2	60495094	A	T	ACAAATTA	TCAAATTA				0.06	0.271189	0.566728	0.566728
BCL11A	chr2_60495095_C_A	chr2	60495095	C	A	CAAATTAT	AAAATTAT				-0.11	0.478228	0.320365	-0.320365
BCL11A	chr2_60495095_C_G	chr2	60495095	C	G	CAAATTAT	GAAATTAT				-0.07	0.24156	0.616974	-0.616974
BCL11A	chr2_60495095_C_T	chr2	60495095	C	T	CAAATTAT	TAAATTAT				0.07	0.00115082	2.93899	2.93899
BCL11A	chr2_60495096_A_C	chr2	60495096	A	C	AAATTATT	CAATTATT				-0.05	0.676207	0.169921	-0.169921
BCL11A	chr2_60495096_A_G	chr2	60495096	A	G	AAATTATT	GAATTATT				0	0.937195	0.0281702	0.0281702
BCL11A	chr2_60495096_A_T	chr2	60495096	A	T	AAATTATT	TAATTATT				0.02	0.5622	0.250109	0.250109
BCL11A	chr2_60495097_A_C	chr2	60495097	A	C	AATTATTT	CATTATTT				-0.01	0.903901	0.043879	-0.043879
BCL11A	chr2_60495097_A_G	chr2	60495097	A	G	AATTATTT	GATTATTT				-0.05	0.00916132	2.03804	-2.03804
BCL11A	chr2_60495097_A_T	chr2	60495097	A	T	AATTATTT	TATTATTT				-0.08	0.00209834	2.67812	-2.67812
BCL11A	chr2_60495098_A_C	chr2	60495098	A	C	ATTATTTC	CTTATTTC				0.02	0.913122	0.0394711	0.0394711
BCL11A	chr2_60495098_A_G	chr2	60495098	A	G	ATTATTTC	GTTATTTC				-0.02	0.392818	0.405808	-0.405808
BCL11A	chr2_60495098_A_T	chr2	60495098	A	T	ATTATTTC	TTTATTTC				-0.01	0.909983	0.0409668	-0.0409668
BCL11A	chr2_60495099_T_A	chr2	60495099	T	A	TTATTTCA	ATATTTCA				-0.05	0.0967656	1.01428	-1.01428
BCL11A	chr2_60495099_T_C	chr2	60495099	T	C	TTATTTCA	CTATTTCA				-0.01	0.737537	0.132216	-0.132216
BCL11A	chr2_60495099_T_G	chr2	60495099	T	G	TTATTTCA	GTATTTCA				-0.03	0.844543	0.073378	-0.073378
BCL11A	chr2_60495100_T_A	chr2	60495100	T	A	TATTTCAT	AATTTCAT				-0.04	0.597708	0.223511	-0.223511
BCL11A	chr2_60495100_T_C	chr2	60495100	T	C	TATTTCAT	CATTTCAT				-0.01	0.765992	0.115776	-0.115776
BCL11A	chr2_60495100_T_G	chr2	60495100	T	G	TATTTCAT	GATTTCAT				-0.08	0.573027	0.241825	-0.241825
BCL11A	chr2_60495101_A_C	chr2	60495101	A	C	ATTTCATT	CTTTCATT				-0.18	0.178111	0.749308	-0.749308
BCL11A	chr2_60495101_A_G	chr2	60495101	A	G	ATTTCATT	GTTTCATT				0.04	0.347084	0.459566	0.459566
BCL11A	chr2_60495101_A_T	chr2	60495101	A	T	ATTTCATT	TTTTCATT				-0.03	0.580095	0.236501	-0.236501
BCL11A	chr2_60495102_T_A	chr2	60495102	T	A	TTTCATTC	ATTCATTC				-0.03	0.645037	0.190415	-0.190415
BCL11A	chr2_60495102_T_C	chr2	60495102	T	C	TTTCATTC	CTTCATTC				-0.04	0.0770268	1.11336	-1.11336
BCL11A	chr2_60495102_T_G	chr2	60495102	T	G	TTTCATTC	GTTCATTC				0.14	0.0688093	1.16235	1.16235
BCL11A	chr2_60495103_T_A	chr2	60495103	T	A	TTCATTCC	ATCATTCC				-0.04	0.448672	0.348071	-0.348071
BCL11A	chr2_60495103_T_C	chr2	60495103	T	C	TTCATTCC	CTCATTCC				-0.03	0.219902	0.657771	-0.657771
BCL11A	chr2_60495103_T_G	chr2	60495103	T	G	TTCATTCC	GTCATTCC				-0.02	0.890656	0.05029	-0.05029
BCL11A	chr2_60495104_T_A	chr2	60495104	T	A	TCATTCCC	ACATTCCC				-0.04	0.196692	0.706213	-0.706213
BCL11A	chr2_60495104_T_C	chr2	60495104	T	C	TATTTCAT	TATTCCAT				-0.01	0.709227	0.149214	-0.149214
BCL11A	chr2_60495104_T_G	chr2	60495104	T	G	TCATTCCC	GCATTCCC				0.04	0.777567	0.109262	0.109262
BCL11A	chr2_60495105_C_A	chr2	60495105	C	A	CATTCCCA	AATTCCCA	0.112642	0.108949	0.967214	0.04	0.774781	0.110821	0.110821
BCL11A	chr2_60495105_C_G	chr2	60495105	C	G	CATTCCCA	GATTCCCA	0.112642	0.10988	0.975481	-0.01	0.960195	0.0176404	-0.0176404
BCL11A	chr2_60495105_C_T	chr2	60495105	C	T	CATTCCCA	TATTCCCA	0.112642	0.105278	0.934624	0	0.985434	0.00637264	0.00637264
BCL11A	chr2_60495106_A_C	chr2	60495106	A	C	ATTTCATT	ATTTCCTT				-0.04	0.714328	0.146102	-0.146102
BCL11A	chr2_60495106_A_G	chr2	60495106	A	G	CATTCCCA	CGTTCCCA	0.112642	0.0947133	0.840835	0	0.928798	0.0320786	0.0320786
BCL11A	chr2_60495106_A_T	chr2	60495106	A	T	CATTCCCA	CTTTCCCA	0.112642	0.117936	1.047	-0.04	0.41908	0.377703	-0.377703
BCL11A	chr2_60495107_T_A	chr2	60495107	T	A	CATTCCCA	CAATCCCA	0.112642	0.0991102	0.87987	0.05	0.209479	0.678859	0.678859
BCL11A	chr2_60495107_T_C	chr2	60495107	T	C	CATTCCCA	CACTCCCA				0.02	0.55085	0.258967	0.258967
BCL11A	chr2_60495107_T_G	chr2	60495107	T	G	CATTCCCA	CAGTCCCA				0.02	0.856334	0.0673567	0.0673567
BCL11A	chr2_60495108_T_A	chr2	60495108	T	A	CATTCCCA	CATACCCA				0.03	0.506563	0.295366	0.295366
BCL11A	chr2_60495108_T_C	chr2	60495108	T	C	TCATTCCC	TCATCCCC				-0.03	0.245422	0.610086	-0.610086
BCL11A	chr2_60495108_T_G	chr2	60495108	T	G	CATTCCCA	CATGCCCA				-0.07	0.616105	0.210345	-0.210345
BCL11A	chr2_60495109_C_A	chr2	60495109	C	A	CATTCCCA	CATTACCA				0.08	0.0865399	1.06278	1.06278
BCL11A	chr2_60495109_C_G	chr2	60495109	C	G	CATTCCCA	CATTGCCA				-0.04	0.576516	0.239189	-0.239189
BCL11A	chr2_60495109_C_T	chr2	60495109	C	T	CATTCCCA	CATTTCCA				0.02	0.63081	0.200102	0.200102
BCL11A	chr2_60495110_C_A	chr2	60495110	C	A	CATTCCCA	CATTCACA				0.01	0.86484	0.0630642	0.0630642
BCL11A	chr2_60495110_C_G	chr2	60495110	C	G	CATTCCCA	CATTCGCA				-0.07	0.331129	0.480003	-0.480003
BCL11A	chr2_60495110_C_T	chr2	60495110	C	T	CATTCCCA	CATTCTCA				-0.03	0.432431	0.364084	-0.364084
BCL11A	chr2_60495111_C_A	chr2	60495111	C	A	CATTCCCA	CATTCCAA	0.112642	0.0960253	0.852483	0.11	0.0944377	1.02485	1.02485
BCL11A	chr2_60495111_C_G	chr2	60495111	C	G	CATTCCCA	CATTCCGA	0.112642	0.115546	1.02578	-0.1	0.456544	0.340517	-0.340517
BCL11A	chr2_60495111_C_T	chr2	60495111	C	T	CATTCCCA	CATTCCTA	0.112642	0.102784	0.912483	-0.01	0.907542	0.0421333	-0.0421333
BCL11A	chr2_60495112_A_C	chr2	60495112	A	C	CATTCCCA	CATTCCCC	0.112642	0.11395	1.01162	0.06	0.485328	0.313965	0.313965
BCL11A	chr2_60495112_A_G	chr2	60495112	A	G	CATTCCCA	CATTCCCG	0.112642	0.0996712	0.884851	-0.02	0.587682	0.230857	-0.230857
BCL11A	chr2_60495112_A_T	chr2	60495112	A	T	CATTCCCA	CATTCCCT	0.112642	0.102696	0.911701	-0.02	0.624451	0.204502	-0.204502
BCL11A	chr2_60495113_T_A	chr2	60495113	T	A	TTGAGAAA	ATGAGAAA				0	0.960292	0.0175967	0.0175967
BCL11A	chr2_60495113_T_C	chr2	60495113	T	C	TTGAGAAA	CTGAGAAA				0.03	0.270258	0.568221	0.568221
BCL11A	chr2_60495113_T_G	chr2	60495113	T	G	TTGAGAAA	GTGAGAAA				-0.01	0.965021	0.0154633	-0.0154633
BCL11A	chr2_60495114_T_A	chr2	60495114	T	A	TGAGAAAT	AGAGAAAT				0.01	0.877021	0.0569901	0.0569901
BCL11A	chr2_60495114_T_C	chr2	60495114	T	C	TGAGAAAT	CGAGAAAT				0.01	0.674912	0.170753	0.170753
BCL11A	chr2_60495114_T_G	chr2	60495114	T	G	TGAGAAAT	GGAGAAAT				0.07	0.422371	0.374306	0.374306
BCL11A	chr2_60495115_G_A	chr2	60495115	G	A	GAGAAATA	AAGAAATA				0.04	0.387977	0.411195	0.411195
BCL11A	chr2_60495115_G_C	chr2	60495115	G	C	GAGAAATA	CAGAAATA				-0.03	0.89864	0.0464144	-0.0464144
BCL11A	chr2_60495115_G_T	chr2	60495115	G	T	GAGAAATA	TAGAAATA				0.14	0.0940642	1.02658	1.02658
BCL11A	chr2_60495116_A_C	chr2	60495116	A	C	AGAAATAA	CGAAATAA				-0.03	0.756594	0.121137	-0.121137
BCL11A	chr2_60495116_A_G	chr2	60495116	A	G	TGAGAAAT	TGGGAAAT				-0.02	0.293771	0.531992	-0.531992
BCL11A	chr2_60495116_A_T	chr2	60495116	A	T	AGAAATAA	TGAAATAA				0.03	0.438601	0.357931	0.357931
BCL11A	chr2_60495117_G_A	chr2	60495117	G	A	GAAATAAA	AAAATAAA				0.02	0.692353	0.159672	0.159672
BCL11A	chr2_60495117_G_C	chr2	60495117	G	C	GAAATAAA	CAAATAAA				-0.13	0.29593	0.528811	-0.528811
BCL11A	chr2_60495117_G_T	chr2	60495117	G	T	GAAATAAA	TAAATAAA				-0.02	0.80069	0.0965357	-0.0965357
BCL11A	chr2_60495118_A_C	chr2	60495118	A	C	AAATAAAA	CAATAAAA				-0.12	0.167801	0.775204	-0.775204
BCL11A	chr2_60495118_A_G	chr2	60495118	A	G	GAGAAATA	GAGGAATA				0.02	0.518927	0.284894	0.284894
BCL11A	chr2_60495118_A_T	chr2	60495118	A	T	AAATAAAA	TAATAAAA				0.06	0.0894413	1.04846	1.04846
BCL11A	chr2_60495119_A_C	chr2	60495119	A	C	AATAAAAT	CATAAAAT				0.08	0.33009	0.481367	0.481367
BCL11A	chr2_60495119_A_G	chr2	60495119	A	G	AATAAAAT	GATAAAAT				-0.02	0.495199	0.30522	-0.30522
BCL11A	chr2_60495119_A_T	chr2	60495119	A	T	AATAAAAT	TATAAAAT				-0.01	0.776504	0.109856	-0.109856
BCL11A	chr2_60495120_A_C	chr2	60495120	A	C	ATAAAATC	CTAAAATC				-0.11	0.251886	0.598795	-0.598795
BCL11A	chr2_60495120_A_G	chr2	60495120	A	G	ATAAAATC	GTAAAATC				0	0.934076	0.0296176	0.0296176
BCL11A	chr2_60495120_A_T	chr2	60495120	A	T	ATAAAATC	TTAAAATC				-0.01	0.879266	0.0558796	-0.0558796
BCL11A	chr2_60495121_T_A	chr2	60495121	T	A	TAAAATCC	AAAAATCC				0.01	0.900767	0.0453874	0.0453874
BCL11A	chr2_60495121_T_C	chr2	60495121	T	C	TAAAATCC	CAAAATCC				0.02	0.603992	0.218969	0.218969
BCL11A	chr2_60495121_T_G	chr2	60495121	T	G	TAAAATCC	GAAAATCC				-0.11	0.547285	0.261786	-0.261786
BCL11A	chr2_60495122_A_C	chr2	60495122	A	C	AAAATCCA	CAAATCCA				-0.13	0.240501	0.618883	-0.618883
BCL11A	chr2_60495122_A_G	chr2	60495122	A	G	AAAATCCA	GAAATCCA				-0.01	0.856668	0.0671876	-0.0671876
BCL11A	chr2_60495122_A_T	chr2	60495122	A	T	AAAATCCA	TAAATCCA				0.08	0.162584	0.788922	0.788922
BCL11A	chr2_60495123_A_C	chr2	60495123	A	C	AAATCCAA	CAATCCAA	0.121661	0.0940785	0.773284	0.01	0.877681	0.0566635	0.0566635
BCL11A	chr2_60495123_A_G	chr2	60495123	A	G	AAATCCAA	GAATCCAA	0.121661	0.11313	0.929881	-0.02	0.554943	0.255752	-0.255752
BCL11A	chr2_60495123_A_T	chr2	60495123	A	T	AAATCCAA	TAATCCAA	0.121661	0.0981252	0.806546	-0.02	0.620556	0.207219	-0.207219
BCL11A	chr2_60495124_A_C	chr2	60495124	A	C	AAATCCAA	ACATCCAA	0.121661	0.10386	0.853686	-0.03	0.603996	0.218966	-0.218966
BCL11A	chr2_60495124_A_G	chr2	60495124	A	G	AAATCCAA	AGATCCAA	0.121661	0.105569	0.867728	-0.03	0.237652	0.624059	-0.624059
BCL11A	chr2_60495124_A_T	chr2	60495124	A	T	AAATCCAA	ATATCCAA	0.121661	0.117232	0.963594	-0.04	0.280078	0.55272	-0.55272
BCL11A	chr2_60495125_A_C	chr2	60495125	A	C	AAATCCAA	AACTCCAA				0.06	0.46586	0.331745	0.331745
BCL11A	chr2_60495125_A_G	chr2	60495125	A	G	AAATCCAA	AAGTCCAA				-0.05	0.0233008	1.63263	-1.63263
BCL11A	chr2_60495125_A_T	chr2	60495125	A	T	AAATCCAA	AATTCCAA	0.121661	0.116633	0.958675	0.04	0.439162	0.357375	0.357375
BCL11A	chr2_60495126_T_A	chr2	60495126	T	A	AAATCCAA	AAAACCAA				-0.04	0.106488	0.972701	-0.972701
BCL11A	chr2_60495126_T_C	chr2	60495126	T	C	AAATCCAA	AAACCCAA				-0.03	0.222038	0.653573	-0.653573
BCL11A	chr2_60495126_T_G	chr2	60495126	T	G	AAATCCAA	AAAGCCAA				-0.16	0.193613	0.713065	-0.713065
BCL11A	chr2_60495127_C_A	chr2	60495127	C	A	AAATCCAA	AAATACAA				0.02	0.852914	0.0690947	0.0690947
BCL11A	chr2_60495127_C_G	chr2	60495127	C	G	AAATCCAA	AAATGCAA				0.01	0.93615	0.0286548	0.0286548
BCL11A	chr2_60495127_C_T	chr2	60495127	C	T	AAATCCAA	AAATTCAA				0.03	0.495928	0.304581	0.304581
BCL11A	chr2_60495128_C_A	chr2	60495128	C	A	AAATCCAA	AAATCAAA				-0.09	0.0712183	1.14741	-1.14741
BCL11A	chr2_60495128_C_G	chr2	60495128	C	G	AAATCCAA	AAATCGAA				-0.62	5.91038e-05	4.22838	-4.22838
BCL11A	chr2_60495128_C_T	chr2	60495128	C	T	AAATCCAA	AAATCTAA				0	0.939291	0.0271999	0.0271999
BCL11A	chr2_60495129_A_C	chr2	60495129	A	C	AAATCCAA	AAATCCCA	0.121661	0.126425	1.03916	0.06	0.449111	0.347646	0.347646
BCL11A	chr2_60495129_A_G	chr2	60495129	A	G	AAATCCAA	AAATCCGA	0.121661	0.108473	0.891599	-0.04	0.100441	0.99809	-0.99809
BCL11A	chr2_60495129_A_T	chr2	60495129	A	T	AAATCCAA	AAATCCTA	0.121661	0.117971	0.96967	0.02	0.578989	0.237329	0.237329
BCL11A	chr2_60495130_A_C	chr2	60495130	A	C	AAATCCAA	AAATCCAC	0.121661	0.109398	0.899202	0.07	0.396887	0.401333	0.401333
BCL11A	chr2_60495130_A_G	chr2	60495130	A	G	AAATCCAA	AAATCCAG	0.121661	0.116229	0.955355	0.03	0.184163	0.734798	0.734798
BCL11A	chr2_60495130_A_T	chr2	60495130	A	T	AAATCCAA	AAATCCAT	0.121661	0.118682	0.975511	0.02	0.659483	0.180796	0.180796
BCL11A	chr2_60495131_T_A	chr2	60495131	T	A	TTCTCCAT	ATCTCCAT				-0.04	0.162933	0.78799	-0.78799
BCL11A	chr2_60495131_T_C	chr2	60495131	T	C	TTCTCCAT	CTCTCCAT				0.01	0.777567	0.109262	0.109262
BCL11A	chr2_60495131_T_G	chr2	60495131	T	G	TTCTCCAT	GTCTCCAT				-0.07	0.64945	0.187454	-0.187454
BCL11A	chr2_60495132_T_A	chr2	60495132	T	A	TCTCCATC	ACTCCATC				0	0.923422	0.0345999	0.0345999
BCL11A	chr2_60495132_T_C	chr2	60495132	T	C	CAATTCTC	CAATCCTC				0.01	0.64744	0.1888	0.1888
BCL11A	chr2_60495132_T_G	chr2	60495132	T	G	TCTCCATC	GCTCCATC				0.14	0.161281	0.792416	0.792416
BCL11A	chr2_60495133_C_A	chr2	60495133	C	A	TTCTCCAT	TTATCCAT				-0.06	0.373376	0.427854	-0.427854
BCL11A	chr2_60495133_C_G	chr2	60495133	C	G	CTCCATCA	GTCCATCA				-0.02	0.882749	0.0541626	-0.0541626
BCL11A	chr2_60495133_C_T	chr2	60495133	C	T	TTCTCCAT	TTTTCCAT				-0.01	0.851779	0.0696733	-0.0696733
BCL11A	chr2_60495134_T_A	chr2	60495134	T	A	TCCATCAC	ACCATCAC				0.01	0.771363	0.112741	0.112741
BCL11A	chr2_60495134_T_C	chr2	60495134	T	C	AATTCTCC	AATTCCCC				0.03	0.162725	0.788545	0.788545
BCL11A	chr2_60495134_T_G	chr2	60495134	T	G	TCCATCAC	GCCATCAC				0.05	0.687746	0.162572	0.162572
BCL11A	chr2_60495135_C_A	chr2	60495135	C	A	CCATCACC	ACATCACC				0.04	0.597491	0.223668	0.223668
BCL11A	chr2_60495135_C_G	chr2	60495135	C	G	CCATCACC	GCATCACC				0	0.982436	0.00769583	0.00769583
BCL11A	chr2_60495135_C_T	chr2	60495135	C	T	CCATCACC	TCATCACC				0.02	0.725467	0.139382	0.139382
BCL11A	chr2_60495136_C_A	chr2	60495136	C	A	CATCACCA	AATCACCA				0.04	0.512946	0.289928	0.289928
BCL11A	chr2_60495136_C_G	chr2	60495136	C	G	CATCACCA	GATCACCA				0.05	0.640098	0.193754	0.193754
BCL11A	chr2_60495136_C_T	chr2	60495136	C	T	CATCACCA	TATCACCA				0.02	0.580164	0.236449	0.236449
BCL11A	chr2_60495137_A_C	chr2	60495137	A	C	ATCACCAA	CTCACCAA				0.09	0.299175	0.524074	0.524074
BCL11A	chr2_60495137_A_G	chr2	60495137	A	G	ATCACCAA	GTCACCAA				0.01	0.873698	0.0586385	0.0586385
BCL11A	chr2_60495137_A_T	chr2	60495137	A	T	ATCACCAA	TTCACCAA				0.01	0.759872	0.119259	0.119259
BCL11A	chr2_60495138_T_A	chr2	60495138	T	A	TCACCAAG	ACACCAAG				0.02	0.407729	0.389628	0.389628
BCL11A	chr2_60495138_T_C	chr2	60495138	T	C	TCACCAAG	CCACCAAG				0.01	0.751642	0.123989	0.123989
BCL11A	chr2_60495138_T_G	chr2	60495138	T	G	TCACCAAG	GCACCAAG				0.18	0.0349142	1.457	1.457
BCL11A	chr2_60495139_C_A	chr2	60495139	C	A	CACCAAGA	AACCAAGA				-0.07	0.272721	0.564281	-0.564281
BCL11A	chr2_60495139_C_G	chr2	60495139	C	G	CACCAAGA	GACCAAGA				-0.02	0.791534	0.10153	-0.10153
BCL11A	chr2_60495139_C_T	chr2	60495139	C	T	CACCAAGA	TACCAAGA				0.03	0.451777	0.345076	0.345076
BCL11A	chr2_60495140_A_C	chr2	60495140	A	C	CCATCACC	CCATCCCC				0.02	0.753762	0.122766	0.122766
BCL11A	chr2_60495140_A_G	chr2	60495140	A	G	ACCAAGAG	GCCAAGAG				0.05	0.017984	1.74511	1.74511
BCL11A	chr2_60495140_A_T	chr2	60495140	A	T	ACCAAGAG	TCCAAGAG				0.03	0.402915	0.394786	0.394786
BCL11A	chr2_60495141_C_A	chr2	60495141	C	A	CCAAGAGA	ACAAGAGA				0.02	0.849998	0.0705819	0.0705819
BCL11A	chr2_60495141_C_G	chr2	60495141	C	G	CCAAGAGA	GCAAGAGA				0.01	0.852542	0.069284	0.069284
BCL11A	chr2_60495141_C_T	chr2	60495141	C	T	CCAAGAGA	TCAAGAGA				-0.02	0.483032	0.316024	-0.316024
BCL11A	chr2_60495142_C_A	chr2	60495142	C	A	CAAGAGAG	AAAGAGAG				0.1	0.0116097	1.93518	1.93518
BCL11A	chr2_60495142_C_G	chr2	60495142	C	G	CAAGAGAG	GAAGAGAG				-0.04	0.549394	0.260116	-0.260116
BCL11A	chr2_60495142_C_T	chr2	60495142	C	T	CAAGAGAG	TAAGAGAG				-0.01	0.808291	0.0924321	-0.0924321
BCL11A	chr2_60495143_A_C	chr2	60495143	A	C	AAGAGAGC	CAGAGAGC				0.07	0.211012	0.675693	0.675693
BCL11A	chr2_60495143_A_G	chr2	60495143	A	G	AAGAGAGC	GAGAGAGC				-0.02	0.571345	0.243102	-0.243102
BCL11A	chr2_60495143_A_T	chr2	60495143	A	T	AAGAGAGC	TAGAGAGC				0.03	0.442532	0.354056	0.354056
BCL11A	chr2_60495144_A_C	chr2	60495144	A	C	AGAGAGCC	CGAGAGCC				0.04	0.488696	0.310962	0.310962
BCL11A	chr2_60495144_A_G	chr2	60495144	A	G	AGAGAGCC	GGAGAGCC				-0.01	0.80634	0.093482	-0.093482
BCL11A	chr2_60495144_A_T	chr2	60495144	A	T	AGAGAGCC	TGAGAGCC				0.04	0.0757617	1.12055	1.12055
BCL11A	chr2_60495145_G_A	chr2	60495145	G	A	GAGAGCCT	AAGAGCCT				-0.07	0.0915731	1.03823	-1.03823
BCL11A	chr2_60495145_G_C	chr2	60495145	G	C	GAGAGCCT	CAGAGCCT				0.14	0.523478	0.281102	0.281102
BCL11A	chr2_60495145_G_T	chr2	60495145	G	T	GAGAGCCT	TAGAGCCT				0.03	0.429353	0.367186	0.367186
BCL11A	chr2_60495146_A_C	chr2	60495146	A	C	AGAGCCTT	CGAGCCTT				-0.04	0.557568	0.253702	-0.253702
BCL11A	chr2_60495146_A_G	chr2	60495146	A	G	AGAGCCTT	GGAGCCTT				-0.01	0.702207	0.153535	-0.153535
BCL11A	chr2_60495146_A_T	chr2	60495146	A	T	AGAGCCTT	TGAGCCTT				-0.01	0.849469	0.0708523	-0.0708523
BCL11A	chr2_60495147_G_A	chr2	60495147	G	A	GAGCCTTC	AAGCCTTC				0.04	0.282239	0.549384	0.549384
BCL11A	chr2_60495147_G_C	chr2	60495147	G	C	GAGCCTTC	CAGCCTTC				0.05	0.776791	0.109696	0.109696
BCL11A	chr2_60495147_G_T	chr2	60495147	G	T	GAGCCTTC	TAGCCTTC				0	0.992705	0.00317977	0.00317977
BCL11A	chr2_60495148_A_C	chr2	60495148	A	C	AGCCTTCC	CGCCTTCC				-0.05	0.59457	0.225797	-0.225797
BCL11A	chr2_60495148_A_G	chr2	60495148	A	G	AGCCTTCC	GGCCTTCC				0.02	0.350045	0.455876	0.455876
BCL11A	chr2_60495148_A_T	chr2	60495148	A	T	AGCCTTCC	TGCCTTCC				-0.01	0.928464	0.0322347	-0.0322347
BCL11A	chr2_60495149_G_A	chr2	60495149	G	A	GCCTTCCG	ACCTTCCG				0.02	0.653867	0.18451	0.18451
BCL11A	chr2_60495149_G_C	chr2	60495149	G	C	GCCTTCCG	CCCTTCCG				0.1	0.523402	0.281165	0.281165
BCL11A	chr2_60495149_G_T	chr2	60495149	G	T	AGAGCCTT	AGATCCTT				0.02	0.728806	0.137388	0.137388
BCL11A	chr2_60495150_C_A	chr2	60495150	C	A	CCTTCCGA	ACTTCCGA	0.138009	0.375139	2.71823	0.05	0.43824	0.358288	0.358288
BCL11A	chr2_60495150_C_G	chr2	60495150	C	G	CCTTCCGA	GCTTCCGA	0.138009	0.191811	1.38984	0.01	0.874558	0.0582114	0.0582114
BCL11A	chr2_60495150_C_T	chr2	60495150	C	T	CCTTCCGA	TCTTCCGA	0.138009	0.142882	1.03531	0.01	0.735961	0.133145	0.133145
BCL11A	chr2_60495151_C_A	chr2	60495151	C	A	CCTTCCGA	CATTCCGA	0.138009	0.115546	0.837233	0.03	0.550795	0.25901	0.25901
BCL11A	chr2_60495151_C_G	chr2	60495151	C	G	CCTTCCGA	CGTTCCGA	0.138009	0.0923164	0.668917	0.01	0.953184	0.0208232	0.0208232
BCL11A	chr2_60495151_C_T	chr2	60495151	C	T	CCTTCCGA	CTTTCCGA	0.138009	0.113928	0.825515	0.06	0.0586913	1.23143	1.23143
BCL11A	chr2_60495152_T_A	chr2	60495152	T	A	CCTTCCGA	CCATCCGA	0.138009	0.118569	0.859141	-0.03	0.397778	0.400359	-0.400359
BCL11A	chr2_60495152_T_C	chr2	60495152	T	C	CCTTCCGA	CCCTCCGA				0.01	0.793289	0.100568	0.100568
BCL11A	chr2_60495152_T_G	chr2	60495152	T	G	CCTTCCGA	CCGTCCGA				-0.05	0.510466	0.292033	-0.292033
BCL11A	chr2_60495153_T_A	chr2	60495153	T	A	CCTTCCGA	CCTACCGA				0.03	0.494101	0.306184	0.306184
BCL11A	chr2_60495153_T_C	chr2	60495153	T	C	CCTTCCGA	CCTCCCGA				-0.01	0.834772	0.078432	-0.078432
BCL11A	chr2_60495153_T_G	chr2	60495153	T	G	CCTTCCGA	CCTGCCGA				0.16	0.0297314	1.52678	1.52678
BCL11A	chr2_60495154_C_A	chr2	60495154	C	A	CCTTCCGA	CCTTACGA				0.05	0.437481	0.359041	0.359041
BCL11A	chr2_60495154_C_G	chr2	60495154	C	G	CCTTCCGA	CCTTGCGA				-0.01	0.969119	0.0136228	-0.0136228
BCL11A	chr2_60495154_C_T	chr2	60495154	C	T	CCTTCCGA	CCTTTCGA				0.01	0.798723	0.0976038	0.0976038
BCL11A	chr2_60495155_C_A	chr2	60495155	C	A	CCTTCCGA	CCTTCAGA				0.02	0.790695	0.101991	0.101991
BCL11A	chr2_60495155_C_G	chr2	60495155	C	G	CCTTCCGA	CCTTCGGA				-0.14	0.0617911	1.20907	-1.20907
BCL11A	chr2_60495155_C_T	chr2	60495155	C	T	CCTTCCGA	CCTTCTGA				0.03	0.354934	0.449852	0.449852
BCL11A	chr2_60495156_G_A	chr2	60495156	G	A	CCTTCCGA	CCTTCCAA	0.138009	0.106943	0.774897	0.02	0.637698	0.195385	0.195385
BCL11A	chr2_60495156_G_C	chr2	60495156	G	C	CCTTCCGA	CCTTCCCA	0.138009	0.117552	0.851774	-0.06	0.593339	0.226697	-0.226697
BCL11A	chr2_60495156_G_T	chr2	60495156	G	T	CCTTCCGA	CCTTCCTA	0.138009	0.115149	0.834358	-0.02	0.807486	0.092865	-0.092865
BCL11A	chr2_60495157_A_C	chr2	60495157	A	C	CCTTCCGA	CCTTCCGC	0.138009	0.272272	1.97286	0.02	0.886126	0.0525046	0.0525046
BCL11A	chr2_60495157_A_G	chr2	60495157	A	G	CCTTCCGA	CCTTCCGG	0.138009	0.500457	3.62627	0.03	0.31494	0.501772	0.501772
BCL11A	chr2_60495157_A_T	chr2	60495157	A	T	CCTTCCGA	CCTTCCGT	0.138009	0.203084	1.47153	-0.02	0.705288	0.151634	-0.151634
BCL11A	chr2_60495158_A_C	chr2	60495158	A	C	AAGAGGCC	CAGAGGCC				0	0.988236	0.00513924	0.00513924
BCL11A	chr2_60495158_A_G	chr2	60495158	A	G	AAGAGGCC	GAGAGGCC				0	0.973143	0.0118234	0.0118234
BCL11A	chr2_60495158_A_T	chr2	60495158	A	T	AAGAGGCC	TAGAGGCC				-0.04	0.350456	0.455366	-0.455366
BCL11A	chr2_60495159_A_C	chr2	60495159	A	C	AGAGGCCC	CGAGGCCC				0.02	0.713396	0.146669	0.146669
BCL11A	chr2_60495159_A_G	chr2	60495159	A	G	AGAGGCCC	GGAGGCCC				-0.01	0.763957	0.116931	-0.116931
BCL11A	chr2_60495159_A_T	chr2	60495159	A	T	AGAGGCCC	TGAGGCCC				0	0.92337	0.0346245	0.0346245
BCL11A	chr2_60495160_G_A	chr2	60495160	G	A	GAGGCCCC	AAGGCCCC				-0.04	0.329417	0.482254	-0.482254
BCL11A	chr2_60495160_G_C	chr2	60495160	G	C	GAGGCCCC	CAGGCCCC				-0.16	0.359514	0.444284	-0.444284
BCL11A	chr2_60495160_G_T	chr2	60495160	G	T	GAGGCCCC	TAGGCCCC				0	0.934574	0.0293863	0.0293863
BCL11A	chr2_60495161_A_C	chr2	60495161	A	C	AGGCCCCC	CGGCCCCC				-0.04	0.673112	0.171912	-0.171912
BCL11A	chr2_60495161_A_G	chr2	60495161	A	G	AGGCCCCC	GGGCCCCC				0.01	0.761421	0.118375	0.118375
BCL11A	chr2_60495161_A_T	chr2	60495161	A	T	AGGCCCCC	TGGCCCCC				0.03	0.510396	0.292093	0.292093
BCL11A	chr2_60495162_G_A	chr2	60495162	G	A	GGCCCCCC	AGCCCCCC				-0.01	0.909474	0.0412096	-0.0412096
BCL11A	chr2_60495162_G_C	chr2	60495162	G	C	GGCCCCCC	CGCCCCCC				0.09	0.670606	0.173533	0.173533
BCL11A	chr2_60495162_G_T	chr2	60495162	G	T	GGCCCCCC	TGCCCCCC				-0.06	0.0389754	1.40921	-1.40921
BCL11A	chr2_60495163_G_A	chr2	60495163	G	A	GCCCCCCT	ACCCCCCT				-0.04	0.310233	0.508312	-0.508312
BCL11A	chr2_60495163_G_C	chr2	60495163	G	C	GCCCCCCT	CCCCCCCT				0.13	0.0533395	1.27295	1.27295
BCL11A	chr2_60495163_G_T	chr2	60495163	G	T	GCCCCCCT	TCCCCCCT				0.07	0.283165	0.547961	0.547961
BCL11A	chr2_60495164_C_A	chr2	60495164	C	A	CCCCCCTG	ACCCCCTG				0.08	0.270681	0.567542	0.567542
BCL11A	chr2_60495164_C_G	chr2	60495164	C	G	CCCCCCTG	GCCCCCTG				-0.07	0.382726	0.417111	-0.417111
BCL11A	chr2_60495164_C_T	chr2	60495164	C	T	CCCCCCTG	TCCCCCTG				-0.01	0.726343	0.138858	-0.138858
BCL11A	chr2_60495165_C_A	chr2	60495165	C	A	CCCCCTGG	ACCCCTGG				0.04	0.355767	0.448834	0.448834
BCL11A	chr2_60495165_C_G	chr2	60495165	C	G	CCCCCTGG	GCCCCTGG				0.01	0.956973	0.0191003	0.0191003
BCL11A	chr2_60495165_C_T	chr2	60495165	C	T	CCCCCTGG	TCCCCTGG				0	0.938507	0.0275625	0.0275625
BCL11A	chr2_60495166_C_A	chr2	60495166	C	A	CCCCTGGG	ACCCTGGG				0.04	0.298064	0.52569	0.52569
BCL11A	chr2_60495166_C_G	chr2	60495166	C	G	CCCCTGGG	GCCCTGGG				0.05	0.65463	0.184004	0.184004
BCL11A	chr2_60495166_C_T	chr2	60495166	C	T	CCCCTGGG	TCCCTGGG				-0.02	0.652532	0.185398	-0.185398
BCL11A	chr2_60495167_C_A	chr2	60495167	C	A	CCCTGGGC	ACCTGGGC				-0.03	0.414871	0.382087	-0.382087
BCL11A	chr2_60495167_C_G	chr2	60495167	C	G	CCCTGGGC	GCCTGGGC				-0.14	0.0893294	1.04901	-1.04901
BCL11A	chr2_60495167_C_T	chr2	60495167	C	T	CCCTGGGC	TCCTGGGC				-0.05	0.0795447	1.09939	-1.09939
BCL11A	chr2_60495168_C_A	chr2	60495168	C	A	CCTGGGCA	ACTGGGCA				0.03	0.603614	0.219241	0.219241
BCL11A	chr2_60495168_C_G	chr2	60495168	C	G	CCTGGGCA	GCTGGGCA				0.04	0.750634	0.124572	0.124572
BCL11A	chr2_60495168_C_T	chr2	60495168	C	T	CCTGGGCA	TCTGGGCA				0.01	0.866128	0.0624181	0.0624181
BCL11A	chr2_60495169_C_A	chr2	60495169	C	A	CTGGGCAA	ATGGGCAA				-0.02	0.723843	0.140356	-0.140356
BCL11A	chr2_60495169_C_G	chr2	60495169	C	G	CTGGGCAA	GTGGGCAA				-0.01	0.957875	0.0186912	-0.0186912
BCL11A	chr2_60495169_C_T	chr2	60495169	C	T	CTGGGCAA	TTGGGCAA				0	0.930282	0.0313856	0.0313856
BCL11A	chr2_60495170_T_A	chr2	60495170	T	A	TGGGCAAA	AGGGCAAA				0.01	0.738307	0.131763	0.131763
BCL11A	chr2_60495170_T_C	chr2	60495170	T	C	TGGGCAAA	CGGGCAAA				0.12	5.91038e-05	4.22838	4.22838
BCL11A	chr2_60495170_T_G	chr2	60495170	T	G	TGGGCAAA	GGGGCAAA				0.1	0.125982	0.899692	0.899692
BCL11A	chr2_60495171_G_A	chr2	60495171	G	A	GGGCAAAC	AGGCAAAC				0	0.913767	0.0391644	0.0391644
BCL11A	chr2_60495171_G_C	chr2	60495171	G	C	GGGCAAAC	CGGCAAAC				0	0.987014	0.00567658	0.00567658
BCL11A	chr2_60495171_G_T	chr2	60495171	G	T	GGGCAAAC	TGGCAAAC				0	0.971889	0.0123832	0.0123832
BCL11A	chr2_60495172_G_A	chr2	60495172	G	A	GGCAAACG	AGCAAACG				-0.01	0.831623	0.0800733	-0.0800733
BCL11A	chr2_60495172_G_C	chr2	60495172	G	C	GGCAAACG	CGCAAACG				-0.19	0.0157874	1.80169	-1.80169
BCL11A	chr2_60495172_G_T	chr2	60495172	G	T	GGCAAACG	TGCAAACG				0.01	0.821645	0.0853158	0.0853158
BCL11A	chr2_60495173_G_A	chr2	60495173	G	A	GCAAACGG	ACAAACGG				0.04	0.0902524	1.04454	1.04454
BCL11A	chr2_60495173_G_C	chr2	60495173	G	C	GCAAACGG	CCAAACGG				0	0.97815	0.00959455	0.00959455
BCL11A	chr2_60495173_G_T	chr2	60495173	G	T	GCAAACGG	TCAAACGG				0.01	0.944349	0.0248674	0.0248674
BCL11A	chr2_60495174_C_A	chr2	60495174	C	A	TGGGCAAA	TGGGAAAA				0	0.980335	0.00862569	0.00862569
BCL11A	chr2_60495174_C_G	chr2	60495174	C	G	GGGCAAAC	GGGGAAAC				0.13	0.0393512	1.40504	1.40504
BCL11A	chr2_60495174_C_T	chr2	60495174	C	T	CAAACGGC	TAAACGGC				-0.05	0.0836309	1.07763	-1.07763
BCL11A	chr2_60495175_A_C	chr2	60495175	A	C	AAACGGCC	CAACGGCC				-0.04	0.675113	0.170623	-0.170623
BCL11A	chr2_60495175_A_G	chr2	60495175	A	G	AAACGGCC	GAACGGCC				0.04	0.0698914	1.15558	1.15558
BCL11A	chr2_60495175_A_T	chr2	60495175	A	T	AAACGGCC	TAACGGCC				0	0.930192	0.0314275	0.0314275
BCL11A	chr2_60495176_A_C	chr2	60495176	A	C	AACGGCCA	CACGGCCA				0.07	0.286883	0.542295	0.542295
BCL11A	chr2_60495176_A_G	chr2	60495176	A	G	AACGGCCA	GACGGCCA				-0.01	0.692771	0.15941	-0.15941
BCL11A	chr2_60495176_A_T	chr2	60495176	A	T	AACGGCCA	TACGGCCA				0.02	0.74869	0.125698	0.125698
BCL11A	chr2_60495177_A_C	chr2	60495177	A	C	ACGGCCAC	CCGGCCAC				0.02	0.678807	0.168254	0.168254
BCL11A	chr2_60495177_A_G	chr2	60495177	A	G	ACGGCCAC	GCGGCCAC				-0.02	0.578699	0.237547	-0.237547
BCL11A	chr2_60495177_A_T	chr2	60495177	A	T	ACGGCCAC	TCGGCCAC				-0.05	0.126271	0.898696	-0.898696
BCL11A	chr2_60495178_C_A	chr2	60495178	C	A	CGGCCACC	AGGCCACC				0.04	0.597903	0.223369	0.223369
BCL11A	chr2_60495178_C_G	chr2	60495178	C	G	CGGCCACC	GGGCCACC				0.03	0.550927	0.258906	0.258906
BCL11A	chr2_60495178_C_T	chr2	60495178	C	T	CGGCCACC	TGGCCACC				0	0.890701	0.0502678	0.0502678
BCL11A	chr2_60495179_G_A	chr2	60495179	G	A	GGCCACCG	AGCCACCG				0.02	0.553496	0.256885	0.256885
BCL11A	chr2_60495179_G_C	chr2	60495179	G	C	GGCCACCG	CGCCACCG				0.12	0.217009	0.663522	0.663522
BCL11A	chr2_60495179_G_T	chr2	60495179	G	T	GGCCACCG	TGCCACCG				-0.06	0.2141	0.669384	-0.669384
BCL11A	chr2_60495180_G_A	chr2	60495180	G	A	GCCACCGA	ACCACCGA				-0.02	0.528937	0.276596	-0.276596
BCL11A	chr2_60495180_G_C	chr2	60495180	G	C	GCCACCGA	CCCACCGA				-0.08	0.32495	0.488184	-0.488184
BCL11A	chr2_60495180_G_T	chr2	60495180	G	T	GCCACCGA	TCCACCGA				-0.04	0.6486	0.188023	-0.188023
BCL11A	chr2_60495181_C_A	chr2	60495181	C	A	CCACCGAT	ACACCGAT				0.01	0.899507	0.0459953	0.0459953
BCL11A	chr2_60495181_C_G	chr2	60495181	C	G	CCACCGAT	GCACCGAT				-0.03	0.774767	0.110829	-0.110829
BCL11A	chr2_60495181_C_T	chr2	60495181	C	T	CCACCGAT	TCACCGAT				0.06	0.00816331	2.08813	2.08813
BCL11A	chr2_60495182_C_A	chr2	60495182	C	A	CACCGATG	AACCGATG				-0.19	0.0323963	1.4895	-1.4895
BCL11A	chr2_60495182_C_G	chr2	60495182	C	G	CACCGATG	GACCGATG				-0.03	0.813625	0.0895758	-0.0895758
BCL11A	chr2_60495182_C_T	chr2	60495182	C	T	CACCGATG	TACCGATG				-0.02	0.614415	0.211538	-0.211538
BCL11A	chr2_60495183_A_C	chr2	60495183	A	C	ACCGATGG	CCCGATGG				0.01	0.82309	0.0845525	0.0845525
BCL11A	chr2_60495183_A_G	chr2	60495183	A	G	ACCGATGG	GCCGATGG				0.04	0.0904046	1.04381	1.04381
BCL11A	chr2_60495183_A_T	chr2	60495183	A	T	ACCGATGG	TCCGATGG				0.01	0.777037	0.109558	0.109558
BCL11A	chr2_60495184_C_A	chr2	60495184	C	A	CCGATGGA	ACGATGGA				-0.11	0.143865	0.842044	-0.842044
BCL11A	chr2_60495184_C_G	chr2	60495184	C	G	CCGATGGA	GCGATGGA				0.04	0.486352	0.313049	0.313049
BCL11A	chr2_60495184_C_T	chr2	60495184	C	T	CCGATGGA	TCGATGGA				0	0.893153	0.049074	0.049074
BCL11A	chr2_60495185_C_A	chr2	60495185	C	A	CGATGGAG	AGATGGAG				0.01	0.887743	0.0517126	0.0517126
BCL11A	chr2_60495185_C_G	chr2	60495185	C	G	ACCGATGG	ACGGATGG				-0.07	0.227593	0.642841	-0.642841
BCL11A	chr2_60495185_C_T	chr2	60495185	C	T	CGATGGAG	TGATGGAG				0.01	0.75454	0.122318	0.122318
BCL11A	chr2_60495186_G_A	chr2	60495186	G	A	GATGGAGA	AATGGAGA				0.01	0.684192	0.164822	0.164822
BCL11A	chr2_60495186_G_C	chr2	60495186	G	C	GATGGAGA	CATGGAGA				0.04	0.648709	0.18795	0.18795
BCL11A	chr2_60495186_G_T	chr2	60495186	G	T	GATGGAGA	TATGGAGA				0.01	0.898384	0.046538	0.046538
BCL11A	chr2_60495187_A_C	chr2	60495187	A	C	ATGGAGAG	CTGGAGAG				-0.04	0.65218	0.185633	-0.185633
BCL11A	chr2_60495187_A_G	chr2	60495187	A	G	ATGGAGAG	GTGGAGAG				-0.02	0.530832	0.275043	-0.275043
BCL11A	chr2_60495187_A_T	chr2	60495187	A	T	ATGGAGAG	TTGGAGAG				0.02	0.662252	0.178977	0.178977
BCL11A	chr2_60495188_T_A	chr2	60495188	T	A	TGGAGAGG	AGGAGAGG				0.02	0.582228	0.234907	0.234907
BCL11A	chr2_60495188_T_C	chr2	60495188	T	C	TGGAGAGG	CGGAGAGG				0.03	0.284071	0.546573	0.546573
BCL11A	chr2_60495188_T_G	chr2	60495188	T	G	TGGAGAGG	GGGAGAGG				-0.01	0.961133	0.0172163	-0.0172163
BCL11A	chr2_60495189_G_A	chr2	60495189	G	A	GGAGAGGT	AGAGAGGT				0.02	0.59661	0.224309	0.224309
BCL11A	chr2_60495189_G_C	chr2	60495189	G	C	GGAGAGGT	CGAGAGGT				0.07	0.583724	0.233792	0.233792
BCL11A	chr2_60495189_G_T	chr2	60495189	G	T	GGAGAGGT	TGAGAGGT				0.04	0.57004	0.244094	0.244094
BCL11A	chr2_60495190_G_A	chr2	60495190	G	A	GAGAGGTC	AAGAGGTC				-0.04	0.25347	0.596074	-0.596074
BCL11A	chr2_60495190_G_C	chr2	60495190	G	C	GAGAGGTC	CAGAGGTC				-0.12	0.34767	0.458833	-0.458833
BCL11A	chr2_60495190_G_T	chr2	60495190	G	T	GAGAGGTC	TAGAGGTC				-0.04	0.526421	0.278667	-0.278667
BCL11A	chr2_60495191_A_C	chr2	60495191	A	C	AGAGGTCT	CGAGGTCT				-0.05	0.581635	0.23535	-0.23535
BCL11A	chr2_60495191_A_G	chr2	60495191	A	G	AGAGGTCT	GGAGGTCT				0	0.901553	0.045009	0.045009
BCL11A	chr2_60495191_A_T	chr2	60495191	A	T	AGAGGTCT	TGAGGTCT				-0.02	0.640681	0.193358	-0.193358
BCL11A	chr2_60495192_G_A	chr2	60495192	G	A	ATGGAGAG	ATGGAAAG				0.01	0.774849	0.110783	0.110783
BCL11A	chr2_60495192_G_C	chr2	60495192	G	C	GAGGTCTG	CAGGTCTG				-0.06	0.711184	0.148018	-0.148018
BCL11A	chr2_60495192_G_T	chr2	60495192	G	T	ATGGAGAG	ATGGATAG				0	0.940698	0.0265496	0.0265496
BCL11A	chr2_60495193_A_C	chr2	60495193	A	C	AGGTCTGC	CGGTCTGC				0.11	0.0152666	1.81626	1.81626
BCL11A	chr2_60495193_A_G	chr2	60495193	A	G	AGGTCTGC	GGGTCTGC				-0.08	5.91038e-05	4.22838	-4.22838
BCL11A	chr2_60495193_A_T	chr2	60495193	A	T	AGGTCTGC	TGGTCTGC				-0.03	0.497517	0.303192	-0.303192
BCL11A	chr2_60495194_G_A	chr2	60495194	G	A	GGTCTGCC	AGTCTGCC				0	0.930192	0.0314275	0.0314275
BCL11A	chr2_60495194_G_C	chr2	60495194	G	C	GGTCTGCC	CGTCTGCC				-0.07	0.616506	0.210063	-0.210063
BCL11A	chr2_60495194_G_T	chr2	60495194	G	T	GGTCTGCC	TGTCTGCC				-0.06	0.0292046	1.53455	-1.53455
BCL11A	chr2_60495195_G_A	chr2	60495195	G	A	GTCTGCCA	ATCTGCCA				-0.04	0.26219	0.581384	-0.581384
BCL11A	chr2_60495195_G_C	chr2	60495195	G	C	GTCTGCCA	CTCTGCCA				0.01	0.87287	0.0590503	0.0590503
BCL11A	chr2_60495195_G_T	chr2	60495195	G	T	GTCTGCCA	TTCTGCCA				-0.04	0.668648	0.174803	-0.174803
BCL11A	chr2_60495196_T_A	chr2	60495196	T	A	TCTGCCAG	ACTGCCAG				0.01	0.849082	0.0710505	0.0710505
BCL11A	chr2_60495196_T_C	chr2	60495196	T	C	TCTGCCAG	CCTGCCAG				0	0.970894	0.0128283	0.0128283
BCL11A	chr2_60495196_T_G	chr2	60495196	T	G	TCTGCCAG	GCTGCCAG				0.01	0.899918	0.0457972	0.0457972
BCL11A	chr2_60495197_C_A	chr2	60495197	C	A	CTGCCAGT	ATGCCAGT				-0.03	0.448128	0.348598	-0.348598
BCL11A	chr2_60495197_C_G	chr2	60495197	C	G	CTGCCAGT	GTGCCAGT				-0.01	0.925368	0.0336855	-0.0336855
BCL11A	chr2_60495197_C_T	chr2	60495197	C	T	CTGCCAGT	TTGCCAGT				0.03	0.296482	0.528002	0.528002
BCL11A	chr2_60495198_T_A	chr2	60495198	T	A	TGCCAGTC	AGCCAGTC				-0.06	0.0238866	1.62185	-1.62185
BCL11A	chr2_60495198_T_C	chr2	60495198	T	C	TGCCAGTC	CGCCAGTC				-0.01	0.608039	0.216069	-0.216069
BCL11A	chr2_60495198_T_G	chr2	60495198	T	G	TGCCAGTC	GGCCAGTC				0.07	0.297744	0.526157	0.526157
BCL11A	chr2_60495199_G_A	chr2	60495199	G	A	GCCAGTCC	ACCAGTCC				-0.06	0.00287417	2.54149	-2.54149
BCL11A	chr2_60495199_G_C	chr2	60495199	G	C	GCCAGTCC	CCCAGTCC				-0.07	0.42631	0.370274	-0.370274
BCL11A	chr2_60495199_G_T	chr2	60495199	G	T	TCTGCCAG	TCTTCCAG				0.1	0.368261	0.433844	0.433844
BCL11A	chr2_60495200_C_A	chr2	60495200	C	A	CCAGTCCT	ACAGTCCT				-0.1	0.0367856	1.43432	-1.43432
BCL11A	chr2_60495200_C_G	chr2	60495200	C	G	CCAGTCCT	GCAGTCCT				-0.06	0.33898	0.469826	-0.469826
BCL11A	chr2_60495200_C_T	chr2	60495200	C	T	CCAGTCCT	TCAGTCCT				-0.03	0.214766	0.668034	-0.668034
BCL11A	chr2_60495201_C_A	chr2	60495201	C	A	CAGTCCTC	AAGTCCTC				-0.02	0.796615	0.0987518	-0.0987518
BCL11A	chr2_60495201_C_G	chr2	60495201	C	G	CAGTCCTC	GAGTCCTC				0.05	0.591312	0.228183	0.228183
BCL11A	chr2_60495201_C_T	chr2	60495201	C	T	CAGTCCTC	TAGTCCTC				-0.04	0.24422	0.612219	-0.612219
BCL11A	chr2_60495202_A_C	chr2	60495202	A	C	AGTCCTCT	CGTCCTCT				-0.06	0.248848	0.604066	-0.604066
BCL11A	chr2_60495202_A_G	chr2	60495202	A	G	AGTCCTCT	GGTCCTCT				-0.04	0.0346441	1.46037	-1.46037
BCL11A	chr2_60495202_A_T	chr2	60495202	A	T	AGTCCTCT	TGTCCTCT				-0.03	0.290641	0.536643	-0.536643
BCL11A	chr2_60495203_G_A	chr2	60495203	G	A	CAGTCCTC	CAATCCTC				-0.02	0.482665	0.316354	-0.316354
BCL11A	chr2_60495203_G_C	chr2	60495203	G	C	GTCCTCTT	CTCCTCTT				-0.01	0.875548	0.05772	-0.05772
BCL11A	chr2_60495203_G_T	chr2	60495203	G	T	CAGTCCTC	CATTCCTC				0.03	0.448654	0.348088	0.348088
BCL11A	chr2_60495204_T_A	chr2	60495204	T	A	TCCTCTTC	ACCTCTTC				-0.05	0.144894	0.838949	-0.838949
BCL11A	chr2_60495204_T_C	chr2	60495204	T	C	TCCTCTTC	CCCTCTTC				-0.02	0.588831	0.230009	-0.230009
BCL11A	chr2_60495204_T_G	chr2	60495204	T	G	TCCTCTTC	GCCTCTTC				0	0.973852	0.0115071	0.0115071
BCL11A	chr2_60495205_C_A	chr2	60495205	C	A	CCTCTTCT	ACTCTTCT				-0.06	0.490398	0.309451	-0.309451
BCL11A	chr2_60495205_C_G	chr2	60495205	C	G	CCTCTTCT	GCTCTTCT				-0.07	0.554104	0.256409	-0.256409
BCL11A	chr2_60495205_C_T	chr2	60495205	C	T	CCTCTTCT	TCTCTTCT				0.02	0.711816	0.147632	0.147632
BCL11A	chr2_60495206_C_A	chr2	60495206	C	A	CTCTTCTA	ATCTTCTA				0.04	0.198557	0.702115	0.702115
BCL11A	chr2_60495206_C_G	chr2	60495206	C	G	CTCTTCTA	GTCTTCTA				0.02	0.906558	0.0426045	0.0426045
BCL11A	chr2_60495206_C_T	chr2	60495206	C	T	CTCTTCTA	TTCTTCTA				0.02	0.665604	0.176784	0.176784
BCL11A	chr2_60495207_T_A	chr2	60495207	T	A	TCTTCTAC	ACTTCTAC				-0.05	0.222329	0.653004	-0.653004
BCL11A	chr2_60495207_T_C	chr2	60495207	T	C	TCTTCTAC	CCTTCTAC				0	0.919864	0.0362764	0.0362764
BCL11A	chr2_60495207_T_G	chr2	60495207	T	G	TCTTCTAC	GCTTCTAC				-0.14	0.0165316	1.78168	-1.78168
BCL11A	chr2_60495208_C_A	chr2	60495208	C	A	CTTCTACC	ATTCTACC				-0.03	0.360384	0.443234	-0.443234
BCL11A	chr2_60495208_C_G	chr2	60495208	C	G	CTTCTACC	GTTCTACC				-0.02	0.901762	0.0449083	-0.0449083
BCL11A	chr2_60495208_C_T	chr2	60495208	C	T	CTTCTACC	TTTCTACC				-0.02	0.660688	0.180004	-0.180004
BCL11A	chr2_60495209_T_A	chr2	60495209	T	A	TTCTACCC	ATCTACCC				0.02	0.685278	0.164133	0.164133
BCL11A	chr2_60495209_T_C	chr2	60495209	T	C	TTCTACCC	CTCTACCC				-0.03	0.20997	0.677843	-0.677843
BCL11A	chr2_60495209_T_G	chr2	60495209	T	G	TTCTACCC	GTCTACCC				-0.1	0.0731858	1.13557	-1.13557
BCL11A	chr2_60495210_T_A	chr2	60495210	T	A	TCTACCCC	ACTACCCC				0.01	0.857586	0.0667226	0.0667226
BCL11A	chr2_60495210_T_C	chr2	60495210	T	C	TCTACCCC	CCTACCCC				0.02	0.48861	0.311038	0.311038
BCL11A	chr2_60495210_T_G	chr2	60495210	T	G	TCTACCCC	GCTACCCC				-0.08	0.526768	0.27838	-0.27838
BCL11A	chr2_60495211_C_A	chr2	60495211	C	A	CTACCCCA	ATACCCCA				-0.07	0.228989	0.640185	-0.640185
BCL11A	chr2_60495211_C_G	chr2	60495211	C	G	CTACCCCA	GTACCCCA				0.04	0.796415	0.0988607	0.0988607
BCL11A	chr2_60495211_C_T	chr2	60495211	C	T	CTACCCCA	TTACCCCA				0.03	0.562262	0.250061	0.250061
BCL11A	chr2_60495212_T_A	chr2	60495212	T	A	TACCCCAC	AACCCCAC				0.04	0.419922	0.376831	0.376831
BCL11A	chr2_60495212_T_C	chr2	60495212	T	C	TCTTCTAC	TCTTCCAC				0.01	0.891872	0.0496973	0.0496973
BCL11A	chr2_60495212_T_G	chr2	60495212	T	G	TACCCCAC	GACCCCAC				-0.13	0.381631	0.418356	-0.418356
BCL11A	chr2_60495213_A_C	chr2	60495213	A	C	ACCCCACC	CCCCCACC				-0.14	0.320787	0.493783	-0.493783
BCL11A	chr2_60495213_A_G	chr2	60495213	A	G	ACCCCACC	GCCCCACC				0.01	0.752437	0.12353	0.12353
BCL11A	chr2_60495213_A_T	chr2	60495213	A	T	TCTACCCC	TCTTCCCC				-0.03	0.663212	0.178348	-0.178348
BCL11A	chr2_60495214_C_A	chr2	60495214	C	A	CCCCACCC	ACCCACCC				-0.06	0.468871	0.328946	-0.328946
BCL11A	chr2_60495214_C_G	chr2	60495214	C	G	CCCCACCC	GCCCACCC				-0.05	0.168305	0.773902	-0.773902
BCL11A	chr2_60495214_C_T	chr2	60495214	C	T	CTACCCCA	CTATCCCA				-0.03	0.17837	0.748679	-0.748679
BCL11A	chr2_60495215_C_A	chr2	60495215	C	A	CCCACCCA	ACCACCCA				0.03	0.0599926	1.2219	1.2219
BCL11A	chr2_60495215_C_G	chr2	60495215	C	G	CCCACCCA	GCCACCCA				0.03	0.274306	0.561765	0.561765
BCL11A	chr2_60495215_C_T	chr2	60495215	C	T	CCCACCCA	TCCACCCA				0.06	0.000577989	3.23808	3.23808
BCL11A	chr2_60495216_C_A	chr2	60495216	C	A	CCACCCAC	ACACCCAC				0.08	0.000577989	3.23808	3.23808
BCL11A	chr2_60495216_C_G	chr2	60495216	C	G	CCACCCAC	GCACCCAC				0.14	0.000772885	3.11189	3.11189
BCL11A	chr2_60495216_C_T	chr2	60495216	C	T	CCACCCAC	TCACCCAC				-0.01	0.759317	0.119577	-0.119577
BCL11A	chr2_60495217_C_A	chr2	60495217	C	A	CACCCACG	AACCCACG				-0.05	0.400906	0.396957	-0.396957
BCL11A	chr2_60495217_C_G	chr2	60495217	C	G	CACCCACG	GACCCACG				-0.02	0.779365	0.108259	-0.108259
BCL11A	chr2_60495217_C_T	chr2	60495217	C	T	CACCCACG	TACCCACG				0.02	0.524143	0.28055	0.28055
BCL11A	chr2_60495218_A_C	chr2	60495218	A	C	ACCCACGC	CCCCACGC				0.07	5.91038e-05	4.22838	4.22838
BCL11A	chr2_60495218_A_G	chr2	60495218	A	G	ACCCACGC	GCCCACGC				0.08	0.0303288	1.51814	1.51814
BCL11A	chr2_60495218_A_T	chr2	60495218	A	T	ACCCACGC	TCCCACGC				0.05	0.413951	0.383051	0.383051
BCL11A	chr2_60495219_C_A	chr2	60495219	C	A	CCCACGCC	ACCACGCC				0.12	0.0406408	1.39104	1.39104
BCL11A	chr2_60495219_C_G	chr2	60495219	C	G	CCCACGCC	GCCACGCC				0.17	5.91038e-05	4.22838	4.22838
BCL11A	chr2_60495219_C_T	chr2	60495219	C	T	CCACCCAC	CCATCCAC				-0.01	0.781791	0.106909	-0.106909
BCL11A	chr2_60495220_C_A	chr2	60495220	C	A	CCACGCCC	ACACGCCC				0.06	0.014924	1.82611	1.82611
BCL11A	chr2_60495220_C_G	chr2	60495220	C	G	CCACGCCC	GCACGCCC				0.01	0.89331	0.0489976	0.0489976
BCL11A	chr2_60495220_C_T	chr2	60495220	C	T	CCACGCCC	TCACGCCC				0	0.965105	0.0154256	0.0154256
BCL11A	chr2_60495221_C_A	chr2	60495221	C	A	CACGCCCC	AACGCCCC				0.05	0.465586	0.332	0.332
BCL11A	chr2_60495221_C_G	chr2	60495221	C	G	CACGCCCC	GACGCCCC				-0.09	0.180783	0.742843	-0.742843
BCL11A	chr2_60495221_C_T	chr2	60495221	C	T	CACGCCCC	TACGCCCC				-0.01	0.789534	0.102629	-0.102629
BCL11A	chr2_60495222_A_C	chr2	60495222	A	C	ACGCCCCC	CCGCCCCC				0.06	5.91038e-05	4.22838	4.22838
BCL11A	chr2_60495222_A_G	chr2	60495222	A	G	ACGCCCCC	GCGCCCCC				-0.02	0.814451	0.0891349	-0.0891349
BCL11A	chr2_60495222_A_T	chr2	60495222	A	T	ACGCCCCC	TCGCCCCC				-0.04	0.582645	0.234596	-0.234596
BCL11A	chr2_60495223_C_A	chr2	60495223	C	A	CGCCCCCA	AGCCCCCA				0	0.986135	0.00606376	0.00606376
BCL11A	chr2_60495223_C_G	chr2	60495223	C	G	CGCCCCCA	GGCCCCCA				0.08	0.436932	0.359586	0.359586
BCL11A	chr2_60495223_C_T	chr2	60495223	C	T	CGCCCCCA	TGCCCCCA				0.02	0.537532	0.269596	0.269596
BCL11A	chr2_60495224_G_A	chr2	60495224	G	A	GCCCCCAC	ACCCCCAC				0.07	0.0941163	1.02634	1.02634
BCL11A	chr2_60495224_G_C	chr2	60495224	G	C	GCCCCCAC	CCCCCCAC				0.04	5.91038e-05	4.22838	4.22838
BCL11A	chr2_60495224_G_T	chr2	60495224	G	T	GCCCCCAC	TCCCCCAC				0.12	0.0846825	1.07221	1.07221
BCL11A	chr2_60495225_C_A	chr2	60495225	C	A	CCCCCACC	ACCCCACC				0.05	0.829708	0.0810749	0.0810749
BCL11A	chr2_60495225_C_G	chr2	60495225	C	G	CCCCCACC	GCCCCACC				0.08	0.109163	0.961923	0.961923
BCL11A	chr2_60495225_C_T	chr2	60495225	C	T	CCCCCACC	TCCCCACC				-0.01	0.878377	0.0563191	-0.0563191
BCL11A	chr2_60495226_C_A	chr2	60495226	C	A	CCCCACCC	ACCCACCC				0.07	0.77441	0.111029	0.111029
BCL11A	chr2_60495226_C_G	chr2	60495226	C	G	CCCCACCC	GCCCACCC				0.02	0.811675	0.090618	0.090618
BCL11A	chr2_60495226_C_T	chr2	60495226	C	T	CCCCACCC	TCCCACCC				0.04	0.376822	0.423863	0.423863
BCL11A	chr2_60495227_C_A	chr2	60495227	C	A	CCCACCCT	ACCACCCT				0.15	5.91038e-05	4.22838	4.22838
BCL11A	chr2_60495227_C_G	chr2	60495227	C	G	CCCACCCT	GCCACCCT				0.14	0.109893	0.959028	0.959028
BCL11A	chr2_60495227_C_T	chr2	60495227	C	T	CCCACCCT	TCCACCCT				0.09	0.000114759	3.94021	3.94021
BCL11A	chr2_60495228_C_A	chr2	60495228	C	A	CCACCCTA	ACACCCTA				0.1	5.91038e-05	4.22838	4.22838
BCL11A	chr2_60495228_C_G	chr2	60495228	C	G	CCACCCTA	GCACCCTA				0.15	0.0247714	1.60605	1.60605
BCL11A	chr2_60495228_C_T	chr2	60495228	C	T	CCACCCTA	TCACCCTA				0.09	5.91038e-05	4.22838	4.22838
BCL11A	chr2_60495229_C_A	chr2	60495229	C	A	CACCCTAA	AACCCTAA				0.07	0.758058	0.120297	0.120297
BCL11A	chr2_60495229_C_G	chr2	60495229	C	G	CACCCTAA	GACCCTAA				0.2	0.0343519	1.46405	1.46405
BCL11A	chr2_60495229_C_T	chr2	60495229	C	T	CACCCTAA	TACCCTAA				0.01	0.704699	0.151997	0.151997
BCL11A	chr2_60495230_A_C	chr2	60495230	A	C	ACCCTAAT	CCCCTAAT				-0.02	5.91038e-05	4.22838	-4.22838
BCL11A	chr2_60495230_A_G	chr2	60495230	A	G	ACCCTAAT	GCCCTAAT				0.06	0.122341	0.912427	0.912427
BCL11A	chr2_60495230_A_T	chr2	60495230	A	T	ACCCTAAT	TCCCTAAT				-0.06	0.225825	0.646228	-0.646228
BCL11A	chr2_60495231_C_A	chr2	60495231	C	A	CCCTAATC	ACCTAATC				-0.06	0.367065	0.435257	-0.435257
BCL11A	chr2_60495231_C_G	chr2	60495231	C	G	CCCTAATC	GCCTAATC				0.08	0.0769765	1.11364	1.11364
BCL11A	chr2_60495231_C_T	chr2	60495231	C	T	CCACCCTA	CCATCCTA				0.05	0.0136061	1.86627	1.86627
BCL11A	chr2_60495232_C_A	chr2	60495232	C	A	CCTAATCA	ACTAATCA				0.1	5.91038e-05	4.22838	4.22838
BCL11A	chr2_60495232_C_G	chr2	60495232	C	G	CCTAATCA	GCTAATCA				0.16	5.91038e-05	4.22838	4.22838
BCL11A	chr2_60495232_C_T	chr2	60495232	C	T	CCTAATCA	TCTAATCA				0.08	5.91038e-05	4.22838	4.22838
BCL11A	chr2_60495233_C_A	chr2	60495233	C	A	CTAATCAG	ATAATCAG				0.1	5.91038e-05	4.22838	4.22838
BCL11A	chr2_60495233_C_G	chr2	60495233	C	G	CTAATCAG	GTAATCAG				0.14	0.00295737	2.52909	2.52909
BCL11A	chr2_60495233_C_T	chr2	60495233	C	T	CTAATCAG	TTAATCAG				0.03	0.368526	0.433532	0.433532
BCL11A	chr2_60495234_T_A	chr2	60495234	T	A	TAATCAGA	AAATCAGA				-0.11	0.000428063	3.36849	-3.36849
BCL11A	chr2_60495234_T_C	chr2	60495234	T	C	TAATCAGA	CAATCAGA				0.03	5.91038e-05	4.22838	4.22838
BCL11A	chr2_60495234_T_G	chr2	60495234	T	G	TAATCAGA	GAATCAGA				0	0.969212	0.0135813	0.0135813
BCL11A	chr2_60495235_A_C	chr2	60495235	A	C	AATCAGAG	CATCAGAG				-0.02	0.872388	0.0592903	-0.0592903
BCL11A	chr2_60495235_A_G	chr2	60495235	A	G	AATCAGAG	GATCAGAG				0.02	0.624669	0.20435	0.20435
BCL11A	chr2_60495235_A_T	chr2	60495235	A	T	AATCAGAG	TATCAGAG				0.12	0.0191912	1.7169	1.7169
BCL11A	chr2_60495236_A_C	chr2	60495236	A	C	ATCAGAGG	CTCAGAGG				-0.02	0.858689	0.0661639	-0.0661639
BCL11A	chr2_60495236_A_G	chr2	60495236	A	G	ATCAGAGG	GTCAGAGG				-0.01	0.779729	0.108057	-0.108057
BCL11A	chr2_60495236_A_T	chr2	60495236	A	T	ATCAGAGG	TTCAGAGG				-0.01	0.774604	0.11092	-0.11092
BCL11A	chr2_60495237_T_A	chr2	60495237	T	A	TCAGAGGC	ACAGAGGC				-0.03	5.91038e-05	4.22838	-4.22838
BCL11A	chr2_60495237_T_C	chr2	60495237	T	C	TCAGAGGC	CCAGAGGC				-0.05	0.10812	0.966096	-0.966096
BCL11A	chr2_60495237_T_G	chr2	60495237	T	G	TCAGAGGC	GCAGAGGC				0.15	0.192988	0.71447	0.71447
BCL11A	chr2_60495238_C_A	chr2	60495238	C	A	CAGAGGCC	AAGAGGCC				-0.05	0.0311062	1.50715	-1.50715
BCL11A	chr2_60495238_C_G	chr2	60495238	C	G	CAGAGGCC	GAGAGGCC				-0.02	0.852123	0.0694978	-0.0694978
BCL11A	chr2_60495238_C_T	chr2	60495238	C	T	CAGAGGCC	TAGAGGCC				0	0.960513	0.0174967	0.0174967
BCL11A	chr2_60495239_A_C	chr2	60495239	A	C	TAATCAGA	TAATCCGA				0	0.958616	0.0183553	0.0183553
BCL11A	chr2_60495239_A_G	chr2	60495239	A	G	AGAGGCCA	GGAGGCCA				0.01	0.652517	0.185408	0.185408
BCL11A	chr2_60495239_A_T	chr2	60495239	A	T	AGAGGCCA	TGAGGCCA				0.05	0.148004	0.829726	0.829726
BCL11A	chr2_60495240_G_A	chr2	60495240	G	A	GAGGCCAA	AAGGCCAA				-0.06	0.089347	1.04892	-1.04892
BCL11A	chr2_60495240_G_C	chr2	60495240	G	C	GAGGCCAA	CAGGCCAA				-0.03	0.211301	0.675099	-0.675099
BCL11A	chr2_60495240_G_T	chr2	60495240	G	T	GAGGCCAA	TAGGCCAA				0.08	0.00632772	2.19875	2.19875
BCL11A	chr2_60495241_A_C	chr2	60495241	A	C	AGGCCAAA	CGGCCAAA				-0.05	0.129824	0.886646	-0.886646
BCL11A	chr2_60495241_A_G	chr2	60495241	A	G	AGGCCAAA	GGGCCAAA				-0.09	5.91038e-05	4.22838	-4.22838
BCL11A	chr2_60495241_A_T	chr2	60495241	A	T	AGGCCAAA	TGGCCAAA				-0.06	0.064056	1.19344	-1.19344
BCL11A	chr2_60495242_G_A	chr2	60495242	G	A	GGCCAAAC	AGCCAAAC				-0.01	0.827125	0.0824288	-0.0824288
BCL11A	chr2_60495242_G_C	chr2	60495242	G	C	GGCCAAAC	CGCCAAAC				0.06	0.490383	0.309464	0.309464
BCL11A	chr2_60495242_G_T	chr2	60495242	G	T	GGCCAAAC	TGCCAAAC				-0.01	0.822252	0.0849953	-0.0849953
BCL11A	chr2_60495243_G_A	chr2	60495243	G	A	GCCAAACC	ACCAAACC				-0.08	0.000577989	3.23808	-3.23808
BCL11A	chr2_60495243_G_C	chr2	60495243	G	C	GCCAAACC	CCCAAACC				-0.21	0.00449452	2.34732	-2.34732
BCL11A	chr2_60495243_G_T	chr2	60495243	G	T	GCCAAACC	TCCAAACC				-0.07	0.326041	0.486728	-0.486728
BCL11A	chr2_60495244_C_A	chr2	60495244	C	A	CCAAACCC	ACAAACCC				-0.02	0.802138	0.0957511	-0.0957511
BCL11A	chr2_60495244_C_G	chr2	60495244	C	G	CCAAACCC	GCAAACCC				-0.08	0.309044	0.50998	-0.50998
BCL11A	chr2_60495244_C_T	chr2	60495244	C	T	CCAAACCC	TCAAACCC				-0.04	0.101766	0.992398	-0.992398
BCL11A	chr2_60495245_C_A	chr2	60495245	C	A	CAAACCCT	AAAACCCT				0.01	0.956231	0.0194371	0.0194371
BCL11A	chr2_60495245_C_G	chr2	60495245	C	G	CAAACCCT	GAAACCCT				0.01	0.954518	0.0202158	0.0202158
BCL11A	chr2_60495245_C_T	chr2	60495245	C	T	CAAACCCT	TAAACCCT				-0.09	0.00169631	2.77049	-2.77049
BCL11A	chr2_60495246_A_C	chr2	60495246	A	C	AAACCCTT	CAACCCTT				-0.04	0.000168691	3.77291	-3.77291
BCL11A	chr2_60495246_A_G	chr2	60495246	A	G	AAACCCTT	GAACCCTT				-0.02	0.489782	0.309998	-0.309998
BCL11A	chr2_60495246_A_T	chr2	60495246	A	T	AAACCCTT	TAACCCTT				0.11	5.91038e-05	4.22838	4.22838
BCL11A	chr2_60495247_A_C	chr2	60495247	A	C	AACCCTTC	CACCCTTC				0.06	0.141895	0.848033	0.848033
BCL11A	chr2_60495247_A_G	chr2	60495247	A	G	AACCCTTC	GACCCTTC				-0.03	0.148858	0.827227	-0.827227
BCL11A	chr2_60495247_A_T	chr2	60495247	A	T	AACCCTTC	TACCCTTC				0.01	0.848382	0.0714084	0.0714084
BCL11A	chr2_60495248_A_C	chr2	60495248	A	C	ACCCTTCC	CCCCTTCC				0.01	0.882095	0.0544848	0.0544848
BCL11A	chr2_60495248_A_G	chr2	60495248	A	G	ACCCTTCC	GCCCTTCC				0.02	0.460993	0.336306	0.336306
BCL11A	chr2_60495248_A_T	chr2	60495248	A	T	CAAACCCT	CAATCCCT				-0.1	0.00174119	2.75915	-2.75915
BCL11A	chr2_60495249_C_A	chr2	60495249	C	A	CCCTTCCT	ACCTTCCT				0	0.986135	0.00606376	0.00606376
BCL11A	chr2_60495249_C_G	chr2	60495249	C	G	CCCTTCCT	GCCTTCCT				-0.05	0.432028	0.364488	-0.364488
BCL11A	chr2_60495249_C_T	chr2	60495249	C	T	AAACCCTT	AAATCCTT				-0.02	0.515957	0.287387	-0.287387
BCL11A	chr2_60495250_C_A	chr2	60495250	C	A	CCTTCCTG	ACTTCCTG	0.285864	0.651652	2.27959	0.12	0.00244796	2.6112	2.6112
BCL11A	chr2_60495250_C_G	chr2	60495250	C	G	CCTTCCTG	GCTTCCTG	0.285864	0.580356	2.03018	0.1	0.363175	0.439884	0.439884
BCL11A	chr2_60495250_C_T	chr2	60495250	C	T	CCTTCCTG	TCTTCCTG	0.285864	0.234501	0.820324	-0.05	0.0856525	1.06726	-1.06726
BCL11A	chr2_60495251_C_A	chr2	60495251	C	A	CCTTCCTG	CATTCCTG	0.285864	0.0993283	0.347467	0.02	0.735961	0.133145	0.133145
BCL11A	chr2_60495251_C_G	chr2	60495251	C	G	CCTTCCTG	CGTTCCTG	0.285864	0.101007	0.353341	-0.15	0.255781	0.592131	-0.592131
BCL11A	chr2_60495251_C_T	chr2	60495251	C	T	CCTTCCTG	CTTTCCTG	0.285864	0.170594	0.596768	-0.04	0.284805	0.545453	-0.545453
BCL11A	chr2_60495252_T_A	chr2	60495252	T	A	CCTTCCTG	CCATCCTG	0.285864	0.15294	0.535008	-0.09	0.00119644	2.92211	-2.92211
BCL11A	chr2_60495252_T_C	chr2	60495252	T	C	CCTTCCTG	CCCTCCTG				-0.07	0.000114759	3.94021	-3.94021
BCL11A	chr2_60495252_T_G	chr2	60495252	T	G	CCTTCCTG	CCGTCCTG				-0.05	0.318585	0.496775	-0.496775
BCL11A	chr2_60495253_T_A	chr2	60495253	T	A	CCTTCCTG	CCTACCTG				-0.05	0.0646525	1.18941	-1.18941
BCL11A	chr2_60495253_T_C	chr2	60495253	T	C	CCTTCCTG	CCTCCCTG				-0.01	0.871342	0.0598114	-0.0598114
BCL11A	chr2_60495253_T_G	chr2	60495253	T	G	CCTTCCTG	CCTGCCTG				-0.28	5.91038e-05	4.22838	-4.22838
BCL11A	chr2_60495254_C_A	chr2	60495254	C	A	CCTTCCTG	CCTTACTG				0.04	0.437425	0.359096	0.359096
BCL11A	chr2_60495254_C_G	chr2	60495254	C	G	CCTTCCTG	CCTTGCTG				0.23	0.055486	1.25582	1.25582
BCL11A	chr2_60495254_C_T	chr2	60495254	C	T	CCTTCCTG	CCTTTCTG				0.16	5.91038e-05	4.22838	4.22838
BCL11A	chr2_60495255_C_A	chr2	60495255	C	A	CCTTCCTG	CCTTCATG				-0.01	0.721785	0.141592	-0.141592
BCL11A	chr2_60495255_C_G	chr2	60495255	C	G	CCTTCCTG	CCTTCGTG				0	0.998962	0.000450926	0.000450926
BCL11A	chr2_60495255_C_T	chr2	60495255	C	T	CCTTCCTG	CCTTCTTG				0	0.975891	0.0105985	0.0105985
BCL11A	chr2_60495256_T_A	chr2	60495256	T	A	CCTTCCTG	CCTTCCAG	0.285864	0.100722	0.352341	-0.04	0.263316	0.579523	-0.579523
BCL11A	chr2_60495256_T_C	chr2	60495256	T	C	CCTTCCTG	CCTTCCCG	0.285864	0.124234	0.434593	-0.03	0.280421	0.55219	-0.55219
BCL11A	chr2_60495256_T_G	chr2	60495256	T	G	CCTTCCTG	CCTTCCGG	0.285864	0.500457	1.75068	0.11	0.0440925	1.35564	1.35564
BCL11A	chr2_60495257_G_A	chr2	60495257	G	A	CCTTCCTG	CCTTCCTA	0.285864	0.115149	0.40281	0.01	0.813894	0.0894321	0.0894321
BCL11A	chr2_60495257_G_C	chr2	60495257	G	C	CCTTCCTG	CCTTCCTC	0.285864	0.125584	0.439313	0.01	0.972819	0.011968	0.011968
BCL11A	chr2_60495257_G_T	chr2	60495257	G	T	CCTTCCTG	CCTTCCTT	0.285864	0.130331	0.455921	-0.03	0.668895	0.174642	-0.174642
BCL11A	chr2_60495258_G_A	chr2	60495258	G	A	GAGCCTGT	AAGCCTGT				0.14	5.91038e-05	4.22838	4.22838
BCL11A	chr2_60495258_G_C	chr2	60495258	G	C	GAGCCTGT	CAGCCTGT				0.03	0.822628	0.0847964	0.0847964
BCL11A	chr2_60495258_G_T	chr2	60495258	G	T	GAGCCTGT	TAGCCTGT				0.23	5.91038e-05	4.22838	4.22838
BCL11A	chr2_60495259_A_C	chr2	60495259	A	C	AGCCTGTG	CGCCTGTG				-0.06	0.281281	0.550859	-0.550859
BCL11A	chr2_60495259_A_G	chr2	60495259	A	G	AGCCTGTG	GGCCTGTG				0.04	0.0748441	1.12584	1.12584
BCL11A	chr2_60495259_A_T	chr2	60495259	A	T	AGCCTGTG	TGCCTGTG				0	0.93892	0.0273712	0.0273712
BCL11A	chr2_60495260_G_A	chr2	60495260	G	A	CTGGAGCC	CTGGAACC				-0.02	0.575979	0.239593	-0.239593
BCL11A	chr2_60495260_G_C	chr2	60495260	G	C	GCCTGTGA	CCCTGTGA				0.06	0.515034	0.288164	0.288164
BCL11A	chr2_60495260_G_T	chr2	60495260	G	T	CTGGAGCC	CTGGATCC				0.02	0.763201	0.117361	0.117361
BCL11A	chr2_60495261_C_A	chr2	60495261	C	A	CCTGTGAT	ACTGTGAT				-0.08	0.202991	0.692523	-0.692523
BCL11A	chr2_60495261_C_G	chr2	60495261	C	G	CCTGTGAT	GCTGTGAT				0.02	0.787907	0.103525	0.103525
BCL11A	chr2_60495261_C_T	chr2	60495261	C	T	CCTGTGAT	TCTGTGAT				0.01	0.741449	0.129919	0.129919
BCL11A	chr2_60495262_C_A	chr2	60495262	C	A	CTGTGATA	ATGTGATA				-0.05	0.149032	0.82672	-0.82672
BCL11A	chr2_60495262_C_G	chr2	60495262	C	G	CTGTGATA	GTGTGATA				-0.11	0.261469	0.58258	-0.58258
BCL11A	chr2_60495262_C_T	chr2	60495262	C	T	CTGTGATA	TTGTGATA				0	0.940708	0.0265452	0.0265452
BCL11A	chr2_60495263_T_A	chr2	60495263	T	A	TGTGATAA	AGTGATAA				0	0.933419	0.0299235	0.0299235
BCL11A	chr2_60495263_T_C	chr2	60495263	T	C	TGTGATAA	CGTGATAA				-0.03	0.169402	0.771082	-0.771082
BCL11A	chr2_60495263_T_G	chr2	60495263	T	G	TGTGATAA	GGTGATAA				0	0.956675	0.0192356	0.0192356
BCL11A	chr2_60495264_G_A	chr2	60495264	G	A	GTGATAAA	ATGATAAA				-0.07	0.00192113	2.71644	-2.71644
BCL11A	chr2_60495264_G_C	chr2	60495264	G	C	GTGATAAA	CTGATAAA				0.04	0.60132	0.220895	0.220895
BCL11A	chr2_60495264_G_T	chr2	60495264	G	T	GTGATAAA	TTGATAAA				0.05	0.591821	0.22781	0.22781
BCL11A	chr2_60495265_T_A	chr2	60495265	T	A	TGATAAAA	AGATAAAA				-0.01	0.816087	0.0882634	-0.0882634
BCL11A	chr2_60495265_T_C	chr2	60495265	T	C	TGATAAAA	CGATAAAA				-0.01	0.587534	0.230967	-0.230967
BCL11A	chr2_60495265_T_G	chr2	60495265	T	G	TGTGATAA	TGGGATAA				-0.01	0.859735	0.0656356	-0.0656356
BCL11A	chr2_60495266_G_A	chr2	60495266	G	A	GATAAAAG	AATAAAAG				0	0.970167	0.0131536	0.0131536
BCL11A	chr2_60495266_G_C	chr2	60495266	G	C	GATAAAAG	CATAAAAG				0.19	0.0501308	1.2999	1.2999
BCL11A	chr2_60495266_G_T	chr2	60495266	G	T	GATAAAAG	TATAAAAG				-0.12	0.179099	0.746908	-0.746908
BCL11A	chr2_60495267_A_C	chr2	60495267	A	C	ATAAAAGC	CTAAAAGC				0.04	0.720329	0.142469	0.142469
BCL11A	chr2_60495267_A_G	chr2	60495267	A	G	ATAAAAGC	GTAAAAGC				-0.03	0.0959393	1.018	-1.018
BCL11A	chr2_60495267_A_T	chr2	60495267	A	T	ATAAAAGC	TTAAAAGC				0.01	0.909047	0.0414137	0.0414137
BCL11A	chr2_60495268_T_A	chr2	60495268	T	A	TAAAAGCA	AAAAAGCA				-0.01	0.772782	0.111943	-0.111943
BCL11A	chr2_60495268_T_C	chr2	60495268	T	C	TAAAAGCA	CAAAAGCA				0	0.968482	0.0139086	0.0139086
BCL11A	chr2_60495268_T_G	chr2	60495268	T	G	TAAAAGCA	GAAAAGCA				0	0.998565	0.000623587	0.000623587
BCL11A	chr2_60495269_A_C	chr2	60495269	A	C	AAAAGCAA	CAAAGCAA				0.07	0.565876	0.247279	0.247279
BCL11A	chr2_60495269_A_G	chr2	60495269	A	G	AAAAGCAA	GAAAGCAA				-0.01	0.639444	0.194197	-0.194197
BCL11A	chr2_60495269_A_T	chr2	60495269	A	T	AAAAGCAA	TAAAGCAA				-0.03	0.621767	0.206373	-0.206373
BCL11A	chr2_60495270_A_C	chr2	60495270	A	C	AAAGCAAC	CAAGCAAC				-0.1	0.0296696	1.52769	-1.52769
BCL11A	chr2_60495270_A_G	chr2	60495270	A	G	AAAGCAAC	GAAGCAAC				-0.02	0.398504	0.399567	-0.399567
BCL11A	chr2_60495270_A_T	chr2	60495270	A	T	AAAGCAAC	TAAGCAAC				-0.02	0.523092	0.281422	-0.281422
BCL11A	chr2_60495271_A_C	chr2	60495271	A	C	AAGCAACT	CAGCAACT				0	0.985941	0.00614905	0.00614905
BCL11A	chr2_60495271_A_G	chr2	60495271	A	G	AAGCAACT	GAGCAACT				0.06	0.00022218	3.6533	3.6533
BCL11A	chr2_60495271_A_T	chr2	60495271	A	T	AAGCAACT	TAGCAACT				-0.03	0.419516	0.377252	-0.377252
BCL11A	chr2_60495272_A_C	chr2	60495272	A	C	AGCAACTG	CGCAACTG				-0.09	0.0572883	1.24193	-1.24193
BCL11A	chr2_60495272_A_G	chr2	60495272	A	G	AGCAACTG	GGCAACTG				0	0.961115	0.0172244	0.0172244
BCL11A	chr2_60495272_A_T	chr2	60495272	A	T	AGCAACTG	TGCAACTG				-0.06	0.128237	0.891986	-0.891986
BCL11A	chr2_60495273_G_A	chr2	60495273	G	A	GCAACTGT	ACAACTGT				0.04	0.141966	0.847816	0.847816
BCL11A	chr2_60495273_G_C	chr2	60495273	G	C	GCAACTGT	CCAACTGT				-0.04	0.672477	0.172322	-0.172322
BCL11A	chr2_60495273_G_T	chr2	60495273	G	T	GCAACTGT	TCAACTGT				0.05	0.206036	0.686058	0.686058
BCL11A	chr2_60495274_C_A	chr2	60495274	C	A	CAACTGTT	AAACTGTT				0.13	0.290641	0.536643	0.536643
BCL11A	chr2_60495274_C_G	chr2	60495274	C	G	AAGCAACT	AAGGAACT				-0.05	0.512315	0.290463	-0.290463
BCL11A	chr2_60495274_C_T	chr2	60495274	C	T	CAACTGTT	TAACTGTT				0	0.958965	0.018197	0.018197
BCL11A	chr2_60495275_A_C	chr2	60495275	A	C	AACTGTTA	CACTGTTA				-0.02	0.837289	0.0771246	-0.0771246
BCL11A	chr2_60495275_A_G	chr2	60495275	A	G	AACTGTTA	GACTGTTA				0.01	0.771949	0.112411	0.112411
BCL11A	chr2_60495275_A_T	chr2	60495275	A	T	AACTGTTA	TACTGTTA				-0.05	0.12913	0.888972	-0.888972
BCL11A	chr2_60495276_A_C	chr2	60495276	A	C	ACTGTTAG	CCTGTTAG				-0.07	0.45817	0.338973	-0.338973
BCL11A	chr2_60495276_A_G	chr2	60495276	A	G	ACTGTTAG	GCTGTTAG				0.03	0.213386	0.670834	0.670834
BCL11A	chr2_60495276_A_T	chr2	60495276	A	T	ACTGTTAG	TCTGTTAG				-0.08	0.00142501	2.84618	-2.84618
BCL11A	chr2_60495277_C_A	chr2	60495277	C	A	CTGTTAGC	ATGTTAGC				-0.07	0.0913048	1.03951	-1.03951
BCL11A	chr2_60495277_C_G	chr2	60495277	C	G	CTGTTAGC	GTGTTAGC				0.02	0.76392	0.116952	0.116952
BCL11A	chr2_60495277_C_T	chr2	60495277	C	T	CTGTTAGC	TTGTTAGC				-0.02	0.509296	0.29303	-0.29303
BCL11A	chr2_60495278_T_A	chr2	60495278	T	A	TGTTAGCT	AGTTAGCT				-0.04	0.125197	0.902405	-0.902405
BCL11A	chr2_60495278_T_C	chr2	60495278	T	C	TGTTAGCT	CGTTAGCT				0.01	0.710426	0.148481	0.148481
BCL11A	chr2_60495278_T_G	chr2	60495278	T	G	TGTTAGCT	GGTTAGCT				0.01	0.869037	0.0609615	0.0609615
BCL11A	chr2_60495279_G_A	chr2	60495279	G	A	GTTAGCTT	ATTAGCTT				-0.09	0.000114759	3.94021	-3.94021
BCL11A	chr2_60495279_G_C	chr2	60495279	G	C	GTTAGCTT	CTTAGCTT				0	0.973994	0.0114437	0.0114437
BCL11A	chr2_60495279_G_T	chr2	60495279	G	T	GTTAGCTT	TTTAGCTT				-0.02	0.90705	0.0423689	-0.0423689
BCL11A	chr2_60495280_T_A	chr2	60495280	T	A	TTAGCTTG	ATAGCTTG				-0.03	0.364533	0.438263	-0.438263
BCL11A	chr2_60495280_T_C	chr2	60495280	T	C	TTAGCTTG	CTAGCTTG				0	0.900214	0.0456541	0.0456541
BCL11A	chr2_60495280_T_G	chr2	60495280	T	G	TTAGCTTG	GTAGCTTG				0.05	0.553469	0.256907	0.256907
BCL11A	chr2_60495281_T_A	chr2	60495281	T	A	TAGCTTGC	AAGCTTGC				-0.02	0.726186	0.138952	-0.138952
BCL11A	chr2_60495281_T_C	chr2	60495281	T	C	TAGCTTGC	CAGCTTGC				0.01	0.824834	0.0836337	0.0836337
BCL11A	chr2_60495281_T_G	chr2	60495281	T	G	TAGCTTGC	GAGCTTGC				0.13	0.359343	0.44449	0.44449
BCL11A	chr2_60495282_A_C	chr2	60495282	A	C	AGCTTGCA	CGCTTGCA				-0.07	0.572311	0.242368	-0.242368
BCL11A	chr2_60495282_A_G	chr2	60495282	A	G	AGCTTGCA	GGCTTGCA				-0.03	0.180798	0.742807	-0.742807
BCL11A	chr2_60495282_A_T	chr2	60495282	A	T	AGCTTGCA	TGCTTGCA				0.06	0.255278	0.592987	0.592987
BCL11A	chr2_60495283_G_A	chr2	60495283	G	A	GCTTGCAC	ACTTGCAC				-0.04	0.149675	0.824852	-0.824852
BCL11A	chr2_60495283_G_C	chr2	60495283	G	C	GCTTGCAC	CCTTGCAC				-0.12	0.130082	0.885783	-0.885783
BCL11A	chr2_60495283_G_T	chr2	60495283	G	T	GCTTGCAC	TCTTGCAC				-0.01	0.942845	0.0255598	-0.0255598
BCL11A	chr2_60495284_C_A	chr2	60495284	C	A	CTTGCACT	ATTGCACT				0.02	0.806536	0.0933762	0.0933762
BCL11A	chr2_60495284_C_G	chr2	60495284	C	G	CTTGCACT	GTTGCACT				0.01	0.889696	0.0507584	0.0507584
BCL11A	chr2_60495284_C_T	chr2	60495284	C	T	CTTGCACT	TTTGCACT				0.02	0.597491	0.223668	0.223668
BCL11A	chr2_60495285_T_A	chr2	60495285	T	A	TTGCACTA	ATGCACTA				-0.06	0.0285027	1.54511	-1.54511
BCL11A	chr2_60495285_T_C	chr2	60495285	T	C	TTGCACTA	CTGCACTA				-0.01	0.639399	0.194228	-0.194228
BCL11A	chr2_60495285_T_G	chr2	60495285	T	G	TTGCACTA	GTGCACTA				0.02	0.830066	0.0808875	0.0808875
BCL11A	chr2_60495286_T_A	chr2	60495286	T	A	TGCACTAG	AGCACTAG				0.01	0.734941	0.133747	0.133747
BCL11A	chr2_60495286_T_C	chr2	60495286	T	C	TGCACTAG	CGCACTAG				0.01	0.858059	0.0664829	0.0664829
BCL11A	chr2_60495286_T_G	chr2	60495286	T	G	TGCACTAG	GGCACTAG				0.18	0.0141624	1.84886	1.84886
BCL11A	chr2_60495287_G_A	chr2	60495287	G	A	GCACTAGA	ACACTAGA				0.01	0.628886	0.201428	0.201428
BCL11A	chr2_60495287_G_C	chr2	60495287	G	C	GCTTGCAC	GCTTCCAC				-0.02	0.824808	0.0836473	-0.0836473
BCL11A	chr2_60495287_G_T	chr2	60495287	G	T	GCACTAGA	TCACTAGA				-0.05	0.543898	0.264482	-0.264482
BCL11A	chr2_60495288_C_A	chr2	60495288	C	A	CACTAGAC	AACTAGAC				-0.06	0.453855	0.343083	-0.343083
BCL11A	chr2_60495288_C_G	chr2	60495288	C	G	CACTAGAC	GACTAGAC				0.02	0.855964	0.0675445	0.0675445
BCL11A	chr2_60495288_C_T	chr2	60495288	C	T	CACTAGAC	TACTAGAC				-0.01	0.801057	0.0963365	-0.0963365
BCL11A	chr2_60495289_A_C	chr2	60495289	A	C	ACTAGACT	CCTAGACT				-0.06	0.412028	0.385073	-0.385073
BCL11A	chr2_60495289_A_G	chr2	60495289	A	G	ACTAGACT	GCTAGACT				-0.04	0.0244135	1.61237	-1.61237
BCL11A	chr2_60495289_A_T	chr2	60495289	A	T	ACTAGACT	TCTAGACT				-0.84	5.91038e-05	4.22838	-4.22838
BCL11A	chr2_60495290_C_A	chr2	60495290	C	A	CTAGACTA	ATAGACTA				-0.05	0.380156	0.420038	-0.420038
BCL11A	chr2_60495290_C_G	chr2	60495290	C	G	CTAGACTA	GTAGACTA				-0.1	0.0181089	1.74211	-1.74211
BCL11A	chr2_60495290_C_T	chr2	60495290	C	T	CTAGACTA	TTAGACTA				0	0.971127	0.0127239	0.0127239
BCL11A	chr2_60495291_T_A	chr2	60495291	T	A	TAGACTAG	AAGACTAG				0	0.944142	0.0249628	0.0249628
BCL11A	chr2_60495291_T_C	chr2	60495291	T	C	TAGACTAG	CAGACTAG				-0.01	0.810729	0.0911243	-0.0911243
BCL11A	chr2_60495291_T_G	chr2	60495291	T	G	TAGACTAG	GAGACTAG				-0.04	0.772005	0.11238	-0.11238
BCL11A	chr2_60495292_A_C	chr2	60495292	A	C	AGACTAGC	CGACTAGC				0.12	0.135464	0.868177	0.868177
BCL11A	chr2_60495292_A_G	chr2	60495292	A	G	AGACTAGC	GGACTAGC				0	0.90412	0.0437738	0.0437738
BCL11A	chr2_60495292_A_T	chr2	60495292	A	T	AGACTAGC	TGACTAGC				-0.04	0.336586	0.472904	-0.472904
BCL11A	chr2_60495293_G_A	chr2	60495293	G	A	GACTAGCT	AACTAGCT				0.06	0.105343	0.977394	0.977394
BCL11A	chr2_60495293_G_C	chr2	60495293	G	C	GACTAGCT	CACTAGCT				-0.01	0.932533	0.0303356	-0.0303356
BCL11A	chr2_60495293_G_T	chr2	60495293	G	T	GACTAGCT	TACTAGCT				0	0.944097	0.0249834	0.0249834
BCL11A	chr2_60495294_A_C	chr2	60495294	A	C	ACTAGCTT	CCTAGCTT				0.07	0.38821	0.410933	0.410933
BCL11A	chr2_60495294_A_G	chr2	60495294	A	G	ACTAGCTT	GCTAGCTT				0.03	0.243176	0.614079	0.614079
BCL11A	chr2_60495294_A_T	chr2	60495294	A	T	ACTAGCTT	TCTAGCTT				-0.03	0.465636	0.331954	-0.331954
BCL11A	chr2_60495295_C_A	chr2	60495295	C	A	CTAGCTTC	ATAGCTTC				-0.07	0.335162	0.474745	-0.474745
BCL11A	chr2_60495295_C_G	chr2	60495295	C	G	CTAGCTTC	GTAGCTTC				0.01	0.886491	0.0523258	0.0523258
BCL11A	chr2_60495295_C_T	chr2	60495295	C	T	CTAGCTTC	TTAGCTTC				0.02	0.396887	0.401333	0.401333
BCL11A	chr2_60495296_T_A	chr2	60495296	T	A	TAGCTTCA	AAGCTTCA				0.01	0.85154	0.0697951	0.0697951
BCL11A	chr2_60495296_T_C	chr2	60495296	T	C	TAGCTTCA	CAGCTTCA				0	0.933159	0.0300442	0.0300442
BCL11A	chr2_60495296_T_G	chr2	60495296	T	G	TAGCTTCA	GAGCTTCA				0.19	0.0144782	1.83929	1.83929
BCL11A	chr2_60495297_A_C	chr2	60495297	A	C	AGCTTCAA	CGCTTCAA				0	0.997023	0.00129466	0.00129466
BCL11A	chr2_60495297_A_G	chr2	60495297	A	G	AGCTTCAA	GGCTTCAA				0	0.973896	0.0114875	0.0114875
BCL11A	chr2_60495297_A_T	chr2	60495297	A	T	AGCTTCAA	TGCTTCAA				-0.02	0.682953	0.165609	-0.165609
BCL11A	chr2_60495298_G_A	chr2	60495298	G	A	GCTTCAAA	ACTTCAAA				0.03	0.306854	0.513068	0.513068
BCL11A	chr2_60495298_G_C	chr2	60495298	G	C	GCTTCAAA	CCTTCAAA				-0.04	0.58346	0.233989	-0.233989
BCL11A	chr2_60495298_G_T	chr2	60495298	G	T	GCTTCAAA	TCTTCAAA				0.06	0.186368	0.729629	0.729629
BCL11A	chr2_60495299_C_A	chr2	60495299	C	A	CTTCAAAG	ATTCAAAG				0.01	0.873531	0.0587218	0.0587218
BCL11A	chr2_60495299_C_G	chr2	60495299	C	G	CTTCAAAG	GTTCAAAG				-0.1	0.179781	0.745255	-0.745255
BCL11A	chr2_60495299_C_T	chr2	60495299	C	T	CTTCAAAG	TTTCAAAG				0.06	0.00831361	2.08021	2.08021
BCL11A	chr2_60495300_T_A	chr2	60495300	T	A	TTCAAAGT	ATCAAAGT				-0.03	0.405362	0.392157	-0.392157
BCL11A	chr2_60495300_T_C	chr2	60495300	T	C	TTCAAAGT	CTCAAAGT				0.02	0.344367	0.462979	0.462979
BCL11A	chr2_60495300_T_G	chr2	60495300	T	G	TTCAAAGT	GTCAAAGT				0.01	0.925047	0.0338362	0.0338362
BCL11A	chr2_60495301_T_A	chr2	60495301	T	A	TCAAAGTT	ACAAAGTT				-0.03	0.417733	0.379101	-0.379101
BCL11A	chr2_60495301_T_C	chr2	60495301	T	C	TCAAAGTT	CCAAAGTT				0	0.949548	0.0224831	0.0224831
BCL11A	chr2_60495301_T_G	chr2	60495301	T	G	TCAAAGTT	GCAAAGTT				-0.07	0.461442	0.335883	-0.335883
BCL11A	chr2_60495302_C_A	chr2	60495302	C	A	CAAAGTTG	AAAAGTTG				0.12	0.424755	0.371862	0.371862
BCL11A	chr2_60495302_C_G	chr2	60495302	C	G	CAAAGTTG	GAAAGTTG				0.02	0.910403	0.0407663	0.0407663
BCL11A	chr2_60495302_C_T	chr2	60495302	C	T	CAAAGTTG	TAAAGTTG				0.04	0.306303	0.513849	0.513849
BCL11A	chr2_60495303_A_C	chr2	60495303	A	C	GCTTCAAA	GCTTCCAA				-0.08	0.354034	0.450956	-0.450956
BCL11A	chr2_60495303_A_G	chr2	60495303	A	G	AAAGTTGT	GAAGTTGT				0.01	0.763957	0.116931	0.116931
BCL11A	chr2_60495303_A_T	chr2	60495303	A	T	AAAGTTGT	TAAGTTGT				0	0.958988	0.018187	0.018187
BCL11A	chr2_60495304_A_C	chr2	60495304	A	C	AAGTTGTA	CAGTTGTA				-0.01	0.882737	0.0541685	-0.0541685
BCL11A	chr2_60495304_A_G	chr2	60495304	A	G	AAGTTGTA	GAGTTGTA				0	0.956751	0.0192009	0.0192009
BCL11A	chr2_60495304_A_T	chr2	60495304	A	T	AAGTTGTA	TAGTTGTA				0	0.947589	0.0233802	0.0233802
BCL11A	chr2_60495305_A_C	chr2	60495305	A	C	AGTTGTAT	CGTTGTAT				0.01	0.916166	0.0380256	0.0380256
BCL11A	chr2_60495305_A_G	chr2	60495305	A	G	AGTTGTAT	GGTTGTAT				0	0.953999	0.0204519	0.0204519
BCL11A	chr2_60495305_A_T	chr2	60495305	A	T	AGTTGTAT	TGTTGTAT				0.01	0.747009	0.126674	0.126674
BCL11A	chr2_60495306_G_A	chr2	60495306	G	A	GTTGTATT	ATTGTATT				0.02	0.596182	0.224621	0.224621
BCL11A	chr2_60495306_G_C	chr2	60495306	G	C	GTTGTATT	CTTGTATT				-0.04	0.516068	0.287293	-0.287293
BCL11A	chr2_60495306_G_T	chr2	60495306	G	T	GTTGTATT	TTTGTATT				0.02	0.646929	0.189143	0.189143
BCL11A	chr2_60495307_T_A	chr2	60495307	T	A	TTGTATTG	ATGTATTG				-0.03	0.297932	0.525883	-0.525883
BCL11A	chr2_60495307_T_C	chr2	60495307	T	C	TTGTATTG	CTGTATTG				0	0.916102	0.038056	0.038056
BCL11A	chr2_60495307_T_G	chr2	60495307	T	G	TTGTATTG	GTGTATTG				-0.11	0.183858	0.735518	-0.735518
BCL11A	chr2_60495308_T_A	chr2	60495308	T	A	TGTATTGA	AGTATTGA				0.04	0.280049	0.552766	0.552766
BCL11A	chr2_60495308_T_C	chr2	60495308	T	C	TGTATTGA	CGTATTGA				-0.04	0.0282389	1.54915	-1.54915
BCL11A	chr2_60495308_T_G	chr2	60495308	T	G	TGTATTGA	GGTATTGA				-0.03	0.702347	0.153448	-0.153448
BCL11A	chr2_60495309_G_A	chr2	60495309	G	A	GTATTGAC	ATATTGAC				0	0.997757	0.000975127	0.000975127
BCL11A	chr2_60495309_G_C	chr2	60495309	G	C	GTATTGAC	CTATTGAC				0	0.985116	0.0065127	0.0065127
BCL11A	chr2_60495309_G_T	chr2	60495309	G	T	GTATTGAC	TTATTGAC				0.02	0.909928	0.0409929	0.0409929
BCL11A	chr2_60495310_T_A	chr2	60495310	T	A	TATTGACC	AATTGACC				-0.02	0.581486	0.23546	-0.23546
BCL11A	chr2_60495310_T_C	chr2	60495310	T	C	TATTGACC	CATTGACC				-0.02	0.598796	0.222721	-0.222721
BCL11A	chr2_60495310_T_G	chr2	60495310	T	G	TTGTATTG	TTGGATTG				0.11	0.216276	0.664992	0.664992
BCL11A	chr2_60495311_A_C	chr2	60495311	A	C	ATTGACCC	CTTGACCC				-0.2	0.109462	0.960739	-0.960739
BCL11A	chr2_60495311_A_G	chr2	60495311	A	G	ATTGACCC	GTTGACCC				0.03	0.34519	0.461942	0.461942
BCL11A	chr2_60495311_A_T	chr2	60495311	A	T	ATTGACCC	TTTGACCC				0.04	0.324615	0.488631	0.488631
BCL11A	chr2_60495312_T_A	chr2	60495312	T	A	TTGACCCT	ATGACCCT				0.07	0.00919579	2.03641	2.03641
BCL11A	chr2_60495312_T_C	chr2	60495312	T	C	TTGACCCT	CTGACCCT				-0.02	0.327168	0.485229	-0.485229
BCL11A	chr2_60495312_T_G	chr2	60495312	T	G	TTGACCCT	GTGACCCT				0.02	0.860785	0.0651052	0.0651052
BCL11A	chr2_60495313_T_A	chr2	60495313	T	A	TGACCCTG	AGACCCTG				0.02	0.61567	0.210652	0.210652
BCL11A	chr2_60495313_T_C	chr2	60495313	T	C	TGACCCTG	CGACCCTG				-0.02	0.477689	0.320855	-0.320855
BCL11A	chr2_60495313_T_G	chr2	60495313	T	G	TGACCCTG	GGACCCTG				-0.06	0.571287	0.243146	-0.243146
BCL11A	chr2_60495314_G_A	chr2	60495314	G	A	GACCCTGG	AACCCTGG				0.04	0.365885	0.436655	0.436655
BCL11A	chr2_60495314_G_C	chr2	60495314	G	C	GACCCTGG	CACCCTGG				0.15	0.491685	0.308313	0.308313
BCL11A	chr2_60495314_G_T	chr2	60495314	G	T	GACCCTGG	TACCCTGG				-0.08	0.391648	0.407104	-0.407104
BCL11A	chr2_60495315_A_C	chr2	60495315	A	C	ACCCTGGT	CCCCTGGT				-0.05	0.528083	0.277298	-0.277298
BCL11A	chr2_60495315_A_G	chr2	60495315	A	G	ACCCTGGT	GCCCTGGT				-0.03	0.189649	0.72205	-0.72205
BCL11A	chr2_60495315_A_T	chr2	60495315	A	T	ACCCTGGT	TCCCTGGT				0.02	0.560735	0.251243	0.251243
BCL11A	chr2_60495316_C_A	chr2	60495316	C	A	CCCTGGTG	ACCTGGTG				0.02	0.858602	0.0662083	0.0662083
BCL11A	chr2_60495316_C_G	chr2	60495316	C	G	CCCTGGTG	GCCTGGTG				-0.06	0.13469	0.870666	-0.870666
BCL11A	chr2_60495316_C_T	chr2	60495316	C	T	TGACCCTG	TGATCCTG				-0.03	0.35624	0.448257	-0.448257
BCL11A	chr2_60495317_C_A	chr2	60495317	C	A	CCTGGTGT	ACTGGTGT				0	0.950201	0.0221843	0.0221843
BCL11A	chr2_60495317_C_G	chr2	60495317	C	G	CCTGGTGT	GCTGGTGT				-0.12	0.0267889	1.57204	-1.57204
BCL11A	chr2_60495317_C_T	chr2	60495317	C	T	CCTGGTGT	TCTGGTGT				0	0.923186	0.0347107	0.0347107
BCL11A	chr2_60495318_C_A	chr2	60495318	C	A	CTGGTGTG	ATGGTGTG				-0.04	0.0883488	1.0538	-1.0538
BCL11A	chr2_60495318_C_G	chr2	60495318	C	G	CTGGTGTG	GTGGTGTG				-0.06	0.460479	0.33679	-0.33679
BCL11A	chr2_60495318_C_T	chr2	60495318	C	T	CTGGTGTG	TTGGTGTG				-0.05	0.154778	0.810292	-0.810292
BCL11A	chr2_60495319_T_A	chr2	60495319	T	A	TGGTGTGT	AGGTGTGT				0.03	0.430284	0.366245	0.366245
BCL11A	chr2_60495319_T_C	chr2	60495319	T	C	TGGTGTGT	CGGTGTGT				0	0.898417	0.0465219	0.0465219
BCL11A	chr2_60495319_T_G	chr2	60495319	T	G	TGGTGTGT	GGGTGTGT				-0.05	0.431074	0.365448	-0.365448
BCL11A	chr2_60495320_G_A	chr2	60495320	G	A	GGTGTGTT	AGTGTGTT				-0.04	0.0880763	1.05514	-1.05514
BCL11A	chr2_60495320_G_C	chr2	60495320	G	C	GGTGTGTT	CGTGTGTT				-0.05	0.412614	0.384456	-0.384456
BCL11A	chr2_60495320_G_T	chr2	60495320	G	T	GGTGTGTT	TGTGTGTT				-0.08	0.0873277	1.05885	-1.05885
BCL11A	chr2_60495321_G_A	chr2	60495321	G	A	GTGTGTTA	ATGTGTTA				-0.03	0.156762	0.804759	-0.804759
BCL11A	chr2_60495321_G_C	chr2	60495321	G	C	GTGTGTTA	CTGTGTTA				-0.04	0.486811	0.31264	-0.31264
BCL11A	chr2_60495321_G_T	chr2	60495321	G	T	GTGTGTTA	TTGTGTTA				0	0.982521	0.00765803	0.00765803
BCL11A	chr2_60495322_T_A	chr2	60495322	T	A	TGTGTTAT	AGTGTTAT				-0.02	0.61767	0.209243	-0.209243
BCL11A	chr2_60495322_T_C	chr2	60495322	T	C	TGTGTTAT	CGTGTTAT				0.01	0.644941	0.19048	0.19048
BCL11A	chr2_60495322_T_G	chr2	60495322	T	G	TGTGTTAT	GGTGTTAT				-0.04	0.568458	0.245302	-0.245302
BCL11A	chr2_60495323_G_A	chr2	60495323	G	A	GTGTTATG	ATGTTATG				0.01	0.792157	0.101189	0.101189
BCL11A	chr2_60495323_G_C	chr2	60495323	G	C	GTGTTATG	CTGTTATG				-0.09	0.0575832	1.2397	-1.2397
BCL11A	chr2_60495323_G_T	chr2	60495323	G	T	GTGTTATG	TTGTTATG				0.05	0.650257	0.186915	0.186915
BCL11A	chr2_60495324_T_A	chr2	60495324	T	A	TGTTATGT	AGTTATGT				-0.07	0.00412361	2.38472	-2.38472
BCL11A	chr2_60495324_T_C	chr2	60495324	T	C	TGTTATGT	CGTTATGT				-0.02	0.343679	0.463847	-0.463847
BCL11A	chr2_60495324_T_G	chr2	60495324	T	G	TGTTATGT	GGTTATGT				-0.05	0.377096	0.423548	-0.423548
BCL11A	chr2_60495325_G_A	chr2	60495325	G	A	GTTATGTC	ATTATGTC				0	0.925005	0.0338558	0.0338558
BCL11A	chr2_60495325_G_C	chr2	60495325	G	C	GTTATGTC	CTTATGTC				0.03	0.715661	0.145293	0.145293
BCL11A	chr2_60495325_G_T	chr2	60495325	G	T	GTTATGTC	TTTATGTC				0.07	0.270612	0.567653	0.567653
BCL11A	chr2_60495326_T_A	chr2	60495326	T	A	TTATGTCT	ATATGTCT				-0.06	0.0170153	1.76916	-1.76916
BCL11A	chr2_60495326_T_C	chr2	60495326	T	C	TTATGTCT	CTATGTCT				-0.03	0.227961	0.64214	-0.64214
BCL11A	chr2_60495326_T_G	chr2	60495326	T	G	TTATGTCT	GTATGTCT				-0.04	0.501881	0.2994	-0.2994
BCL11A	chr2_60495327_T_A	chr2	60495327	T	A	TATGTCTA	AATGTCTA				-0.08	0.104227	0.982021	-0.982021
BCL11A	chr2_60495327_T_C	chr2	60495327	T	C	TATGTCTA	CATGTCTA				-0.03	0.406852	0.390563	-0.390563
BCL11A	chr2_60495327_T_G	chr2	60495327	T	G	TATGTCTA	GATGTCTA				-0.09	0.394979	0.403425	-0.403425
BCL11A	chr2_60495328_A_C	chr2	60495328	A	C	ATGTCTAA	CTGTCTAA				-0.13	0.256833	0.590349	-0.590349
BCL11A	chr2_60495328_A_G	chr2	60495328	A	G	ATGTCTAA	GTGTCTAA				-0.01	0.709675	0.148941	-0.148941
BCL11A	chr2_60495328_A_T	chr2	60495328	A	T	ATGTCTAA	TTGTCTAA				0.04	0.324753	0.488447	0.488447
BCL11A	chr2_60495329_T_A	chr2	60495329	T	A	TGTCTAAG	AGTCTAAG				0.01	0.812878	0.0899748	0.0899748
BCL11A	chr2_60495329_T_C	chr2	60495329	T	C	TGTCTAAG	CGTCTAAG				0	0.873698	0.0586385	0.0586385
BCL11A	chr2_60495329_T_G	chr2	60495329	T	G	TGTCTAAG	GGTCTAAG				0	0.967828	0.0142017	0.0142017
BCL11A	chr2_60495330_G_A	chr2	60495330	G	A	GTCTAAGA	ATCTAAGA				0.01	0.870856	0.0600538	0.0600538
BCL11A	chr2_60495330_G_C	chr2	60495330	G	C	GTCTAAGA	CTCTAAGA				0.01	0.959817	0.0178114	0.0178114
BCL11A	chr2_60495330_G_T	chr2	60495330	G	T	GTCTAAGA	TTCTAAGA				0.12	0.380014	0.4202	0.4202
BCL11A	chr2_60495331_T_A	chr2	60495331	T	A	TCTAAGAG	ACTAAGAG				-0.06	0.0256571	1.59079	-1.59079
BCL11A	chr2_60495331_T_C	chr2	60495331	T	C	TCTAAGAG	CCTAAGAG				-0.01	0.690621	0.16076	-0.16076
BCL11A	chr2_60495331_T_G	chr2	60495331	T	G	TCTAAGAG	GCTAAGAG				0.07	0.282937	0.54831	0.54831
BCL11A	chr2_60495332_C_A	chr2	60495332	C	A	CTAAGAGT	ATAAGAGT				0.01	0.871712	0.0596271	0.0596271
BCL11A	chr2_60495332_C_G	chr2	60495332	C	G	CTAAGAGT	GTAAGAGT				0.03	0.75412	0.12256	0.12256
BCL11A	chr2_60495332_C_T	chr2	60495332	C	T	CTAAGAGT	TTAAGAGT				0.04	0.178221	0.749042	0.749042
BCL11A	chr2_60495333_T_A	chr2	60495333	T	A	TAAGAGTA	AAAGAGTA				0.01	0.782848	0.106323	0.106323
BCL11A	chr2_60495333_T_C	chr2	60495333	T	C	TAAGAGTA	CAAGAGTA				-0.02	0.562645	0.249765	-0.249765
BCL11A	chr2_60495333_T_G	chr2	60495333	T	G	TAAGAGTA	GAAGAGTA				0	0.971809	0.0124192	0.0124192
BCL11A	chr2_60495334_A_C	chr2	60495334	A	C	AAGAGTAG	CAGAGTAG				-0.02	0.900081	0.0457184	-0.0457184
BCL11A	chr2_60495334_A_G	chr2	60495334	A	G	AAGAGTAG	GAGAGTAG				-0.01	0.651474	0.186103	-0.186103
BCL11A	chr2_60495334_A_T	chr2	60495334	A	T	AAGAGTAG	TAGAGTAG				-0.04	0.444222	0.3524	-0.3524
BCL11A	chr2_60495335_A_C	chr2	60495335	A	C	AGAGTAGA	CGAGTAGA				0.02	0.806394	0.0934529	0.0934529
BCL11A	chr2_60495335_A_G	chr2	60495335	A	G	AGAGTAGA	GGAGTAGA				0	0.932262	0.0304621	0.0304621
BCL11A	chr2_60495335_A_T	chr2	60495335	A	T	AGAGTAGA	TGAGTAGA				-0.05	0.0928272	1.03232	-1.03232
BCL11A	chr2_60495336_G_A	chr2	60495336	G	A	GAGTAGAT	AAGTAGAT				0.03	0.5196	0.284331	0.284331
BCL11A	chr2_60495336_G_C	chr2	60495336	G	C	GAGTAGAT	CAGTAGAT				0	0.981524	0.00809896	0.00809896
BCL11A	chr2_60495336_G_T	chr2	60495336	G	T	GAGTAGAT	TAGTAGAT				-0.02	0.683622	0.165184	-0.165184
BCL11A	chr2_60495337_A_C	chr2	60495337	A	C	AGTAGATG	CGTAGATG				-0.07	0.464473	0.333039	-0.333039
BCL11A	chr2_60495337_A_G	chr2	60495337	A	G	AGTAGATG	GGTAGATG				0.01	0.773888	0.111322	0.111322
BCL11A	chr2_60495337_A_T	chr2	60495337	A	T	AGTAGATG	TGTAGATG				-0.01	0.832642	0.0795418	-0.0795418
BCL11A	chr2_60495338_G_A	chr2	60495338	G	A	GTAGATGC	ATAGATGC				-0.01	0.841149	0.0751272	-0.0751272
BCL11A	chr2_60495338_G_C	chr2	60495338	G	C	GTAGATGC	CTAGATGC				0.03	0.716682	0.144674	0.144674
BCL11A	chr2_60495338_G_T	chr2	60495338	G	T	GTAGATGC	TTAGATGC				0.06	0.0891702	1.04978	1.04978
BCL11A	chr2_60495339_T_A	chr2	60495339	T	A	TAGATGCC	AAGATGCC				-0.04	0.241306	0.617431	-0.617431
BCL11A	chr2_60495339_T_C	chr2	60495339	T	C	TAGATGCC	CAGATGCC				-0.02	0.573523	0.241449	-0.241449
BCL11A	chr2_60495339_T_G	chr2	60495339	T	G	TAGATGCC	GAGATGCC				-0.01	0.934522	0.0294107	-0.0294107
BCL11A	chr2_60495340_A_C	chr2	60495340	A	C	AGATGCCA	CGATGCCA				-0.06	0.591281	0.228206	-0.228206
BCL11A	chr2_60495340_A_G	chr2	60495340	A	G	GTAGATGC	GTGGATGC				0	0.91648	0.0378768	0.0378768
BCL11A	chr2_60495340_A_T	chr2	60495340	A	T	AGATGCCA	TGATGCCA				0	0.959177	0.0181012	0.0181012
BCL11A	chr2_60495341_G_A	chr2	60495341	G	A	GATGCCAT	AATGCCAT				0.02	0.714586	0.145946	0.145946
BCL11A	chr2_60495341_G_C	chr2	60495341	G	C	GATGCCAT	CATGCCAT				0.13	0.292819	0.533401	0.533401
BCL11A	chr2_60495341_G_T	chr2	60495341	G	T	GATGCCAT	TATGCCAT				0.1	0.00449452	2.34732	2.34732
BCL11A	chr2_60495342_A_C	chr2	60495342	A	C	ATGCCATA	CTGCCATA				0.07	0.387584	0.411634	0.411634
BCL11A	chr2_60495342_A_G	chr2	60495342	A	G	ATGCCATA	GTGCCATA				0	0.96235	0.0166668	0.0166668
BCL11A	chr2_60495342_A_T	chr2	60495342	A	T	ATGCCATA	TTGCCATA				0.02	0.619532	0.207936	0.207936
BCL11A	chr2_60495343_T_A	chr2	60495343	T	A	TGCCATAT	AGCCATAT				0	0.969453	0.0134731	0.0134731
BCL11A	chr2_60495343_T_C	chr2	60495343	T	C	TGCCATAT	CGCCATAT				0	0.962061	0.0167972	0.0167972
BCL11A	chr2_60495343_T_G	chr2	60495343	T	G	TGCCATAT	GGCCATAT				0.03	0.801442	0.096128	0.096128
BCL11A	chr2_60495344_G_A	chr2	60495344	G	A	GCCATATC	ACCATATC				0.04	0.0685492	1.164	1.164
BCL11A	chr2_60495344_G_C	chr2	60495344	G	C	AGATGCCA	AGATCCCA				0	0.990543	0.00412675	0.00412675
BCL11A	chr2_60495344_G_T	chr2	60495344	G	T	GATGCCAT	GATTCCAT				0.07	0.55085	0.258967	0.258967
BCL11A	chr2_60495345_C_A	chr2	60495345	C	A	CCATATCT	ACATATCT				0	0.994457	0.00241395	0.00241395
BCL11A	chr2_60495345_C_G	chr2	60495345	C	G	CCATATCT	GCATATCT				0.02	0.710797	0.148254	0.148254
BCL11A	chr2_60495345_C_T	chr2	60495345	C	T	CCATATCT	TCATATCT				0.02	0.467443	0.330271	0.330271
BCL11A	chr2_60495346_C_A	chr2	60495346	C	A	CATATCTC	AATATCTC				0.02	0.872494	0.0592376	0.0592376
BCL11A	chr2_60495346_C_G	chr2	60495346	C	G	CATATCTC	GATATCTC				0.06	0.632335	0.199053	0.199053
BCL11A	chr2_60495346_C_T	chr2	60495346	C	T	CATATCTC	TATATCTC				0.04	0.161397	0.792103	0.792103
BCL11A	chr2_60495347_A_C	chr2	60495347	A	C	ATATCTCT	CTATCTCT				-0.13	0.109256	0.961556	-0.961556
BCL11A	chr2_60495347_A_G	chr2	60495347	A	G	ATATCTCT	GTATCTCT				0.03	0.241964	0.616249	0.616249
BCL11A	chr2_60495347_A_T	chr2	60495347	A	T	ATATCTCT	TTATCTCT				0.02	0.573279	0.241634	0.241634
BCL11A	chr2_60495348_T_A	chr2	60495348	T	A	TATCTCTT	AATCTCTT				-0.01	0.874136	0.0584212	-0.0584212
BCL11A	chr2_60495348_T_C	chr2	60495348	T	C	TATCTCTT	CATCTCTT				0	0.966094	0.0149808	0.0149808
BCL11A	chr2_60495348_T_G	chr2	60495348	T	G	TATCTCTT	GATCTCTT				-0.01	0.934304	0.0295118	-0.0295118
BCL11A	chr2_60495349_A_C	chr2	60495349	A	C	ATCTCTTT	CTCTCTTT				-0.15	0.253947	0.595256	-0.595256
BCL11A	chr2_60495349_A_G	chr2	60495349	A	G	ATCTCTTT	GTCTCTTT				-0.01	0.840351	0.0755395	-0.0755395
BCL11A	chr2_60495349_A_T	chr2	60495349	A	T	ATCTCTTT	TTCTCTTT				0.07	0.0780641	1.10755	1.10755
BCL11A	chr2_60495350_T_A	chr2	60495350	T	A	TCTCTTTT	ACTCTTTT				0.01	0.912051	0.0399809	0.0399809
BCL11A	chr2_60495350_T_C	chr2	60495350	T	C	TCTCTTTT	CCTCTTTT				0	0.970566	0.0129748	0.0129748
BCL11A	chr2_60495350_T_G	chr2	60495350	T	G	TCTCTTTT	GCTCTTTT				0.05	0.698905	0.155582	0.155582
BCL11A	chr2_60495351_C_A	chr2	60495351	C	A	CTCTTTTC	ATCTTTTC				0.04	0.528109	0.277276	0.277276
BCL11A	chr2_60495351_C_G	chr2	60495351	C	G	CTCTTTTC	GTCTTTTC				0	0.994836	0.00224851	0.00224851
BCL11A	chr2_60495351_C_T	chr2	60495351	C	T	CTCTTTTC	TTCTTTTC				0	0.998238	0.000765935	0.000765935
BCL11A	chr2_60495352_T_A	chr2	60495352	T	A	TCTTTTCT	ACTTTTCT				0.01	0.736919	0.13258	0.13258
BCL11A	chr2_60495352_T_C	chr2	60495352	T	C	ATATCTCT	ATATCCCT				0.02	0.550343	0.259366	0.259366
BCL11A	chr2_60495352_T_G	chr2	60495352	T	G	TCTTTTCT	GCTTTTCT				0.15	0.017984	1.74511	1.74511
BCL11A	chr2_60495353_C_A	chr2	60495353	C	A	CTTTTCTG	ATTTTCTG				0	0.985255	0.00645122	0.00645122
BCL11A	chr2_60495353_C_G	chr2	60495353	C	G	CTTTTCTG	GTTTTCTG				0.15	0.515957	0.287387	0.287387
BCL11A	chr2_60495353_C_T	chr2	60495353	C	T	CTTTTCTG	TTTTTCTG				0.03	0.394071	0.404425	0.404425
BCL11A	chr2_60495354_T_A	chr2	60495354	T	A	TTTTCTGG	ATTTCTGG				0.02	0.519851	0.284121	0.284121
BCL11A	chr2_60495354_T_C	chr2	60495354	T	C	TTTTCTGG	CTTTCTGG				0	0.909616	0.041142	0.041142
BCL11A	chr2_60495354_T_G	chr2	60495354	T	G	TTTTCTGG	GTTTCTGG				0	0.98531	0.00642713	0.00642713
BCL11A	chr2_60495355_T_A	chr2	60495355	T	A	TTTCTGGC	ATTCTGGC				-0.03	0.578383	0.237784	-0.237784
BCL11A	chr2_60495355_T_C	chr2	60495355	T	C	TTTCTGGC	CTTCTGGC				-0.03	0.124883	0.903498	-0.903498
BCL11A	chr2_60495355_T_G	chr2	60495355	T	G	TTTCTGGC	GTTCTGGC				0.01	0.914966	0.0385951	0.0385951
BCL11A	chr2_60495356_T_A	chr2	60495356	T	A	TTCTGGCC	ATCTGGCC				-0.05	0.139648	0.854965	-0.854965
BCL11A	chr2_60495356_T_C	chr2	60495356	T	C	TTCTGGCC	CTCTGGCC				-0.05	0.00481405	2.31749	-2.31749
BCL11A	chr2_60495356_T_G	chr2	60495356	T	G	TTCTGGCC	GTCTGGCC				-0.09	0.17243	0.763388	-0.763388
BCL11A	chr2_60495357_T_A	chr2	60495357	T	A	TCTGGCCT	ACTGGCCT				-0.01	0.824516	0.0838008	-0.0838008
BCL11A	chr2_60495357_T_C	chr2	60495357	T	C	CTTTTCTG	CTTTCCTG				-0.01	0.798626	0.0976567	-0.0976567
BCL11A	chr2_60495357_T_G	chr2	60495357	T	G	TCTGGCCT	GCTGGCCT				0.02	0.87025	0.0603558	0.0603558
BCL11A	chr2_60495358_C_A	chr2	60495358	C	A	CTGGCCTA	ATGGCCTA				0	0.990537	0.00412924	0.00412924
BCL11A	chr2_60495358_C_G	chr2	60495358	C	G	CTGGCCTA	GTGGCCTA				-0.08	0.614266	0.211643	-0.211643
BCL11A	chr2_60495358_C_T	chr2	60495358	C	T	CTGGCCTA	TTGGCCTA				-0.01	0.889492	0.050858	-0.050858
BCL11A	chr2_60495359_T_A	chr2	60495359	T	A	TGGCCTAT	AGGCCTAT				-0.01	0.789549	0.102621	-0.102621
BCL11A	chr2_60495359_T_C	chr2	60495359	T	C	TTTTCTGG	TTTTCCGG				-0.01	0.60123	0.220959	-0.220959
BCL11A	chr2_60495359_T_G	chr2	60495359	T	G	TGGCCTAT	GGGCCTAT				0.04	0.64112	0.193061	0.193061
BCL11A	chr2_60495360_G_A	chr2	60495360	G	A	GGCCTATG	AGCCTATG				-0.01	0.883164	0.0539585	-0.0539585
BCL11A	chr2_60495360_G_C	chr2	60495360	G	C	GGCCTATG	CGCCTATG				-0.05	0.789432	0.102685	-0.102685
BCL11A	chr2_60495360_G_T	chr2	60495360	G	T	GGCCTATG	TGCCTATG				-0.13	0.0425724	1.37087	-1.37087
BCL11A	chr2_60495361_G_A	chr2	60495361	G	A	GCCTATGT	ACCTATGT				-0.04	0.186109	0.730233	-0.730233
BCL11A	chr2_60495361_G_C	chr2	60495361	G	C	GCCTATGT	CCCTATGT				0.08	0.269978	0.568671	0.568671
BCL11A	chr2_60495361_G_T	chr2	60495361	G	T	GCCTATGT	TCCTATGT				-0.02	0.767012	0.115198	-0.115198
BCL11A	chr2_60495362_C_A	chr2	60495362	C	A	CCTATGTT	ACTATGTT				0.06	0.354879	0.449919	0.449919
BCL11A	chr2_60495362_C_G	chr2	60495362	C	G	CCTATGTT	GCTATGTT				-0.06	0.239406	0.620865	-0.620865
BCL11A	chr2_60495362_C_T	chr2	60495362	C	T	CCTATGTT	TCTATGTT				-0.05	0.0141624	1.84886	-1.84886
BCL11A	chr2_60495363_C_A	chr2	60495363	C	A	CTATGTTA	ATATGTTA				0.03	0.273143	0.56361	0.56361
BCL11A	chr2_60495363_C_G	chr2	60495363	C	G	CTATGTTA	GTATGTTA				0.02	0.851731	0.0696977	0.0696977
BCL11A	chr2_60495363_C_T	chr2	60495363	C	T	CTATGTTA	TTATGTTA				-0.07	0.0242464	1.61535	-1.61535
BCL11A	chr2_60495364_T_A	chr2	60495364	T	A	TATGTTAT	AATGTTAT				0.01	0.90872	0.0415698	0.0415698
BCL11A	chr2_60495364_T_C	chr2	60495364	T	C	TATGTTAT	CATGTTAT				0	0.962913	0.0164131	0.0164131
BCL11A	chr2_60495364_T_G	chr2	60495364	T	G	TATGTTAT	GATGTTAT				0.06	0.599679	0.222081	0.222081
BCL11A	chr2_60495365_A_C	chr2	60495365	A	C	ATGTTATT	CTGTTATT				0.11	0.445763	0.350896	0.350896
BCL11A	chr2_60495365_A_G	chr2	60495365	A	G	ATGTTATT	GTGTTATT				0.02	0.433229	0.363283	0.363283
BCL11A	chr2_60495365_A_T	chr2	60495365	A	T	ATGTTATT	TTGTTATT				0.02	0.723128	0.140785	0.140785
BCL11A	chr2_60495366_T_A	chr2	60495366	T	A	TGTTATTA	AGTTATTA				0.03	0.370209	0.431553	0.431553
BCL11A	chr2_60495366_T_C	chr2	60495366	T	C	TGTTATTA	CGTTATTA				-0.02	0.579727	0.236777	-0.236777
BCL11A	chr2_60495366_T_G	chr2	60495366	T	G	TGTTATTA	GGTTATTA				0.14	0.0497652	1.30307	1.30307
BCL11A	chr2_60495367_G_A	chr2	60495367	G	A	GTTATTAC	ATTATTAC				0	0.957872	0.0186925	0.0186925
BCL11A	chr2_60495367_G_C	chr2	60495367	G	C	GTTATTAC	CTTATTAC				0.07	0.363674	0.439287	0.439287
BCL11A	chr2_60495367_G_T	chr2	60495367	G	T	GTTATTAC	TTTATTAC				0.12	0.447881	0.348837	0.348837
BCL11A	chr2_60495368_T_A	chr2	60495368	T	A	TTATTACC	ATATTACC				-0.02	0.573892	0.24117	-0.24117
BCL11A	chr2_60495368_T_C	chr2	60495368	T	C	TTATTACC	CTATTACC				0	0.927136	0.0328564	0.0328564
BCL11A	chr2_60495368_T_G	chr2	60495368	T	G	TTATTACC	GTATTACC				-0.03	0.709246	0.149203	-0.149203
BCL11A	chr2_60495369_T_A	chr2	60495369	T	A	TATTACCT	AATTACCT				0	0.969198	0.0135873	0.0135873
BCL11A	chr2_60495369_T_C	chr2	60495369	T	C	TATTACCT	CATTACCT				0	0.916166	0.0380256	0.0380256
BCL11A	chr2_60495369_T_G	chr2	60495369	T	G	TATTACCT	GATTACCT				0.15	0.155865	0.807251	0.807251
BCL11A	chr2_60495370_A_C	chr2	60495370	A	C	ATTACCTG	CTTACCTG				0.06	0.718853	0.14336	0.14336
BCL11A	chr2_60495370_A_G	chr2	60495370	A	G	ATTACCTG	GTTACCTG				-0.03	0.404309	0.393286	-0.393286
BCL11A	chr2_60495370_A_T	chr2	60495370	A	T	ATTACCTG	TTTACCTG				-0.01	0.910762	0.0405952	-0.0405952
BCL11A	chr2_60495371_T_A	chr2	60495371	T	A	TTACCTGT	ATACCTGT				0	0.955181	0.0199143	0.0199143
BCL11A	chr2_60495371_T_C	chr2	60495371	T	C	TTACCTGT	CTACCTGT				-0.02	0.476818	0.321647	-0.321647
BCL11A	chr2_60495371_T_G	chr2	60495371	T	G	TTACCTGT	GTACCTGT				-0.12	0.169355	0.771202	-0.771202
BCL11A	chr2_60495372_T_A	chr2	60495372	T	A	TACCTGTA	AACCTGTA				0.05	0.353367	0.451774	0.451774
BCL11A	chr2_60495372_T_C	chr2	60495372	T	C	TACCTGTA	CACCTGTA				-0.03	0.395738	0.402592	-0.402592
BCL11A	chr2_60495372_T_G	chr2	60495372	T	G	TACCTGTA	GACCTGTA				-0.07	0.713396	0.146669	-0.146669
BCL11A	chr2_60495373_A_C	chr2	60495373	A	C	TATTACCT	TATTCCCT				0.05	0.696749	0.156923	0.156923
BCL11A	chr2_60495373_A_G	chr2	60495373	A	G	ACCTGTAT	GCCTGTAT				0.11	5.91038e-05	4.22838	4.22838
BCL11A	chr2_60495373_A_T	chr2	60495373	A	T	ATTACCTG	ATTTCCTG				0.39	5.91038e-05	4.22838	4.22838
BCL11A	chr2_60495374_C_A	chr2	60495374	C	A	CCTGTATG	ACTGTATG				0.14	0.025601	1.59174	1.59174
BCL11A	chr2_60495374_C_G	chr2	60495374	C	G	CCTGTATG	GCTGTATG				0.01	0.856668	0.0671876	0.0671876
BCL11A	chr2_60495374_C_T	chr2	60495374	C	T	CCTGTATG	TCTGTATG				0.2	5.91038e-05	4.22838	4.22838
BCL11A	chr2_60495375_C_A	chr2	60495375	C	A	CTGTATGG	ATGTATGG				0.13	5.91038e-05	4.22838	4.22838
BCL11A	chr2_60495375_C_G	chr2	60495375	C	G	CTGTATGG	GTGTATGG				0.03	0.599037	0.222546	0.222546
BCL11A	chr2_60495375_C_T	chr2	60495375	C	T	CTGTATGG	TTGTATGG				0.12	5.91038e-05	4.22838	4.22838
BCL11A	chr2_60495376_T_A	chr2	60495376	T	A	TGTATGGA	AGTATGGA				0.04	0.204648	0.688993	0.688993
BCL11A	chr2_60495376_T_C	chr2	60495376	T	C	TGTATGGA	CGTATGGA				0.09	5.91038e-05	4.22838	4.22838
BCL11A	chr2_60495376_T_G	chr2	60495376	T	G	TGTATGGA	GGTATGGA				0.04	0.472456	0.325639	0.325639
BCL11A	chr2_60495377_G_A	chr2	60495377	G	A	GTATGGAC	ATATGGAC				0.01	0.682218	0.166077	0.166077
BCL11A	chr2_60495377_G_C	chr2	60495377	G	C	GTATGGAC	CTATGGAC				0.08	0.0904923	1.04339	1.04339
BCL11A	chr2_60495377_G_T	chr2	60495377	G	T	GTATGGAC	TTATGGAC				0.01	0.899918	0.0457972	0.0457972
BCL11A	chr2_60495378_T_A	chr2	60495378	T	A	TATGGACT	AATGGACT				0.02	0.778814	0.108566	0.108566
BCL11A	chr2_60495378_T_C	chr2	60495378	T	C	TATGGACT	CATGGACT				-0.03	0.207516	0.682948	-0.682948
BCL11A	chr2_60495378_T_G	chr2	60495378	T	G	CTGTATGG	CTGGATGG				0.2	0.044412	1.3525	1.3525
BCL11A	chr2_60495379_A_C	chr2	60495379	A	C	ATGGACTT	CTGGACTT				0.27	0.00632772	2.19875	2.19875
BCL11A	chr2_60495379_A_G	chr2	60495379	A	G	ATGGACTT	GTGGACTT				0.01	0.791224	0.1017	0.1017
BCL11A	chr2_60495379_A_T	chr2	60495379	A	T	ATGGACTT	TTGGACTT				-0.03	0.530672	0.275174	-0.275174
BCL11A	chr2_60495380_T_A	chr2	60495380	T	A	TGGACTTT	AGGACTTT				0.05	0.120764	0.918061	0.918061
BCL11A	chr2_60495380_T_C	chr2	60495380	T	C	TGGACTTT	CGGACTTT				-0.02	0.547007	0.262007	-0.262007
BCL11A	chr2_60495380_T_G	chr2	60495380	T	G	TGGACTTT	GGGACTTT				0.02	0.883222	0.05393	0.05393
BCL11A	chr2_60495381_G_A	chr2	60495381	G	A	GGACTTTG	AGACTTTG				-0.06	0.0947938	1.02322	-1.02322
BCL11A	chr2_60495381_G_C	chr2	60495381	G	C	GGACTTTG	CGACTTTG				0	0.98891	0.00484307	0.00484307
BCL11A	chr2_60495381_G_T	chr2	60495381	G	T	GGACTTTG	TGACTTTG				0.09	0.209419	0.678984	0.678984
BCL11A	chr2_60495382_G_A	chr2	60495382	G	A	GACTTTGC	AACTTTGC				0.01	0.887755	0.0517067	0.0517067
BCL11A	chr2_60495382_G_C	chr2	60495382	G	C	GACTTTGC	CACTTTGC				0.11	0.500172	0.300881	0.300881
BCL11A	chr2_60495382_G_T	chr2	60495382	G	T	GACTTTGC	TACTTTGC				-0.04	0.521918	0.282398	-0.282398
BCL11A	chr2_60495383_A_C	chr2	60495383	A	C	ACTTTGCA	CCTTTGCA				-0.08	0.34962	0.456404	-0.456404
BCL11A	chr2_60495383_A_G	chr2	60495383	A	G	ACTTTGCA	GCTTTGCA				-0.01	0.850892	0.0701254	-0.0701254
BCL11A	chr2_60495383_A_T	chr2	60495383	A	T	ACTTTGCA	TCTTTGCA				-0.03	0.378914	0.42146	-0.42146
BCL11A	chr2_60495384_C_A	chr2	60495384	C	A	ATGGACTT	ATGGAATT				0	0.994664	0.00232353	0.00232353
BCL11A	chr2_60495384_C_G	chr2	60495384	C	G	CTTTGCAC	GTTTGCAC				0.02	0.699284	0.155346	0.155346
BCL11A	chr2_60495384_C_T	chr2	60495384	C	T	ATGGACTT	ATGGATTT				0.06	0.0495491	1.30496	1.30496
BCL11A	chr2_60495385_T_A	chr2	60495385	T	A	TTTGCACT	ATTGCACT				0.01	0.695209	0.157885	0.157885
BCL11A	chr2_60495385_T_C	chr2	60495385	T	C	TTTGCACT	CTTGCACT				-0.01	0.873694	0.0586405	-0.0586405
BCL11A	chr2_60495385_T_G	chr2	60495385	T	G	TTTGCACT	GTTGCACT				0.02	0.707149	0.150489	0.150489
BCL11A	chr2_60495386_T_A	chr2	60495386	T	A	TTGCACTG	ATGCACTG				-0.04	0.174726	0.757642	-0.757642
BCL11A	chr2_60495386_T_C	chr2	60495386	T	C	TTGCACTG	CTGCACTG				-0.02	0.501985	0.299309	-0.299309
BCL11A	chr2_60495386_T_G	chr2	60495386	T	G	TTGCACTG	GTGCACTG				0.02	0.854152	0.0684648	0.0684648
BCL11A	chr2_60495387_T_A	chr2	60495387	T	A	TGCACTGG	AGCACTGG				0.01	0.807968	0.0926056	0.0926056
BCL11A	chr2_60495387_T_C	chr2	60495387	T	C	TGCACTGG	CGCACTGG				-0.04	0.0271092	1.56688	-1.56688
BCL11A	chr2_60495387_T_G	chr2	60495387	T	G	TGCACTGG	GGCACTGG				-0.05	0.487303	0.3122	-0.3122
BCL11A	chr2_60495388_G_A	chr2	60495388	G	A	GCACTGGA	ACACTGGA				0.02	0.435627	0.360885	0.360885
BCL11A	chr2_60495388_G_C	chr2	60495388	G	C	CTTTGCAC	CTTTCCAC				-0.02	0.851215	0.0699607	-0.0699607
BCL11A	chr2_60495388_G_T	chr2	60495388	G	T	GCACTGGA	TCACTGGA				0.08	0.462755	0.334649	0.334649
BCL11A	chr2_60495389_C_A	chr2	60495389	C	A	CACTGGAA	AACTGGAA				-0.01	0.886491	0.0523258	-0.0523258
BCL11A	chr2_60495389_C_G	chr2	60495389	C	G	CACTGGAA	GACTGGAA				0.03	0.676816	0.169529	0.169529
BCL11A	chr2_60495389_C_T	chr2	60495389	C	T	CACTGGAA	TACTGGAA				0.04	0.0750626	1.12458	1.12458
BCL11A	chr2_60495390_A_C	chr2	60495390	A	C	ACTGGAAT	CCTGGAAT				-0.06	0.292819	0.533401	-0.533401
BCL11A	chr2_60495390_A_G	chr2	60495390	A	G	ACTGGAAT	GCTGGAAT				-0.01	0.636269	0.196359	-0.196359
BCL11A	chr2_60495390_A_T	chr2	60495390	A	T	ACTGGAAT	TCTGGAAT				0	0.920039	0.0361939	0.0361939
BCL11A	chr2_60495391_C_A	chr2	60495391	C	A	CTGGAATC	ATGGAATC	0.117287	0.116508	0.993366	0.06	0.0648183	1.1883	1.1883
BCL11A	chr2_60495391_C_G	chr2	60495391	C	G	CTGGAATC	GTGGAATC	0.117287	0.107749	0.918681	0.02	0.706365	0.150971	0.150971
BCL11A	chr2_60495391_C_T	chr2	60495391	C	T	CTGGAATC	TTGGAATC	0.117287	0.103463	0.882139	-0.06	0.00648115	2.18835	-2.18835
BCL11A	chr2_60495392_T_A	chr2	60495392	T	A	CTGGAATC	CAGGAATC	0.117287	0.127792	1.08957	0.02	0.43258	0.363934	0.363934
BCL11A	chr2_60495392_T_C	chr2	60495392	T	C	CTGGAATC	CCGGAATC	0.117287	0.175049	1.49249	-0.03	0.270612	0.567653	-0.567653
BCL11A	chr2_60495392_T_G	chr2	60495392	T	G	CTGGAATC	CGGGAATC	0.117287	0.109184	0.930915	-0.01	0.873401	0.0587865	-0.0587865
BCL11A	chr2_60495393_G_A	chr2	60495393	G	A	CTGGAATC	CTAGAATC				-0.01	0.770597	0.113173	-0.113173
BCL11A	chr2_60495393_G_C	chr2	60495393	G	C	CTGGAATC	CTCGAATC				0.03	0.75165	0.123984	0.123984
BCL11A	chr2_60495393_G_T	chr2	60495393	G	T	CTGGAATC	CTTGAATC				0.08	0.14964	0.824952	0.824952
BCL11A	chr2_60495394_G_A	chr2	60495394	G	A	CTGGAATC	CTGAAATC				0	0.924515	0.0340861	0.0340861
BCL11A	chr2_60495394_G_C	chr2	60495394	G	C	CTGGAATC	CTGCAATC				-0.01	0.936621	0.0284362	-0.0284362
BCL11A	chr2_60495394_G_T	chr2	60495394	G	T	CTGGAATC	CTGTAATC				0.04	0.484297	0.314888	0.314888
BCL11A	chr2_60495395_A_C	chr2	60495395	A	C	CTGGAATC	CTGGCATC				-0.02	0.884924	0.053094	-0.053094
BCL11A	chr2_60495395_A_G	chr2	60495395	A	G	CTGGAATC	CTGGGATC				0	0.960262	0.0176102	0.0176102
BCL11A	chr2_60495395_A_T	chr2	60495395	A	T	CTGGAATC	CTGGTATC				0.01	0.799377	0.0972484	0.0972484
BCL11A	chr2_60495396_A_C	chr2	60495396	A	C	CTGGAATC	CTGGACTC				0.06	0.502506	0.298859	0.298859
BCL11A	chr2_60495396_A_G	chr2	60495396	A	G	CTGGAATC	CTGGAGTC				0.03	0.177162	0.75163	0.75163
BCL11A	chr2_60495396_A_T	chr2	60495396	A	T	CTGGAATC	CTGGATTC	0.117287	0.100997	0.86111	-0.02	0.685151	0.164214	-0.164214
BCL11A	chr2_60495397_T_A	chr2	60495397	T	A	CTGGAATC	CTGGAAAC	0.117287	0.118409	1.00957	-0.04	0.207043	0.683939	-0.683939
BCL11A	chr2_60495397_T_C	chr2	60495397	T	C	CTGGAATC	CTGGAACC	0.117287	0.111422	0.949998	0.02	0.638538	0.194813	0.194813
BCL11A	chr2_60495397_T_G	chr2	60495397	T	G	CTGGAATC	CTGGAAGC	0.117287	0.096314	0.821186	-0.08	0.508562	0.293656	-0.293656
BCL11A	chr2_60495398_C_A	chr2	60495398	C	A	CTGGAATC	CTGGAATA	0.117287	0.112908	0.962664	-0.13	0.0326145	1.48659	-1.48659
BCL11A	chr2_60495398_C_G	chr2	60495398	C	G	CTGGAATC	CTGGAATG	0.117287	0.09131	0.77852	-0.05	0.697446	0.156489	-0.156489
BCL11A	chr2_60495398_C_T	chr2	60495398	C	T	CTGGAATC	CTGGAATT	0.117287	0.113213	0.965265	0.01	0.876962	0.0570192	0.0570192
BCL11A	chr2_60495399_A_C	chr2	60495399	A	C	GAATCAGC	GAATCCGC				-0.01	0.88182	0.05462	-0.05462
BCL11A	chr2_60495399_A_G	chr2	60495399	A	G	AGCTATCT	GGCTATCT				0.02	0.427402	0.369163	0.369163
BCL11A	chr2_60495399_A_T	chr2	60495399	A	T	AGCTATCT	TGCTATCT				0	0.986046	0.00610286	0.00610286
BCL11A	chr2_60495400_G_A	chr2	60495400	G	A	GCTATCTG	ACTATCTG				-0.01	0.768328	0.114453	-0.114453
BCL11A	chr2_60495400_G_C	chr2	60495400	G	C	GCTATCTG	CCTATCTG				-0.01	0.911147	0.0404117	-0.0404117
BCL11A	chr2_60495400_G_T	chr2	60495400	G	T	GCTATCTG	TCTATCTG				-0.03	0.511406	0.291234	-0.291234
BCL11A	chr2_60495401_C_A	chr2	60495401	C	A	CTATCTGC	ATATCTGC				0.05	0.255895	0.591938	0.591938
BCL11A	chr2_60495401_C_G	chr2	60495401	C	G	CTATCTGC	GTATCTGC				0.01	0.857042	0.0669981	0.0669981
BCL11A	chr2_60495401_C_T	chr2	60495401	C	T	CTATCTGC	TTATCTGC				0	0.944116	0.0249747	0.0249747
BCL11A	chr2_60495402_T_A	chr2	60495402	T	A	TATCTGCT	AATCTGCT				-0.03	0.54831	0.260974	-0.260974
BCL11A	chr2_60495402_T_C	chr2	60495402	T	C	TATCTGCT	CATCTGCT				-0.01	0.900081	0.0457184	-0.0457184
BCL11A	chr2_60495402_T_G	chr2	60495402	T	G	TATCTGCT	GATCTGCT				-0.11	0.30282	0.518816	-0.518816
BCL11A	chr2_60495403_A_C	chr2	60495403	A	C	ATCTGCTC	CTCTGCTC				-0.07	0.681943	0.166252	-0.166252
BCL11A	chr2_60495403_A_G	chr2	60495403	A	G	ATCTGCTC	GTCTGCTC				-0.01	0.786475	0.104315	-0.104315
BCL11A	chr2_60495403_A_T	chr2	60495403	A	T	ATCTGCTC	TTCTGCTC				0	0.94971	0.022409	0.022409
BCL11A	chr2_60495404_T_A	chr2	60495404	T	A	TCTGCTCT	ACTGCTCT				-0.04	0.266047	0.575042	-0.575042
BCL11A	chr2_60495404_T_C	chr2	60495404	T	C	TCTGCTCT	CCTGCTCT				-0.01	0.740286	0.1306	-0.1306
BCL11A	chr2_60495404_T_G	chr2	60495404	T	G	TCTGCTCT	GCTGCTCT				0.09	0.369118	0.432834	0.432834
BCL11A	chr2_60495405_C_A	chr2	60495405	C	A	CTGCTCTT	ATGCTCTT				-0.05	0.329751	0.481814	-0.481814
BCL11A	chr2_60495405_C_G	chr2	60495405	C	G	CTGCTCTT	GTGCTCTT				0.01	0.927403	0.0327315	0.0327315
BCL11A	chr2_60495405_C_T	chr2	60495405	C	T	CTGCTCTT	TTGCTCTT				-0.1	0.000168691	3.77291	-3.77291
BCL11A	chr2_60495406_T_A	chr2	60495406	T	A	TGCTCTTA	AGCTCTTA				0.01	0.873531	0.0587218	0.0587218
BCL11A	chr2_60495406_T_C	chr2	60495406	T	C	CTATCTGC	CTATCCGC				0.05	0.0232425	1.63372	1.63372
BCL11A	chr2_60495406_T_G	chr2	60495406	T	G	TGCTCTTA	GGCTCTTA				0.03	0.614553	0.211441	0.211441
BCL11A	chr2_60495407_G_A	chr2	60495407	G	A	GCTCTTAC	ACTCTTAC				0	0.963533	0.0161333	0.0161333
BCL11A	chr2_60495407_G_C	chr2	60495407	G	C	GCTCTTAC	CCTCTTAC				-0.03	0.723469	0.14058	-0.14058
BCL11A	chr2_60495407_G_T	chr2	60495407	G	T	GCTCTTAC	TCTCTTAC				0.05	0.604356	0.218707	0.218707
BCL11A	chr2_60495408_C_A	chr2	60495408	C	A	CTCTTACT	ATCTTACT				-0.02	0.669303	0.174377	-0.174377
BCL11A	chr2_60495408_C_G	chr2	60495408	C	G	CTCTTACT	GTCTTACT				-0.06	0.362782	0.440354	-0.440354
BCL11A	chr2_60495408_C_T	chr2	60495408	C	T	CTCTTACT	TTCTTACT				0.02	0.445922	0.350741	0.350741
BCL11A	chr2_60495409_T_A	chr2	60495409	T	A	TCTTACTT	ACTTACTT				0.03	0.621153	0.206802	0.206802
BCL11A	chr2_60495409_T_C	chr2	60495409	T	C	TCTTACTT	CCTTACTT				-0.01	0.863925	0.0635238	-0.0635238
BCL11A	chr2_60495409_T_G	chr2	60495409	T	G	TCTTACTT	GCTTACTT				0.06	0.592395	0.227389	0.227389
BCL11A	chr2_60495410_C_A	chr2	60495410	C	A	CTTACTTA	ATTACTTA				0	0.965105	0.0154256	0.0154256
BCL11A	chr2_60495410_C_G	chr2	60495410	C	G	CTTACTTA	GTTACTTA				0.06	0.608923	0.215437	0.215437
BCL11A	chr2_60495410_C_T	chr2	60495410	C	T	CTTACTTA	TTTACTTA				0.04	0.356459	0.447991	0.447991
BCL11A	chr2_60495411_T_A	chr2	60495411	T	A	TTACTTAT	ATACTTAT				-0.02	0.51296	0.289916	-0.289916
BCL11A	chr2_60495411_T_C	chr2	60495411	T	C	TTACTTAT	CTACTTAT				-0.03	0.224578	0.648633	-0.648633
BCL11A	chr2_60495411_T_G	chr2	60495411	T	G	TTACTTAT	GTACTTAT				-0.06	0.251597	0.599295	-0.599295
BCL11A	chr2_60495412_T_A	chr2	60495412	T	A	TACTTATG	AACTTATG				-0.08	0.0978683	1.00936	-1.00936
BCL11A	chr2_60495412_T_C	chr2	60495412	T	C	TACTTATG	CACTTATG				-0.05	0.0506255	1.29563	-1.29563
BCL11A	chr2_60495412_T_G	chr2	60495412	T	G	TACTTATG	GACTTATG				0.05	0.784486	0.105415	0.105415
BCL11A	chr2_60495413_A_C	chr2	60495413	A	C	TCTTACTT	TCTTCCTT				-0.02	0.871198	0.0598833	-0.0598833
BCL11A	chr2_60495413_A_G	chr2	60495413	A	G	ACTTATGC	GCTTATGC				-0.04	0.261033	0.583304	-0.583304
BCL11A	chr2_60495413_A_T	chr2	60495413	A	T	ACTTATGC	TCTTATGC				-0.01	0.833133	0.0792856	-0.0792856
BCL11A	chr2_60495414_C_A	chr2	60495414	C	A	CTTATGCA	ATTATGCA				0.04	0.476951	0.321526	0.321526
BCL11A	chr2_60495414_C_G	chr2	60495414	C	G	CTTATGCA	GTTATGCA				-0.08	0.107905	0.966958	-0.966958
BCL11A	chr2_60495414_C_T	chr2	60495414	C	T	CTTATGCA	TTTATGCA				0.05	0.0161938	1.79065	1.79065
BCL11A	chr2_60495415_T_A	chr2	60495415	T	A	TTATGCAC	ATATGCAC				0.02	0.641976	0.192481	0.192481
BCL11A	chr2_60495415_T_C	chr2	60495415	T	C	TTATGCAC	CTATGCAC				-0.07	0.000377086	3.42356	-3.42356
BCL11A	chr2_60495415_T_G	chr2	60495415	T	G	TTATGCAC	GTATGCAC				0.07	0.194877	0.71024	0.71024
BCL11A	chr2_60495416_T_A	chr2	60495416	T	A	TATGCACA	AATGCACA				0.02	0.736493	0.132832	0.132832
BCL11A	chr2_60495416_T_C	chr2	60495416	T	C	TATGCACA	CATGCACA				0.01	0.855965	0.067544	0.067544
BCL11A	chr2_60495416_T_G	chr2	60495416	T	G	TATGCACA	GATGCACA				0.02	0.913918	0.0390927	0.0390927
BCL11A	chr2_60495417_A_C	chr2	60495417	A	C	ATGCACAC	CTGCACAC				0	0.975814	0.0106329	0.0106329
BCL11A	chr2_60495417_A_G	chr2	60495417	A	G	ATGCACAC	GTGCACAC				-0.02	0.518503	0.285249	-0.285249
BCL11A	chr2_60495417_A_T	chr2	60495417	A	T	ATGCACAC	TTGCACAC				-0.05	0.291515	0.535339	-0.535339
BCL11A	chr2_60495418_T_A	chr2	60495418	T	A	TGCACACC	AGCACACC				0.03	0.201215	0.69634	0.69634
BCL11A	chr2_60495418_T_C	chr2	60495418	T	C	TGCACACC	CGCACACC				-0.01	0.772849	0.111906	-0.111906
BCL11A	chr2_60495418_T_G	chr2	60495418	T	G	TGCACACC	GGCACACC				0.11	0.27699	0.557536	0.557536
BCL11A	chr2_60495419_G_A	chr2	60495419	G	A	GCACACCT	ACACACCT				0.01	0.679461	0.167836	0.167836
BCL11A	chr2_60495419_G_C	chr2	60495419	G	C	TTATGCAC	TTATCCAC				0.01	0.908972	0.0414494	0.0414494
BCL11A	chr2_60495419_G_T	chr2	60495419	G	T	GCACACCT	TCACACCT				-0.08	0.206641	0.684783	-0.684783
BCL11A	chr2_60495420_C_A	chr2	60495420	C	A	CACACCTG	AACACCTG				0.01	0.895215	0.0480727	0.0480727
BCL11A	chr2_60495420_C_G	chr2	60495420	C	G	CACACCTG	GACACCTG				0.12	0.0108826	1.96327	1.96327
BCL11A	chr2_60495420_C_T	chr2	60495420	C	T	CACACCTG	TACACCTG				-0.02	0.491782	0.308227	-0.308227
BCL11A	chr2_60495421_A_C	chr2	60495421	A	C	ACACCTGG	CCACCTGG				0.03	0.530363	0.275427	0.275427
BCL11A	chr2_60495421_A_G	chr2	60495421	A	G	ACACCTGG	GCACCTGG				0	0.934314	0.0295073	0.0295073
BCL11A	chr2_60495421_A_T	chr2	60495421	A	T	ACACCTGG	TCACCTGG				0	0.993338	0.0029029	0.0029029
BCL11A	chr2_60495422_C_A	chr2	60495422	C	A	CACCTGGG	AACCTGGG				0.09	0.292196	0.534325	0.534325
BCL11A	chr2_60495422_C_G	chr2	60495422	C	G	CACCTGGG	GACCTGGG				0	0.942437	0.0257479	0.0257479
BCL11A	chr2_60495422_C_T	chr2	60495422	C	T	CACCTGGG	TACCTGGG				0.02	0.549026	0.260407	0.260407
BCL11A	chr2_60495423_A_C	chr2	60495423	A	C	ACCTGGGG	CCCTGGGG				-0.01	0.913707	0.0391933	-0.0391933
BCL11A	chr2_60495423_A_G	chr2	60495423	A	G	ACCTGGGG	GCCTGGGG				0.02	0.429278	0.367261	0.367261
BCL11A	chr2_60495423_A_T	chr2	60495423	A	T	ACCTGGGG	TCCTGGGG				-0.01	0.840351	0.0755395	-0.0755395
BCL11A	chr2_60495424_C_A	chr2	60495424	C	A	CCTGGGGC	ACTGGGGC				-0.02	0.774781	0.110821	-0.110821
BCL11A	chr2_60495424_C_G	chr2	60495424	C	G	CCTGGGGC	GCTGGGGC				0.05	0.321402	0.492951	0.492951
BCL11A	chr2_60495424_C_T	chr2	60495424	C	T	CCTGGGGC	TCTGGGGC				0	0.886514	0.0523145	0.0523145
BCL11A	chr2_60495425_C_A	chr2	60495425	C	A	CTGGGGCA	ATGGGGCA				0	0.996188	0.00165877	0.00165877
BCL11A	chr2_60495425_C_G	chr2	60495425	C	G	CTGGGGCA	GTGGGGCA				0.02	0.735086	0.133662	0.133662
BCL11A	chr2_60495425_C_T	chr2	60495425	C	T	CTGGGGCA	TTGGGGCA				-0.02	0.642902	0.191855	-0.191855
BCL11A	chr2_60495426_T_A	chr2	60495426	T	A	TGGGGCAT	AGGGGCAT				-0.02	0.552778	0.25745	-0.25745
BCL11A	chr2_60495426_T_C	chr2	60495426	T	C	TGGGGCAT	CGGGGCAT				0.01	0.820649	0.0858426	0.0858426
BCL11A	chr2_60495426_T_G	chr2	60495426	T	G	TGGGGCAT	GGGGGCAT				0.13	0.00345854	2.46111	2.46111
BCL11A	chr2_60495427_G_A	chr2	60495427	G	A	GGGGCATA	AGGGCATA				-0.01	0.877241	0.0568813	-0.0568813
BCL11A	chr2_60495427_G_C	chr2	60495427	G	C	GGGGCATA	CGGGCATA				-0.01	0.962295	0.0166916	-0.0166916
BCL11A	chr2_60495427_G_T	chr2	60495427	G	T	GGGGCATA	TGGGCATA				-0.02	0.787647	0.103668	-0.103668
BCL11A	chr2_60495428_G_A	chr2	60495428	G	A	GGGCATAG	AGGCATAG				-0.07	0.0187184	1.72773	-1.72773
BCL11A	chr2_60495428_G_C	chr2	60495428	G	C	GGGCATAG	CGGCATAG				0.01	0.930824	0.0311323	0.0311323
BCL11A	chr2_60495428_G_T	chr2	60495428	G	T	GGGCATAG	TGGCATAG				-0.08	0.0226805	1.64435	-1.64435
BCL11A	chr2_60495429_G_A	chr2	60495429	G	A	GGCATAGA	AGCATAGA				0.03	0.226939	0.644091	0.644091
BCL11A	chr2_60495429_G_C	chr2	60495429	G	C	GGCATAGA	CGCATAGA				-0.08	0.43492	0.361591	-0.361591
BCL11A	chr2_60495429_G_T	chr2	60495429	G	T	GGCATAGA	TGCATAGA				-0.02	0.648513	0.188082	-0.188082
BCL11A	chr2_60495430_G_A	chr2	60495430	G	A	GCATAGAG	ACATAGAG				-0.01	0.64365	0.19135	-0.19135
BCL11A	chr2_60495430_G_C	chr2	60495430	G	C	GCATAGAG	CCATAGAG				0.02	0.735833	0.133221	0.133221
BCL11A	chr2_60495430_G_T	chr2	60495430	G	T	GCATAGAG	TCATAGAG				0.07	0.125221	0.902321	0.902321
BCL11A	chr2_60495431_C_A	chr2	60495431	C	A	GGGGCATA	GGGGAATA				-0.03	0.809381	0.091847	-0.091847
BCL11A	chr2_60495431_C_G	chr2	60495431	C	G	GGGCATAG	GGGGATAG				-0.12	0.139066	0.85678	-0.85678
BCL11A	chr2_60495431_C_T	chr2	60495431	C	T	CATAGAGC	TATAGAGC				-0.01	0.645853	0.189866	-0.189866
BCL11A	chr2_60495432_A_C	chr2	60495432	A	C	ATAGAGCC	CTAGAGCC				0.05	0.543841	0.264528	0.264528
BCL11A	chr2_60495432_A_G	chr2	60495432	A	G	ATAGAGCC	GTAGAGCC				0.03	0.221081	0.655449	0.655449
BCL11A	chr2_60495432_A_T	chr2	60495432	A	T	ATAGAGCC	TTAGAGCC				-0.04	0.146954	0.832817	-0.832817
BCL11A	chr2_60495433_T_A	chr2	60495433	T	A	TAGAGCCA	AAGAGCCA				-0.03	0.534835	0.271781	-0.271781
BCL11A	chr2_60495433_T_C	chr2	60495433	T	C	TAGAGCCA	CAGAGCCA				-0.03	0.283512	0.547428	-0.547428
BCL11A	chr2_60495433_T_G	chr2	60495433	T	G	TAGAGCCA	GAGAGCCA				0.02	0.870715	0.060124	0.060124
BCL11A	chr2_60495434_A_C	chr2	60495434	A	C	AGAGCCAG	CGAGCCAG				-0.05	0.703701	0.152612	-0.152612
BCL11A	chr2_60495434_A_G	chr2	60495434	A	G	AGAGCCAG	GGAGCCAG				0.01	0.780928	0.107389	0.107389
BCL11A	chr2_60495434_A_T	chr2	60495434	A	T	AGAGCCAG	TGAGCCAG				0.06	0.142735	0.845469	0.845469
BCL11A	chr2_60495435_G_A	chr2	60495435	G	A	GAGCCAGC	AAGCCAGC				-0.04	0.333828	0.476477	-0.476477
BCL11A	chr2_60495435_G_C	chr2	60495435	G	C	GAGCCAGC	CAGCCAGC				-0.38	0.0175296	1.75623	-1.75623
BCL11A	chr2_60495435_G_T	chr2	60495435	G	T	GAGCCAGC	TAGCCAGC				0	0.915078	0.0385418	0.0385418
BCL11A	chr2_60495436_A_C	chr2	60495436	A	C	AGCCAGCC	CGCCAGCC				0.05	0.533925	0.27252	0.27252
BCL11A	chr2_60495436_A_G	chr2	60495436	A	G	AGCCAGCC	GGCCAGCC				0.01	0.659773	0.180605	0.180605
BCL11A	chr2_60495436_A_T	chr2	60495436	A	T	AGCCAGCC	TGCCAGCC				0.02	0.589076	0.229828	0.229828
BCL11A	chr2_60495437_G_A	chr2	60495437	G	A	GCCAGCCC	ACCAGCCC				-0.04	0.104666	0.980193	-0.980193
BCL11A	chr2_60495437_G_C	chr2	60495437	G	C	GCCAGCCC	CCCAGCCC				0.09	0.439971	0.356576	0.356576
BCL11A	chr2_60495437_G_T	chr2	60495437	G	T	AGAGCCAG	AGATCCAG				0.01	0.889265	0.0509687	0.0509687
BCL11A	chr2_60495438_C_A	chr2	60495438	C	A	CCAGCCCT	ACAGCCCT				0.03	0.604738	0.218433	0.218433
BCL11A	chr2_60495438_C_G	chr2	60495438	C	G	CCAGCCCT	GCAGCCCT				-0.04	0.420363	0.376376	-0.376376
BCL11A	chr2_60495438_C_T	chr2	60495438	C	T	CCAGCCCT	TCAGCCCT				-0.01	0.623033	0.205489	-0.205489
BCL11A	chr2_60495439_C_A	chr2	60495439	C	A	CAGCCCTG	AAGCCCTG				-0.03	0.718792	0.143397	-0.143397
BCL11A	chr2_60495439_C_G	chr2	60495439	C	G	CAGCCCTG	GAGCCCTG				-0.05	0.605336	0.218004	-0.218004
BCL11A	chr2_60495439_C_T	chr2	60495439	C	T	CAGCCCTG	TAGCCCTG				-0.04	0.22695	0.644069	-0.644069
BCL11A	chr2_60495440_A_C	chr2	60495440	A	C	AGCCCTGT	CGCCCTGT				-0.07	0.264541	0.577507	-0.577507
BCL11A	chr2_60495440_A_G	chr2	60495440	A	G	AGCCCTGT	GGCCCTGT				-0.01	0.845303	0.0729877	-0.0729877
BCL11A	chr2_60495440_A_T	chr2	60495440	A	T	AGCCCTGT	TGCCCTGT				0.01	0.81494	0.0888742	0.0888742
BCL11A	chr2_60495441_G_A	chr2	60495441	G	A	GCCCTGTA	ACCCTGTA				0	0.91079	0.0405818	0.0405818
BCL11A	chr2_60495441_G_C	chr2	60495441	G	C	GCCCTGTA	CCCCTGTA				0.01	0.908818	0.041523	0.041523
BCL11A	chr2_60495441_G_T	chr2	60495441	G	T	CCAGCCCT	CCATCCCT				-0.01	0.827885	0.0820301	-0.0820301
BCL11A	chr2_60495442_C_A	chr2	60495442	C	A	CCCTGTAT	ACCTGTAT				-0.04	0.537532	0.269596	-0.269596
BCL11A	chr2_60495442_C_G	chr2	60495442	C	G	CCCTGTAT	GCCTGTAT				0.08	0.115519	0.937346	0.937346
BCL11A	chr2_60495442_C_T	chr2	60495442	C	T	CCCTGTAT	TCCTGTAT				-0.04	0.0903931	1.04386	-1.04386
BCL11A	chr2_60495443_C_A	chr2	60495443	C	A	CCTGTATC	ACTGTATC				0	0.989233	0.00470136	0.00470136
BCL11A	chr2_60495443_C_G	chr2	60495443	C	G	CCTGTATC	GCTGTATC				-0.03	0.815538	0.0885559	-0.0885559
BCL11A	chr2_60495443_C_T	chr2	60495443	C	T	CCTGTATC	TCTGTATC				0.04	0.265288	0.576282	0.576282
BCL11A	chr2_60495444_C_A	chr2	60495444	C	A	CTGTATCG	ATGTATCG				-0.01	0.723614	0.140493	-0.140493
BCL11A	chr2_60495444_C_G	chr2	60495444	C	G	CTGTATCG	GTGTATCG				-0.07	0.690984	0.160532	-0.160532
BCL11A	chr2_60495444_C_T	chr2	60495444	C	T	CTGTATCG	TTGTATCG				0.03	0.491899	0.308124	0.308124
BCL11A	chr2_60495445_T_A	chr2	60495445	T	A	TGTATCGC	AGTATCGC				0.01	0.829594	0.0811342	0.0811342
BCL11A	chr2_60495445_T_C	chr2	60495445	T	C	TGTATCGC	CGTATCGC				0	0.919098	0.0366381	0.0366381
BCL11A	chr2_60495445_T_G	chr2	60495445	T	G	TGTATCGC	GGTATCGC				0.07	0.325938	0.486865	0.486865
BCL11A	chr2_60495446_G_A	chr2	60495446	G	A	GTATCGCT	ATATCGCT				0	0.947992	0.0231956	0.0231956
BCL11A	chr2_60495446_G_C	chr2	60495446	G	C	GTATCGCT	CTATCGCT				0.02	0.729737	0.136834	0.136834
BCL11A	chr2_60495446_G_T	chr2	60495446	G	T	GTATCGCT	TTATCGCT				0.03	0.765723	0.115928	0.115928
BCL11A	chr2_60495447_T_A	chr2	60495447	T	A	TATCGCTT	AATCGCTT				0.02	0.678648	0.168356	0.168356
BCL11A	chr2_60495447_T_C	chr2	60495447	T	C	TATCGCTT	CATCGCTT				-0.06	0.00593733	2.22641	-2.22641
BCL11A	chr2_60495447_T_G	chr2	60495447	T	G	CTGTATCG	CTGGATCG				-0.17	0.193368	0.713614	-0.713614
BCL11A	chr2_60495448_A_C	chr2	60495448	A	C	ATCGCTTT	CTCGCTTT				0.02	0.86422	0.0633755	0.0633755
BCL11A	chr2_60495448_A_G	chr2	60495448	A	G	ATCGCTTT	GTCGCTTT				0.02	0.535626	0.271139	0.271139
BCL11A	chr2_60495448_A_T	chr2	60495448	A	T	ATCGCTTT	TTCGCTTT				0.09	0.00328925	2.4829	2.4829
BCL11A	chr2_60495449_T_A	chr2	60495449	T	A	TCGCTTTT	ACGCTTTT				-0.02	0.687746	0.162572	-0.162572
BCL11A	chr2_60495449_T_C	chr2	60495449	T	C	TCGCTTTT	CCGCTTTT				-0.03	0.175493	0.75574	-0.75574
BCL11A	chr2_60495449_T_G	chr2	60495449	T	G	TCGCTTTT	GCGCTTTT				-0.12	0.221432	0.65476	-0.65476
BCL11A	chr2_60495450_C_A	chr2	60495450	C	A	CGCTTTTC	AGCTTTTC				-0.07	0.207844	0.682262	-0.682262
BCL11A	chr2_60495450_C_G	chr2	60495450	C	G	CGCTTTTC	GGCTTTTC				0.03	0.795518	0.0993501	0.0993501
BCL11A	chr2_60495450_C_T	chr2	60495450	C	T	CGCTTTTC	TGCTTTTC				-0.04	0.16049	0.794552	-0.794552
BCL11A	chr2_60495451_G_A	chr2	60495451	G	A	GCTTTTCA	ACTTTTCA				-0.06	0.010274	1.98826	-1.98826
BCL11A	chr2_60495451_G_C	chr2	60495451	G	C	GTATCGCT	GTATCCCT				-0.06	0.441152	0.355412	-0.355412
BCL11A	chr2_60495451_G_T	chr2	60495451	G	T	GCTTTTCA	TCTTTTCA				-0.07	0.203541	0.691349	-0.691349
BCL11A	chr2_60495452_C_A	chr2	60495452	C	A	CTTTTCAG	ATTTTCAG				-0.07	0.150971	0.821105	-0.821105
BCL11A	chr2_60495452_C_G	chr2	60495452	C	G	CTTTTCAG	GTTTTCAG				0.09	0.292196	0.534325	0.534325
BCL11A	chr2_60495452_C_T	chr2	60495452	C	T	CTTTTCAG	TTTTTCAG				0	0.92976	0.0316293	0.0316293
BCL11A	chr2_60495453_T_A	chr2	60495453	T	A	TTTTCAGC	ATTTCAGC				-0.05	0.118178	0.927465	-0.927465
BCL11A	chr2_60495453_T_C	chr2	60495453	T	C	TTTTCAGC	CTTTCAGC				0.03	0.0144782	1.83929	1.83929
BCL11A	chr2_60495453_T_G	chr2	60495453	T	G	TTTTCAGC	GTTTCAGC				-0.03	0.621039	0.206881	-0.206881
BCL11A	chr2_60495454_T_A	chr2	60495454	T	A	TTTCAGCC	ATTCAGCC				0.02	0.55204	0.258029	0.258029
BCL11A	chr2_60495454_T_C	chr2	60495454	T	C	TTTCAGCC	CTTCAGCC				0.01	0.807888	0.0926491	0.0926491
BCL11A	chr2_60495454_T_G	chr2	60495454	T	G	TTTCAGCC	GTTCAGCC				0.08	0.129365	0.888182	0.888182
BCL11A	chr2_60495455_T_A	chr2	60495455	T	A	TTCAGCCA	ATCAGCCA				0.08	0.00453585	2.34334	2.34334
BCL11A	chr2_60495455_T_C	chr2	60495455	T	C	TTCAGCCA	CTCAGCCA				0.02	0.340647	0.467695	0.467695
BCL11A	chr2_60495455_T_G	chr2	60495455	T	G	TTCAGCCA	GTCAGCCA				0.05	0.497108	0.30355	0.30355
BCL11A	chr2_60495456_T_A	chr2	60495456	T	A	TCAGCCAT	ACAGCCAT				-0.03	0.43277	0.363743	-0.363743
BCL11A	chr2_60495456_T_C	chr2	60495456	T	C	CTTTTCAG	CTTTCCAG				-0.02	0.453612	0.343315	-0.343315
BCL11A	chr2_60495456_T_G	chr2	60495456	T	G	TCAGCCAT	GCAGCCAT				0.03	0.82036	0.0859955	0.0859955
BCL11A	chr2_60495457_C_A	chr2	60495457	C	A	CAGCCATC	AAGCCATC				-0.01	0.912244	0.0398889	-0.0398889
BCL11A	chr2_60495457_C_G	chr2	60495457	C	G	CAGCCATC	GAGCCATC				0.02	0.867333	0.061814	0.061814
BCL11A	chr2_60495457_C_T	chr2	60495457	C	T	CAGCCATC	TAGCCATC				-0.03	0.504892	0.296802	-0.296802
BCL11A	chr2_60495458_A_C	chr2	60495458	A	C	TTTTCAGC	TTTTCCGC				0.1	0.0361413	1.442	1.442
BCL11A	chr2_60495458_A_G	chr2	60495458	A	G	AGCCATCT	GGCCATCT				0.02	0.322023	0.492113	0.492113
BCL11A	chr2_60495458_A_T	chr2	60495458	A	T	AGCCATCT	TGCCATCT				-0.03	0.341164	0.467037	-0.467037
BCL11A	chr2_60495459_G_A	chr2	60495459	G	A	GCCATCTC	ACCATCTC				-0.03	0.229734	0.638775	-0.638775
BCL11A	chr2_60495459_G_C	chr2	60495459	G	C	GCCATCTC	CCCATCTC				-0.1	0.150324	0.822972	-0.822972
BCL11A	chr2_60495459_G_T	chr2	60495459	G	T	TCAGCCAT	TCATCCAT				-0.02	0.724079	0.140214	-0.140214
BCL11A	chr2_60495460_C_A	chr2	60495460	C	A	CCATCTCA	ACATCTCA				-0.01	0.904824	0.0434358	-0.0434358
BCL11A	chr2_60495460_C_G	chr2	60495460	C	G	CCATCTCA	GCATCTCA				-0.02	0.688754	0.161936	-0.161936
BCL11A	chr2_60495460_C_T	chr2	60495460	C	T	CCATCTCA	TCATCTCA				-0.02	0.330564	0.480745	-0.480745
BCL11A	chr2_60495461_C_A	chr2	60495461	C	A	CATCTCAC	AATCTCAC				-0.15	0.00816331	2.08813	-2.08813
BCL11A	chr2_60495461_C_G	chr2	60495461	C	G	CATCTCAC	GATCTCAC				-0.02	0.833485	0.0791023	-0.0791023
BCL11A	chr2_60495461_C_T	chr2	60495461	C	T	CATCTCAC	TATCTCAC				-0.01	0.837069	0.0772389	-0.0772389
BCL11A	chr2_60495462_A_C	chr2	60495462	A	C	ATCTCACT	CTCTCACT				0.04	0.737715	0.132111	0.132111
BCL11A	chr2_60495462_A_G	chr2	60495462	A	G	ATCTCACT	GTCTCACT				0.05	0.0131315	1.88169	1.88169
BCL11A	chr2_60495462_A_T	chr2	60495462	A	T	ATCTCACT	TTCTCACT				0.04	0.271813	0.565729	0.565729
BCL11A	chr2_60495463_T_A	chr2	60495463	T	A	TCTCACTA	ACTCACTA				-0.06	0.11038	0.957109	-0.957109
BCL11A	chr2_60495463_T_C	chr2	60495463	T	C	TCTCACTA	CCTCACTA				-0.02	0.371509	0.430031	-0.430031
BCL11A	chr2_60495463_T_G	chr2	60495463	T	G	TCTCACTA	GCTCACTA				-0.11	0.291553	0.535282	-0.535282
BCL11A	chr2_60495464_C_A	chr2	60495464	C	A	CTCACTAC	ATCACTAC				-0.05	0.179505	0.745924	-0.745924
BCL11A	chr2_60495464_C_G	chr2	60495464	C	G	CTCACTAC	GTCACTAC				0.04	0.677862	0.168858	0.168858
BCL11A	chr2_60495464_C_T	chr2	60495464	C	T	CTCACTAC	TTCACTAC				0.01	0.750269	0.124783	0.124783
BCL11A	chr2_60495465_T_A	chr2	60495465	T	A	TCACTACA	ACACTACA				-0.03	0.230062	0.638154	-0.638154
BCL11A	chr2_60495465_T_C	chr2	60495465	T	C	CCATCTCA	CCATCCCA				0	0.886708	0.0522192	0.0522192
BCL11A	chr2_60495465_T_G	chr2	60495465	T	G	TCACTACA	GCACTACA				-0.01	0.933266	0.0299945	-0.0299945
BCL11A	chr2_60495466_C_A	chr2	60495466	C	A	CACTACAG	AACTACAG				0	0.982521	0.00765803	0.00765803
BCL11A	chr2_60495466_C_G	chr2	60495466	C	G	CACTACAG	GACTACAG				0.08	0.676941	0.169449	0.169449
BCL11A	chr2_60495466_C_T	chr2	60495466	C	T	CACTACAG	TACTACAG				0.14	5.91038e-05	4.22838	4.22838
BCL11A	chr2_60495467_A_C	chr2	60495467	A	C	ACTACAGA	CCTACAGA				-0.03	0.608073	0.216044	-0.216044
BCL11A	chr2_60495467_A_G	chr2	60495467	A	G	ACTACAGA	GCTACAGA				0.04	0.0899529	1.04598	1.04598
BCL11A	chr2_60495467_A_T	chr2	60495467	A	T	ACTACAGA	TCTACAGA				-0.01	0.852293	0.069411	-0.069411
BCL11A	chr2_60495468_C_A	chr2	60495468	C	A	CTACAGAT	ATACAGAT				0	0.966457	0.0148176	0.0148176
BCL11A	chr2_60495468_C_G	chr2	60495468	C	G	CTACAGAT	GTACAGAT				-0.03	0.617022	0.209699	-0.209699
BCL11A	chr2_60495468_C_T	chr2	60495468	C	T	CTACAGAT	TTACAGAT				0.01	0.70244	0.153391	0.153391
BCL11A	chr2_60495469_T_A	chr2	60495469	T	A	TACAGATA	AACAGATA				0.01	0.869417	0.0607717	0.0607717
BCL11A	chr2_60495469_T_C	chr2	60495469	T	C	TACAGATA	CACAGATA				0.06	0.0144491	1.84016	1.84016
BCL11A	chr2_60495469_T_G	chr2	60495469	T	G	TACAGATA	GACAGATA				0.08	0.37501	0.425957	0.425957
BCL11A	chr2_60495470_A_C	chr2	60495470	A	C	ACAGATAA	CCAGATAA				-0.04	0.702062	0.153625	-0.153625
BCL11A	chr2_60495470_A_G	chr2	60495470	A	G	ACAGATAA	GCAGATAA				-0.02	0.440472	0.356081	-0.356081
BCL11A	chr2_60495470_A_T	chr2	60495470	A	T	ACAGATAA	TCAGATAA				0.01	0.832432	0.0796513	0.0796513
BCL11A	chr2_60495471_C_A	chr2	60495471	C	A	CAGATAAC	AAGATAAC				-0.08	0.247156	0.607029	-0.607029
BCL11A	chr2_60495471_C_G	chr2	60495471	C	G	CAGATAAC	GAGATAAC				0.04	0.343026	0.464673	0.464673
BCL11A	chr2_60495471_C_T	chr2	60495471	C	T	CAGATAAC	TAGATAAC				0.01	0.749591	0.125176	0.125176
BCL11A	chr2_60495472_A_C	chr2	60495472	A	C	AGATAACT	CGATAACT				-0.04	0.391124	0.407685	-0.407685
BCL11A	chr2_60495472_A_G	chr2	60495472	A	G	ACAGATAA	ACGGATAA				-0.03	0.121984	0.913696	-0.913696
BCL11A	chr2_60495472_A_T	chr2	60495472	A	T	AGATAACT	TGATAACT				0	0.933159	0.0300442	0.0300442
BCL11A	chr2_60495473_G_A	chr2	60495473	G	A	GATAACTC	AATAACTC				0.01	0.802294	0.0956666	0.0956666
BCL11A	chr2_60495473_G_C	chr2	60495473	G	C	GATAACTC	CATAACTC				-0.03	0.843	0.0741726	-0.0741726
BCL11A	chr2_60495473_G_T	chr2	60495473	G	T	GATAACTC	TATAACTC				-0.03	0.357985	0.446135	-0.446135
BCL11A	chr2_60495474_A_C	chr2	60495474	A	C	ATAACTCC	CTAACTCC				0	0.972076	0.0122998	0.0122998
BCL11A	chr2_60495474_A_G	chr2	60495474	A	G	ATAACTCC	GTAACTCC				-0.12	5.91038e-05	4.22838	-4.22838
BCL11A	chr2_60495474_A_T	chr2	60495474	A	T	ATAACTCC	TTAACTCC				0.01	0.839259	0.0761042	0.0761042
BCL11A	chr2_60495475_T_A	chr2	60495475	T	A	TAACTCCC	AAACTCCC				-0.06	0.0534099	1.27238	-1.27238
BCL11A	chr2_60495475_T_C	chr2	60495475	T	C	TAACTCCC	CAACTCCC				-0.04	0.258957	0.586773	-0.586773
BCL11A	chr2_60495475_T_G	chr2	60495475	T	G	TAACTCCC	GAACTCCC				-0.09	0.506161	0.295711	-0.295711
BCL11A	chr2_60495476_A_C	chr2	60495476	A	C	AACTCCCA	CACTCCCA				-0.04	0.8116	0.0906579	-0.0906579
BCL11A	chr2_60495476_A_G	chr2	60495476	A	G	AACTCCCA	GACTCCCA				0	0.961133	0.0172163	0.0172163
BCL11A	chr2_60495476_A_T	chr2	60495476	A	T	AACTCCCA	TACTCCCA				0.01	0.896679	0.0473632	0.0473632
BCL11A	chr2_60495477_A_C	chr2	60495477	A	C	ACTCCCAA	CCTCCCAA				-0.08	0.169396	0.771097	-0.771097
BCL11A	chr2_60495477_A_G	chr2	60495477	A	G	ACTCCCAA	GCTCCCAA				0.02	0.310641	0.507741	0.507741
BCL11A	chr2_60495477_A_T	chr2	60495477	A	T	ACTCCCAA	TCTCCCAA				0.03	0.382583	0.417274	0.417274
BCL11A	chr2_60495478_C_A	chr2	60495478	C	A	AACTCCCA	AAATCCCA				-0.23	5.91038e-05	4.22838	-4.22838
BCL11A	chr2_60495478_C_G	chr2	60495478	C	G	CTCCCAAG	GTCCCAAG				-0.1	0.0286231	1.54328	-1.54328
BCL11A	chr2_60495478_C_T	chr2	60495478	C	T	AACTCCCA	AATTCCCA				-0.09	0.000377086	3.42356	-3.42356
BCL11A	chr2_60495479_T_A	chr2	60495479	T	A	TCCCAAGT	ACCCAAGT				0	0.96235	0.0166668	0.0166668
BCL11A	chr2_60495479_T_C	chr2	60495479	T	C	TCCCAAGT	CCCCAAGT				0.03	0.208813	0.680243	0.680243
BCL11A	chr2_60495479_T_G	chr2	60495479	T	G	TCCCAAGT	GCCCAAGT				-0.07	0.529891	0.275814	-0.275814
BCL11A	chr2_60495480_C_A	chr2	60495480	C	A	CCCAAGTC	ACCAAGTC				0.04	0.59012	0.22906	0.22906
BCL11A	chr2_60495480_C_G	chr2	60495480	C	G	CCCAAGTC	GCCAAGTC				0.02	0.904814	0.0434407	0.0434407
BCL11A	chr2_60495480_C_T	chr2	60495480	C	T	ACTCCCAA	ACTTCCAA				-0.01	0.768337	0.114448	-0.114448
BCL11A	chr2_60495481_C_A	chr2	60495481	C	A	CCAAGTCC	ACAAGTCC				0.06	0.0404612	1.39296	1.39296
BCL11A	chr2_60495481_C_G	chr2	60495481	C	G	CCAAGTCC	GCAAGTCC				-0.08	0.254583	0.59417	-0.59417
BCL11A	chr2_60495481_C_T	chr2	60495481	C	T	CCAAGTCC	TCAAGTCC				0.04	0.293185	0.532858	0.532858
BCL11A	chr2_60495482_C_A	chr2	60495482	C	A	CAAGTCCT	AAAGTCCT				-0.01	0.929901	0.0315633	-0.0315633
BCL11A	chr2_60495482_C_G	chr2	60495482	C	G	CAAGTCCT	GAAGTCCT				-0.06	0.448883	0.347867	-0.347867
BCL11A	chr2_60495482_C_T	chr2	60495482	C	T	CAAGTCCT	TAAGTCCT				-0.02	0.666703	0.176067	-0.176067
BCL11A	chr2_60495483_A_C	chr2	60495483	A	C	AAGTCCTG	CAGTCCTG				0.13	0.00545327	2.26334	2.26334
BCL11A	chr2_60495483_A_G	chr2	60495483	A	G	AAGTCCTG	GAGTCCTG				0.01	0.680154	0.167393	0.167393
BCL11A	chr2_60495483_A_T	chr2	60495483	A	T	AAGTCCTG	TAGTCCTG				0.06	0.0106698	1.97184	1.97184
BCL11A	chr2_60495484_A_C	chr2	60495484	A	C	AGTCCTGT	CGTCCTGT				0.32	5.91038e-05	4.22838	4.22838
BCL11A	chr2_60495484_A_G	chr2	60495484	A	G	AGTCCTGT	GGTCCTGT				0	0.963533	0.0161333	0.0161333
BCL11A	chr2_60495484_A_T	chr2	60495484	A	T	AGTCCTGT	TGTCCTGT				0.05	0.0432372	1.36414	1.36414
BCL11A	chr2_60495485_G_A	chr2	60495485	G	A	AAGTCCTG	AAATCCTG				0.01	0.830182	0.0808266	0.0808266
BCL11A	chr2_60495485_G_C	chr2	60495485	G	C	GTCCTGTC	CTCCTGTC				-0.05	0.543886	0.264492	-0.264492
BCL11A	chr2_60495485_G_T	chr2	60495485	G	T	AAGTCCTG	AATTCCTG				0.14	5.91038e-05	4.22838	4.22838
BCL11A	chr2_60495486_T_A	chr2	60495486	T	A	TCCTGTCT	ACCTGTCT				-0.06	0.0182808	1.73801	-1.73801
BCL11A	chr2_60495486_T_C	chr2	60495486	T	C	TCCTGTCT	CCCTGTCT				0.01	0.636884	0.19594	0.19594
BCL11A	chr2_60495486_T_G	chr2	60495486	T	G	TCCTGTCT	GCCTGTCT				0.16	0.00577463	2.23848	2.23848
BCL11A	chr2_60495487_C_A	chr2	60495487	C	A	CCTGTCTA	ACTGTCTA				-0.1	0.171877	0.764781	-0.764781
BCL11A	chr2_60495487_C_G	chr2	60495487	C	G	CCTGTCTA	GCTGTCTA				-0.11	0.354813	0.450001	-0.450001
BCL11A	chr2_60495487_C_T	chr2	60495487	C	T	CCTGTCTA	TCTGTCTA				-0.03	0.496543	0.304043	-0.304043
BCL11A	chr2_60495488_C_A	chr2	60495488	C	A	CTGTCTAG	ATGTCTAG				0	0.95395	0.0204746	0.0204746
BCL11A	chr2_60495488_C_G	chr2	60495488	C	G	CTGTCTAG	GTGTCTAG				-0.01	0.935197	0.0290968	-0.0290968
BCL11A	chr2_60495488_C_T	chr2	60495488	C	T	CTGTCTAG	TTGTCTAG				-0.02	0.649254	0.187585	-0.187585
BCL11A	chr2_60495489_T_A	chr2	60495489	T	A	TGTCTAGC	AGTCTAGC				0	0.989106	0.00475715	0.00475715
BCL11A	chr2_60495489_T_C	chr2	60495489	T	C	TGTCTAGC	CGTCTAGC				-0.01	0.838962	0.0762578	-0.0762578
BCL11A	chr2_60495489_T_G	chr2	60495489	T	G	TGTCTAGC	GGTCTAGC				0.01	0.876002	0.0574949	0.0574949
BCL11A	chr2_60495490_G_A	chr2	60495490	G	A	GTCTAGCT	ATCTAGCT				0	0.980599	0.00850863	0.00850863
BCL11A	chr2_60495490_G_C	chr2	60495490	G	C	GTCTAGCT	CTCTAGCT				0.01	0.94989	0.0223265	0.0223265
BCL11A	chr2_60495490_G_T	chr2	60495490	G	T	GTCTAGCT	TTCTAGCT				-0.01	0.930132	0.0314553	-0.0314553
BCL11A	chr2_60495491_T_A	chr2	60495491	T	A	TCTAGCTG	ACTAGCTG				0.07	0.0133156	1.87564	1.87564
BCL11A	chr2_60495491_T_C	chr2	60495491	T	C	TCTAGCTG	CCTAGCTG				0.02	0.440508	0.356046	0.356046
BCL11A	chr2_60495491_T_G	chr2	60495491	T	G	TCTAGCTG	GCTAGCTG				-0.06	0.433226	0.363285	-0.363285
BCL11A	chr2_60495492_C_A	chr2	60495492	C	A	CTAGCTGC	ATAGCTGC				-0.05	0.404681	0.392887	-0.392887
BCL11A	chr2_60495492_C_G	chr2	60495492	C	G	CTAGCTGC	GTAGCTGC				0.19	0.00249109	2.60361	2.60361
BCL11A	chr2_60495492_C_T	chr2	60495492	C	T	CTAGCTGC	TTAGCTGC				0.07	0.0277445	1.55682	1.55682
BCL11A	chr2_60495493_T_A	chr2	60495493	T	A	TAGCTGCC	AAGCTGCC				-0.03	0.434958	0.361553	-0.361553
BCL11A	chr2_60495493_T_C	chr2	60495493	T	C	TAGCTGCC	CAGCTGCC				0.01	0.786165	0.104486	0.104486
BCL11A	chr2_60495493_T_G	chr2	60495493	T	G	TAGCTGCC	GAGCTGCC				0.08	0.343928	0.463533	0.463533
BCL11A	chr2_60495494_A_C	chr2	60495494	A	C	AGCTGCCT	CGCTGCCT				0.06	0.621423	0.206613	0.206613
BCL11A	chr2_60495494_A_G	chr2	60495494	A	G	AGCTGCCT	GGCTGCCT				0.04	0.140863	0.851202	0.851202
BCL11A	chr2_60495494_A_T	chr2	60495494	A	T	AGCTGCCT	TGCTGCCT				0.03	0.567378	0.246128	0.246128
BCL11A	chr2_60495495_G_A	chr2	60495495	G	A	GCTGCCTT	ACTGCCTT				0.03	0.304056	0.517046	0.517046
BCL11A	chr2_60495495_G_C	chr2	60495495	G	C	GCTGCCTT	CCTGCCTT				-0.05	0.538331	0.26895	-0.26895
BCL11A	chr2_60495495_G_T	chr2	60495495	G	T	GCTGCCTT	TCTGCCTT				-0.03	0.466606	0.33105	-0.33105
BCL11A	chr2_60495496_C_A	chr2	60495496	C	A	CTGCCTTC	ATGCCTTC				-1.13	5.91038e-05	4.22838	-4.22838
BCL11A	chr2_60495496_C_G	chr2	60495496	C	G	CTGCCTTC	GTGCCTTC				-0.1	0.0352769	1.45251	-1.45251
BCL11A	chr2_60495496_C_T	chr2	60495496	C	T	CTGCCTTC	TTGCCTTC				-0.02	0.476435	0.321996	-0.321996
BCL11A	chr2_60495497_T_A	chr2	60495497	T	A	TGCCTTCC	AGCCTTCC				0.04	0.180536	0.743436	0.743436
BCL11A	chr2_60495497_T_C	chr2	60495497	T	C	TGCCTTCC	CGCCTTCC				0.02	0.348107	0.458288	0.458288
BCL11A	chr2_60495497_T_G	chr2	60495497	T	G	TGCCTTCC	GGCCTTCC				0.04	0.641533	0.192781	0.192781
BCL11A	chr2_60495498_G_A	chr2	60495498	G	A	GCCTTCCT	ACCTTCCT				-0.1	5.91038e-05	4.22838	-4.22838
BCL11A	chr2_60495498_G_C	chr2	60495498	G	C	GCCTTCCT	CCCTTCCT				0.04	0.72046	0.14239	0.14239
BCL11A	chr2_60495498_G_T	chr2	60495498	G	T	GCTGCCTT	GCTTCCTT				-0.14	0.119381	0.923064	-0.923064
BCL11A	chr2_60495499_C_A	chr2	60495499	C	A	CCTTCCTT	ACTTCCTT	0.130331	0.393827	3.02173	0.12	0.0052948	2.27615	2.27615
BCL11A	chr2_60495499_C_G	chr2	60495499	C	G	CCTTCCTT	GCTTCCTT	0.130331	0.232046	1.78043	-0.05	0.506175	0.295699	-0.295699
BCL11A	chr2_60495499_C_T	chr2	60495499	C	T	CCTTCCTT	TCTTCCTT	0.130331	0.154915	1.18862	-0.02	0.61046	0.214342	-0.214342
BCL11A	chr2_60495500_C_A	chr2	60495500	C	A	CCTTCCTT	CATTCCTT	0.130331	0.108312	0.831051	-0.04	0.392354	0.406322	-0.406322
BCL11A	chr2_60495500_C_G	chr2	60495500	C	G	CCTTCCTT	CGTTCCTT	0.130331	0.123433	0.947068	0.12	0.296622	0.527797	0.527797
BCL11A	chr2_60495500_C_T	chr2	60495500	C	T	CCTTCCTT	CTTTCCTT	0.130331	0.128949	0.989395	-0.01	0.877971	0.05652	-0.05652
BCL11A	chr2_60495501_T_A	chr2	60495501	T	A	CCTTCCTT	CCATCCTT	0.130331	0.123909	0.950725	-0.06	0.0165687	1.78071	-1.78071
BCL11A	chr2_60495501_T_C	chr2	60495501	T	C	CCTTCCTT	CCCTCCTT				-0.01	0.73721	0.132409	-0.132409
BCL11A	chr2_60495501_T_G	chr2	60495501	T	G	CCTTCCTT	CCGTCCTT				0.06	0.278534	0.555123	0.555123
BCL11A	chr2_60495502_T_A	chr2	60495502	T	A	CCTTCCTT	CCTACCTT				-0.08	0.00690483	2.16085	-2.16085
BCL11A	chr2_60495502_T_C	chr2	60495502	T	C	CCTTCCTT	CCTCCCTT				0.02	0.484972	0.314283	0.314283
BCL11A	chr2_60495502_T_G	chr2	60495502	T	G	CCTTCCTT	CCTGCCTT				0.05	0.564087	0.248654	0.248654
BCL11A	chr2_60495503_C_A	chr2	60495503	C	A	CCTTCCTT	CCTTACTT				-0.03	0.7462	0.127145	-0.127145
BCL11A	chr2_60495503_C_G	chr2	60495503	C	G	CCTTCCTT	CCTTGCTT				-0.06	0.56154	0.250619	-0.250619
BCL11A	chr2_60495503_C_T	chr2	60495503	C	T	CCTTCCTT	CCTTTCTT				0	0.960408	0.0175443	0.0175443
BCL11A	chr2_60495504_C_A	chr2	60495504	C	A	CCTTCCTT	CCTTCATT				-0.04	0.439053	0.357483	-0.357483
BCL11A	chr2_60495504_C_G	chr2	60495504	C	G	CCTTCCTT	CCTTCGTT				0.01	0.947715	0.0233224	0.0233224
BCL11A	chr2_60495504_C_T	chr2	60495504	C	T	CCTTCCTT	CCTTCTTT				-0.06	0.10181	0.99221	-0.99221
BCL11A	chr2_60495505_T_A	chr2	60495505	T	A	CCTTCCTT	CCTTCCAT	0.130331	0.106919	0.820359	-0.03	0.35308	0.452127	-0.452127
BCL11A	chr2_60495505_T_C	chr2	60495505	T	C	CCTTCCTT	CCTTCCCT	0.130331	0.12133	0.930932	-0.08	0.00022218	3.6533	-3.6533
BCL11A	chr2_60495505_T_G	chr2	60495505	T	G	CCTTCCTT	CCTTCCGT	0.130331	0.203084	1.55821	0.01	0.934274	0.0295259	0.0295259
BCL11A	chr2_60495506_T_A	chr2	60495506	T	A	CCTTCCTT	CCTTCCTA	0.130331	0.115149	0.883507	-0.12	0.0148211	1.82912	-1.82912
BCL11A	chr2_60495506_T_C	chr2	60495506	T	C	CCTTCCTT	CCTTCCTC	0.130331	0.125584	0.963573	-0.08	0.00032593	3.48688	-3.48688
BCL11A	chr2_60495506_T_G	chr2	60495506	T	G	CCTTCCTT	CCTTCCTG	0.130331	0.285864	2.19336	0.07	0.536949	0.270067	0.270067
BCL11A	chr2_60495507_A_C	chr2	60495507	A	C	ATCACAGG	CTCACAGG				-0.09	0.383019	0.41678	-0.41678
BCL11A	chr2_60495507_A_G	chr2	60495507	A	G	ATCACAGG	GTCACAGG				-0.08	0.00337371	2.47189	-2.47189
BCL11A	chr2_60495507_A_T	chr2	60495507	A	T	ATCACAGG	TTCACAGG				0	0.960693	0.0174155	0.0174155
BCL11A	chr2_60495508_T_A	chr2	60495508	T	A	TCACAGGA	ACACAGGA				-0.08	0.000168691	3.77291	-3.77291
BCL11A	chr2_60495508_T_C	chr2	60495508	T	C	TCACAGGA	CCACAGGA				-0.04	0.0451058	1.34577	-1.34577
BCL11A	chr2_60495508_T_G	chr2	60495508	T	G	TCACAGGA	GCACAGGA				-0.22	0.0149956	1.82404	-1.82404
BCL11A	chr2_60495509_C_A	chr2	60495509	C	A	CACAGGAA	AACAGGAA				0.02	0.885632	0.0527468	0.0527468
BCL11A	chr2_60495509_C_G	chr2	60495509	C	G	CACAGGAA	GACAGGAA				-0.1	0.2953	0.529737	-0.529737
BCL11A	chr2_60495509_C_T	chr2	60495509	C	T	CACAGGAA	TACAGGAA				0	0.957965	0.0186505	0.0186505
BCL11A	chr2_60495510_A_C	chr2	60495510	A	C	TTATCACA	TTATCCCA				-0.01	0.923752	0.0344444	-0.0344444
BCL11A	chr2_60495510_A_G	chr2	60495510	A	G	ACAGGAAT	GCAGGAAT				0.01	0.624666	0.204352	0.204352
BCL11A	chr2_60495510_A_T	chr2	60495510	A	T	ACAGGAAT	TCAGGAAT				0.01	0.765238	0.116204	0.116204
BCL11A	chr2_60495511_C_A	chr2	60495511	C	A	CAGGAATA	AAGGAATA	0.109301	0.119041	1.08912	0.04	0.636884	0.19594	0.19594
BCL11A	chr2_60495511_C_G	chr2	60495511	C	G	CAGGAATA	GAGGAATA	0.109301	0.109375	1.00068	0.06	0.240143	0.619529	0.619529
BCL11A	chr2_60495511_C_T	chr2	60495511	C	T	CAGGAATA	TAGGAATA	0.109301	0.109671	1.00339	0	0.997398	0.0011316	0.0011316
BCL11A	chr2_60495512_A_C	chr2	60495512	A	C	CAGGAATA	CCGGAATA	0.109301	0.203726	1.86389	0.18	0.000627505	3.20238	3.20238
BCL11A	chr2_60495512_A_G	chr2	60495512	A	G	CAGGAATA	CGGGAATA	0.109301	0.122789	1.1234	0.01	0.77856	0.108708	0.108708
BCL11A	chr2_60495512_A_T	chr2	60495512	A	T	CAGGAATA	CTGGAATA	0.109301	0.112908	1.033	0.09	0.00147075	2.83246	2.83246
BCL11A	chr2_60495513_G_A	chr2	60495513	G	A	CAGGAATA	CAAGAATA				0.01	0.777567	0.109262	0.109262
BCL11A	chr2_60495513_G_C	chr2	60495513	G	C	CAGGAATA	CACGAATA				0.15	0.0710826	1.14824	1.14824
BCL11A	chr2_60495513_G_T	chr2	60495513	G	T	CAGGAATA	CATGAATA				0.01	0.659388	0.180859	0.180859
BCL11A	chr2_60495514_G_A	chr2	60495514	G	A	CAGGAATA	CAGAAATA				0.05	0.126002	0.899624	0.899624
BCL11A	chr2_60495514_G_C	chr2	60495514	G	C	CAGGAATA	CAGCAATA				0.02	0.92668	0.0330702	0.0330702
BCL11A	chr2_60495514_G_T	chr2	60495514	G	T	CAGGAATA	CAGTAATA				0.01	0.841706	0.0748396	0.0748396
BCL11A	chr2_60495515_A_C	chr2	60495515	A	C	CAGGAATA	CAGGCATA				0.08	0.448638	0.348104	0.348104
BCL11A	chr2_60495515_A_G	chr2	60495515	A	G	CAGGAATA	CAGGGATA				0	0.971235	0.0126755	0.0126755
BCL11A	chr2_60495515_A_T	chr2	60495515	A	T	CAGGAATA	CAGGTATA				-0.14	5.91038e-05	4.22838	-4.22838
BCL11A	chr2_60495516_A_C	chr2	60495516	A	C	CAGGAATA	CAGGACTA				0.02	0.789975	0.102387	0.102387
BCL11A	chr2_60495516_A_G	chr2	60495516	A	G	CAGGAATA	CAGGAGTA				-0.01	0.592751	0.227128	-0.227128
BCL11A	chr2_60495516_A_T	chr2	60495516	A	T	CAGGAATA	CAGGATTA	0.109301	0.131198	1.20034	0.02	0.699964	0.154925	0.154925
BCL11A	chr2_60495517_T_A	chr2	60495517	T	A	CAGGAATA	CAGGAAAA	0.109301	0.177409	1.62312	0.17	5.91038e-05	4.22838	4.22838
BCL11A	chr2_60495517_T_C	chr2	60495517	T	C	CAGGAATA	CAGGAACA	0.109301	0.122437	1.12018	0.03	0.313601	0.503622	0.503622
BCL11A	chr2_60495517_T_G	chr2	60495517	T	G	CAGGAATA	CAGGAAGA	0.109301	0.234501	2.14546	0.15	0.345161	0.461978	0.461978
BCL11A	chr2_60495518_A_C	chr2	60495518	A	C	CAGGAATA	CAGGAATC	0.109301	0.127792	1.16918	-0.11	0.21989	0.657795	-0.657795
BCL11A	chr2_60495518_A_G	chr2	60495518	A	G	CAGGAATA	CAGGAATG	0.109301	0.0993283	0.908758	-0.04	0.137357	0.86215	-0.86215
BCL11A	chr2_60495518_A_T	chr2	60495518	A	T	CAGGAATA	CAGGAATT	0.109301	0.113087	1.03464	-0.01	0.824191	0.0839722	-0.0839722
BCL11A	chr2_60495519_G_A	chr2	60495519	G	A	GCACCCAA	ACACCCAA				0.03	0.339582	0.469055	0.469055
BCL11A	chr2_60495519_G_C	chr2	60495519	G	C	GCACCCAA	CCACCCAA				-0.02	0.889526	0.0508413	-0.0508413
BCL11A	chr2_60495519_G_T	chr2	60495519	G	T	GCACCCAA	TCACCCAA				0.02	0.60437	0.218697	0.218697
BCL11A	chr2_60495520_C_A	chr2	60495520	C	A	CACCCAAG	AACCCAAG				0.32	0.0332134	1.47869	1.47869
BCL11A	chr2_60495520_C_G	chr2	60495520	C	G	CACCCAAG	GACCCAAG				0.14	5.91038e-05	4.22838	4.22838
BCL11A	chr2_60495520_C_T	chr2	60495520	C	T	CACCCAAG	TACCCAAG				0.13	5.91038e-05	4.22838	4.22838
BCL11A	chr2_60495521_A_C	chr2	60495521	A	C	ACCCAAGG	CCCCAAGG				-0.05	0.0191236	1.71843	-1.71843
BCL11A	chr2_60495521_A_G	chr2	60495521	A	G	ACCCAAGG	GCCCAAGG				0.1	0.00533438	2.27292	2.27292
BCL11A	chr2_60495521_A_T	chr2	60495521	A	T	ACCCAAGG	TCCCAAGG				0.13	0.0503199	1.29826	1.29826
BCL11A	chr2_60495522_C_A	chr2	60495522	C	A	CCCAAGGT	ACCAAGGT				-0.03	0.697125	0.156689	-0.156689
BCL11A	chr2_60495522_C_G	chr2	60495522	C	G	CCCAAGGT	GCCAAGGT				0.05	0.330701	0.480565	0.480565
BCL11A	chr2_60495522_C_T	chr2	60495522	C	T	GCACCCAA	GCATCCAA				-0.11	5.91038e-05	4.22838	-4.22838
BCL11A	chr2_60495523_C_A	chr2	60495523	C	A	CCAAGGTC	ACAAGGTC				0.1	0.000114759	3.94021	3.94021
BCL11A	chr2_60495523_C_G	chr2	60495523	C	G	CCAAGGTC	GCAAGGTC				0.25	5.91038e-05	4.22838	4.22838
BCL11A	chr2_60495523_C_T	chr2	60495523	C	T	CCAAGGTC	TCAAGGTC				0.06	0.0183794	1.73567	1.73567
BCL11A	chr2_60495524_C_A	chr2	60495524	C	A	CAAGGTCC	AAAGGTCC				-0.09	0.241662	0.616791	-0.616791
BCL11A	chr2_60495524_C_G	chr2	60495524	C	G	CAAGGTCC	GAAGGTCC				0	0.963949	0.0159457	0.0159457
BCL11A	chr2_60495524_C_T	chr2	60495524	C	T	CAAGGTCC	TAAGGTCC				-0.05	0.166345	0.778989	-0.778989
BCL11A	chr2_60495525_A_C	chr2	60495525	A	C	AAGGTCCA	CAGGTCCA				0.03	0.788827	0.103018	0.103018
BCL11A	chr2_60495525_A_G	chr2	60495525	A	G	AAGGTCCA	GAGGTCCA				0.05	0.184182	0.734753	0.734753
BCL11A	chr2_60495525_A_T	chr2	60495525	A	T	AAGGTCCA	TAGGTCCA				0.05	0.49064	0.309237	0.309237
BCL11A	chr2_60495526_A_C	chr2	60495526	A	C	AGGTCCAT	CGGTCCAT				-0.05	0.546855	0.262128	-0.262128
BCL11A	chr2_60495526_A_G	chr2	60495526	A	G	AGGTCCAT	GGGTCCAT				-0.06	0.284317	0.546198	-0.546198
BCL11A	chr2_60495526_A_T	chr2	60495526	A	T	AGGTCCAT	TGGTCCAT				0.02	0.790816	0.101924	0.101924
BCL11A	chr2_60495527_G_A	chr2	60495527	G	A	GGTCCATC	AGTCCATC				0.02	0.631608	0.199553	0.199553
BCL11A	chr2_60495527_G_C	chr2	60495527	G	C	GGTCCATC	CGTCCATC				-0.2	0.463166	0.334264	-0.334264
BCL11A	chr2_60495527_G_T	chr2	60495527	G	T	GGTCCATC	TGTCCATC				-0.01	0.81306	0.0898776	-0.0898776
BCL11A	chr2_60495528_G_A	chr2	60495528	G	A	AGGTCCAT	AGATCCAT				-0.01	0.8707	0.0601312	-0.0601312
BCL11A	chr2_60495528_G_C	chr2	60495528	G	C	GTCCATCA	CTCCATCA				-0.14	0.0787622	1.10368	-1.10368
BCL11A	chr2_60495528_G_T	chr2	60495528	G	T	AGGTCCAT	AGTTCCAT				0.08	0.286051	0.543556	0.543556
BCL11A	chr2_60495529_T_A	chr2	60495529	T	A	TCCATCAG	ACCATCAG				0	0.958424	0.0184425	0.0184425
BCL11A	chr2_60495529_T_C	chr2	60495529	T	C	TCCATCAG	CCCATCAG				0.05	0.534016	0.272446	0.272446
BCL11A	chr2_60495529_T_G	chr2	60495529	T	G	TCCATCAG	GCCATCAG				0.11	0.333178	0.477324	0.477324
BCL11A	chr2_60495530_C_A	chr2	60495530	C	A	CCATCAGT	ACATCAGT				-0.06	0.292747	0.533508	-0.533508
BCL11A	chr2_60495530_C_G	chr2	60495530	C	G	CCATCAGT	GCATCAGT				-0.12	0.221034	0.655541	-0.655541
BCL11A	chr2_60495530_C_T	chr2	60495530	C	T	CCATCAGT	TCATCAGT				-0.01	0.85891	0.0660525	-0.0660525
BCL11A	chr2_60495531_C_A	chr2	60495531	C	A	CATCAGTA	AATCAGTA				0.09	0.242416	0.615439	0.615439
BCL11A	chr2_60495531_C_G	chr2	60495531	C	G	CATCAGTA	GATCAGTA				0.22	0.0369528	1.43235	1.43235
BCL11A	chr2_60495531_C_T	chr2	60495531	C	T	CATCAGTA	TATCAGTA				0.11	0.00378938	2.42143	2.42143
BCL11A	chr2_60495532_A_C	chr2	60495532	A	C	ATCAGTAC	CTCAGTAC				0.12	0.417426	0.379421	0.379421
BCL11A	chr2_60495532_A_G	chr2	60495532	A	G	ATCAGTAC	GTCAGTAC				0.01	0.844183	0.0735635	0.0735635
BCL11A	chr2_60495532_A_T	chr2	60495532	A	T	ATCAGTAC	TTCAGTAC				0.1	0.116499	0.933676	0.933676
BCL11A	chr2_60495533_T_A	chr2	60495533	T	A	TCAGTACC	ACAGTACC				0.04	0.299577	0.523492	0.523492
BCL11A	chr2_60495533_T_C	chr2	60495533	T	C	TCAGTACC	CCAGTACC				0.02	0.790548	0.102072	0.102072
BCL11A	chr2_60495533_T_G	chr2	60495533	T	G	TCAGTACC	GCAGTACC				0.13	0.236069	0.626962	0.626962
BCL11A	chr2_60495534_C_A	chr2	60495534	C	A	CAGTACCT	AAGTACCT				-0.03	0.623763	0.20498	-0.20498
BCL11A	chr2_60495534_C_G	chr2	60495534	C	G	CAGTACCT	GAGTACCT				-0.02	0.743124	0.128939	-0.128939
BCL11A	chr2_60495534_C_T	chr2	60495534	C	T	CAGTACCT	TAGTACCT				-0.01	0.894835	0.0482572	-0.0482572
BCL11A	chr2_60495535_A_C	chr2	60495535	A	C	CCATCAGT	CCATCCGT				-0.15	0.0516869	1.28662	-1.28662
BCL11A	chr2_60495535_A_G	chr2	60495535	A	G	AGTACCTC	GGTACCTC				0.02	0.615102	0.211053	0.211053
BCL11A	chr2_60495535_A_T	chr2	60495535	A	T	AGTACCTC	TGTACCTC				-0.04	0.476353	0.322071	-0.322071
BCL11A	chr2_60495536_G_A	chr2	60495536	G	A	GTACCTCA	ATACCTCA				-0.01	0.846127	0.0725642	-0.0725642
BCL11A	chr2_60495536_G_C	chr2	60495536	G	C	GTACCTCA	CTACCTCA				-0.25	5.91038e-05	4.22838	-4.22838
BCL11A	chr2_60495536_G_T	chr2	60495536	G	T	GTACCTCA	TTACCTCA				-0.05	0.15975	0.79656	-0.79656
BCL11A	chr2_60495537_T_A	chr2	60495537	T	A	TACCTCAG	AACCTCAG				-0.3	5.91038e-05	4.22838	-4.22838
BCL11A	chr2_60495537_T_C	chr2	60495537	T	C	TACCTCAG	CACCTCAG				-0.19	5.91038e-05	4.22838	-4.22838
BCL11A	chr2_60495537_T_G	chr2	60495537	T	G	TACCTCAG	GACCTCAG				-0.04	0.619726	0.207801	-0.207801
BCL11A	chr2_60495538_A_C	chr2	60495538	A	C	ACCTCAGA	CCCTCAGA				-0.12	0.305943	0.51436	-0.51436
BCL11A	chr2_60495538_A_G	chr2	60495538	A	G	ACCTCAGA	GCCTCAGA				0.01	0.845048	0.0731185	0.0731185
BCL11A	chr2_60495538_A_T	chr2	60495538	A	T	AGTACCTC	AGTTCCTC				0.08	0.395561	0.402787	0.402787
BCL11A	chr2_60495539_C_A	chr2	60495539	C	A	CCTCAGAG	ACTCAGAG				0.1	0.00231478	2.63549	2.63549
BCL11A	chr2_60495539_C_G	chr2	60495539	C	G	CCTCAGAG	GCTCAGAG				0.09	0.0230869	1.63663	1.63663
BCL11A	chr2_60495539_C_T	chr2	60495539	C	T	CCTCAGAG	TCTCAGAG				0.04	0.0182489	1.73876	1.73876
IRF4	chr6_396143_G_A	chr6	396143	G	A	GGCGTGTC	AGCGTGTC				-0.09	0.0633934	1.19796	-1.19796
IRF4	chr6_396143_G_C	chr6	396143	G	C	GGCGTGTC	CGCGTGTC				-0.16	0.00358483	2.44553	-2.44553
IRF4	chr6_396143_G_T	chr6	396143	G	T	GGCGTGTC	TGCGTGTC				0.17	0.013777	1.86084	1.86084
IRF4	chr6_396144_G_A	chr6	396144	G	A	GCGTGTCC	ACGTGTCC				0.38	5.91038e-05	4.22838	4.22838
IRF4	chr6_396144_G_C	chr6	396144	G	C	GCGTGTCC	CCGTGTCC				-0.13	0.0125249	1.90222	-1.90222
IRF4	chr6_396144_G_T	chr6	396144	G	T	GCGTGTCC	TCGTGTCC				-0.01	0.930558	0.0312568	-0.0312568
IRF4	chr6_396145_C_A	chr6	396145	C	A	CGTGTCCG	AGTGTCCG				-0.12	0.0132423	1.87804	-1.87804
IRF4	chr6_396145_C_G	chr6	396145	C	G	CGTGTCCG	GGTGTCCG				0.08	0.427844	0.368715	0.368715
IRF4	chr6_396145_C_T	chr6	396145	C	T	CGTGTCCG	TGTGTCCG				-0.17	5.91038e-05	4.22838	-4.22838
IRF4	chr6_396146_G_A	chr6	396146	G	A	GTGTCCGC	ATGTCCGC				-0.01	0.777722	0.109175	-0.109175
IRF4	chr6_396146_G_C	chr6	396146	G	C	GTGTCCGC	CTGTCCGC				0.09	0.165619	0.78089	0.78089
IRF4	chr6_396146_G_T	chr6	396146	G	T	GTGTCCGC	TTGTCCGC				-0.08	0.307188	0.512596	-0.512596
IRF4	chr6_396147_T_A	chr6	396147	T	A	TGTCCGCC	AGTCCGCC				-0.22	0.00849546	2.07081	-2.07081
IRF4	chr6_396147_T_C	chr6	396147	T	C	TGTCCGCC	CGTCCGCC				-0.18	0.000114759	3.94021	-3.94021
IRF4	chr6_396147_T_G	chr6	396147	T	G	TGTCCGCC	GGTCCGCC				-0.05	0.818202	0.0871394	-0.0871394
IRF4	chr6_396148_G_A	chr6	396148	G	A	GTGTCCGC	GTATCCGC				0.07	0.0561911	1.25033	1.25033
IRF4	chr6_396148_G_C	chr6	396148	G	C	GTCCGCCT	CTCCGCCT				0.02	0.753856	0.122711	0.122711
IRF4	chr6_396148_G_T	chr6	396148	G	T	GTGTCCGC	GTTTCCGC				0	0.98143	0.00814054	0.00814054
IRF4	chr6_396149_T_A	chr6	396149	T	A	TCCGCCTG	ACCGCCTG				0.4	5.91038e-05	4.22838	4.22838
IRF4	chr6_396149_T_C	chr6	396149	T	C	TCCGCCTG	CCCGCCTG				-0.13	0.0203504	1.69143	-1.69143
IRF4	chr6_396149_T_G	chr6	396149	T	G	TCCGCCTG	GCCGCCTG				0.01	0.97815	0.00959455	0.00959455
IRF4	chr6_396150_C_A	chr6	396150	C	A	CCGCCTGT	ACGCCTGT				0.09	0.553261	0.25707	0.25707
IRF4	chr6_396150_C_G	chr6	396150	C	G	CCGCCTGT	GCGCCTGT				-0.39	0.00831361	2.08021	-2.08021
IRF4	chr6_396150_C_T	chr6	396150	C	T	CCGCCTGT	TCGCCTGT				0.01	0.83449	0.0785787	0.0785787
IRF4	chr6_396151_C_A	chr6	396151	C	A	CGCCTGTT	AGCCTGTT				0.38	5.91038e-05	4.22838	4.22838
IRF4	chr6_396151_C_G	chr6	396151	C	G	CGCCTGTT	GGCCTGTT				0.11	0.488642	0.311009	0.311009
IRF4	chr6_396151_C_T	chr6	396151	C	T	CGCCTGTT	TGCCTGTT				0.18	5.91038e-05	4.22838	4.22838
IRF4	chr6_396152_G_A	chr6	396152	G	A	GCCTGTTG	ACCTGTTG				-1.01	5.91038e-05	4.22838	-4.22838
IRF4	chr6_396152_G_C	chr6	396152	G	C	GCCTGTTG	CCCTGTTG				0.19	0.000528429	3.27701	3.27701
IRF4	chr6_396152_G_T	chr6	396152	G	T	GCCTGTTG	TCCTGTTG				0.07	0.285355	0.544615	0.544615
IRF4	chr6_396153_C_A	chr6	396153	C	A	CCTGTTGG	ACTGTTGG				-0.04	0.673873	0.171422	-0.171422
IRF4	chr6_396153_C_G	chr6	396153	C	G	CCTGTTGG	GCTGTTGG				0.06	0.670184	0.173806	0.173806
IRF4	chr6_396153_C_T	chr6	396153	C	T	CCTGTTGG	TCTGTTGG				-0.05	0.141796	0.848335	-0.848335
IRF4	chr6_396154_C_A	chr6	396154	C	A	CTGTTGGA	ATGTTGGA				-0.27	5.91038e-05	4.22838	-4.22838
IRF4	chr6_396154_C_G	chr6	396154	C	G	CTGTTGGA	GTGTTGGA				-0.33	0.000577989	3.23808	-3.23808
IRF4	chr6_396154_C_T	chr6	396154	C	T	CTGTTGGA	TTGTTGGA				0.14	5.91038e-05	4.22838	4.22838
IRF4	chr6_396155_T_A	chr6	396155	T	A	TGTTGGAA	AGTTGGAA				0.03	0.672897	0.172051	0.172051
IRF4	chr6_396155_T_C	chr6	396155	T	C	TGTTGGAA	CGTTGGAA				0.04	0.456457	0.3406	0.3406
IRF4	chr6_396155_T_G	chr6	396155	T	G	TGTTGGAA	GGTTGGAA				-0.06	0.513488	0.289469	-0.289469
IRF4	chr6_396156_G_A	chr6	396156	G	A	GTTGGAAT	ATTGGAAT				0.07	0.0462475	1.33491	1.33491
IRF4	chr6_396156_G_C	chr6	396156	G	C	GTTGGAAT	CTTGGAAT				0.05	0.435971	0.360543	0.360543
IRF4	chr6_396156_G_T	chr6	396156	G	T	GTTGGAAT	TTTGGAAT				0.06	0.541809	0.266154	0.266154
IRF4	chr6_396157_T_A	chr6	396157	T	A	TTGGAATA	ATGGAATA	0.121444	0.103128	0.849177	0	0.974929	0.0110272	0.0110272
IRF4	chr6_396157_T_C	chr6	396157	T	C	TTGGAATA	CTGGAATA	0.121444	0.112908	0.929706	-0.03	0.623976	0.204832	-0.204832
IRF4	chr6_396157_T_G	chr6	396157	T	G	TTGGAATA	GTGGAATA	0.121444	0.0955006	0.786373	-0.03	0.764321	0.116724	-0.116724
IRF4	chr6_396158_T_A	chr6	396158	T	A	TTGGAATA	TAGGAATA	0.121444	0.109671	0.903057	0.12	0.142887	0.845006	0.845006
IRF4	chr6_396158_T_C	chr6	396158	T	C	TTGGAATA	TCGGAATA	0.121444	0.108825	0.896093	-0.02	0.7246	0.139902	-0.139902
IRF4	chr6_396158_T_G	chr6	396158	T	G	TTGGAATA	TGGGAATA	0.121444	0.105278	0.866881	0.08	0.0541146	1.26669	1.26669
IRF4	chr6_396159_G_A	chr6	396159	G	A	TTGGAATA	TTAGAATA				0.11	0.00785565	2.10482	2.10482
IRF4	chr6_396159_G_C	chr6	396159	G	C	TTGGAATA	TTCGAATA				-0.02	0.869505	0.0607281	-0.0607281
IRF4	chr6_396159_G_T	chr6	396159	G	T	TTGGAATA	TTTGAATA				0.24	5.91038e-05	4.22838	4.22838
IRF4	chr6_396160_G_A	chr6	396160	G	A	TTGGAATA	TTGAAATA				0.26	5.91038e-05	4.22838	4.22838
IRF4	chr6_396160_G_C	chr6	396160	G	C	TTGGAATA	TTGCAATA				0.17	5.91038e-05	4.22838	4.22838
IRF4	chr6_396160_G_T	chr6	396160	G	T	TTGGAATA	TTGTAATA				0.15	0.000528429	3.27701	3.27701
IRF4	chr6_396161_A_C	chr6	396161	A	C	TTGGAATA	TTGGCATA				-0.39	5.91038e-05	4.22838	-4.22838
IRF4	chr6_396161_A_G	chr6	396161	A	G	TTGGAATA	TTGGGATA				-0.1	5.91038e-05	4.22838	-4.22838
IRF4	chr6_396161_A_T	chr6	396161	A	T	TTGGAATA	TTGGTATA				0.01	0.918789	0.0367841	0.0367841
IRF4	chr6_396162_A_C	chr6	396162	A	C	TTGGAATA	TTGGACTA				0.33	5.91038e-05	4.22838	4.22838
IRF4	chr6_396162_A_G	chr6	396162	A	G	TTGGAATA	TTGGAGTA				0.02	0.590294	0.228932	0.228932
IRF4	chr6_396162_A_T	chr6	396162	A	T	TTGGAATA	TTGGATTA	0.121444	0.0981252	0.807985	0.05	0.100663	0.99713	0.99713
IRF4	chr6_396163_T_A	chr6	396163	T	A	TTGGAATA	TTGGAAAA	0.121444	0.114566	0.943363	0.19	5.91038e-05	4.22838	4.22838
IRF4	chr6_396163_T_C	chr6	396163	T	C	TTGGAATA	TTGGAACA	0.121444	0.0898838	0.740122	-0.11	0.00067647	3.16975	-3.16975
IRF4	chr6_396163_T_G	chr6	396163	T	G	TTGGAATA	TTGGAAGA	0.121444	0.112218	0.924028	-0.13	0.43184	0.364677	-0.364677
IRF4	chr6_396164_A_C	chr6	396164	A	C	TTGGAATA	TTGGAATC	0.121444	0.103463	0.851938	0.09	0.553221	0.257101	0.257101
IRF4	chr6_396164_A_G	chr6	396164	A	G	TTGGAATA	TTGGAATG	0.121444	0.0960253	0.790693	0	0.973518	0.011656	0.011656
IRF4	chr6_396164_A_T	chr6	396164	A	T	TTGGAATA	TTGGAATT	0.121444	0.116633	0.960385	0.31	5.91038e-05	4.22838	4.22838
IRF4	chr6_396165_T_A	chr6	396165	T	A	TGCTTCTC	AGCTTCTC				0.09	0.00399958	2.39799	2.39799
IRF4	chr6_396165_T_C	chr6	396165	T	C	TGCTTCTC	CGCTTCTC				-0.05	0.0782389	1.10658	-1.10658
IRF4	chr6_396165_T_G	chr6	396165	T	G	TGCTTCTC	GGCTTCTC				0.06	0.572728	0.242052	0.242052
IRF4	chr6_396166_G_A	chr6	396166	G	A	GCTTCTCA	ACTTCTCA				0.12	5.91038e-05	4.22838	4.22838
IRF4	chr6_396166_G_C	chr6	396166	G	C	ATATGCTT	ATATCCTT				0.11	0.127834	0.893353	0.893353
IRF4	chr6_396166_G_T	chr6	396166	G	T	GCTTCTCA	TCTTCTCA				0.19	0.0219764	1.65804	1.65804
IRF4	chr6_396167_C_A	chr6	396167	C	A	CTTCTCAG	ATTCTCAG				0.2	5.91038e-05	4.22838	4.22838
IRF4	chr6_396167_C_G	chr6	396167	C	G	CTTCTCAG	GTTCTCAG				0.09	0.189153	0.723187	0.723187
IRF4	chr6_396167_C_T	chr6	396167	C	T	CTTCTCAG	TTTCTCAG				0.1	5.91038e-05	4.22838	4.22838
IRF4	chr6_396168_T_A	chr6	396168	T	A	TTCTCAGG	ATCTCAGG				-0.03	0.596439	0.224434	-0.224434
IRF4	chr6_396168_T_C	chr6	396168	T	C	TTCTCAGG	CTCTCAGG				0.15	5.91038e-05	4.22838	4.22838
IRF4	chr6_396168_T_G	chr6	396168	T	G	TTCTCAGG	GTCTCAGG				0.08	0.291524	0.535326	0.535326
IRF4	chr6_396169_T_A	chr6	396169	T	A	TCTCAGGT	ACTCAGGT				0.12	0.000428063	3.36849	3.36849
IRF4	chr6_396169_T_C	chr6	396169	T	C	TCTCAGGT	CCTCAGGT				0.09	5.91038e-05	4.22838	4.22838
IRF4	chr6_396169_T_G	chr6	396169	T	G	TCTCAGGT	GCTCAGGT				0.11	0.21695	0.663641	0.663641
IRF4	chr6_396170_C_A	chr6	396170	C	A	CTCAGGTC	ATCAGGTC				0.31	5.91038e-05	4.22838	4.22838
IRF4	chr6_396170_C_G	chr6	396170	C	G	CTCAGGTC	GTCAGGTC				0.42	0.00178588	2.74815	2.74815
IRF4	chr6_396170_C_T	chr6	396170	C	T	CTCAGGTC	TTCAGGTC				-0.34	5.91038e-05	4.22838	-4.22838
IRF4	chr6_396171_T_A	chr6	396171	T	A	TCAGGTCT	ACAGGTCT				-0.08	0.0749813	1.12505	-1.12505
IRF4	chr6_396171_T_C	chr6	396171	T	C	GCTTCTCA	GCTTCCCA				0.12	5.91038e-05	4.22838	4.22838
IRF4	chr6_396171_T_G	chr6	396171	T	G	TCAGGTCT	GCAGGTCT				-0.3	0.000577989	3.23808	-3.23808
IRF4	chr6_396172_C_A	chr6	396172	C	A	CAGGTCTT	AAGGTCTT				0.07	0.471302	0.326701	0.326701
IRF4	chr6_396172_C_G	chr6	396172	C	G	CAGGTCTT	GAGGTCTT				0.25	0.254383	0.594512	0.594512
IRF4	chr6_396172_C_T	chr6	396172	C	T	CAGGTCTT	TAGGTCTT				0.2	5.91038e-05	4.22838	4.22838
IRF4	chr6_396173_A_C	chr6	396173	A	C	AGGTCTTC	CGGTCTTC				0.12	0.0862708	1.06414	1.06414
IRF4	chr6_396173_A_G	chr6	396173	A	G	AGGTCTTC	GGGTCTTC				0.04	0.185146	0.732485	0.732485
IRF4	chr6_396173_A_T	chr6	396173	A	T	AGGTCTTC	TGGTCTTC				0.15	5.91038e-05	4.22838	4.22838
IRF4	chr6_396174_G_A	chr6	396174	G	A	GGTCTTCT	AGTCTTCT				0.18	5.91038e-05	4.22838	4.22838
IRF4	chr6_396174_G_C	chr6	396174	G	C	GGTCTTCT	CGTCTTCT				0.13	0.0663139	1.1784	1.1784
IRF4	chr6_396174_G_T	chr6	396174	G	T	GGTCTTCT	TGTCTTCT				0.29	5.91038e-05	4.22838	4.22838
IRF4	chr6_396175_G_A	chr6	396175	G	A	GTCTTCTG	ATCTTCTG				0.16	5.91038e-05	4.22838	4.22838
IRF4	chr6_396175_G_C	chr6	396175	G	C	GTCTTCTG	CTCTTCTG				0.21	0.000114759	3.94021	3.94021
IRF4	chr6_396175_G_T	chr6	396175	G	T	GTCTTCTG	TTCTTCTG				0.17	0.0100514	1.99777	1.99777
IRF4	chr6_396176_T_A	chr6	396176	T	A	TCTTCTGG	ACTTCTGG				0.13	0.00151628	2.81922	2.81922
IRF4	chr6_396176_T_C	chr6	396176	T	C	TCTTCTGG	CCTTCTGG				0.26	5.91038e-05	4.22838	4.22838
IRF4	chr6_396176_T_G	chr6	396176	T	G	TCTTCTGG	GCTTCTGG				0.15	0.105727	0.975813	0.975813
IRF4	chr6_396177_C_A	chr6	396177	C	A	CTTCTGGG	ATTCTGGG				-0.63	5.91038e-05	4.22838	-4.22838
IRF4	chr6_396177_C_G	chr6	396177	C	G	CTTCTGGG	GTTCTGGG				-1.38	5.91038e-05	4.22838	-4.22838
IRF4	chr6_396177_C_T	chr6	396177	C	T	CTTCTGGG	TTTCTGGG				-0.12	0.00067647	3.16975	-3.16975
IRF4	chr6_396178_T_A	chr6	396178	T	A	TTCTGGGA	ATCTGGGA				0.51	5.91038e-05	4.22838	4.22838
IRF4	chr6_396178_T_C	chr6	396178	T	C	TTCTGGGA	CTCTGGGA				0.15	5.91038e-05	4.22838	4.22838
IRF4	chr6_396178_T_G	chr6	396178	T	G	TTCTGGGA	GTCTGGGA				0.26	5.91038e-05	4.22838	4.22838
IRF4	chr6_396179_T_A	chr6	396179	T	A	TCTGGGAA	ACTGGGAA				-0.08	0.114305	0.941933	-0.941933
IRF4	chr6_396179_T_C	chr6	396179	T	C	TCTGGGAA	CCTGGGAA				0.7	5.91038e-05	4.22838	4.22838
IRF4	chr6_396179_T_G	chr6	396179	T	G	TCTGGGAA	GCTGGGAA				0.03	0.817539	0.0874917	0.0874917
IRF4	chr6_396180_C_A	chr6	396180	C	A	CTGGGAAA	ATGGGAAA				0.26	5.91038e-05	4.22838	4.22838
IRF4	chr6_396180_C_G	chr6	396180	C	G	CTGGGAAA	GTGGGAAA				0.27	0.0332731	1.47791	1.47791
IRF4	chr6_396180_C_T	chr6	396180	C	T	CTGGGAAA	TTGGGAAA				0	0.955181	0.0199143	0.0199143
IRF4	chr6_396181_T_A	chr6	396181	T	A	TGGGAAAC	AGGGAAAC	0.113595	0.138432	1.21865	-0.03	0.460036	0.337208	-0.337208
IRF4	chr6_396181_T_C	chr6	396181	T	C	TCTTCTGG	TCTTCCGG				-0.98	5.91038e-05	4.22838	-4.22838
IRF4	chr6_396181_T_G	chr6	396181	T	G	TGGGAAAC	GGGGAAAC	0.113595	0.115067	1.01296	-0.33	5.91038e-05	4.22838	-4.22838
IRF4	chr6_396182_G_A	chr6	396182	G	A	TGGGAAAC	TAGGAAAC	0.113595	0.190844	1.68004	-1.61	5.91038e-05	4.22838	-4.22838
IRF4	chr6_396182_G_C	chr6	396182	G	C	TGGGAAAC	TCGGAAAC	0.113595	0.237063	2.08691	-0.08	0.463012	0.334408	-0.334408
IRF4	chr6_396182_G_T	chr6	396182	G	T	TGGGAAAC	TTGGAAAC	0.113595	0.0973962	0.857398	-0.23	0.0103451	1.98526	-1.98526
IRF4	chr6_396183_G_A	chr6	396183	G	A	TGGGAAAC	TGAGAAAC				0.2	5.91038e-05	4.22838	4.22838
IRF4	chr6_396183_G_C	chr6	396183	G	C	TGGGAAAC	TGCGAAAC				-0.08	0.486352	0.313049	-0.313049
IRF4	chr6_396183_G_T	chr6	396183	G	T	TGGGAAAC	TGTGAAAC				0.32	5.91038e-05	4.22838	4.22838
IRF4	chr6_396184_G_A	chr6	396184	G	A	CTGGGAAA	CTGGAAAA				0.02	0.750555	0.124618	0.124618
IRF4	chr6_396184_G_C	chr6	396184	G	C	TGGGAAAC	TGGCAAAC				0.14	0.237803	0.623782	0.623782
IRF4	chr6_396184_G_T	chr6	396184	G	T	TGGGAAAC	TGGTAAAC				0.24	5.91038e-05	4.22838	4.22838
IRF4	chr6_396185_A_C	chr6	396185	A	C	TGGGAAAC	TGGGCAAC				0.06	0.553469	0.256907	0.256907
IRF4	chr6_396185_A_G	chr6	396185	A	G	TGGGAAAC	TGGGGAAC				0.04	0.0881653	1.0547	1.0547
IRF4	chr6_396185_A_T	chr6	396185	A	T	TGGGAAAC	TGGGTAAC				0.11	0.000724453	3.13999	3.13999
IRF4	chr6_396186_A_C	chr6	396186	A	C	TGGGAAAC	TGGGACAC				0.2	0.0347591	1.45893	1.45893
IRF4	chr6_396186_A_G	chr6	396186	A	G	TGGGAAAC	TGGGAGAC				0.03	0.210878	0.675969	0.675969
IRF4	chr6_396186_A_T	chr6	396186	A	T	TGGGAAAC	TGGGATAC	0.113595	0.1153	1.01501	-0.24	5.91038e-05	4.22838	-4.22838
IRF4	chr6_396187_A_C	chr6	396187	A	C	TGGGAAAC	TGGGAACC	0.113595	0.0971889	0.855573	-0.12	0.00762225	2.11792	-2.11792
IRF4	chr6_396187_A_G	chr6	396187	A	G	TGGGAAAC	TGGGAAGC	0.113595	0.112805	0.993042	0.07	0.00032593	3.48688	3.48688
IRF4	chr6_396187_A_T	chr6	396187	A	T	TGGGAAAC	TGGGAATC	0.113595	0.10988	0.967296	0.75	5.91038e-05	4.22838	4.22838
IRF4	chr6_396188_C_A	chr6	396188	C	A	TGGGAAAC	TGGGAAAA	0.113595	0.112286	0.988477	0.18	0.0730007	1.13667	1.13667
IRF4	chr6_396188_C_G	chr6	396188	C	G	TGGGAAAC	TGGGAAAG	0.113595	0.117936	1.03821	0.14	0.119766	0.921667	0.921667
IRF4	chr6_396188_C_T	chr6	396188	C	T	TGGGAAAC	TGGGAAAT	0.113595	0.124801	1.09864	0.19	5.91038e-05	4.22838	4.22838
IRF4	chr6_396189_A_C	chr6	396189	A	C	AGATGTTT	CGATGTTT				0.05	0.523092	0.281422	0.281422
IRF4	chr6_396189_A_G	chr6	396189	A	G	ACAGATGT	ACGGATGT				0.72	5.91038e-05	4.22838	4.22838
IRF4	chr6_396189_A_T	chr6	396189	A	T	AGATGTTT	TGATGTTT				0.14	5.91038e-05	4.22838	4.22838
IRF4	chr6_396190_G_A	chr6	396190	G	A	GATGTTTT	AATGTTTT				0.06	0.157162	0.803653	0.803653
IRF4	chr6_396190_G_C	chr6	396190	G	C	GATGTTTT	CATGTTTT				0.25	0.00222974	2.65175	2.65175
IRF4	chr6_396190_G_T	chr6	396190	G	T	GATGTTTT	TATGTTTT				0.05	0.174841	0.757356	0.757356
IRF4	chr6_396191_A_C	chr6	396191	A	C	ATGTTTTG	CTGTTTTG				0.22	0.0165316	1.78168	1.78168
IRF4	chr6_396191_A_G	chr6	396191	A	G	ATGTTTTG	GTGTTTTG				-2.35	5.91038e-05	4.22838	-4.22838
IRF4	chr6_396191_A_T	chr6	396191	A	T	ATGTTTTG	TTGTTTTG				0.21	5.91038e-05	4.22838	4.22838
IRF4	chr6_396192_T_A	chr6	396192	T	A	TGTTTTGT	AGTTTTGT				0.2	5.91038e-05	4.22838	4.22838
IRF4	chr6_396192_T_C	chr6	396192	T	C	TGTTTTGT	CGTTTTGT				0.2	5.91038e-05	4.22838	4.22838
IRF4	chr6_396192_T_G	chr6	396192	T	G	TGTTTTGT	GGTTTTGT				0.26	0.00231478	2.63549	2.63549
IRF4	chr6_396193_G_A	chr6	396193	G	A	GTTTTGTG	ATTTTGTG				0.21	5.91038e-05	4.22838	4.22838
IRF4	chr6_396193_G_C	chr6	396193	G	C	GTTTTGTG	CTTTTGTG				-0.29	0.00609471	2.21505	-2.21505
IRF4	chr6_396193_G_T	chr6	396193	G	T	GTTTTGTG	TTTTTGTG				0.12	0.461726	0.335615	0.335615
IRF4	chr6_396194_T_A	chr6	396194	T	A	TTTTGTGG	ATTTGTGG				0.4	5.91038e-05	4.22838	4.22838
IRF4	chr6_396194_T_C	chr6	396194	T	C	TTTTGTGG	CTTTGTGG				0.15	5.91038e-05	4.22838	4.22838
IRF4	chr6_396194_T_G	chr6	396194	T	G	TTTTGTGG	GTTTGTGG				0.2	5.91038e-05	4.22838	4.22838
IRF4	chr6_396195_T_A	chr6	396195	T	A	TTTGTGGA	ATTGTGGA				0.01	0.886651	0.0522474	0.0522474
IRF4	chr6_396195_T_C	chr6	396195	T	C	TTTGTGGA	CTTGTGGA				0.23	5.91038e-05	4.22838	4.22838
IRF4	chr6_396195_T_G	chr6	396195	T	G	TTTGTGGA	GTTGTGGA				-0.07	0.283165	0.547961	-0.547961
IRF4	chr6_396196_T_A	chr6	396196	T	A	TTGTGGAA	ATGTGGAA				0.23	5.91038e-05	4.22838	4.22838
IRF4	chr6_396196_T_C	chr6	396196	T	C	TTGTGGAA	CTGTGGAA				0.02	0.598641	0.222834	0.222834
IRF4	chr6_396196_T_G	chr6	396196	T	G	TTGTGGAA	GTGTGGAA				0.1	0.0540035	1.26758	1.26758
IRF4	chr6_396197_T_A	chr6	396197	T	A	TGTGGAAG	AGTGGAAG				0.06	0.0858813	1.0661	1.0661
IRF4	chr6_396197_T_C	chr6	396197	T	C	TGTGGAAG	CGTGGAAG				-0.18	5.91038e-05	4.22838	-4.22838
IRF4	chr6_396197_T_G	chr6	396197	T	G	TGTGGAAG	GGTGGAAG				0.14	0.0738301	1.13177	1.13177
IRF4	chr6_396198_G_A	chr6	396198	G	A	GTGGAAGT	ATGGAAGT	0.143631	0.12623	0.878854	0.05	0.121284	0.916197	0.916197
IRF4	chr6_396198_G_C	chr6	396198	G	C	GTGGAAGT	CTGGAAGT	0.143631	0.164466	1.14506	0.02	0.776884	0.109644	0.109644
IRF4	chr6_396198_G_T	chr6	396198	G	T	GTGGAAGT	TTGGAAGT	0.143631	0.111304	0.774933	0.09	0.285137	0.544946	0.544946
IRF4	chr6_396199_T_A	chr6	396199	T	A	GTGGAAGT	GAGGAAGT	0.143631	0.396531	2.76077	0.31	5.91038e-05	4.22838	4.22838
IRF4	chr6_396199_T_C	chr6	396199	T	C	GTGGAAGT	GCGGAAGT	0.143631	0.646659	4.50223	0.64	5.91038e-05	4.22838	4.22838
IRF4	chr6_396199_T_G	chr6	396199	T	G	GTGGAAGT	GGGGAAGT	0.143631	0.183011	1.27418	0.2	0.00916132	2.03804	2.03804
IRF4	chr6_396200_G_A	chr6	396200	G	A	GTGGAAGT	GTAGAAGT				-0.05	0.340785	0.46752	-0.46752
IRF4	chr6_396200_G_C	chr6	396200	G	C	GTGGAAGT	GTCGAAGT				-0.31	0.00589686	2.22938	-2.22938
IRF4	chr6_396200_G_T	chr6	396200	G	T	GTGGAAGT	GTTGAAGT				0.32	5.91038e-05	4.22838	4.22838
IRF4	chr6_396201_G_A	chr6	396201	G	A	GTGGAAGT	GTGAAAGT				-0.01	0.86484	0.0630642	-0.0630642
IRF4	chr6_396201_G_C	chr6	396201	G	C	GTGGAAGT	GTGCAAGT				0.3	0.00867859	2.06155	2.06155
IRF4	chr6_396201_G_T	chr6	396201	G	T	GTGGAAGT	GTGTAAGT				0.29	5.91038e-05	4.22838	4.22838
IRF4	chr6_396202_A_C	chr6	396202	A	C	GTGGAAGT	GTGGCAGT				0.05	0.666761	0.17603	0.17603
IRF4	chr6_396202_A_G	chr6	396202	A	G	GTGGAAGT	GTGGGAGT				0.3	5.91038e-05	4.22838	4.22838
IRF4	chr6_396202_A_T	chr6	396202	A	T	GTGGAAGT	GTGGTAGT				0.22	5.91038e-05	4.22838	4.22838
IRF4	chr6_396203_A_C	chr6	396203	A	C	GTGGAAGT	GTGGACGT				-0.11	0.115913	0.935866	-0.935866
IRF4	chr6_396203_A_G	chr6	396203	A	G	GTGGAAGT	GTGGAGGT				0.02	0.411585	0.38554	0.38554
IRF4	chr6_396203_A_T	chr6	396203	A	T	GTGGAAGT	GTGGATGT	0.143631	0.133943	0.932552	-0.1	0.000724453	3.13999	-3.13999
IRF4	chr6_396204_G_A	chr6	396204	G	A	GTGGAAGT	GTGGAAAT	0.143631	0.122455	0.852568	-0.06	0.0220099	1.65738	-1.65738
IRF4	chr6_396204_G_C	chr6	396204	G	C	GTGGAAGT	GTGGAACT	0.143631	0.106814	0.743672	-0.38	5.91038e-05	4.22838	-4.22838
IRF4	chr6_396204_G_T	chr6	396204	G	T	GTGGAAGT	GTGGAATT	0.143631	0.12932	0.900364	-0.26	5.91038e-05	4.22838	-4.22838
IRF4	chr6_396205_T_A	chr6	396205	T	A	GTGGAAGT	GTGGAAGA	0.143631	0.120831	0.841262	-0.25	5.91038e-05	4.22838	-4.22838
IRF4	chr6_396205_T_C	chr6	396205	T	C	GTGGAAGT	GTGGAAGC	0.143631	0.111675	0.777514	0.12	5.91038e-05	4.22838	4.22838
IRF4	chr6_396205_T_G	chr6	396205	T	G	GTGGAAGT	GTGGAAGG	0.143631	0.109322	0.761129	-0.23	0.000274244	3.56186	-3.56186
IRF4	chr6_396206_G_A	chr6	396206	G	A	GTGGAAGA	GTAGAAGA				-0.51	5.91038e-05	4.22838	-4.22838
IRF4	chr6_396206_G_C	chr6	396206	G	C	GTGGAAGA	GTCGAAGA				-0.7	5.91038e-05	4.22838	-4.22838
IRF4	chr6_396206_G_T	chr6	396206	G	T	GTGGAAGA	GTTGAAGA				-0.4	5.91038e-05	4.22838	-4.22838
IRF4	chr6_396207_G_A	chr6	396207	G	A	GTGGAAGA	GTGAAAGA				-0.23	5.91038e-05	4.22838	-4.22838
IRF4	chr6_396207_G_C	chr6	396207	G	C	GTGGAAGA	GTGCAAGA				-0.45	5.91038e-05	4.22838	-4.22838
IRF4	chr6_396207_G_T	chr6	396207	G	T	GTGGAAGA	GTGTAAGA				-0.43	5.91038e-05	4.22838	-4.22838
IRF4	chr6_396208_A_C	chr6	396208	A	C	GTGGAAGA	GTGGCAGA				-0.41	5.91038e-05	4.22838	-4.22838
IRF4	chr6_396208_A_G	chr6	396208	A	G	GTGGAAGA	GTGGGAGA				-0.13	5.91038e-05	4.22838	-4.22838
IRF4	chr6_396208_A_T	chr6	396208	A	T	GTGGAAGA	GTGGTAGA				-0.11	0.00227356	2.64329	-2.64329
IRF4	chr6_396209_A_C	chr6	396209	A	C	GTGGAAGA	GTGGACGA				-0.22	0.00142501	2.84618	-2.84618
IRF4	chr6_396209_A_G	chr6	396209	A	G	GTGGAAGA	GTGGAGGA				-0.18	5.91038e-05	4.22838	-4.22838
[truncated: 16,428 more rows]

## Sheet: AP1_11enhancers (Fig 6B)
Element	SNV ID	chrom	pos	ref	alt	kmer-ref	kmer-alt	aff-ref	aff-alt	aff-fc	effect	p-value (adjusted)	logp-adj	logp-adj*direction
BCL11A	chr2_60494940_C_A	chr2	60494940	C	A	CCTAACAC	ACTAACAC				-0.05	0.591536	0.228019	-0.228019
BCL11A	chr2_60494940_C_G	chr2	60494940	C	G	CCTAACAC	GCTAACAC				-0.13	0.289893	0.537763	-0.537763
BCL11A	chr2_60494940_C_T	chr2	60494940	C	T	CCTAACAC	TCTAACAC				-0.7	5.91038e-05	4.22838	-4.22838
BCL11A	chr2_60494941_C_A	chr2	60494941	C	A	CTAACACA	ATAACACA				-0.08	0.0159896	1.79616	-1.79616
BCL11A	chr2_60494941_C_G	chr2	60494941	C	G	CTAACACA	GTAACACA				-0.06	0.671463	0.172978	-0.172978
BCL11A	chr2_60494941_C_T	chr2	60494941	C	T	CTAACACA	TTAACACA				-0.03	0.340076	0.468424	-0.468424
BCL11A	chr2_60494942_T_A	chr2	60494942	T	A	TAACACAG	AAACACAG				-0.08	0.287618	0.541183	-0.541183
BCL11A	chr2_60494942_T_C	chr2	60494942	T	C	TAACACAG	CAACACAG				0.05	0.404512	0.393068	0.393068
BCL11A	chr2_60494942_T_G	chr2	60494942	T	G	TAACACAG	GAACACAG				0.1	0.462446	0.334939	0.334939
BCL11A	chr2_60494943_A_C	chr2	60494943	A	C	AACACAGT	CACACAGT				0.02	0.892041	0.0496151	0.0496151
BCL11A	chr2_60494943_A_G	chr2	60494943	A	G	CTAACACA	CTGACACA				0.01	0.852014	0.0695532	0.0695532
BCL11A	chr2_60494943_A_T	chr2	60494943	A	T	CTAACACA	CTTACACA				-0.2	0.00128808	2.89006	-2.89006
BCL11A	chr2_60494944_A_C	chr2	60494944	A	C	ACACAGTA	CCACAGTA				0	0.990311	0.00422822	0.00422822
BCL11A	chr2_60494944_A_G	chr2	60494944	A	G	ACACAGTA	GCACAGTA				0.11	0.0156833	1.80456	1.80456
BCL11A	chr2_60494944_A_T	chr2	60494944	A	T	ACACAGTA	TCACAGTA				-0.04	0.175433	0.755889	-0.755889
BCL11A	chr2_60494945_C_A	chr2	60494945	C	A	CACAGTAG	AACAGTAG				0.1	0.17206	0.764319	0.764319
BCL11A	chr2_60494945_C_G	chr2	60494945	C	G	CACAGTAG	GACAGTAG				-0.01	0.899507	0.0459953	-0.0459953
BCL11A	chr2_60494945_C_T	chr2	60494945	C	T	CACAGTAG	TACAGTAG				0	0.876447	0.0572744	0.0572744
BCL11A	chr2_60494946_A_C	chr2	60494946	A	C	ACAGTAGC	CCAGTAGC				-0.1	0.119753	0.921714	-0.921714
BCL11A	chr2_60494946_A_G	chr2	60494946	A	G	ACAGTAGC	GCAGTAGC				0.02	0.817987	0.0872536	0.0872536
BCL11A	chr2_60494946_A_T	chr2	60494946	A	T	ACAGTAGC	TCAGTAGC				0.06	0.0688093	1.16235	1.16235
BCL11A	chr2_60494947_C_A	chr2	60494947	C	A	CAGTAGCT	AAGTAGCT				0.02	0.825089	0.0834994	0.0834994
BCL11A	chr2_60494947_C_G	chr2	60494947	C	G	CAGTAGCT	GAGTAGCT				-0.05	0.300102	0.522731	-0.522731
BCL11A	chr2_60494947_C_T	chr2	60494947	C	T	CAGTAGCT	TAGTAGCT				0.03	0.190653	0.719757	0.719757
BCL11A	chr2_60494948_A_C	chr2	60494948	A	C	AGTAGCTG	CGTAGCTG				-0.04	0.637478	0.195535	-0.195535
BCL11A	chr2_60494948_A_G	chr2	60494948	A	G	AGTAGCTG	GGTAGCTG				0.04	0.352871	0.452384	0.452384
BCL11A	chr2_60494948_A_T	chr2	60494948	A	T	AGTAGCTG	TGTAGCTG				0.03	0.485766	0.313573	0.313573
BCL11A	chr2_60494949_G_A	chr2	60494949	G	A	GTAGCTGG	ATAGCTGG				0.06	0.0198331	1.70261	1.70261
BCL11A	chr2_60494949_G_C	chr2	60494949	G	C	GTAGCTGG	CTAGCTGG				-0.01	0.927352	0.0327553	-0.0327553
BCL11A	chr2_60494949_G_T	chr2	60494949	G	T	GTAGCTGG	TTAGCTGG				0.02	0.614363	0.211575	0.211575
BCL11A	chr2_60494950_T_A	chr2	60494950	T	A	TAGCTGGT	AAGCTGGT				-0.04	0.422673	0.373996	-0.373996
BCL11A	chr2_60494950_T_C	chr2	60494950	T	C	TAGCTGGT	CAGCTGGT				-0.04	0.440257	0.356293	-0.356293
BCL11A	chr2_60494950_T_G	chr2	60494950	T	G	TAGCTGGT	GAGCTGGT				-0.59	0.00473462	2.32472	-2.32472
BCL11A	chr2_60494951_A_C	chr2	60494951	A	C	AGCTGGTA	CGCTGGTA				0.28	0.528331	0.277094	0.277094
BCL11A	chr2_60494951_A_G	chr2	60494951	A	G	AGCTGGTA	GGCTGGTA				-0.01	0.882738	0.0541683	-0.0541683
BCL11A	chr2_60494951_A_T	chr2	60494951	A	T	AGCTGGTA	TGCTGGTA				0.03	0.697666	0.156353	0.156353
BCL11A	chr2_60494952_G_A	chr2	60494952	G	A	GCTGGTAC	ACTGGTAC				-0.03	0.547612	0.261527	-0.261527
BCL11A	chr2_60494952_G_C	chr2	60494952	G	C	GCTGGTAC	CCTGGTAC				0.04	0.628573	0.201645	0.201645
BCL11A	chr2_60494952_G_T	chr2	60494952	G	T	GCTGGTAC	TCTGGTAC				-0.05	0.402076	0.395692	-0.395692
BCL11A	chr2_60494953_C_A	chr2	60494953	C	A	CTGGTACC	ATGGTACC				0.03	0.521358	0.282864	0.282864
BCL11A	chr2_60494953_C_G	chr2	60494953	C	G	CTGGTACC	GTGGTACC				0.16	0.146639	0.833751	0.833751
BCL11A	chr2_60494953_C_T	chr2	60494953	C	T	CTGGTACC	TTGGTACC				0.01	0.748169	0.126	0.126
BCL11A	chr2_60494954_T_A	chr2	60494954	T	A	TGGTACCT	AGGTACCT				0.06	0.222887	0.651916	0.651916
BCL11A	chr2_60494954_T_C	chr2	60494954	T	C	TGGTACCT	CGGTACCT				0.08	0.0279224	1.55405	1.55405
BCL11A	chr2_60494954_T_G	chr2	60494954	T	G	TGGTACCT	GGGTACCT				0.01	0.908416	0.041715	0.041715
BCL11A	chr2_60494955_G_A	chr2	60494955	G	A	GGTACCTG	AGTACCTG				0.06	0.145106	0.838315	0.838315
BCL11A	chr2_60494955_G_C	chr2	60494955	G	C	GGTACCTG	CGTACCTG				-0.02	0.883725	0.0536831	-0.0536831
BCL11A	chr2_60494955_G_T	chr2	60494955	G	T	GGTACCTG	TGTACCTG				0.03	0.660284	0.180269	0.180269
BCL11A	chr2_60494956_G_A	chr2	60494956	G	A	GTACCTGA	ATACCTGA				0.07	0.00370927	2.43071	2.43071
BCL11A	chr2_60494956_G_C	chr2	60494956	G	C	GTACCTGA	CTACCTGA				-0.03	0.765606	0.115995	-0.115995
BCL11A	chr2_60494956_G_T	chr2	60494956	G	T	GTACCTGA	TTACCTGA				0	0.980533	0.00853762	0.00853762
BCL11A	chr2_60494957_T_A	chr2	60494957	T	A	TACCTGAT	AACCTGAT				0.09	0.55143	0.25851	0.25851
BCL11A	chr2_60494957_T_C	chr2	60494957	T	C	TACCTGAT	CACCTGAT				0	0.98728	0.00555951	0.00555951
BCL11A	chr2_60494957_T_G	chr2	60494957	T	G	TACCTGAT	GACCTGAT				0	0.988481	0.00503184	0.00503184
BCL11A	chr2_60494958_A_C	chr2	60494958	A	C	ACCTGATA	CCCTGATA				0.08	0.744802	0.127959	0.127959
BCL11A	chr2_60494958_A_G	chr2	60494958	A	G	ACCTGATA	GCCTGATA				-0.06	0.310569	0.507842	-0.507842
BCL11A	chr2_60494958_A_T	chr2	60494958	A	T	ACCTGATA	TCCTGATA				0.13	0.0227119	1.64375	1.64375
BCL11A	chr2_60494959_C_A	chr2	60494959	C	A	CCTGATAG	ACTGATAG				0.02	0.847458	0.0718816	0.0718816
BCL11A	chr2_60494959_C_G	chr2	60494959	C	G	CCTGATAG	GCTGATAG				-0.03	0.757953	0.120357	-0.120357
BCL11A	chr2_60494959_C_T	chr2	60494959	C	T	CCTGATAG	TCTGATAG				-0.02	0.56689	0.246501	-0.246501
BCL11A	chr2_60494960_C_A	chr2	60494960	C	A	CTGATAGG	ATGATAGG				-0.04	0.372103	0.429337	-0.429337
BCL11A	chr2_60494960_C_G	chr2	60494960	C	G	CTGATAGG	GTGATAGG				0.11	0.0761902	1.1181	1.1181
BCL11A	chr2_60494960_C_T	chr2	60494960	C	T	CTGATAGG	TTGATAGG				0.03	0.399183	0.398828	0.398828
BCL11A	chr2_60494961_T_A	chr2	60494961	T	A	TGATAGGT	AGATAGGT				0.07	0.235698	0.627644	0.627644
BCL11A	chr2_60494961_T_C	chr2	60494961	T	C	TGATAGGT	CGATAGGT				-0.1	0.00115082	2.93899	-2.93899
BCL11A	chr2_60494961_T_G	chr2	60494961	T	G	TGATAGGT	GGATAGGT				0.02	0.705307	0.151622	0.151622
BCL11A	chr2_60494962_G_A	chr2	60494962	G	A	GATAGGTG	AATAGGTG				-0.06	0.0931459	1.03084	-1.03084
BCL11A	chr2_60494962_G_C	chr2	60494962	G	C	GATAGGTG	CATAGGTG				-0.05	0.152684	0.816205	-0.816205
BCL11A	chr2_60494962_G_T	chr2	60494962	G	T	GATAGGTG	TATAGGTG				-0.01	0.932406	0.0303949	-0.0303949
BCL11A	chr2_60494963_A_C	chr2	60494963	A	C	ATAGGTGC	CTAGGTGC				-0.09	0.00067647	3.16975	-3.16975
BCL11A	chr2_60494963_A_G	chr2	60494963	A	G	ATAGGTGC	GTAGGTGC				-0.06	0.00629317	2.20113	-2.20113
BCL11A	chr2_60494963_A_T	chr2	60494963	A	T	ATAGGTGC	TTAGGTGC				0	0.93847	0.0275798	0.0275798
BCL11A	chr2_60494964_T_A	chr2	60494964	T	A	TAGGTGCC	AAGGTGCC				-0.02	0.611336	0.21372	-0.21372
BCL11A	chr2_60494964_T_C	chr2	60494964	T	C	TAGGTGCC	CAGGTGCC				-0.02	0.515374	0.287877	-0.287877
BCL11A	chr2_60494964_T_G	chr2	60494964	T	G	TAGGTGCC	GAGGTGCC				0.05	0.819312	0.0865509	0.0865509
BCL11A	chr2_60494965_A_C	chr2	60494965	A	C	AGGTGCCT	CGGTGCCT				0.04	0.749893	0.125001	0.125001
BCL11A	chr2_60494965_A_G	chr2	60494965	A	G	AGGTGCCT	GGGTGCCT				0.02	0.52074	0.283379	0.283379
BCL11A	chr2_60494965_A_T	chr2	60494965	A	T	AGGTGCCT	TGGTGCCT				-0.03	0.474136	0.324098	-0.324098
BCL11A	chr2_60494966_G_A	chr2	60494966	G	A	GGTGCCTA	AGTGCCTA				-0.43	5.91038e-05	4.22838	-4.22838
BCL11A	chr2_60494966_G_C	chr2	60494966	G	C	GGTGCCTA	CGTGCCTA				0.02	0.79137	0.10162	0.10162
BCL11A	chr2_60494966_G_T	chr2	60494966	G	T	GGTGCCTA	TGTGCCTA				-0.03	0.210152	0.677466	-0.677466
BCL11A	chr2_60494967_G_A	chr2	60494967	G	A	GTGCCTAT	ATGCCTAT				-0.01	0.750566	0.124611	-0.124611
BCL11A	chr2_60494967_G_C	chr2	60494967	G	C	GTGCCTAT	CTGCCTAT				-0.03	0.753294	0.123036	-0.123036
BCL11A	chr2_60494967_G_T	chr2	60494967	G	T	GTGCCTAT	TTGCCTAT				-0.06	0.460822	0.336467	-0.336467
BCL11A	chr2_60494968_T_A	chr2	60494968	T	A	TGCCTATA	AGCCTATA				-0.04	0.280496	0.552074	-0.552074
BCL11A	chr2_60494968_T_C	chr2	60494968	T	C	TGCCTATA	CGCCTATA				-0.03	0.281746	0.550142	-0.550142
BCL11A	chr2_60494968_T_G	chr2	60494968	T	G	TGCCTATA	GGCCTATA				0	0.994072	0.002582	0.002582
BCL11A	chr2_60494969_G_A	chr2	60494969	G	A	GCCTATAT	ACCTATAT				-0.02	0.621012	0.2069	-0.2069
BCL11A	chr2_60494969_G_C	chr2	60494969	G	C	GCCTATAT	CCCTATAT				0.01	0.925239	0.0337459	0.0337459
BCL11A	chr2_60494969_G_T	chr2	60494969	G	T	GCCTATAT	TCCTATAT				-0.06	0.55758	0.253693	-0.253693
BCL11A	chr2_60494970_C_A	chr2	60494970	C	A	CCTATATG	ACTATATG				-0.08	0.0521649	1.28262	-1.28262
BCL11A	chr2_60494970_C_G	chr2	60494970	C	G	CCTATATG	GCTATATG				-0.05	0.637409	0.195582	-0.195582
BCL11A	chr2_60494970_C_T	chr2	60494970	C	T	CCTATATG	TCTATATG				0.02	0.489865	0.309924	0.309924
BCL11A	chr2_60494971_C_A	chr2	60494971	C	A	CTATATGT	ATATATGT				0.01	0.856668	0.0671876	0.0671876
BCL11A	chr2_60494971_C_G	chr2	60494971	C	G	CTATATGT	GTATATGT				0.04	0.842252	0.0745579	0.0745579
BCL11A	chr2_60494971_C_T	chr2	60494971	C	T	CTATATGT	TTATATGT				0.04	0.314893	0.501836	0.501836
BCL11A	chr2_60494972_T_A	chr2	60494972	T	A	TATATGTG	AATATGTG				-0.02	0.705572	0.151459	-0.151459
BCL11A	chr2_60494972_T_C	chr2	60494972	T	C	TATATGTG	CATATGTG				0	0.909281	0.041302	0.041302
BCL11A	chr2_60494972_T_G	chr2	60494972	T	G	TATATGTG	GATATGTG				-0.04	0.71171	0.147697	-0.147697
BCL11A	chr2_60494973_A_C	chr2	60494973	A	C	ATATGTGA	CTATGTGA				-0.19	0.0920614	1.03592	-1.03592
BCL11A	chr2_60494973_A_G	chr2	60494973	A	G	ATATGTGA	GTATGTGA				0.03	0.29565	0.529222	0.529222
BCL11A	chr2_60494973_A_T	chr2	60494973	A	T	ATATGTGA	TTATGTGA				0.01	0.886491	0.0523258	0.0523258
BCL11A	chr2_60494974_T_A	chr2	60494974	T	A	TGCCTATA	TGCCTAAA				-0.03	0.559007	0.252583	-0.252583
BCL11A	chr2_60494974_T_C	chr2	60494974	T	C	TATGTGAT	CATGTGAT				-0.01	0.907212	0.0422913	-0.0422913
BCL11A	chr2_60494974_T_G	chr2	60494974	T	G	TATGTGAT	GATGTGAT				-0.05	0.681773	0.16636	-0.16636
BCL11A	chr2_60494975_A_C	chr2	60494975	A	C	ATGTGATG	CTGTGATG				-0.06	0.734941	0.133747	-0.133747
BCL11A	chr2_60494975_A_G	chr2	60494975	A	G	ATGTGATG	GTGTGATG				-0.04	0.223165	0.651373	-0.651373
BCL11A	chr2_60494975_A_T	chr2	60494975	A	T	ATGTGATG	TTGTGATG				0.07	0.0215211	1.66714	1.66714
BCL11A	chr2_60494976_T_A	chr2	60494976	T	A	TGTGATGG	AGTGATGG				0.01	0.732121	0.135417	0.135417
BCL11A	chr2_60494976_T_C	chr2	60494976	T	C	TGTGATGG	CGTGATGG				0.03	0.228214	0.641658	0.641658
BCL11A	chr2_60494976_T_G	chr2	60494976	T	G	TGTGATGG	GGTGATGG				0.07	0.455103	0.34189	0.34189
BCL11A	chr2_60494977_G_A	chr2	60494977	G	A	GTGATGGA	ATGATGGA				0.02	0.598601	0.222863	0.222863
BCL11A	chr2_60494977_G_C	chr2	60494977	G	C	GTGATGGA	CTGATGGA				-0.06	0.482552	0.316456	-0.316456
BCL11A	chr2_60494977_G_T	chr2	60494977	G	T	GTGATGGA	TTGATGGA				0.23	0.00432946	2.36357	2.36357
BCL11A	chr2_60494978_T_A	chr2	60494978	T	A	TGATGGAT	AGATGGAT				0.04	0.223015	0.651667	0.651667
BCL11A	chr2_60494978_T_C	chr2	60494978	T	C	TGATGGAT	CGATGGAT				-0.02	0.29525	0.52981	-0.52981
BCL11A	chr2_60494978_T_G	chr2	60494978	T	G	TGATGGAT	GGATGGAT				0	0.970327	0.0130821	0.0130821
BCL11A	chr2_60494979_G_A	chr2	60494979	G	A	GATGGATG	AATGGATG				0.03	0.40661	0.390822	0.390822
BCL11A	chr2_60494979_G_C	chr2	60494979	G	C	GATGGATG	CATGGATG				0.09	0.259498	0.585866	0.585866
BCL11A	chr2_60494979_G_T	chr2	60494979	G	T	GATGGATG	TATGGATG				0.02	0.826166	0.0829327	0.0829327
BCL11A	chr2_60494980_A_C	chr2	60494980	A	C	ATGGATGG	CTGGATGG				0.02	0.889265	0.0509687	0.0509687
BCL11A	chr2_60494980_A_G	chr2	60494980	A	G	ATGGATGG	GTGGATGG				0.05	0.0194594	1.71087	1.71087
BCL11A	chr2_60494980_A_T	chr2	60494980	A	T	ATGGATGG	TTGGATGG				-0.04	0.266847	0.573737	-0.573737
BCL11A	chr2_60494981_T_A	chr2	60494981	T	A	TGGATGGG	AGGATGGG				-0.02	0.708302	0.149782	-0.149782
BCL11A	chr2_60494981_T_C	chr2	60494981	T	C	TGGATGGG	CGGATGGG				-0.07	0.00128808	2.89006	-2.89006
BCL11A	chr2_60494981_T_G	chr2	60494981	T	G	TGGATGGG	GGGATGGG				0.04	0.772012	0.112376	0.112376
BCL11A	chr2_60494982_G_A	chr2	60494982	G	A	GGATGGGT	AGATGGGT				-0.01	0.748607	0.125746	-0.125746
BCL11A	chr2_60494982_G_C	chr2	60494982	G	C	GGATGGGT	CGATGGGT				0.06	0.511312	0.291314	0.291314
BCL11A	chr2_60494982_G_T	chr2	60494982	G	T	GGATGGGT	TGATGGGT				0.04	0.64112	0.193061	0.193061
BCL11A	chr2_60494983_G_A	chr2	60494983	G	A	GTGATGGA	GTGATGAA				0.02	0.684704	0.164497	0.164497
BCL11A	chr2_60494983_G_C	chr2	60494983	G	C	GTGATGGA	GTGATGCA				-0.07	0.473647	0.324545	-0.324545
BCL11A	chr2_60494983_G_T	chr2	60494983	G	T	GATGGGTG	TATGGGTG				0.1	0.00801313	2.0962	2.0962
BCL11A	chr2_60494984_A_C	chr2	60494984	A	C	ATGGGTGG	CTGGGTGG				-0.06	0.65448	0.184104	-0.184104
BCL11A	chr2_60494984_A_G	chr2	60494984	A	G	ATGGGTGG	GTGGGTGG				0.05	0.0104161	1.98229	1.98229
BCL11A	chr2_60494984_A_T	chr2	60494984	A	T	ATGGGTGG	TTGGGTGG				0	0.93021	0.0314191	0.0314191
BCL11A	chr2_60494985_T_A	chr2	60494985	T	A	TGGGTGGA	AGGGTGGA				0.04	0.334613	0.475457	0.475457
BCL11A	chr2_60494985_T_C	chr2	60494985	T	C	TGGGTGGA	CGGGTGGA				0.02	0.59846	0.222965	0.222965
BCL11A	chr2_60494985_T_G	chr2	60494985	T	G	TGGGTGGA	GGGGTGGA				-0.01	0.929362	0.0318151	-0.0318151
BCL11A	chr2_60494986_G_A	chr2	60494986	G	A	GGGTGGAC	AGGTGGAC				-0.01	0.804522	0.094462	-0.094462
BCL11A	chr2_60494986_G_C	chr2	60494986	G	C	GGGTGGAC	CGGTGGAC				-0.17	0.0163931	1.78534	-1.78534
BCL11A	chr2_60494986_G_T	chr2	60494986	G	T	GGGTGGAC	TGGTGGAC				0.04	0.565946	0.247225	0.247225
BCL11A	chr2_60494987_G_A	chr2	60494987	G	A	GGTGGACA	AGTGGACA				0	0.979358	0.00905831	0.00905831
BCL11A	chr2_60494987_G_C	chr2	60494987	G	C	GGTGGACA	CGTGGACA				-0.06	0.297967	0.525832	-0.525832
BCL11A	chr2_60494987_G_T	chr2	60494987	G	T	GGTGGACA	TGTGGACA				0.01	0.811315	0.0908104	0.0908104
BCL11A	chr2_60494988_G_A	chr2	60494988	G	A	GTGGACAG	ATGGACAG				-0.03	0.314056	0.502993	-0.502993
BCL11A	chr2_60494988_G_C	chr2	60494988	G	C	GTGGACAG	CTGGACAG				0.04	0.441152	0.355412	0.355412
BCL11A	chr2_60494988_G_T	chr2	60494988	G	T	GTGGACAG	TTGGACAG				0.04	0.539114	0.268319	0.268319
BCL11A	chr2_60494989_T_A	chr2	60494989	T	A	TGGACAGC	AGGACAGC				-0.04	0.24458	0.61158	-0.61158
BCL11A	chr2_60494989_T_C	chr2	60494989	T	C	TGGACAGC	CGGACAGC				0.03	0.281385	0.550699	0.550699
BCL11A	chr2_60494989_T_G	chr2	60494989	T	G	TGGACAGC	GGGACAGC				-0.11	0.105827	0.975402	-0.975402
BCL11A	chr2_60494990_G_A	chr2	60494990	G	A	GGACAGCC	AGACAGCC				0.05	0.121329	0.916035	0.916035
BCL11A	chr2_60494990_G_C	chr2	60494990	G	C	GGACAGCC	CGACAGCC				-0.05	0.636884	0.19594	-0.19594
BCL11A	chr2_60494990_G_T	chr2	60494990	G	T	GGACAGCC	TGACAGCC				0.03	0.695054	0.157982	0.157982
BCL11A	chr2_60494991_G_A	chr2	60494991	G	A	GACAGCCC	AACAGCCC				-0.03	0.342787	0.464976	-0.464976
BCL11A	chr2_60494991_G_C	chr2	60494991	G	C	GACAGCCC	CACAGCCC				0.04	0.713927	0.146346	0.146346
BCL11A	chr2_60494991_G_T	chr2	60494991	G	T	GACAGCCC	TACAGCCC				0.03	0.667404	0.175611	0.175611
BCL11A	chr2_60494992_A_C	chr2	60494992	A	C	ACAGCCCG	CCAGCCCG				0.11	0.0377817	1.42272	1.42272
BCL11A	chr2_60494992_A_G	chr2	60494992	A	G	ACAGCCCG	GCAGCCCG				0	0.894667	0.0483386	0.0483386
BCL11A	chr2_60494992_A_T	chr2	60494992	A	T	ACAGCCCG	TCAGCCCG				0.04	0.251725	0.599074	0.599074
BCL11A	chr2_60494993_C_A	chr2	60494993	C	A	CAGCCCGA	AAGCCCGA				0.03	0.817748	0.0873806	0.0873806
BCL11A	chr2_60494993_C_G	chr2	60494993	C	G	CAGCCCGA	GAGCCCGA				0.03	0.658527	0.181427	0.181427
BCL11A	chr2_60494993_C_T	chr2	60494993	C	T	CAGCCCGA	TAGCCCGA				0.04	0.116196	0.93481	0.93481
BCL11A	chr2_60494994_A_C	chr2	60494994	A	C	AGCCCGAC	CGCCCGAC				-0.02	0.790819	0.101923	-0.101923
BCL11A	chr2_60494994_A_G	chr2	60494994	A	G	AGCCCGAC	GGCCCGAC				0.01	0.829404	0.0812339	0.0812339
BCL11A	chr2_60494994_A_T	chr2	60494994	A	T	AGCCCGAC	TGCCCGAC				0.01	0.851327	0.0699035	0.0699035
BCL11A	chr2_60494995_G_A	chr2	60494995	G	A	GCCCGACA	ACCCGACA				0.01	0.774781	0.110821	0.110821
BCL11A	chr2_60494995_G_C	chr2	60494995	G	C	GCCCGACA	CCCCGACA				-0.07	0.312535	0.505101	-0.505101
BCL11A	chr2_60494995_G_T	chr2	60494995	G	T	GCCCGACA	TCCCGACA				-0.02	0.624669	0.20435	-0.20435
BCL11A	chr2_60494996_C_A	chr2	60494996	C	A	CCCGACAG	ACCGACAG				-0.05	0.455019	0.34197	-0.34197
BCL11A	chr2_60494996_C_G	chr2	60494996	C	G	CCCGACAG	GCCGACAG				0.17	0.000114759	3.94021	3.94021
BCL11A	chr2_60494996_C_T	chr2	60494996	C	T	CCCGACAG	TCCGACAG				0.01	0.844543	0.073378	0.073378
BCL11A	chr2_60494997_C_A	chr2	60494997	C	A	CCGACAGA	ACGACAGA				0.03	0.367414	0.434845	0.434845
BCL11A	chr2_60494997_C_G	chr2	60494997	C	G	CCGACAGA	GCGACAGA				-0.01	0.920572	0.0359422	-0.0359422
BCL11A	chr2_60494997_C_T	chr2	60494997	C	T	CCGACAGA	TCGACAGA				0.02	0.548659	0.260698	0.260698
BCL11A	chr2_60494998_C_A	chr2	60494998	C	A	CGACAGAT	AGACAGAT				0.06	0.0695733	1.15756	1.15756
BCL11A	chr2_60494998_C_G	chr2	60494998	C	G	CGACAGAT	GGACAGAT				0.01	0.979658	0.00892564	0.00892564
BCL11A	chr2_60494998_C_T	chr2	60494998	C	T	CGACAGAT	TGACAGAT				-0.02	0.517136	0.286395	-0.286395
BCL11A	chr2_60494999_G_A	chr2	60494999	G	A	GACAGATG	AACAGATG				0.03	0.347606	0.458912	0.458912
BCL11A	chr2_60494999_G_C	chr2	60494999	G	C	GACAGATG	CACAGATG				-0.03	0.781791	0.106909	-0.106909
BCL11A	chr2_60494999_G_T	chr2	60494999	G	T	GACAGATG	TACAGATG				0.04	0.470982	0.326996	0.326996
BCL11A	chr2_60495000_A_C	chr2	60495000	A	C	ACAGATGA	CCAGATGA				-0.01	0.89395	0.0486869	-0.0486869
BCL11A	chr2_60495000_A_G	chr2	60495000	A	G	ACAGATGA	GCAGATGA				-0.02	0.603967	0.218987	-0.218987
BCL11A	chr2_60495000_A_T	chr2	60495000	A	T	ACAGATGA	TCAGATGA				0.05	0.0629593	1.20094	1.20094
BCL11A	chr2_60495001_C_A	chr2	60495001	C	A	CAGATGAA	AAGATGAA				0.1	0.267524	0.572637	0.572637
BCL11A	chr2_60495001_C_G	chr2	60495001	C	G	CAGATGAA	GAGATGAA				0.11	0.0550367	1.25935	1.25935
BCL11A	chr2_60495001_C_T	chr2	60495001	C	T	CAGATGAA	TAGATGAA				0	0.998181	0.000790513	0.000790513
BCL11A	chr2_60495002_A_C	chr2	60495002	A	C	AGATGAAA	CGATGAAA				-0.04	0.602532	0.22002	-0.22002
BCL11A	chr2_60495002_A_G	chr2	60495002	A	G	AGATGAAA	GGATGAAA				0.01	0.662252	0.178977	0.178977
BCL11A	chr2_60495002_A_T	chr2	60495002	A	T	CAGATGAA	CTGATGAA				-0.06	0.00517367	2.2862	-2.2862
BCL11A	chr2_60495003_G_A	chr2	60495003	G	A	GATGAAAA	AATGAAAA				0	0.933153	0.0300474	0.0300474
BCL11A	chr2_60495003_G_C	chr2	60495003	G	C	GATGAAAA	CATGAAAA				-0.15	0.00701529	2.15395	-2.15395
BCL11A	chr2_60495003_G_T	chr2	60495003	G	T	GATGAAAA	TATGAAAA				-0.06	0.103339	0.985736	-0.985736
BCL11A	chr2_60495004_A_C	chr2	60495004	A	C	ATGAAAAA	CTGAAAAA	0.321455	0.269843	0.839443	-0.15	0.128887	0.889791	-0.889791
BCL11A	chr2_60495004_A_G	chr2	60495004	A	G	ATGAAAAA	GTGAAAAA	0.321455	0.277648	0.863722	0	0.948767	0.0228403	0.0228403
BCL11A	chr2_60495004_A_T	chr2	60495004	A	T	ATGAAAAA	TTGAAAAA	0.321455	0.287773	0.89522	-0.04	0.44415	0.35247	-0.35247
BCL11A	chr2_60495005_T_A	chr2	60495005	T	A	ATGAAAAA	AAGAAAAA				0.04	0.2438	0.612967	0.612967
BCL11A	chr2_60495005_T_C	chr2	60495005	T	C	ATGAAAAA	ACGAAAAA				-0.01	0.799326	0.097276	-0.097276
BCL11A	chr2_60495005_T_G	chr2	60495005	T	G	ATGAAAAA	AGGAAAAA				0.23	0.00214283	2.66901	2.66901
BCL11A	chr2_60495006_G_A	chr2	60495006	G	A	ATGAAAAA	ATAAAAAA				0.01	0.911439	0.0402723	0.0402723
BCL11A	chr2_60495006_G_C	chr2	60495006	G	C	ATGAAAAA	ATCAAAAA				-0.1	0.739934	0.130807	-0.130807
BCL11A	chr2_60495006_G_T	chr2	60495006	G	T	ATGAAAAA	ATTAAAAA	0.321455	0.260616	0.810737	0.14	0.209918	0.67795	0.67795
BCL11A	chr2_60495007_A_C	chr2	60495007	A	C	ATGAAAAA	ATGCAAAA				-0.1	0.344394	0.462945	-0.462945
BCL11A	chr2_60495007_A_G	chr2	60495007	A	G	ATGAAAAA	ATGGAAAA				0	0.943374	0.0253159	0.0253159
BCL11A	chr2_60495007_A_T	chr2	60495007	A	T	ATGAAAAA	ATGTAAAA				-0.05	0.171779	0.76503	-0.76503
BCL11A	chr2_60495008_A_C	chr2	60495008	A	C	ATGAAAAA	ATGACAAA	0.321455	0.303219	0.943269	0.04	0.563611	0.24902	0.24902
BCL11A	chr2_60495008_A_G	chr2	60495008	A	G	ATGAAAAA	ATGAGAAA	0.321455	0.278714	0.867039	0.02	0.363279	0.439759	0.439759
BCL11A	chr2_60495008_A_T	chr2	60495008	A	T	ATGAAAAA	ATGATAAA	0.321455	0.254651	0.792181	0	0.939933	0.0269031	0.0269031
BCL11A	chr2_60495009_A_C	chr2	60495009	A	C	ATGAAAAA	ATGAACAA	0.321455	0.264082	0.821521	-0.07	0.176712	0.752734	-0.752734
BCL11A	chr2_60495009_A_G	chr2	60495009	A	G	ATGAAAAA	ATGAAGAA	0.321455	0.295157	0.918191	-0.03	0.119558	0.922421	-0.922421
BCL11A	chr2_60495009_A_T	chr2	60495009	A	T	ATGAAAAA	ATGAATAA	0.321455	0.367213	1.14235	0.03	0.535597	0.271162	0.271162
BCL11A	chr2_60495010_A_C	chr2	60495010	A	C	ATGAAAAA	ATGAAACA	0.321455	0.30461	0.947596	-0.08	0.105495	0.976768	-0.976768
BCL11A	chr2_60495010_A_G	chr2	60495010	A	G	ATGAAAAA	ATGAAAGA				0	0.987145	0.0056191	0.0056191
BCL11A	chr2_60495010_A_T	chr2	60495010	A	T	ATGAAAAA	ATGAAATA				-0.01	0.91446	0.0388352	-0.0388352
BCL11A	chr2_60495011_A_C	chr2	60495011	A	C	ATGAAAAA	ATGAAAAC				-0.04	0.627117	0.202652	-0.202652
BCL11A	chr2_60495011_A_G	chr2	60495011	A	G	ATGAAAAA	ATGAAAAG				-0.02	0.55861	0.252891	-0.252891
BCL11A	chr2_60495011_A_T	chr2	60495011	A	T	ATGAAAAA	ATGAAAAT				0.02	0.586652	0.23162	0.23162
BCL11A	chr2_60495012_T_A	chr2	60495012	T	A	TGGACAAT	AGGACAAT				0.01	0.802214	0.0957095	0.0957095
BCL11A	chr2_60495012_T_C	chr2	60495012	T	C	TGGACAAT	CGGACAAT				-0.02	0.614069	0.211783	-0.211783
BCL11A	chr2_60495012_T_G	chr2	60495012	T	G	TGGACAAT	GGGACAAT				-0.04	0.719449	0.143	-0.143
BCL11A	chr2_60495013_G_A	chr2	60495013	G	A	GGACAATT	AGACAATT				0.01	0.816895	0.087834	0.087834
BCL11A	chr2_60495013_G_C	chr2	60495013	G	C	GGACAATT	CGACAATT				-0.03	0.823633	0.0842662	-0.0842662
BCL11A	chr2_60495013_G_T	chr2	60495013	G	T	GGACAATT	TGACAATT				-0.11	0.0840006	1.07572	-1.07572
BCL11A	chr2_60495014_G_A	chr2	60495014	G	A	ATGGACAA	ATGAACAA				0.01	0.905987	0.042878	0.042878
BCL11A	chr2_60495014_G_C	chr2	60495014	G	C	GACAATTA	CACAATTA				-0.04	0.811389	0.090771	-0.090771
BCL11A	chr2_60495014_G_T	chr2	60495014	G	T	GACAATTA	TACAATTA				-0.03	0.709642	0.148961	-0.148961
BCL11A	chr2_60495015_A_C	chr2	60495015	A	C	ACAATTAT	CCAATTAT				-0.04	0.527483	0.277792	-0.277792
BCL11A	chr2_60495015_A_G	chr2	60495015	A	G	ACAATTAT	GCAATTAT				-0.01	0.638206	0.195039	-0.195039
BCL11A	chr2_60495015_A_T	chr2	60495015	A	T	ACAATTAT	TCAATTAT				0.06	0.0637769	1.19534	1.19534
BCL11A	chr2_60495016_C_A	chr2	60495016	C	A	CAATTATG	AAATTATG				0.2	0.12033	0.919627	0.919627
BCL11A	chr2_60495016_C_G	chr2	60495016	C	G	CAATTATG	GAATTATG				-0.03	0.588565	0.230206	-0.230206
BCL11A	chr2_60495016_C_T	chr2	60495016	C	T	TGGACAAT	TGGATAAT				0.06	0.0198331	1.70261	1.70261
BCL11A	chr2_60495017_A_C	chr2	60495017	A	C	AATTATGA	CATTATGA				0.07	0.312509	0.505138	0.505138
BCL11A	chr2_60495017_A_G	chr2	60495017	A	G	AATTATGA	GATTATGA				0.07	5.91038e-05	4.22838	4.22838
BCL11A	chr2_60495017_A_T	chr2	60495017	A	T	AATTATGA	TATTATGA				0	0.926997	0.0329217	0.0329217
BCL11A	chr2_60495018_A_C	chr2	60495018	A	C	ATTATGAG	CTTATGAG				0.04	0.751808	0.123893	0.123893
BCL11A	chr2_60495018_A_G	chr2	60495018	A	G	ATTATGAG	GTTATGAG				0.04	0.111919	0.951096	0.951096
BCL11A	chr2_60495018_A_T	chr2	60495018	A	T	ATTATGAG	TTTATGAG				0	0.92351	0.0345585	0.0345585
BCL11A	chr2_60495019_T_A	chr2	60495019	T	A	TTATGAGG	ATATGAGG				-0.04	0.131372	0.881498	-0.881498
BCL11A	chr2_60495019_T_C	chr2	60495019	T	C	TTATGAGG	CTATGAGG				-0.04	0.0716568	1.14474	-1.14474
BCL11A	chr2_60495019_T_G	chr2	60495019	T	G	TTATGAGG	GTATGAGG				-0.06	0.485216	0.314065	-0.314065
BCL11A	chr2_60495020_T_A	chr2	60495020	T	A	TATGAGGA	AATGAGGA				-0.05	0.327179	0.485215	-0.485215
BCL11A	chr2_60495020_T_C	chr2	60495020	T	C	TATGAGGA	CATGAGGA				0.03	0.302655	0.519052	0.519052
BCL11A	chr2_60495020_T_G	chr2	60495020	T	G	TATGAGGA	GATGAGGA				0.1	0.510915	0.291651	0.291651
BCL11A	chr2_60495021_A_C	chr2	60495021	A	C	ATGAGGAG	CTGAGGAG				0.08	0.527024	0.27817	0.27817
BCL11A	chr2_60495021_A_G	chr2	60495021	A	G	ATGAGGAG	GTGAGGAG				-0.02	0.695455	0.157731	-0.157731
BCL11A	chr2_60495021_A_T	chr2	60495021	A	T	ATGAGGAG	TTGAGGAG				0.01	0.908435	0.0417063	0.0417063
BCL11A	chr2_60495022_T_A	chr2	60495022	T	A	TGAGGAGG	AGAGGAGG				-0.02	0.598119	0.223213	-0.223213
BCL11A	chr2_60495022_T_C	chr2	60495022	T	C	TGAGGAGG	CGAGGAGG				0	0.988264	0.00512685	0.00512685
BCL11A	chr2_60495022_T_G	chr2	60495022	T	G	TGAGGAGG	GGAGGAGG				-0.03	0.812128	0.0903754	-0.0903754
BCL11A	chr2_60495023_G_A	chr2	60495023	G	A	GAGGAGGG	AAGGAGGG				0.06	0.15611	0.806569	0.806569
BCL11A	chr2_60495023_G_T	chr2	60495023	G	T	GAGGAGGG	TAGGAGGG				0.01	0.917632	0.0373314	0.0373314
BCL11A	chr2_60495024_A_C	chr2	60495024	A	C	AGGAGGGG	CGGAGGGG				0.07	0.422934	0.373727	0.373727
BCL11A	chr2_60495024_A_G	chr2	60495024	A	G	AGGAGGGG	GGGAGGGG				0.05	0.0142373	1.84657	1.84657
BCL11A	chr2_60495024_A_T	chr2	60495024	A	T	AGGAGGGG	TGGAGGGG				0.05	0.108006	0.966554	0.966554
BCL11A	chr2_60495025_G_A	chr2	60495025	G	A	ATTATGAG	ATTATGAA				0.04	0.31366	0.50354	0.50354
BCL11A	chr2_60495025_G_C	chr2	60495025	G	C	GGAGGGGA	CGAGGGGA				-0.17	0.0744626	1.12806	-1.12806
BCL11A	chr2_60495025_G_T	chr2	60495025	G	T	GGAGGGGA	TGAGGGGA				0.05	0.0563278	1.24928	1.24928
BCL11A	chr2_60495026_G_A	chr2	60495026	G	A	GAGGGGAG	AAGGGGAG				0.02	0.751808	0.123893	0.123893
BCL11A	chr2_60495026_G_C	chr2	60495026	G	C	GAGGGGAG	CAGGGGAG				0.18	0.218672	0.660208	0.660208
BCL11A	chr2_60495026_G_T	chr2	60495026	G	T	GAGGGGAG	TAGGGGAG				-0.03	0.636884	0.19594	-0.19594
BCL11A	chr2_60495027_A_C	chr2	60495027	A	C	AGGGGAGA	CGGGGAGA				-0.06	0.50644	0.295472	-0.295472
BCL11A	chr2_60495027_A_G	chr2	60495027	A	G	AGGGGAGA	GGGGGAGA				0.02	0.47002	0.327883	0.327883
BCL11A	chr2_60495027_A_T	chr2	60495027	A	T	AGGGGAGA	TGGGGAGA				-0.05	0.167789	0.775237	-0.775237
BCL11A	chr2_60495028_G_A	chr2	60495028	G	A	ATGAGGAG	ATGAGGAA				0.03	0.337585	0.471617	0.471617
BCL11A	chr2_60495028_G_C	chr2	60495028	G	C	GGGGAGAG	CGGGAGAG				-0.14	0.189293	0.722866	-0.722866
BCL11A	chr2_60495028_G_T	chr2	60495028	G	T	GGGGAGAG	TGGGAGAG				0.01	0.912991	0.0395336	0.0395336
BCL11A	chr2_60495029_G_A	chr2	60495029	G	A	GGGAGAGT	AGGAGAGT				0.03	0.443172	0.353428	0.353428
BCL11A	chr2_60495029_G_C	chr2	60495029	G	C	GGGAGAGT	CGGAGAGT				-0.02	0.888573	0.0513068	-0.0513068
BCL11A	chr2_60495029_G_T	chr2	60495029	G	T	GGGAGAGT	TGGAGAGT				0.01	0.82225	0.0849963	0.0849963
BCL11A	chr2_60495030_G_A	chr2	60495030	G	A	GGAGAGTG	AGAGAGTG				-0.02	0.644092	0.191052	-0.191052
BCL11A	chr2_60495030_G_C	chr2	60495030	G	C	GGAGAGTG	CGAGAGTG				-0.05	0.530812	0.275059	-0.275059
BCL11A	chr2_60495030_G_T	chr2	60495030	G	T	GGAGAGTG	TGAGAGTG				0.02	0.65774	0.181946	0.181946
BCL11A	chr2_60495031_G_A	chr2	60495031	G	A	GAGAGTGC	AAGAGTGC				-0.05	0.0530659	1.27518	-1.27518
BCL11A	chr2_60495031_G_C	chr2	60495031	G	C	GAGAGTGC	CAGAGTGC				-0.16	0.281664	0.550269	-0.550269
BCL11A	chr2_60495031_G_T	chr2	60495031	G	T	GAGAGTGC	TAGAGTGC				0.03	0.73848	0.131661	0.131661
BCL11A	chr2_60495032_A_C	chr2	60495032	A	C	AGAGTGCA	CGAGTGCA				0.18	0.0211254	1.6752	1.6752
BCL11A	chr2_60495032_A_G	chr2	60495032	A	G	AGAGTGCA	GGAGTGCA				0.02	0.49494	0.305447	0.305447
BCL11A	chr2_60495032_A_T	chr2	60495032	A	T	AGAGTGCA	TGAGTGCA				-0.04	0.319151	0.496004	-0.496004
BCL11A	chr2_60495033_G_A	chr2	60495033	G	A	GAGTGCAG	AAGTGCAG				0.01	0.83752	0.077005	0.077005
BCL11A	chr2_60495033_G_C	chr2	60495033	G	C	GAGTGCAG	CAGTGCAG				-0.07	0.553508	0.256876	-0.256876
BCL11A	chr2_60495033_G_T	chr2	60495033	G	T	GAGTGCAG	TAGTGCAG				-0.08	0.0423374	1.37328	-1.37328
BCL11A	chr2_60495034_A_C	chr2	60495034	A	C	AGTGCAGA	CGTGCAGA				-0.08	0.34397	0.463479	-0.463479
BCL11A	chr2_60495034_A_G	chr2	60495034	A	G	AGTGCAGA	GGTGCAGA				0.01	0.842864	0.0742424	0.0742424
BCL11A	chr2_60495034_A_T	chr2	60495034	A	T	AGTGCAGA	TGTGCAGA				0.04	0.173462	0.760796	0.760796
BCL11A	chr2_60495035_G_A	chr2	60495035	G	A	GTGCAGAC	ATGCAGAC				0	0.932972	0.0301312	0.0301312
BCL11A	chr2_60495035_G_C	chr2	60495035	G	C	GTGCAGAC	CTGCAGAC				-0.06	0.342243	0.465666	-0.465666
BCL11A	chr2_60495035_G_T	chr2	60495035	G	T	GTGCAGAC	TTGCAGAC				-0.02	0.782788	0.106356	-0.106356
BCL11A	chr2_60495036_T_A	chr2	60495036	T	A	TGCAGACA	AGCAGACA				-0.04	0.158031	0.801259	-0.801259
BCL11A	chr2_60495036_T_C	chr2	60495036	T	C	TGCAGACA	CGCAGACA				-0.05	0.0112857	1.94747	-1.94747
BCL11A	chr2_60495036_T_G	chr2	60495036	T	G	TGCAGACA	GGCAGACA				-0.04	0.490163	0.30966	-0.30966
BCL11A	chr2_60495037_G_A	chr2	60495037	G	A	GCAGACAG	ACAGACAG				0.01	0.8844	0.0533512	0.0533512
BCL11A	chr2_60495037_G_C	chr2	60495037	G	C	GCAGACAG	CCAGACAG				-0.15	0.0108115	1.96611	-1.96611
BCL11A	chr2_60495037_G_T	chr2	60495037	G	T	GCAGACAG	TCAGACAG				0.04	0.605789	0.217679	0.217679
BCL11A	chr2_60495038_C_A	chr2	60495038	C	A	CAGACAGG	AAGACAGG				-0.05	0.420383	0.376355	-0.376355
BCL11A	chr2_60495038_C_G	chr2	60495038	C	G	CAGACAGG	GAGACAGG				0.06	0.299175	0.524074	0.524074
BCL11A	chr2_60495038_C_T	chr2	60495038	C	T	CAGACAGG	TAGACAGG				0.02	0.441351	0.355216	0.355216
BCL11A	chr2_60495039_A_C	chr2	60495039	A	C	AGACAGGG	CGACAGGG				0	0.963644	0.0160835	0.0160835
BCL11A	chr2_60495039_A_G	chr2	60495039	A	G	AGACAGGG	GGACAGGG				-0.01	0.560614	0.251336	-0.251336
BCL11A	chr2_60495039_A_T	chr2	60495039	A	T	AGACAGGG	TGACAGGG				-0.05	0.0445866	1.3508	-1.3508
BCL11A	chr2_60495040_G_A	chr2	60495040	G	A	GACAGGGG	AACAGGGG				0.01	0.756088	0.121428	0.121428
BCL11A	chr2_60495040_G_C	chr2	60495040	G	C	GACAGGGG	CACAGGGG				0.01	0.943155	0.0254171	0.0254171
BCL11A	chr2_60495040_G_T	chr2	60495040	G	T	GACAGGGG	TACAGGGG				-0.07	0.0818999	1.08672	-1.08672
BCL11A	chr2_60495041_A_C	chr2	60495041	A	C	ACAGGGGA	CCAGGGGA				-0.02	0.836969	0.0772906	-0.0772906
BCL11A	chr2_60495041_A_G	chr2	60495041	A	G	ACAGGGGA	GCAGGGGA				0.01	0.728244	0.137723	0.137723
BCL11A	chr2_60495041_A_T	chr2	60495041	A	T	ACAGGGGA	TCAGGGGA				-0.03	0.551482	0.258469	-0.258469
BCL11A	chr2_60495042_C_A	chr2	60495042	C	A	CAGGGGAA	AAGGGGAA				0.11	0.133914	0.873174	0.873174
BCL11A	chr2_60495042_C_G	chr2	60495042	C	G	CAGGGGAA	GAGGGGAA				-0.01	0.927078	0.0328838	-0.0328838
BCL11A	chr2_60495042_C_T	chr2	60495042	C	T	CAGGGGAA	TAGGGGAA				0	0.946862	0.0237132	0.0237132
BCL11A	chr2_60495043_A_C	chr2	60495043	A	C	AGGGGAAG	CGGGGAAG				-0.01	0.929332	0.031829	-0.031829
BCL11A	chr2_60495043_A_G	chr2	60495043	A	G	AGGGGAAG	GGGGGAAG				0.03	0.163529	0.786406	0.786406
BCL11A	chr2_60495043_A_T	chr2	60495043	A	T	AGGGGAAG	TGGGGAAG				-0.01	0.824566	0.0837744	-0.0837744
BCL11A	chr2_60495044_G_A	chr2	60495044	G	A	GGGGAAGC	AGGGAAGC				-0.01	0.818032	0.0872299	-0.0872299
BCL11A	chr2_60495044_G_C	chr2	60495044	G	C	GGGGAAGC	CGGGAAGC				-0.06	0.583934	0.233636	-0.233636
BCL11A	chr2_60495044_G_T	chr2	60495044	G	T	GGGGAAGC	TGGGAAGC				-0.01	0.710659	0.148339	-0.148339
BCL11A	chr2_60495045_G_A	chr2	60495045	G	A	GGGAAGCT	AGGAAGCT				0.04	0.187232	0.727621	0.727621
BCL11A	chr2_60495045_G_C	chr2	60495045	G	C	GGGAAGCT	CGGAAGCT				-0.25	0.0183794	1.73567	-1.73567
BCL11A	chr2_60495045_G_T	chr2	60495045	G	T	GGGAAGCT	TGGAAGCT				0.05	0.281648	0.550294	0.550294
BCL11A	chr2_60495046_G_A	chr2	60495046	G	A	GGAAGCTT	AGAAGCTT				0.05	0.245176	0.610522	0.610522
BCL11A	chr2_60495046_G_C	chr2	60495046	G	C	GGAAGCTT	CGAAGCTT				-0.08	0.430451	0.366076	-0.366076
BCL11A	chr2_60495046_G_T	chr2	60495046	G	T	GGAAGCTT	TGAAGCTT				-0.1	0.000577989	3.23808	-3.23808
BCL11A	chr2_60495047_G_A	chr2	60495047	G	A	GAAGCTTC	AAAGCTTC				-0.04	0.306405	0.513705	-0.513705
BCL11A	chr2_60495047_G_C	chr2	60495047	G	C	GAAGCTTC	CAAGCTTC				-0.11	0.426109	0.370479	-0.370479
BCL11A	chr2_60495047_G_T	chr2	60495047	G	T	GAAGCTTC	TAAGCTTC				0	0.949716	0.0224061	0.0224061
BCL11A	chr2_60495048_A_C	chr2	60495048	A	C	AAGCTTCA	CAGCTTCA				0.01	0.94419	0.0249406	0.0249406
BCL11A	chr2_60495048_A_G	chr2	60495048	A	G	AAGCTTCA	GAGCTTCA				0.01	0.812353	0.0902554	0.0902554
BCL11A	chr2_60495048_A_T	chr2	60495048	A	T	AAGCTTCA	TAGCTTCA				-0.14	5.91038e-05	4.22838	-4.22838
BCL11A	chr2_60495049_A_C	chr2	60495049	A	C	AGCTTCAC	CGCTTCAC				-0.07	0.460069	0.337177	-0.337177
BCL11A	chr2_60495049_A_G	chr2	60495049	A	G	AGCTTCAC	GGCTTCAC				-0.02	0.414673	0.382295	-0.382295
BCL11A	chr2_60495049_A_T	chr2	60495049	A	T	AGCTTCAC	TGCTTCAC				-0.1	0.00266173	2.57484	-2.57484
BCL11A	chr2_60495050_G_A	chr2	60495050	G	A	GCTTCACC	ACTTCACC				0.02	0.639598	0.194093	0.194093
BCL11A	chr2_60495050_G_C	chr2	60495050	G	C	GCTTCACC	CCTTCACC				-0.01	0.949626	0.0224476	-0.0224476
BCL11A	chr2_60495050_G_T	chr2	60495050	G	T	GCTTCACC	TCTTCACC				-0.01	0.943756	0.0251404	-0.0251404
BCL11A	chr2_60495051_C_A	chr2	60495051	C	A	CTTCACCT	ATTCACCT				0.03	0.6403	0.193616	0.193616
BCL11A	chr2_60495051_C_G	chr2	60495051	C	G	CTTCACCT	GTTCACCT				-0.06	0.499726	0.301268	-0.301268
BCL11A	chr2_60495051_C_T	chr2	60495051	C	T	CTTCACCT	TTTCACCT				0.06	0.0211574	1.67454	1.67454
BCL11A	chr2_60495052_T_A	chr2	60495052	T	A	TTCACCTC	ATCACCTC				-0.05	0.213255	0.671101	-0.671101
BCL11A	chr2_60495052_T_C	chr2	60495052	T	C	TTCACCTC	CTCACCTC				-0.03	0.271177	0.566747	-0.566747
BCL11A	chr2_60495052_T_G	chr2	60495052	T	G	TTCACCTC	GTCACCTC				-0.02	0.800406	0.0966897	-0.0966897
BCL11A	chr2_60495053_T_A	chr2	60495053	T	A	TCACCTCC	ACACCTCC				-0.01	0.765359	0.116135	-0.116135
BCL11A	chr2_60495053_T_C	chr2	60495053	T	C	TCACCTCC	CCACCTCC				0.07	5.91038e-05	4.22838	4.22838
BCL11A	chr2_60495053_T_G	chr2	60495053	T	G	TCACCTCC	GCACCTCC				-0.05	0.536853	0.270145	-0.270145
BCL11A	chr2_60495054_C_A	chr2	60495054	C	A	CACCTCCT	AACCTCCT				0.04	0.724855	0.139749	0.139749
BCL11A	chr2_60495054_C_G	chr2	60495054	C	G	CACCTCCT	GACCTCCT				0.11	0.330065	0.4814	0.4814
BCL11A	chr2_60495054_C_T	chr2	60495054	C	T	CACCTCCT	TACCTCCT				0	0.951074	0.0217858	0.0217858
BCL11A	chr2_60495055_A_C	chr2	60495055	A	C	ACCTCCTT	CCCTCCTT				-0.03	0.550851	0.258966	-0.258966
BCL11A	chr2_60495055_A_G	chr2	60495055	A	G	ACCTCCTT	GCCTCCTT				0.02	0.33133	0.479739	0.479739
BCL11A	chr2_60495055_A_T	chr2	60495055	A	T	ACCTCCTT	TCCTCCTT				-0.04	0.259579	0.58573	-0.58573
BCL11A	chr2_60495056_C_A	chr2	60495056	C	A	CCTCCTTT	ACTCCTTT				0.01	0.93841	0.0276075	0.0276075
BCL11A	chr2_60495056_C_G	chr2	60495056	C	G	CCTCCTTT	GCTCCTTT				0.05	0.661987	0.179151	0.179151
BCL11A	chr2_60495056_C_T	chr2	60495056	C	T	CCTCCTTT	TCTCCTTT				0.04	0.0974594	1.01118	1.01118
BCL11A	chr2_60495057_C_A	chr2	60495057	C	A	CTCCTTTA	ATCCTTTA				0.01	0.84139	0.0750024	0.0750024
BCL11A	chr2_60495057_C_G	chr2	60495057	C	G	CTCCTTTA	GTCCTTTA				-0.01	0.919854	0.0362809	-0.0362809
BCL11A	chr2_60495057_C_T	chr2	60495057	C	T	CTCCTTTA	TTCCTTTA				0.07	0.00886067	2.05253	2.05253
BCL11A	chr2_60495058_T_A	chr2	60495058	T	A	TCCTTTAC	ACCTTTAC				-0.06	0.0647017	1.18908	-1.18908
BCL11A	chr2_60495058_T_C	chr2	60495058	T	C	TCCTTTAC	CCCTTTAC				-0.02	0.434957	0.361553	-0.361553
BCL11A	chr2_60495058_T_G	chr2	60495058	T	G	TCCTTTAC	GCCTTTAC				0.18	0.0200821	1.69719	1.69719
BCL11A	chr2_60495059_C_A	chr2	60495059	C	A	CCTTTACA	ACTTTACA				-0.06	0.351951	0.453518	-0.453518
BCL11A	chr2_60495059_C_G	chr2	60495059	C	G	CCTTTACA	GCTTTACA				0.11	0.639399	0.194228	0.194228
BCL11A	chr2_60495059_C_T	chr2	60495059	C	T	CCTTTACA	TCTTTACA				0.04	0.349304	0.456797	0.456797
BCL11A	chr2_60495060_C_A	chr2	60495060	C	A	CTTTACAA	ATTTACAA				-0.01	0.828812	0.0815441	-0.0815441
BCL11A	chr2_60495060_C_G	chr2	60495060	C	G	CTTTACAA	GTTTACAA				0	0.994656	0.00232692	0.00232692
BCL11A	chr2_60495060_C_T	chr2	60495060	C	T	CTTTACAA	TTTTACAA				0.02	0.71171	0.147697	0.147697
BCL11A	chr2_60495061_T_A	chr2	60495061	T	A	TTTACAAT	ATTACAAT				0.01	0.895908	0.0477364	0.0477364
BCL11A	chr2_60495061_T_C	chr2	60495061	T	C	TTTACAAT	CTTACAAT				-0.01	0.862541	0.0642203	-0.0642203
BCL11A	chr2_60495061_T_G	chr2	60495061	T	G	TTTACAAT	GTTACAAT				0.04	0.438944	0.357591	0.357591
BCL11A	chr2_60495062_T_A	chr2	60495062	T	A	TTACAATT	ATACAATT				0.03	0.149041	0.826695	0.826695
BCL11A	chr2_60495062_T_C	chr2	60495062	T	C	TTACAATT	CTACAATT				-0.06	0.00100977	2.99578	-2.99578
BCL11A	chr2_60495062_T_G	chr2	60495062	T	G	TTACAATT	GTACAATT				-0.1	0.00789469	2.10266	-2.10266
BCL11A	chr2_60495063_T_A	chr2	60495063	T	A	CTTTACAA	CTTAACAA				0.01	0.934128	0.0295935	0.0295935
BCL11A	chr2_60495063_T_C	chr2	60495063	T	C	TACAATTT	CACAATTT				-0.03	0.216654	0.664233	-0.664233
BCL11A	chr2_60495063_T_G	chr2	60495063	T	G	TACAATTT	GACAATTT				-0.05	0.758152	0.120244	-0.120244
BCL11A	chr2_60495064_A_C	chr2	60495064	A	C	ACAATTTT	CCAATTTT				-0.11	0.263903	0.578556	-0.578556
BCL11A	chr2_60495064_A_G	chr2	60495064	A	G	ACAATTTT	GCAATTTT				-0.04	0.148928	0.827024	-0.827024
BCL11A	chr2_60495064_A_T	chr2	60495064	A	T	ACAATTTT	TCAATTTT				-0.04	0.259137	0.58647	-0.58647
BCL11A	chr2_60495065_C_A	chr2	60495065	C	A	CAATTTTG	AAATTTTG				-0.01	0.959502	0.0179543	-0.0179543
BCL11A	chr2_60495065_C_G	chr2	60495065	C	G	CAATTTTG	GAATTTTG				0.06	0.580715	0.236037	0.236037
BCL11A	chr2_60495065_C_T	chr2	60495065	C	T	TTTACAAT	TTTATAAT				0.02	0.66052	0.180114	0.180114
BCL11A	chr2_60495066_A_C	chr2	60495066	A	C	AATTTTGG	CATTTTGG				0.02	0.878031	0.0564899	0.0564899
BCL11A	chr2_60495066_A_G	chr2	60495066	A	G	AATTTTGG	GATTTTGG				0.03	0.196876	0.705808	0.705808
BCL11A	chr2_60495066_A_T	chr2	60495066	A	T	AATTTTGG	TATTTTGG				0.01	0.858477	0.0662714	0.0662714
BCL11A	chr2_60495067_A_C	chr2	60495067	A	C	ATTTTGGG	CTTTTGGG				-0.08	0.25288	0.597085	-0.597085
BCL11A	chr2_60495067_A_G	chr2	60495067	A	G	ATTTTGGG	GTTTTGGG				0.02	0.6234	0.205233	0.205233
BCL11A	chr2_60495067_A_T	chr2	60495067	A	T	ATTTTGGG	TTTTTGGG				0.02	0.687665	0.162623	0.162623
BCL11A	chr2_60495068_T_A	chr2	60495068	T	A	TTTACAAT	TTTACAAA				0.03	0.175989	0.754516	0.754516
BCL11A	chr2_60495068_T_C	chr2	60495068	T	C	TTTTGGGA	CTTTGGGA				0	0.890701	0.0502678	0.0502678
BCL11A	chr2_60495068_T_G	chr2	60495068	T	G	TTTTGGGA	GTTTGGGA				0	0.980361	0.00861379	0.00861379
BCL11A	chr2_60495069_T_A	chr2	60495069	T	A	TTTGGGAG	ATTGGGAG				0.07	0.0432372	1.36414	1.36414
BCL11A	chr2_60495069_T_C	chr2	60495069	T	C	TTTGGGAG	CTTGGGAG				0.02	0.528693	0.276796	0.276796
BCL11A	chr2_60495069_T_G	chr2	60495069	T	G	TTTGGGAG	GTTGGGAG				-0.03	0.743382	0.128788	-0.128788
BCL11A	chr2_60495070_T_A	chr2	60495070	T	A	TTGGGAGT	ATGGGAGT				0.04	0.135183	0.869079	0.869079
BCL11A	chr2_60495070_T_C	chr2	60495070	T	C	TTGGGAGT	CTGGGAGT				0.03	0.271534	0.566176	0.566176
BCL11A	chr2_60495070_T_G	chr2	60495070	T	G	TTGGGAGT	GTGGGAGT				0.09	0.14358	0.842906	0.842906
BCL11A	chr2_60495071_T_A	chr2	60495071	T	A	TGGGAGTC	AGGGAGTC				0.02	0.582228	0.234907	0.234907
BCL11A	chr2_60495071_T_C	chr2	60495071	T	C	TGGGAGTC	CGGGAGTC				0	0.956655	0.0192444	0.0192444
BCL11A	chr2_60495071_T_G	chr2	60495071	T	G	TGGGAGTC	GGGGAGTC				0.05	0.399287	0.398715	0.398715
BCL11A	chr2_60495072_G_A	chr2	60495072	G	A	GGGAGTCC	AGGAGTCC				0.02	0.737799	0.132062	0.132062
BCL11A	chr2_60495072_G_C	chr2	60495072	G	C	GGGAGTCC	CGGAGTCC				-0.16	0.290072	0.537494	-0.537494
BCL11A	chr2_60495072_G_T	chr2	60495072	G	T	GGGAGTCC	TGGAGTCC				0.03	0.602922	0.219739	0.219739
BCL11A	chr2_60495073_G_A	chr2	60495073	G	A	GGAGTCCA	AGAGTCCA				0.01	0.87398	0.0584986	0.0584986
BCL11A	chr2_60495073_G_C	chr2	60495073	G	C	GGAGTCCA	CGAGTCCA				-0.24	0.0112484	1.94891	-1.94891
BCL11A	chr2_60495073_G_T	chr2	60495073	G	T	GGAGTCCA	TGAGTCCA				-0.01	0.798947	0.097482	-0.097482
BCL11A	chr2_60495074_G_A	chr2	60495074	G	A	GAGTCCAC	AAGTCCAC				0.07	0.104847	0.979442	0.979442
BCL11A	chr2_60495074_G_C	chr2	60495074	G	C	GAGTCCAC	CAGTCCAC				0.16	0.347108	0.459535	0.459535
BCL11A	chr2_60495074_G_T	chr2	60495074	G	T	GAGTCCAC	TAGTCCAC				-0.03	0.676317	0.16985	-0.16985
BCL11A	chr2_60495075_A_C	chr2	60495075	A	C	AGTCCACA	CGTCCACA				0.08	0.369028	0.432941	0.432941
BCL11A	chr2_60495075_A_G	chr2	60495075	A	G	AGTCCACA	GGTCCACA				-0.03	0.144398	0.840438	-0.840438
BCL11A	chr2_60495075_A_T	chr2	60495075	A	T	AGTCCACA	TGTCCACA				0.06	0.072569	1.13925	1.13925
BCL11A	chr2_60495076_G_A	chr2	60495076	G	A	GTCCACAC	ATCCACAC				0.02	0.660753	0.179961	0.179961
BCL11A	chr2_60495076_G_C	chr2	60495076	G	C	GTCCACAC	CTCCACAC				0.08	0.0774387	1.11104	1.11104
BCL11A	chr2_60495076_G_T	chr2	60495076	G	T	GTCCACAC	TTCCACAC				0.02	0.736452	0.132856	0.132856
BCL11A	chr2_60495077_T_A	chr2	60495077	T	A	TCCACACG	ACCACACG				0.03	0.334877	0.475114	0.475114
BCL11A	chr2_60495077_T_C	chr2	60495077	T	C	TCCACACG	CCCACACG				-0.02	0.543138	0.26509	-0.26509
BCL11A	chr2_60495077_T_G	chr2	60495077	T	G	TCCACACG	GCCACACG				0.02	0.84687	0.072183	0.072183
BCL11A	chr2_60495078_C_A	chr2	60495078	C	A	CCACACGG	ACACACGG				0.01	0.886057	0.0525381	0.0525381
BCL11A	chr2_60495078_C_G	chr2	60495078	C	G	CCACACGG	GCACACGG				0.01	0.927435	0.0327167	0.0327167
BCL11A	chr2_60495078_C_T	chr2	60495078	C	T	CCACACGG	TCACACGG				0.03	0.482616	0.316398	0.316398
BCL11A	chr2_60495079_C_A	chr2	60495079	C	A	CACACGGC	AACACGGC				-0.02	0.791045	0.101799	-0.101799
BCL11A	chr2_60495079_C_G	chr2	60495079	C	G	CACACGGC	GACACGGC				0.03	0.763811	0.117014	0.117014
BCL11A	chr2_60495079_C_T	chr2	60495079	C	T	CACACGGC	TACACGGC				0.01	0.759283	0.119596	0.119596
BCL11A	chr2_60495080_A_C	chr2	60495080	A	C	ACACGGCA	CCACGGCA				-0.1	0.184992	0.732846	-0.732846
BCL11A	chr2_60495080_A_G	chr2	60495080	A	G	ACACGGCA	GCACGGCA				0.02	0.548796	0.260589	0.260589
BCL11A	chr2_60495080_A_T	chr2	60495080	A	T	ACACGGCA	TCACGGCA				-0.01	0.728008	0.137864	-0.137864
BCL11A	chr2_60495081_C_A	chr2	60495081	C	A	CACGGCAT	AACGGCAT				0.04	0.670261	0.173756	0.173756
BCL11A	chr2_60495081_C_G	chr2	60495081	C	G	CACGGCAT	GACGGCAT				-0.04	0.349517	0.456531	-0.456531
BCL11A	chr2_60495081_C_T	chr2	60495081	C	T	CACGGCAT	TACGGCAT				-0.03	0.207118	0.683782	-0.683782
BCL11A	chr2_60495082_A_C	chr2	60495082	A	C	ACGGCATG	CCGGCATG				-0.05	0.440097	0.356452	-0.356452
BCL11A	chr2_60495082_A_G	chr2	60495082	A	G	ACGGCATG	GCGGCATG				0.01	0.863498	0.0637388	0.0637388
BCL11A	chr2_60495082_A_T	chr2	60495082	A	T	ACGGCATG	TCGGCATG				-0.01	0.882923	0.0540774	-0.0540774
BCL11A	chr2_60495083_C_A	chr2	60495083	C	A	CGGCATGG	AGGCATGG				-0.03	0.596898	0.2241	-0.2241
BCL11A	chr2_60495083_C_G	chr2	60495083	C	G	CGGCATGG	GGGCATGG				0.07	0.068432	1.16474	1.16474
BCL11A	chr2_60495083_C_T	chr2	60495083	C	T	CGGCATGG	TGGCATGG				0	0.899831	0.0458392	0.0458392
BCL11A	chr2_60495084_G_A	chr2	60495084	G	A	GGCATGGC	AGCATGGC				-0.04	0.0982765	1.00755	-1.00755
BCL11A	chr2_60495084_G_C	chr2	60495084	G	C	GGCATGGC	CGCATGGC				-0.12	0.224046	0.649663	-0.649663
BCL11A	chr2_60495084_G_T	chr2	60495084	G	T	GGCATGGC	TGCATGGC				-0.05	0.247146	0.607047	-0.607047
BCL11A	chr2_60495085_G_A	chr2	60495085	G	A	GCATGGCA	ACATGGCA				-0.02	0.441295	0.355271	-0.355271
BCL11A	chr2_60495085_G_C	chr2	60495085	G	C	GCATGGCA	CCATGGCA				-0.02	0.765731	0.115924	-0.115924
BCL11A	chr2_60495085_G_T	chr2	60495085	G	T	GCATGGCA	TCATGGCA				-0.01	0.842377	0.0744934	-0.0744934
BCL11A	chr2_60495086_C_A	chr2	60495086	C	A	CATGGCAT	AATGGCAT				0.03	0.819312	0.0865509	0.0865509
BCL11A	chr2_60495086_C_G	chr2	60495086	C	G	CATGGCAT	GATGGCAT				0.02	0.862647	0.064167	0.064167
BCL11A	chr2_60495086_C_T	chr2	60495086	C	T	CATGGCAT	TATGGCAT				-0.01	0.782801	0.106349	-0.106349
BCL11A	chr2_60495087_A_C	chr2	60495087	A	C	ATGGCATA	CTGGCATA				-0.02	0.876083	0.057455	-0.057455
BCL11A	chr2_60495087_A_G	chr2	60495087	A	G	ATGGCATA	GTGGCATA				-0.04	0.0640156	1.19371	-1.19371
BCL11A	chr2_60495087_A_T	chr2	60495087	A	T	ATGGCATA	TTGGCATA				0.02	0.648388	0.188165	0.188165
BCL11A	chr2_60495088_T_A	chr2	60495088	T	A	TGGCATAC	AGGCATAC				0.03	0.51518	0.288041	0.288041
BCL11A	chr2_60495088_T_C	chr2	60495088	T	C	TGGCATAC	CGGCATAC				0	0.995713	0.00186561	0.00186561
BCL11A	chr2_60495088_T_G	chr2	60495088	T	G	TGGCATAC	GGGCATAC				0.01	0.907498	0.0421542	0.0421542
BCL11A	chr2_60495089_G_A	chr2	60495089	G	A	GGCATACA	AGCATACA				0.02	0.525314	0.279581	0.279581
BCL11A	chr2_60495089_G_C	chr2	60495089	G	C	GGCATACA	CGCATACA				-0.08	0.536891	0.270114	-0.270114
BCL11A	chr2_60495089_G_T	chr2	60495089	G	T	GGCATACA	TGCATACA				-0.02	0.830762	0.0805233	-0.0805233
BCL11A	chr2_60495090_G_A	chr2	60495090	G	A	GCATACAA	ACATACAA				0.01	0.800888	0.0964281	0.0964281
BCL11A	chr2_60495090_G_C	chr2	60495090	G	C	GCATACAA	CCATACAA				0.01	0.899939	0.045787	0.045787
BCL11A	chr2_60495090_G_T	chr2	60495090	G	T	GCATACAA	TCATACAA				-0.02	0.658261	0.181602	-0.181602
BCL11A	chr2_60495091_C_A	chr2	60495091	C	A	CATACAAA	AATACAAA				-0.12	0.141707	0.848608	-0.848608
BCL11A	chr2_60495091_C_G	chr2	60495091	C	G	CATACAAA	GATACAAA				-0.07	0.467068	0.33062	-0.33062
BCL11A	chr2_60495091_C_T	chr2	60495091	C	T	CATACAAA	TATACAAA				0	0.890622	0.0503065	0.0503065
BCL11A	chr2_60495092_A_C	chr2	60495092	A	C	ATACAAAT	CTACAAAT				0.1	0.258577	0.58741	0.58741
BCL11A	chr2_60495092_A_G	chr2	60495092	A	G	ATACAAAT	GTACAAAT				0.01	0.607332	0.216574	0.216574
BCL11A	chr2_60495092_A_T	chr2	60495092	A	T	CATACAAA	CTTACAAA				0.01	0.817614	0.0874518	0.0874518
BCL11A	chr2_60495093_T_A	chr2	60495093	T	A	TACAAATT	AACAAATT				-0.01	0.917201	0.0375355	-0.0375355
BCL11A	chr2_60495093_T_C	chr2	60495093	T	C	TACAAATT	CACAAATT				0.04	0.139527	0.855342	0.855342
BCL11A	chr2_60495093_T_G	chr2	60495093	T	G	TACAAATT	GACAAATT				-0.05	0.714691	0.145882	-0.145882
BCL11A	chr2_60495094_A_C	chr2	60495094	A	C	ACAAATTA	CCAAATTA				-0.33	0.00378938	2.42143	-2.42143
BCL11A	chr2_60495094_A_G	chr2	60495094	A	G	ACAAATTA	GCAAATTA				-0.04	0.185316	0.732087	-0.732087
BCL11A	chr2_60495094_A_T	chr2	60495094	A	T	ACAAATTA	TCAAATTA				0.06	0.271189	0.566728	0.566728
BCL11A	chr2_60495095_C_A	chr2	60495095	C	A	CAAATTAT	AAAATTAT				-0.11	0.478228	0.320365	-0.320365
BCL11A	chr2_60495095_C_G	chr2	60495095	C	G	CAAATTAT	GAAATTAT				-0.07	0.24156	0.616974	-0.616974
BCL11A	chr2_60495095_C_T	chr2	60495095	C	T	CAAATTAT	TAAATTAT				0.07	0.00115082	2.93899	2.93899
BCL11A	chr2_60495096_A_C	chr2	60495096	A	C	AAATTATT	CAATTATT				-0.05	0.676207	0.169921	-0.169921
BCL11A	chr2_60495096_A_G	chr2	60495096	A	G	AAATTATT	GAATTATT				0	0.937195	0.0281702	0.0281702
BCL11A	chr2_60495096_A_T	chr2	60495096	A	T	AAATTATT	TAATTATT				0.02	0.5622	0.250109	0.250109
BCL11A	chr2_60495097_A_C	chr2	60495097	A	C	AATTATTT	CATTATTT				-0.01	0.903901	0.043879	-0.043879
BCL11A	chr2_60495097_A_G	chr2	60495097	A	G	AATTATTT	GATTATTT				-0.05	0.00916132	2.03804	-2.03804
BCL11A	chr2_60495097_A_T	chr2	60495097	A	T	AATTATTT	TATTATTT				-0.08	0.00209834	2.67812	-2.67812
BCL11A	chr2_60495098_A_C	chr2	60495098	A	C	ATTATTTC	CTTATTTC				0.02	0.913122	0.0394711	0.0394711
BCL11A	chr2_60495098_A_G	chr2	60495098	A	G	ATTATTTC	GTTATTTC				-0.02	0.392818	0.405808	-0.405808
BCL11A	chr2_60495098_A_T	chr2	60495098	A	T	ATTATTTC	TTTATTTC				-0.01	0.909983	0.0409668	-0.0409668
BCL11A	chr2_60495099_T_A	chr2	60495099	T	A	TTATTTCA	ATATTTCA				-0.05	0.0967656	1.01428	-1.01428
BCL11A	chr2_60495099_T_C	chr2	60495099	T	C	TTATTTCA	CTATTTCA				-0.01	0.737537	0.132216	-0.132216
BCL11A	chr2_60495099_T_G	chr2	60495099	T	G	TTATTTCA	GTATTTCA				-0.03	0.844543	0.073378	-0.073378
BCL11A	chr2_60495100_T_A	chr2	60495100	T	A	TATTTCAT	AATTTCAT				-0.04	0.597708	0.223511	-0.223511
BCL11A	chr2_60495100_T_C	chr2	60495100	T	C	TATTTCAT	CATTTCAT				-0.01	0.765992	0.115776	-0.115776
BCL11A	chr2_60495100_T_G	chr2	60495100	T	G	TATTTCAT	GATTTCAT				-0.08	0.573027	0.241825	-0.241825
BCL11A	chr2_60495101_A_C	chr2	60495101	A	C	ATTTCATT	CTTTCATT				-0.18	0.178111	0.749308	-0.749308
BCL11A	chr2_60495101_A_G	chr2	60495101	A	G	TATTTCAT	TGTTTCAT				0.04	0.347084	0.459566	0.459566
BCL11A	chr2_60495101_A_T	chr2	60495101	A	T	TATTTCAT	TTTTTCAT				-0.03	0.580095	0.236501	-0.236501
BCL11A	chr2_60495102_T_A	chr2	60495102	T	A	TTTCATTC	ATTCATTC				-0.03	0.645037	0.190415	-0.190415
BCL11A	chr2_60495102_T_C	chr2	60495102	T	C	TTTCATTC	CTTCATTC				-0.04	0.0770268	1.11336	-1.11336
BCL11A	chr2_60495102_T_G	chr2	60495102	T	G	TTTCATTC	GTTCATTC				0.14	0.0688093	1.16235	1.16235
BCL11A	chr2_60495103_T_A	chr2	60495103	T	A	TTCATTCC	ATCATTCC				-0.04	0.448672	0.348071	-0.348071
BCL11A	chr2_60495103_T_C	chr2	60495103	T	C	TTCATTCC	CTCATTCC				-0.03	0.219902	0.657771	-0.657771
BCL11A	chr2_60495103_T_G	chr2	60495103	T	G	TTCATTCC	GTCATTCC				-0.02	0.890656	0.05029	-0.05029
BCL11A	chr2_60495104_T_A	chr2	60495104	T	A	TCATTCCC	ACATTCCC				-0.04	0.196692	0.706213	-0.706213
BCL11A	chr2_60495104_T_C	chr2	60495104	T	C	TCATTCCC	CCATTCCC				-0.01	0.709227	0.149214	-0.149214
BCL11A	chr2_60495104_T_G	chr2	60495104	T	G	TCATTCCC	GCATTCCC				0.04	0.777567	0.109262	0.109262
BCL11A	chr2_60495105_C_A	chr2	60495105	C	A	CATTCCCA	AATTCCCA				0.04	0.774781	0.110821	0.110821
BCL11A	chr2_60495105_C_G	chr2	60495105	C	G	CATTCCCA	GATTCCCA				-0.01	0.960195	0.0176404	-0.0176404
BCL11A	chr2_60495105_C_T	chr2	60495105	C	T	CATTCCCA	TATTCCCA				0	0.985434	0.00637264	0.00637264
BCL11A	chr2_60495106_A_C	chr2	60495106	A	C	ATTCCCAT	CTTCCCAT				-0.04	0.714328	0.146102	-0.146102
BCL11A	chr2_60495106_A_G	chr2	60495106	A	G	ATTCCCAT	GTTCCCAT				0	0.928798	0.0320786	0.0320786
BCL11A	chr2_60495106_A_T	chr2	60495106	A	T	ATTCCCAT	TTTCCCAT				-0.04	0.41908	0.377703	-0.377703
BCL11A	chr2_60495107_T_A	chr2	60495107	T	A	TTCCCATT	ATCCCATT				0.05	0.209479	0.678859	0.678859
BCL11A	chr2_60495107_T_C	chr2	60495107	T	C	TTCCCATT	CTCCCATT				0.02	0.55085	0.258967	0.258967
BCL11A	chr2_60495107_T_G	chr2	60495107	T	G	TTCCCATT	GTCCCATT				0.02	0.856334	0.0673567	0.0673567
BCL11A	chr2_60495108_T_A	chr2	60495108	T	A	TCCCATTG	ACCCATTG				0.03	0.506563	0.295366	0.295366
BCL11A	chr2_60495108_T_C	chr2	60495108	T	C	TCCCATTG	CCCCATTG				-0.03	0.245422	0.610086	-0.610086
BCL11A	chr2_60495108_T_G	chr2	60495108	T	G	TCCCATTG	GCCCATTG				-0.07	0.616105	0.210345	-0.210345
BCL11A	chr2_60495109_C_A	chr2	60495109	C	A	CCCATTGA	ACCATTGA				0.08	0.0865399	1.06278	1.06278
BCL11A	chr2_60495109_C_G	chr2	60495109	C	G	CCCATTGA	GCCATTGA				-0.04	0.576516	0.239189	-0.239189
BCL11A	chr2_60495109_C_T	chr2	60495109	C	T	CCCATTGA	TCCATTGA				0.02	0.63081	0.200102	0.200102
BCL11A	chr2_60495110_C_A	chr2	60495110	C	A	CCATTGAG	ACATTGAG				0.01	0.86484	0.0630642	0.0630642
BCL11A	chr2_60495110_C_G	chr2	60495110	C	G	CCATTGAG	GCATTGAG				-0.07	0.331129	0.480003	-0.480003
BCL11A	chr2_60495110_C_T	chr2	60495110	C	T	CCATTGAG	TCATTGAG				-0.03	0.432431	0.364084	-0.364084
BCL11A	chr2_60495111_C_A	chr2	60495111	C	A	CATTGAGA	AATTGAGA				0.11	0.0944377	1.02485	1.02485
BCL11A	chr2_60495111_C_G	chr2	60495111	C	G	CATTGAGA	GATTGAGA				-0.1	0.456544	0.340517	-0.340517
BCL11A	chr2_60495111_C_T	chr2	60495111	C	T	CATTGAGA	TATTGAGA				-0.01	0.907542	0.0421333	-0.0421333
BCL11A	chr2_60495112_A_C	chr2	60495112	A	C	ATTGAGAA	CTTGAGAA				0.06	0.485328	0.313965	0.313965
BCL11A	chr2_60495112_A_G	chr2	60495112	A	G	ATTGAGAA	GTTGAGAA				-0.02	0.587682	0.230857	-0.230857
BCL11A	chr2_60495112_A_T	chr2	60495112	A	T	ATTGAGAA	TTTGAGAA				-0.02	0.624451	0.204502	-0.204502
BCL11A	chr2_60495113_T_A	chr2	60495113	T	A	TTGAGAAA	ATGAGAAA	0.248344	0.278714	1.12229	0	0.960292	0.0175967	0.0175967
BCL11A	chr2_60495113_T_C	chr2	60495113	T	C	TTGAGAAA	CTGAGAAA	0.248344	0.274525	1.10542	0.03	0.270258	0.568221	0.568221
BCL11A	chr2_60495113_T_G	chr2	60495113	T	G	TTGAGAAA	GTGAGAAA	0.248344	0.260543	1.04912	-0.01	0.965021	0.0154633	-0.0154633
BCL11A	chr2_60495114_T_A	chr2	60495114	T	A	TTGAGAAA	TAGAGAAA				0.01	0.877021	0.0569901	0.0569901
BCL11A	chr2_60495114_T_C	chr2	60495114	T	C	TTGAGAAA	TCGAGAAA				0.01	0.674912	0.170753	0.170753
BCL11A	chr2_60495114_T_G	chr2	60495114	T	G	TTGAGAAA	TGGAGAAA				0.07	0.422371	0.374306	0.374306
BCL11A	chr2_60495115_G_A	chr2	60495115	G	A	ATTGAGAA	ATTAAGAA				0.04	0.387977	0.411195	0.411195
BCL11A	chr2_60495115_G_C	chr2	60495115	G	C	TTGAGAAA	TTCAGAAA				-0.03	0.89864	0.0464144	-0.0464144
BCL11A	chr2_60495115_G_T	chr2	60495115	G	T	TTGAGAAA	TTTAGAAA	0.248344	0.261739	1.05394	0.14	0.0940642	1.02658	1.02658
BCL11A	chr2_60495116_A_C	chr2	60495116	A	C	TTGAGAAA	TTGCGAAA				-0.03	0.756594	0.121137	-0.121137
BCL11A	chr2_60495116_A_G	chr2	60495116	A	G	TTGAGAAA	TTGGGAAA				-0.02	0.293771	0.531992	-0.531992
BCL11A	chr2_60495116_A_T	chr2	60495116	A	T	TTGAGAAA	TTGTGAAA				0.03	0.438601	0.357931	0.357931
BCL11A	chr2_60495117_G_A	chr2	60495117	G	A	TTGAGAAA	TTGAAAAA	0.248344	0.287773	1.15877	0.02	0.692353	0.159672	0.159672
BCL11A	chr2_60495117_G_C	chr2	60495117	G	C	TTGAGAAA	TTGACAAA	0.248344	0.309676	1.24696	-0.13	0.29593	0.528811	-0.528811
BCL11A	chr2_60495117_G_T	chr2	60495117	G	T	TTGAGAAA	TTGATAAA	0.248344	0.288867	1.16317	-0.02	0.80069	0.0965357	-0.0965357
BCL11A	chr2_60495118_A_C	chr2	60495118	A	C	TTGAGAAA	TTGAGCAA	0.248344	0.309772	1.24735	-0.12	0.167801	0.775204	-0.775204
BCL11A	chr2_60495118_A_G	chr2	60495118	A	G	TTGAGAAA	TTGAGGAA	0.248344	0.235251	0.947278	0.02	0.518927	0.284894	0.284894
BCL11A	chr2_60495118_A_T	chr2	60495118	A	T	TTGAGAAA	TTGAGTAA	0.248344	0.375645	1.5126	0.06	0.0894413	1.04846	1.04846
BCL11A	chr2_60495119_A_C	chr2	60495119	A	C	TTGAGAAA	TTGAGACA	0.248344	0.301604	1.21446	0.08	0.33009	0.481367	0.481367
BCL11A	chr2_60495119_A_G	chr2	60495119	A	G	TTGAGAAA	TTGAGAGA				-0.02	0.495199	0.30522	-0.30522
BCL11A	chr2_60495119_A_T	chr2	60495119	A	T	TTGAGAAA	TTGAGATA				-0.01	0.776504	0.109856	-0.109856
BCL11A	chr2_60495120_A_C	chr2	60495120	A	C	TTGAGAAA	TTGAGAAC				-0.11	0.251886	0.598795	-0.598795
BCL11A	chr2_60495120_A_G	chr2	60495120	A	G	TTGAGAAA	TTGAGAAG				0	0.934076	0.0296176	0.0296176
BCL11A	chr2_60495120_A_T	chr2	60495120	A	T	TTGAGAAA	TTGAGAAT				-0.01	0.879266	0.0558796	-0.0558796
BCL11A	chr2_60495121_T_A	chr2	60495121	T	A	TAAAATCC	AAAAATCC				0.01	0.900767	0.0453874	0.0453874
BCL11A	chr2_60495121_T_C	chr2	60495121	T	C	TAAAATCC	CAAAATCC				0.02	0.603992	0.218969	0.218969
BCL11A	chr2_60495121_T_G	chr2	60495121	T	G	TAAAATCC	GAAAATCC				-0.11	0.547285	0.261786	-0.261786
BCL11A	chr2_60495122_A_C	chr2	60495122	A	C	AAAATCCA	CAAATCCA				-0.13	0.240501	0.618883	-0.618883
BCL11A	chr2_60495122_A_G	chr2	60495122	A	G	AAAATCCA	GAAATCCA				-0.01	0.856668	0.0671876	-0.0671876
BCL11A	chr2_60495122_A_T	chr2	60495122	A	T	AAAATCCA	TAAATCCA				0.08	0.162584	0.788922	0.788922
BCL11A	chr2_60495123_A_C	chr2	60495123	A	C	AAATCCAA	CAATCCAA				0.01	0.877681	0.0566635	0.0566635
BCL11A	chr2_60495123_A_G	chr2	60495123	A	G	AAATCCAA	GAATCCAA				-0.02	0.554943	0.255752	-0.255752
BCL11A	chr2_60495123_A_T	chr2	60495123	A	T	AAATCCAA	TAATCCAA				-0.02	0.620556	0.207219	-0.207219
BCL11A	chr2_60495124_A_C	chr2	60495124	A	C	AATCCAAT	CATCCAAT				-0.03	0.603996	0.218966	-0.218966
BCL11A	chr2_60495124_A_G	chr2	60495124	A	G	AATCCAAT	GATCCAAT				-0.03	0.237652	0.624059	-0.624059
BCL11A	chr2_60495124_A_T	chr2	60495124	A	T	AATCCAAT	TATCCAAT				-0.04	0.280078	0.55272	-0.55272
BCL11A	chr2_60495125_A_C	chr2	60495125	A	C	ATCCAATT	CTCCAATT				0.06	0.46586	0.331745	0.331745
BCL11A	chr2_60495125_A_G	chr2	60495125	A	G	ATCCAATT	GTCCAATT				-0.05	0.0233008	1.63263	-1.63263
BCL11A	chr2_60495125_A_T	chr2	60495125	A	T	ATCCAATT	TTCCAATT				0.04	0.439162	0.357375	0.357375
BCL11A	chr2_60495126_T_A	chr2	60495126	T	A	TCCAATTC	ACCAATTC				-0.04	0.106488	0.972701	-0.972701
BCL11A	chr2_60495126_T_C	chr2	60495126	T	C	TCCAATTC	CCCAATTC				-0.03	0.222038	0.653573	-0.653573
BCL11A	chr2_60495126_T_G	chr2	60495126	T	G	TCCAATTC	GCCAATTC				-0.16	0.193613	0.713065	-0.713065
BCL11A	chr2_60495127_C_A	chr2	60495127	C	A	CCAATTCT	ACAATTCT				0.02	0.852914	0.0690947	0.0690947
BCL11A	chr2_60495127_C_G	chr2	60495127	C	G	CCAATTCT	GCAATTCT				0.01	0.93615	0.0286548	0.0286548
BCL11A	chr2_60495127_C_T	chr2	60495127	C	T	CCAATTCT	TCAATTCT				0.03	0.495928	0.304581	0.304581
BCL11A	chr2_60495128_C_A	chr2	60495128	C	A	CAATTCTC	AAATTCTC				-0.09	0.0712183	1.14741	-1.14741
BCL11A	chr2_60495128_C_G	chr2	60495128	C	G	CAATTCTC	GAATTCTC				-0.62	5.91038e-05	4.22838	-4.22838
BCL11A	chr2_60495128_C_T	chr2	60495128	C	T	CAATTCTC	TAATTCTC				0	0.939291	0.0271999	0.0271999
BCL11A	chr2_60495129_A_C	chr2	60495129	A	C	AATTCTCC	CATTCTCC				0.06	0.449111	0.347646	0.347646
BCL11A	chr2_60495129_A_G	chr2	60495129	A	G	AATTCTCC	GATTCTCC				-0.04	0.100441	0.99809	-0.99809
BCL11A	chr2_60495129_A_T	chr2	60495129	A	T	AATTCTCC	TATTCTCC				0.02	0.578989	0.237329	0.237329
BCL11A	chr2_60495130_A_C	chr2	60495130	A	C	ATTCTCCA	CTTCTCCA				0.07	0.396887	0.401333	0.401333
BCL11A	chr2_60495130_A_G	chr2	60495130	A	G	ATTCTCCA	GTTCTCCA				0.03	0.184163	0.734798	0.734798
BCL11A	chr2_60495130_A_T	chr2	60495130	A	T	ATTCTCCA	TTTCTCCA				0.02	0.659483	0.180796	0.180796
BCL11A	chr2_60495131_T_A	chr2	60495131	T	A	TTCTCCAT	ATCTCCAT				-0.04	0.162933	0.78799	-0.78799
BCL11A	chr2_60495131_T_C	chr2	60495131	T	C	TTCTCCAT	CTCTCCAT				0.01	0.777567	0.109262	0.109262
BCL11A	chr2_60495131_T_G	chr2	60495131	T	G	TTCTCCAT	GTCTCCAT				-0.07	0.64945	0.187454	-0.187454
BCL11A	chr2_60495132_T_A	chr2	60495132	T	A	TCTCCATC	ACTCCATC				0	0.923422	0.0345999	0.0345999
BCL11A	chr2_60495132_T_C	chr2	60495132	T	C	TCTCCATC	CCTCCATC				0.01	0.64744	0.1888	0.1888
BCL11A	chr2_60495132_T_G	chr2	60495132	T	G	TCTCCATC	GCTCCATC				0.14	0.161281	0.792416	0.792416
BCL11A	chr2_60495133_C_A	chr2	60495133	C	A	ATTCTCCA	ATTATCCA				-0.06	0.373376	0.427854	-0.427854
BCL11A	chr2_60495133_C_G	chr2	60495133	C	G	CTCCATCA	GTCCATCA				-0.02	0.882749	0.0541626	-0.0541626
BCL11A	chr2_60495133_C_T	chr2	60495133	C	T	CTCCATCA	TTCCATCA				-0.01	0.851779	0.0696733	-0.0696733
BCL11A	chr2_60495134_T_A	chr2	60495134	T	A	TCCATCAC	ACCATCAC				0.01	0.771363	0.112741	0.112741
BCL11A	chr2_60495134_T_C	chr2	60495134	T	C	TCCATCAC	CCCATCAC				0.03	0.162725	0.788545	0.788545
BCL11A	chr2_60495134_T_G	chr2	60495134	T	G	TCCATCAC	GCCATCAC				0.05	0.687746	0.162572	0.162572
BCL11A	chr2_60495135_C_A	chr2	60495135	C	A	CCATCACC	ACATCACC				0.04	0.597491	0.223668	0.223668
BCL11A	chr2_60495135_C_G	chr2	60495135	C	G	TCCATCAC	TGCATCAC				0	0.982436	0.00769583	0.00769583
BCL11A	chr2_60495135_C_T	chr2	60495135	C	T	TTCTCCAT	TTCTTCAT				0.02	0.725467	0.139382	0.139382
BCL11A	chr2_60495136_C_A	chr2	60495136	C	A	CATCACCA	AATCACCA				0.04	0.512946	0.289928	0.289928
BCL11A	chr2_60495136_C_G	chr2	60495136	C	G	CATCACCA	GATCACCA				0.05	0.640098	0.193754	0.193754
BCL11A	chr2_60495136_C_T	chr2	60495136	C	T	CATCACCA	TATCACCA				0.02	0.580164	0.236449	0.236449
BCL11A	chr2_60495137_A_C	chr2	60495137	A	C	ATCACCAA	CTCACCAA				0.09	0.299175	0.524074	0.524074
BCL11A	chr2_60495137_A_G	chr2	60495137	A	G	ATCACCAA	GTCACCAA				0.01	0.873698	0.0586385	0.0586385
BCL11A	chr2_60495137_A_T	chr2	60495137	A	T	ATCACCAA	TTCACCAA				0.01	0.759872	0.119259	0.119259
BCL11A	chr2_60495138_T_A	chr2	60495138	T	A	TCACCAAG	ACACCAAG				0.02	0.407729	0.389628	0.389628
BCL11A	chr2_60495138_T_C	chr2	60495138	T	C	TCACCAAG	CCACCAAG				0.01	0.751642	0.123989	0.123989
BCL11A	chr2_60495138_T_G	chr2	60495138	T	G	TCACCAAG	GCACCAAG				0.18	0.0349142	1.457	1.457
BCL11A	chr2_60495139_C_A	chr2	60495139	C	A	CACCAAGA	AACCAAGA				-0.07	0.272721	0.564281	-0.564281
BCL11A	chr2_60495139_C_G	chr2	60495139	C	G	ATCACCAA	ATGACCAA				-0.02	0.791534	0.10153	-0.10153
BCL11A	chr2_60495139_C_T	chr2	60495139	C	T	ATCACCAA	ATTACCAA				0.03	0.451777	0.345076	0.345076
BCL11A	chr2_60495140_A_C	chr2	60495140	A	C	ACCAAGAG	CCCAAGAG				0.02	0.753762	0.122766	0.122766
BCL11A	chr2_60495140_A_G	chr2	60495140	A	G	ACCAAGAG	GCCAAGAG				0.05	0.017984	1.74511	1.74511
BCL11A	chr2_60495140_A_T	chr2	60495140	A	T	ACCAAGAG	TCCAAGAG				0.03	0.402915	0.394786	0.394786
BCL11A	chr2_60495141_C_A	chr2	60495141	C	A	CCAAGAGA	ACAAGAGA				0.02	0.849998	0.0705819	0.0705819
BCL11A	chr2_60495141_C_G	chr2	60495141	C	G	CCAAGAGA	GCAAGAGA				0.01	0.852542	0.069284	0.069284
BCL11A	chr2_60495141_C_T	chr2	60495141	C	T	CCAAGAGA	TCAAGAGA				-0.02	0.483032	0.316024	-0.316024
BCL11A	chr2_60495142_C_A	chr2	60495142	C	A	CAAGAGAG	AAAGAGAG				0.1	0.0116097	1.93518	1.93518
BCL11A	chr2_60495142_C_G	chr2	60495142	C	G	CAAGAGAG	GAAGAGAG				-0.04	0.549394	0.260116	-0.260116
BCL11A	chr2_60495142_C_T	chr2	60495142	C	T	CAAGAGAG	TAAGAGAG				-0.01	0.808291	0.0924321	-0.0924321
BCL11A	chr2_60495143_A_C	chr2	60495143	A	C	AAGAGAGC	CAGAGAGC				0.07	0.211012	0.675693	0.675693
BCL11A	chr2_60495143_A_G	chr2	60495143	A	G	AAGAGAGC	GAGAGAGC				-0.02	0.571345	0.243102	-0.243102
BCL11A	chr2_60495143_A_T	chr2	60495143	A	T	AAGAGAGC	TAGAGAGC				0.03	0.442532	0.354056	0.354056
BCL11A	chr2_60495144_A_C	chr2	60495144	A	C	AGAGAGCC	CGAGAGCC				0.04	0.488696	0.310962	0.310962
BCL11A	chr2_60495144_A_G	chr2	60495144	A	G	AGAGAGCC	GGAGAGCC				-0.01	0.80634	0.093482	-0.093482
BCL11A	chr2_60495144_A_T	chr2	60495144	A	T	AGAGAGCC	TGAGAGCC				0.04	0.0757617	1.12055	1.12055
BCL11A	chr2_60495145_G_A	chr2	60495145	G	A	GAGAGCCT	AAGAGCCT				-0.07	0.0915731	1.03823	-1.03823
BCL11A	chr2_60495145_G_C	chr2	60495145	G	C	GAGAGCCT	CAGAGCCT				0.14	0.523478	0.281102	0.281102
BCL11A	chr2_60495145_G_T	chr2	60495145	G	T	GAGAGCCT	TAGAGCCT				0.03	0.429353	0.367186	0.367186
BCL11A	chr2_60495146_A_C	chr2	60495146	A	C	AGAGCCTT	CGAGCCTT				-0.04	0.557568	0.253702	-0.253702
BCL11A	chr2_60495146_A_G	chr2	60495146	A	G	AGAGCCTT	GGAGCCTT				-0.01	0.702207	0.153535	-0.153535
BCL11A	chr2_60495146_A_T	chr2	60495146	A	T	AGAGCCTT	TGAGCCTT				-0.01	0.849469	0.0708523	-0.0708523
BCL11A	chr2_60495147_G_A	chr2	60495147	G	A	GAGCCTTC	AAGCCTTC				0.04	0.282239	0.549384	0.549384
BCL11A	chr2_60495147_G_C	chr2	60495147	G	C	GAGCCTTC	CAGCCTTC				0.05	0.776791	0.109696	0.109696
BCL11A	chr2_60495147_G_T	chr2	60495147	G	T	GAGCCTTC	TAGCCTTC				0	0.992705	0.00317977	0.00317977
BCL11A	chr2_60495148_A_C	chr2	60495148	A	C	AGCCTTCC	CGCCTTCC				-0.05	0.59457	0.225797	-0.225797
BCL11A	chr2_60495148_A_G	chr2	60495148	A	G	AGCCTTCC	GGCCTTCC				0.02	0.350045	0.455876	0.455876
BCL11A	chr2_60495148_A_T	chr2	60495148	A	T	AGCCTTCC	TGCCTTCC				-0.01	0.928464	0.0322347	-0.0322347
BCL11A	chr2_60495149_G_A	chr2	60495149	G	A	GCCTTCCG	ACCTTCCG				0.02	0.653867	0.18451	0.18451
BCL11A	chr2_60495149_G_C	chr2	60495149	G	C	GCCTTCCG	CCCTTCCG				0.1	0.523402	0.281165	0.281165
BCL11A	chr2_60495149_G_T	chr2	60495149	G	T	GCCTTCCG	TCCTTCCG				0.02	0.728806	0.137388	0.137388
BCL11A	chr2_60495150_C_A	chr2	60495150	C	A	CCTTCCGA	ACTTCCGA				0.05	0.43824	0.358288	0.358288
BCL11A	chr2_60495150_C_G	chr2	60495150	C	G	CCTTCCGA	GCTTCCGA				0.01	0.874558	0.0582114	0.0582114
BCL11A	chr2_60495150_C_T	chr2	60495150	C	T	CCTTCCGA	TCTTCCGA				0.01	0.735961	0.133145	0.133145
BCL11A	chr2_60495151_C_A	chr2	60495151	C	A	CTTCCGAA	ATTCCGAA				0.03	0.550795	0.25901	0.25901
BCL11A	chr2_60495151_C_G	chr2	60495151	C	G	CTTCCGAA	GTTCCGAA				0.01	0.953184	0.0208232	0.0208232
BCL11A	chr2_60495151_C_T	chr2	60495151	C	T	CTTCCGAA	TTTCCGAA				0.06	0.0586913	1.23143	1.23143
BCL11A	chr2_60495152_T_A	chr2	60495152	T	A	TTCCGAAA	ATCCGAAA				-0.03	0.397778	0.400359	-0.400359
BCL11A	chr2_60495152_T_C	chr2	60495152	T	C	TTCCGAAA	CTCCGAAA				0.01	0.793289	0.100568	0.100568
BCL11A	chr2_60495152_T_G	chr2	60495152	T	G	TTCCGAAA	GTCCGAAA				-0.05	0.510466	0.292033	-0.292033
BCL11A	chr2_60495153_T_A	chr2	60495153	T	A	TCCGAAAG	ACCGAAAG				0.03	0.494101	0.306184	0.306184
BCL11A	chr2_60495153_T_C	chr2	60495153	T	C	TCCGAAAG	CCCGAAAG				-0.01	0.834772	0.078432	-0.078432
BCL11A	chr2_60495153_T_G	chr2	60495153	T	G	TCCGAAAG	GCCGAAAG				0.16	0.0297314	1.52678	1.52678
BCL11A	chr2_60495154_C_A	chr2	60495154	C	A	CTTCCGAA	CTTACGAA				0.05	0.437481	0.359041	0.359041
BCL11A	chr2_60495154_C_G	chr2	60495154	C	G	CCGAAAGA	GCGAAAGA				-0.01	0.969119	0.0136228	-0.0136228
BCL11A	chr2_60495154_C_T	chr2	60495154	C	T	CCGAAAGA	TCGAAAGA				0.01	0.798723	0.0976038	0.0976038
BCL11A	chr2_60495155_C_A	chr2	60495155	C	A	CGAAAGAG	AGAAAGAG				0.02	0.790695	0.101991	0.101991
BCL11A	chr2_60495155_C_G	chr2	60495155	C	G	CGAAAGAG	GGAAAGAG				-0.14	0.0617911	1.20907	-1.20907
BCL11A	chr2_60495155_C_T	chr2	60495155	C	T	CGAAAGAG	TGAAAGAG				0.03	0.354934	0.449852	0.449852
BCL11A	chr2_60495156_G_A	chr2	60495156	G	A	GAAAGAGG	AAAAGAGG				0.02	0.637698	0.195385	0.195385
BCL11A	chr2_60495156_G_C	chr2	60495156	G	C	GAAAGAGG	CAAAGAGG				-0.06	0.593339	0.226697	-0.226697
BCL11A	chr2_60495156_G_T	chr2	60495156	G	T	TTCCGAAA	TTCCTAAA				-0.02	0.807486	0.092865	-0.092865
BCL11A	chr2_60495157_A_C	chr2	60495157	A	C	AAAGAGGC	CAAGAGGC				0.02	0.886126	0.0525046	0.0525046
BCL11A	chr2_60495157_A_G	chr2	60495157	A	G	AAAGAGGC	GAAGAGGC				0.03	0.31494	0.501772	0.501772
BCL11A	chr2_60495157_A_T	chr2	60495157	A	T	AAAGAGGC	TAAGAGGC				-0.02	0.705288	0.151634	-0.151634
BCL11A	chr2_60495158_A_C	chr2	60495158	A	C	AAGAGGCC	CAGAGGCC				0	0.988236	0.00513924	0.00513924
BCL11A	chr2_60495158_A_G	chr2	60495158	A	G	AAGAGGCC	GAGAGGCC				0	0.973143	0.0118234	0.0118234
BCL11A	chr2_60495158_A_T	chr2	60495158	A	T	AAGAGGCC	TAGAGGCC				-0.04	0.350456	0.455366	-0.455366
BCL11A	chr2_60495159_A_C	chr2	60495159	A	C	AGAGGCCC	CGAGGCCC				0.02	0.713396	0.146669	0.146669
BCL11A	chr2_60495159_A_G	chr2	60495159	A	G	AGAGGCCC	GGAGGCCC				-0.01	0.763957	0.116931	-0.116931
BCL11A	chr2_60495159_A_T	chr2	60495159	A	T	AGAGGCCC	TGAGGCCC				0	0.92337	0.0346245	0.0346245
BCL11A	chr2_60495160_G_A	chr2	60495160	G	A	GAGGCCCC	AAGGCCCC				-0.04	0.329417	0.482254	-0.482254
BCL11A	chr2_60495160_G_C	chr2	60495160	G	C	GAGGCCCC	CAGGCCCC				-0.16	0.359514	0.444284	-0.444284
BCL11A	chr2_60495160_G_T	chr2	60495160	G	T	GAGGCCCC	TAGGCCCC				0	0.934574	0.0293863	0.0293863
BCL11A	chr2_60495161_A_C	chr2	60495161	A	C	AGGCCCCC	CGGCCCCC				-0.04	0.673112	0.171912	-0.171912
BCL11A	chr2_60495161_A_G	chr2	60495161	A	G	AGGCCCCC	GGGCCCCC				0.01	0.761421	0.118375	0.118375
BCL11A	chr2_60495161_A_T	chr2	60495161	A	T	AGGCCCCC	TGGCCCCC				0.03	0.510396	0.292093	0.292093
BCL11A	chr2_60495162_G_A	chr2	60495162	G	A	GGCCCCCC	AGCCCCCC				-0.01	0.909474	0.0412096	-0.0412096
BCL11A	chr2_60495162_G_C	chr2	60495162	G	C	GGCCCCCC	CGCCCCCC				0.09	0.670606	0.173533	0.173533
BCL11A	chr2_60495162_G_T	chr2	60495162	G	T	GGCCCCCC	TGCCCCCC				-0.06	0.0389754	1.40921	-1.40921
BCL11A	chr2_60495163_G_A	chr2	60495163	G	A	GCCCCCCT	ACCCCCCT				-0.04	0.310233	0.508312	-0.508312
BCL11A	chr2_60495163_G_C	chr2	60495163	G	C	GCCCCCCT	CCCCCCCT				0.13	0.0533395	1.27295	1.27295
BCL11A	chr2_60495163_G_T	chr2	60495163	G	T	GCCCCCCT	TCCCCCCT				0.07	0.283165	0.547961	0.547961
BCL11A	chr2_60495164_C_A	chr2	60495164	C	A	CCCCCCTG	ACCCCCTG				0.08	0.270681	0.567542	0.567542
BCL11A	chr2_60495164_C_G	chr2	60495164	C	G	CCCCCCTG	GCCCCCTG				-0.07	0.382726	0.417111	-0.417111
BCL11A	chr2_60495164_C_T	chr2	60495164	C	T	CCCCCCTG	TCCCCCTG				-0.01	0.726343	0.138858	-0.138858
BCL11A	chr2_60495165_C_A	chr2	60495165	C	A	CCCCCTGG	ACCCCTGG				0.04	0.355767	0.448834	0.448834
BCL11A	chr2_60495165_C_G	chr2	60495165	C	G	CCCCCTGG	GCCCCTGG				0.01	0.956973	0.0191003	0.0191003
BCL11A	chr2_60495165_C_T	chr2	60495165	C	T	CCCCCTGG	TCCCCTGG				0	0.938507	0.0275625	0.0275625
BCL11A	chr2_60495166_C_A	chr2	60495166	C	A	CCCCTGGG	ACCCTGGG				0.04	0.298064	0.52569	0.52569
BCL11A	chr2_60495166_C_G	chr2	60495166	C	G	CCCCTGGG	GCCCTGGG				0.05	0.65463	0.184004	0.184004
BCL11A	chr2_60495166_C_T	chr2	60495166	C	T	CCCCTGGG	TCCCTGGG				-0.02	0.652532	0.185398	-0.185398
BCL11A	chr2_60495167_C_A	chr2	60495167	C	A	CCCTGGGC	ACCTGGGC				-0.03	0.414871	0.382087	-0.382087
BCL11A	chr2_60495167_C_G	chr2	60495167	C	G	CCCTGGGC	GCCTGGGC				-0.14	0.0893294	1.04901	-1.04901
BCL11A	chr2_60495167_C_T	chr2	60495167	C	T	CCCTGGGC	TCCTGGGC				-0.05	0.0795447	1.09939	-1.09939
BCL11A	chr2_60495168_C_A	chr2	60495168	C	A	CCTGGGCA	ACTGGGCA				0.03	0.603614	0.219241	0.219241
BCL11A	chr2_60495168_C_G	chr2	60495168	C	G	CCTGGGCA	GCTGGGCA				0.04	0.750634	0.124572	0.124572
BCL11A	chr2_60495168_C_T	chr2	60495168	C	T	CCTGGGCA	TCTGGGCA				0.01	0.866128	0.0624181	0.0624181
BCL11A	chr2_60495169_C_A	chr2	60495169	C	A	CTGGGCAA	ATGGGCAA				-0.02	0.723843	0.140356	-0.140356
BCL11A	chr2_60495169_C_G	chr2	60495169	C	G	CTGGGCAA	GTGGGCAA				-0.01	0.957875	0.0186912	-0.0186912
BCL11A	chr2_60495169_C_T	chr2	60495169	C	T	CTGGGCAA	TTGGGCAA				0	0.930282	0.0313856	0.0313856
BCL11A	chr2_60495170_T_A	chr2	60495170	T	A	TGGGCAAA	AGGGCAAA				0.01	0.738307	0.131763	0.131763
BCL11A	chr2_60495170_T_C	chr2	60495170	T	C	TGGGCAAA	CGGGCAAA				0.12	5.91038e-05	4.22838	4.22838
BCL11A	chr2_60495170_T_G	chr2	60495170	T	G	TGGGCAAA	GGGGCAAA				0.1	0.125982	0.899692	0.899692
BCL11A	chr2_60495171_G_A	chr2	60495171	G	A	GGGCAAAC	AGGCAAAC				0	0.913767	0.0391644	0.0391644
BCL11A	chr2_60495171_G_C	chr2	60495171	G	C	GGGCAAAC	CGGCAAAC				0	0.987014	0.00567658	0.00567658
BCL11A	chr2_60495171_G_T	chr2	60495171	G	T	GGGCAAAC	TGGCAAAC				0	0.971889	0.0123832	0.0123832
BCL11A	chr2_60495172_G_A	chr2	60495172	G	A	CTGGGCAA	CTGAGCAA				-0.01	0.831623	0.0800733	-0.0800733
BCL11A	chr2_60495172_G_C	chr2	60495172	G	C	GGCAAACG	CGCAAACG				-0.19	0.0157874	1.80169	-1.80169
BCL11A	chr2_60495172_G_T	chr2	60495172	G	T	GGCAAACG	TGCAAACG				0.01	0.821645	0.0853158	0.0853158
BCL11A	chr2_60495173_G_A	chr2	60495173	G	A	GCAAACGG	ACAAACGG				0.04	0.0902524	1.04454	1.04454
BCL11A	chr2_60495173_G_C	chr2	60495173	G	C	GCAAACGG	CCAAACGG				0	0.97815	0.00959455	0.00959455
BCL11A	chr2_60495173_G_T	chr2	60495173	G	T	GCAAACGG	TCAAACGG				0.01	0.944349	0.0248674	0.0248674
BCL11A	chr2_60495174_C_A	chr2	60495174	C	A	CAAACGGC	AAAACGGC				0	0.980335	0.00862569	0.00862569
BCL11A	chr2_60495174_C_G	chr2	60495174	C	G	CAAACGGC	GAAACGGC				0.13	0.0393512	1.40504	1.40504
BCL11A	chr2_60495174_C_T	chr2	60495174	C	T	TGGGCAAA	TGGGTAAA				-0.05	0.0836309	1.07763	-1.07763
BCL11A	chr2_60495175_A_C	chr2	60495175	A	C	AAACGGCC	CAACGGCC				-0.04	0.675113	0.170623	-0.170623
BCL11A	chr2_60495175_A_G	chr2	60495175	A	G	AAACGGCC	GAACGGCC				0.04	0.0698914	1.15558	1.15558
BCL11A	chr2_60495175_A_T	chr2	60495175	A	T	AAACGGCC	TAACGGCC				0	0.930192	0.0314275	0.0314275
BCL11A	chr2_60495176_A_C	chr2	60495176	A	C	AACGGCCA	CACGGCCA				0.07	0.286883	0.542295	0.542295
BCL11A	chr2_60495176_A_G	chr2	60495176	A	G	AACGGCCA	GACGGCCA				-0.01	0.692771	0.15941	-0.15941
BCL11A	chr2_60495176_A_T	chr2	60495176	A	T	AACGGCCA	TACGGCCA				0.02	0.74869	0.125698	0.125698
BCL11A	chr2_60495177_A_C	chr2	60495177	A	C	ACGGCCAC	CCGGCCAC				0.02	0.678807	0.168254	0.168254
BCL11A	chr2_60495177_A_G	chr2	60495177	A	G	ACGGCCAC	GCGGCCAC				-0.02	0.578699	0.237547	-0.237547
BCL11A	chr2_60495177_A_T	chr2	60495177	A	T	ACGGCCAC	TCGGCCAC				-0.05	0.126271	0.898696	-0.898696
BCL11A	chr2_60495178_C_A	chr2	60495178	C	A	CGGCCACC	AGGCCACC				0.04	0.597903	0.223369	0.223369
BCL11A	chr2_60495178_C_G	chr2	60495178	C	G	CGGCCACC	GGGCCACC				0.03	0.550927	0.258906	0.258906
BCL11A	chr2_60495178_C_T	chr2	60495178	C	T	CGGCCACC	TGGCCACC				0	0.890701	0.0502678	0.0502678
BCL11A	chr2_60495179_G_A	chr2	60495179	G	A	GGCCACCG	AGCCACCG				0.02	0.553496	0.256885	0.256885
BCL11A	chr2_60495179_G_C	chr2	60495179	G	C	GGCCACCG	CGCCACCG				0.12	0.217009	0.663522	0.663522
BCL11A	chr2_60495179_G_T	chr2	60495179	G	T	GGCCACCG	TGCCACCG				-0.06	0.2141	0.669384	-0.669384
BCL11A	chr2_60495180_G_A	chr2	60495180	G	A	GCCACCGA	ACCACCGA				-0.02	0.528937	0.276596	-0.276596
BCL11A	chr2_60495180_G_C	chr2	60495180	G	C	GCCACCGA	CCCACCGA				-0.08	0.32495	0.488184	-0.488184
BCL11A	chr2_60495180_G_T	chr2	60495180	G	T	GCCACCGA	TCCACCGA				-0.04	0.6486	0.188023	-0.188023
BCL11A	chr2_60495181_C_A	chr2	60495181	C	A	CCACCGAT	ACACCGAT				0.01	0.899507	0.0459953	0.0459953
BCL11A	chr2_60495181_C_G	chr2	60495181	C	G	CCACCGAT	GCACCGAT				-0.03	0.774767	0.110829	-0.110829
BCL11A	chr2_60495181_C_T	chr2	60495181	C	T	CCACCGAT	TCACCGAT				0.06	0.00816331	2.08813	2.08813
BCL11A	chr2_60495182_C_A	chr2	60495182	C	A	CACCGATG	AACCGATG				-0.19	0.0323963	1.4895	-1.4895
BCL11A	chr2_60495182_C_G	chr2	60495182	C	G	CACCGATG	GACCGATG				-0.03	0.813625	0.0895758	-0.0895758
BCL11A	chr2_60495182_C_T	chr2	60495182	C	T	CACCGATG	TACCGATG				-0.02	0.614415	0.211538	-0.211538
BCL11A	chr2_60495183_A_C	chr2	60495183	A	C	ACCGATGG	CCCGATGG				0.01	0.82309	0.0845525	0.0845525
BCL11A	chr2_60495183_A_G	chr2	60495183	A	G	ACCGATGG	GCCGATGG				0.04	0.0904046	1.04381	1.04381
BCL11A	chr2_60495183_A_T	chr2	60495183	A	T	ACCGATGG	TCCGATGG				0.01	0.777037	0.109558	0.109558
BCL11A	chr2_60495184_C_A	chr2	60495184	C	A	CCGATGGA	ACGATGGA				-0.11	0.143865	0.842044	-0.842044
BCL11A	chr2_60495184_C_G	chr2	60495184	C	G	CCGATGGA	GCGATGGA				0.04	0.486352	0.313049	0.313049
BCL11A	chr2_60495184_C_T	chr2	60495184	C	T	CCGATGGA	TCGATGGA				0	0.893153	0.049074	0.049074
BCL11A	chr2_60495185_C_A	chr2	60495185	C	A	CGATGGAG	AGATGGAG				0.01	0.887743	0.0517126	0.0517126
BCL11A	chr2_60495185_C_G	chr2	60495185	C	G	CGATGGAG	GGATGGAG				-0.07	0.227593	0.642841	-0.642841
BCL11A	chr2_60495185_C_T	chr2	60495185	C	T	CGATGGAG	TGATGGAG				0.01	0.75454	0.122318	0.122318
BCL11A	chr2_60495186_G_A	chr2	60495186	G	A	GATGGAGA	AATGGAGA				0.01	0.684192	0.164822	0.164822
BCL11A	chr2_60495186_G_C	chr2	60495186	G	C	GATGGAGA	CATGGAGA				0.04	0.648709	0.18795	0.18795
BCL11A	chr2_60495186_G_T	chr2	60495186	G	T	GATGGAGA	TATGGAGA				0.01	0.898384	0.046538	0.046538
BCL11A	chr2_60495187_A_C	chr2	60495187	A	C	ATGGAGAG	CTGGAGAG				-0.04	0.65218	0.185633	-0.185633
BCL11A	chr2_60495187_A_G	chr2	60495187	A	G	ATGGAGAG	GTGGAGAG				-0.02	0.530832	0.275043	-0.275043
BCL11A	chr2_60495187_A_T	chr2	60495187	A	T	ATGGAGAG	TTGGAGAG				0.02	0.662252	0.178977	0.178977
BCL11A	chr2_60495188_T_A	chr2	60495188	T	A	TGGAGAGG	AGGAGAGG				0.02	0.582228	0.234907	0.234907
BCL11A	chr2_60495188_T_C	chr2	60495188	T	C	TGGAGAGG	CGGAGAGG				0.03	0.284071	0.546573	0.546573
BCL11A	chr2_60495188_T_G	chr2	60495188	T	G	TGGAGAGG	GGGAGAGG				-0.01	0.961133	0.0172163	-0.0172163
BCL11A	chr2_60495189_G_A	chr2	60495189	G	A	GGAGAGGT	AGAGAGGT				0.02	0.59661	0.224309	0.224309
BCL11A	chr2_60495189_G_C	chr2	60495189	G	C	GGAGAGGT	CGAGAGGT				0.07	0.583724	0.233792	0.233792
BCL11A	chr2_60495189_G_T	chr2	60495189	G	T	GGAGAGGT	TGAGAGGT				0.04	0.57004	0.244094	0.244094
BCL11A	chr2_60495190_G_A	chr2	60495190	G	A	GAGAGGTC	AAGAGGTC				-0.04	0.25347	0.596074	-0.596074
BCL11A	chr2_60495190_G_C	chr2	60495190	G	C	GAGAGGTC	CAGAGGTC				-0.12	0.34767	0.458833	-0.458833
BCL11A	chr2_60495190_G_T	chr2	60495190	G	T	GAGAGGTC	TAGAGGTC				-0.04	0.526421	0.278667	-0.278667
BCL11A	chr2_60495191_A_C	chr2	60495191	A	C	AGAGGTCT	CGAGGTCT				-0.05	0.581635	0.23535	-0.23535
BCL11A	chr2_60495191_A_G	chr2	60495191	A	G	AGAGGTCT	GGAGGTCT				0	0.901553	0.045009	0.045009
BCL11A	chr2_60495191_A_T	chr2	60495191	A	T	AGAGGTCT	TGAGGTCT				-0.02	0.640681	0.193358	-0.193358
BCL11A	chr2_60495192_G_A	chr2	60495192	G	A	GAGGTCTG	AAGGTCTG				0.01	0.774849	0.110783	0.110783
BCL11A	chr2_60495192_G_C	chr2	60495192	G	C	GAGGTCTG	CAGGTCTG				-0.06	0.711184	0.148018	-0.148018
BCL11A	chr2_60495192_G_T	chr2	60495192	G	T	GAGGTCTG	TAGGTCTG				0	0.940698	0.0265496	0.0265496
BCL11A	chr2_60495193_A_C	chr2	60495193	A	C	AGGTCTGC	CGGTCTGC				0.11	0.0152666	1.81626	1.81626
BCL11A	chr2_60495193_A_G	chr2	60495193	A	G	AGGTCTGC	GGGTCTGC				-0.08	5.91038e-05	4.22838	-4.22838
BCL11A	chr2_60495193_A_T	chr2	60495193	A	T	AGGTCTGC	TGGTCTGC				-0.03	0.497517	0.303192	-0.303192
BCL11A	chr2_60495194_G_A	chr2	60495194	G	A	GGTCTGCC	AGTCTGCC				0	0.930192	0.0314275	0.0314275
BCL11A	chr2_60495194_G_C	chr2	60495194	G	C	GGTCTGCC	CGTCTGCC				-0.07	0.616506	0.210063	-0.210063
BCL11A	chr2_60495194_G_T	chr2	60495194	G	T	GGTCTGCC	TGTCTGCC				-0.06	0.0292046	1.53455	-1.53455
BCL11A	chr2_60495195_G_A	chr2	60495195	G	A	GTCTGCCA	ATCTGCCA				-0.04	0.26219	0.581384	-0.581384
BCL11A	chr2_60495195_G_C	chr2	60495195	G	C	GTCTGCCA	CTCTGCCA				0.01	0.87287	0.0590503	0.0590503
BCL11A	chr2_60495195_G_T	chr2	60495195	G	T	GTCTGCCA	TTCTGCCA				-0.04	0.668648	0.174803	-0.174803
BCL11A	chr2_60495196_T_A	chr2	60495196	T	A	TCTGCCAG	ACTGCCAG				0.01	0.849082	0.0710505	0.0710505
BCL11A	chr2_60495196_T_C	chr2	60495196	T	C	TCTGCCAG	CCTGCCAG				0	0.970894	0.0128283	0.0128283
BCL11A	chr2_60495196_T_G	chr2	60495196	T	G	TCTGCCAG	GCTGCCAG				0.01	0.899918	0.0457972	0.0457972
BCL11A	chr2_60495197_C_A	chr2	60495197	C	A	CTGCCAGT	ATGCCAGT				-0.03	0.448128	0.348598	-0.348598
BCL11A	chr2_60495197_C_G	chr2	60495197	C	G	CTGCCAGT	GTGCCAGT				-0.01	0.925368	0.0336855	-0.0336855
BCL11A	chr2_60495197_C_T	chr2	60495197	C	T	CTGCCAGT	TTGCCAGT				0.03	0.296482	0.528002	0.528002
BCL11A	chr2_60495198_T_A	chr2	60495198	T	A	TGCCAGTC	AGCCAGTC				-0.06	0.0238866	1.62185	-1.62185
BCL11A	chr2_60495198_T_C	chr2	60495198	T	C	TGCCAGTC	CGCCAGTC				-0.01	0.608039	0.216069	-0.216069
BCL11A	chr2_60495198_T_G	chr2	60495198	T	G	TGCCAGTC	GGCCAGTC				0.07	0.297744	0.526157	0.526157
BCL11A	chr2_60495199_G_A	chr2	60495199	G	A	GCCAGTCC	ACCAGTCC				-0.06	0.00287417	2.54149	-2.54149
BCL11A	chr2_60495199_G_C	chr2	60495199	G	C	GCCAGTCC	CCCAGTCC				-0.07	0.42631	0.370274	-0.370274
BCL11A	chr2_60495199_G_T	chr2	60495199	G	T	GCCAGTCC	TCCAGTCC				0.1	0.368261	0.433844	0.433844
BCL11A	chr2_60495200_C_A	chr2	60495200	C	A	CCAGTCCT	ACAGTCCT				-0.1	0.0367856	1.43432	-1.43432
BCL11A	chr2_60495200_C_G	chr2	60495200	C	G	CCAGTCCT	GCAGTCCT				-0.06	0.33898	0.469826	-0.469826
BCL11A	chr2_60495200_C_T	chr2	60495200	C	T	CCAGTCCT	TCAGTCCT				-0.03	0.214766	0.668034	-0.668034
BCL11A	chr2_60495201_C_A	chr2	60495201	C	A	CAGTCCTC	AAGTCCTC				-0.02	0.796615	0.0987518	-0.0987518
BCL11A	chr2_60495201_C_G	chr2	60495201	C	G	CAGTCCTC	GAGTCCTC				0.05	0.591312	0.228183	0.228183
BCL11A	chr2_60495201_C_T	chr2	60495201	C	T	CAGTCCTC	TAGTCCTC				-0.04	0.24422	0.612219	-0.612219
BCL11A	chr2_60495202_A_C	chr2	60495202	A	C	AGTCCTCT	CGTCCTCT				-0.06	0.248848	0.604066	-0.604066
BCL11A	chr2_60495202_A_G	chr2	60495202	A	G	AGTCCTCT	GGTCCTCT				-0.04	0.0346441	1.46037	-1.46037
BCL11A	chr2_60495202_A_T	chr2	60495202	A	T	AGTCCTCT	TGTCCTCT				-0.03	0.290641	0.536643	-0.536643
BCL11A	chr2_60495203_G_A	chr2	60495203	G	A	GTCCTCTT	ATCCTCTT				-0.02	0.482665	0.316354	-0.316354
BCL11A	chr2_60495203_G_C	chr2	60495203	G	C	GTCCTCTT	CTCCTCTT				-0.01	0.875548	0.05772	-0.05772
BCL11A	chr2_60495203_G_T	chr2	60495203	G	T	GTCCTCTT	TTCCTCTT				0.03	0.448654	0.348088	0.348088
BCL11A	chr2_60495204_T_A	chr2	60495204	T	A	TCCTCTTC	ACCTCTTC				-0.05	0.144894	0.838949	-0.838949
BCL11A	chr2_60495204_T_C	chr2	60495204	T	C	TCCTCTTC	CCCTCTTC				-0.02	0.588831	0.230009	-0.230009
BCL11A	chr2_60495204_T_G	chr2	60495204	T	G	TCCTCTTC	GCCTCTTC				0	0.973852	0.0115071	0.0115071
BCL11A	chr2_60495205_C_A	chr2	60495205	C	A	CCTCTTCT	ACTCTTCT				-0.06	0.490398	0.309451	-0.309451
BCL11A	chr2_60495205_C_G	chr2	60495205	C	G	CCTCTTCT	GCTCTTCT				-0.07	0.554104	0.256409	-0.256409
BCL11A	chr2_60495205_C_T	chr2	60495205	C	T	CCTCTTCT	TCTCTTCT				0.02	0.711816	0.147632	0.147632
BCL11A	chr2_60495206_C_A	chr2	60495206	C	A	CTCTTCTA	ATCTTCTA				0.04	0.198557	0.702115	0.702115
BCL11A	chr2_60495206_C_G	chr2	60495206	C	G	CTCTTCTA	GTCTTCTA				0.02	0.906558	0.0426045	0.0426045
BCL11A	chr2_60495206_C_T	chr2	60495206	C	T	CTCTTCTA	TTCTTCTA				0.02	0.665604	0.176784	0.176784
BCL11A	chr2_60495207_T_A	chr2	60495207	T	A	TCTTCTAC	ACTTCTAC				-0.05	0.222329	0.653004	-0.653004
BCL11A	chr2_60495207_T_C	chr2	60495207	T	C	TCTTCTAC	CCTTCTAC				0	0.919864	0.0362764	0.0362764
BCL11A	chr2_60495207_T_G	chr2	60495207	T	G	TCTTCTAC	GCTTCTAC				-0.14	0.0165316	1.78168	-1.78168
BCL11A	chr2_60495208_C_A	chr2	60495208	C	A	CTTCTACC	ATTCTACC				-0.03	0.360384	0.443234	-0.443234
BCL11A	chr2_60495208_C_G	chr2	60495208	C	G	CTTCTACC	GTTCTACC				-0.02	0.901762	0.0449083	-0.0449083
BCL11A	chr2_60495208_C_T	chr2	60495208	C	T	CTTCTACC	TTTCTACC				-0.02	0.660688	0.180004	-0.180004
BCL11A	chr2_60495209_T_A	chr2	60495209	T	A	TTCTACCC	ATCTACCC				0.02	0.685278	0.164133	0.164133
BCL11A	chr2_60495209_T_C	chr2	60495209	T	C	TTCTACCC	CTCTACCC				-0.03	0.20997	0.677843	-0.677843
BCL11A	chr2_60495209_T_G	chr2	60495209	T	G	TTCTACCC	GTCTACCC				-0.1	0.0731858	1.13557	-1.13557
BCL11A	chr2_60495210_T_A	chr2	60495210	T	A	TCTACCCC	ACTACCCC				0.01	0.857586	0.0667226	0.0667226
BCL11A	chr2_60495210_T_C	chr2	60495210	T	C	TCTACCCC	CCTACCCC				0.02	0.48861	0.311038	0.311038
BCL11A	chr2_60495210_T_G	chr2	60495210	T	G	TCTACCCC	GCTACCCC				-0.08	0.526768	0.27838	-0.27838
BCL11A	chr2_60495211_C_A	chr2	60495211	C	A	CTACCCCA	ATACCCCA				-0.07	0.228989	0.640185	-0.640185
BCL11A	chr2_60495211_C_G	chr2	60495211	C	G	CTACCCCA	GTACCCCA				0.04	0.796415	0.0988607	0.0988607
BCL11A	chr2_60495211_C_T	chr2	60495211	C	T	CTACCCCA	TTACCCCA				0.03	0.562262	0.250061	0.250061
BCL11A	chr2_60495212_T_A	chr2	60495212	T	A	TACCCCAC	AACCCCAC				0.04	0.419922	0.376831	0.376831
BCL11A	chr2_60495212_T_C	chr2	60495212	T	C	TACCCCAC	CACCCCAC				0.01	0.891872	0.0496973	0.0496973
BCL11A	chr2_60495212_T_G	chr2	60495212	T	G	TACCCCAC	GACCCCAC				-0.13	0.381631	0.418356	-0.418356
BCL11A	chr2_60495213_A_C	chr2	60495213	A	C	ACCCCACC	CCCCCACC				-0.14	0.320787	0.493783	-0.493783
BCL11A	chr2_60495213_A_G	chr2	60495213	A	G	ACCCCACC	GCCCCACC				0.01	0.752437	0.12353	0.12353
BCL11A	chr2_60495213_A_T	chr2	60495213	A	T	ACCCCACC	TCCCCACC				-0.03	0.663212	0.178348	-0.178348
BCL11A	chr2_60495214_C_A	chr2	60495214	C	A	CCCCACCC	ACCCACCC				-0.06	0.468871	0.328946	-0.328946
BCL11A	chr2_60495214_C_G	chr2	60495214	C	G	CCCCACCC	GCCCACCC				-0.05	0.168305	0.773902	-0.773902
BCL11A	chr2_60495214_C_T	chr2	60495214	C	T	CCCCACCC	TCCCACCC				-0.03	0.17837	0.748679	-0.748679
BCL11A	chr2_60495215_C_A	chr2	60495215	C	A	CCCACCCA	ACCACCCA				0.03	0.0599926	1.2219	1.2219
BCL11A	chr2_60495215_C_G	chr2	60495215	C	G	CCCACCCA	GCCACCCA				0.03	0.274306	0.561765	0.561765
BCL11A	chr2_60495215_C_T	chr2	60495215	C	T	CCCACCCA	TCCACCCA				0.06	0.000577989	3.23808	3.23808
BCL11A	chr2_60495216_C_A	chr2	60495216	C	A	CCACCCAC	ACACCCAC				0.08	0.000577989	3.23808	3.23808
BCL11A	chr2_60495216_C_G	chr2	60495216	C	G	CCACCCAC	GCACCCAC				0.14	0.000772885	3.11189	3.11189
BCL11A	chr2_60495216_C_T	chr2	60495216	C	T	CCACCCAC	TCACCCAC				-0.01	0.759317	0.119577	-0.119577
BCL11A	chr2_60495217_C_A	chr2	60495217	C	A	CACCCACG	AACCCACG				-0.05	0.400906	0.396957	-0.396957
BCL11A	chr2_60495217_C_G	chr2	60495217	C	G	CACCCACG	GACCCACG				-0.02	0.779365	0.108259	-0.108259
BCL11A	chr2_60495217_C_T	chr2	60495217	C	T	CACCCACG	TACCCACG				0.02	0.524143	0.28055	0.28055
BCL11A	chr2_60495218_A_C	chr2	60495218	A	C	ACCCACGC	CCCCACGC				0.07	5.91038e-05	4.22838	4.22838
BCL11A	chr2_60495218_A_G	chr2	60495218	A	G	ACCCACGC	GCCCACGC				0.08	0.0303288	1.51814	1.51814
BCL11A	chr2_60495218_A_T	chr2	60495218	A	T	ACCCACGC	TCCCACGC				0.05	0.413951	0.383051	0.383051
BCL11A	chr2_60495219_C_A	chr2	60495219	C	A	CCCACGCC	ACCACGCC				0.12	0.0406408	1.39104	1.39104
BCL11A	chr2_60495219_C_G	chr2	60495219	C	G	CCCACGCC	GCCACGCC				0.17	5.91038e-05	4.22838	4.22838
BCL11A	chr2_60495219_C_T	chr2	60495219	C	T	CCCACGCC	TCCACGCC				-0.01	0.781791	0.106909	-0.106909
BCL11A	chr2_60495220_C_A	chr2	60495220	C	A	CCACGCCC	ACACGCCC				0.06	0.014924	1.82611	1.82611
BCL11A	chr2_60495220_C_G	chr2	60495220	C	G	CCACGCCC	GCACGCCC				0.01	0.89331	0.0489976	0.0489976
BCL11A	chr2_60495220_C_T	chr2	60495220	C	T	CCACGCCC	TCACGCCC				0	0.965105	0.0154256	0.0154256
BCL11A	chr2_60495221_C_A	chr2	60495221	C	A	CACGCCCC	AACGCCCC				0.05	0.465586	0.332	0.332
BCL11A	chr2_60495221_C_G	chr2	60495221	C	G	CACGCCCC	GACGCCCC				-0.09	0.180783	0.742843	-0.742843
BCL11A	chr2_60495221_C_T	chr2	60495221	C	T	CACGCCCC	TACGCCCC				-0.01	0.789534	0.102629	-0.102629
BCL11A	chr2_60495222_A_C	chr2	60495222	A	C	ACGCCCCC	CCGCCCCC				0.06	5.91038e-05	4.22838	4.22838
BCL11A	chr2_60495222_A_G	chr2	60495222	A	G	ACGCCCCC	GCGCCCCC				-0.02	0.814451	0.0891349	-0.0891349
BCL11A	chr2_60495222_A_T	chr2	60495222	A	T	ACGCCCCC	TCGCCCCC				-0.04	0.582645	0.234596	-0.234596
BCL11A	chr2_60495223_C_A	chr2	60495223	C	A	CGCCCCCA	AGCCCCCA				0	0.986135	0.00606376	0.00606376
BCL11A	chr2_60495223_C_G	chr2	60495223	C	G	CGCCCCCA	GGCCCCCA				0.08	0.436932	0.359586	0.359586
BCL11A	chr2_60495223_C_T	chr2	60495223	C	T	CGCCCCCA	TGCCCCCA				0.02	0.537532	0.269596	0.269596
BCL11A	chr2_60495224_G_A	chr2	60495224	G	A	GCCCCCAC	ACCCCCAC				0.07	0.0941163	1.02634	1.02634
BCL11A	chr2_60495224_G_C	chr2	60495224	G	C	GCCCCCAC	CCCCCCAC				0.04	5.91038e-05	4.22838	4.22838
BCL11A	chr2_60495224_G_T	chr2	60495224	G	T	GCCCCCAC	TCCCCCAC				0.12	0.0846825	1.07221	1.07221
BCL11A	chr2_60495225_C_A	chr2	60495225	C	A	CCCCCACC	ACCCCACC				0.05	0.829708	0.0810749	0.0810749
BCL11A	chr2_60495225_C_G	chr2	60495225	C	G	CCCCCACC	GCCCCACC				0.08	0.109163	0.961923	0.961923
BCL11A	chr2_60495225_C_T	chr2	60495225	C	T	CCCCCACC	TCCCCACC				-0.01	0.878377	0.0563191	-0.0563191
BCL11A	chr2_60495226_C_A	chr2	60495226	C	A	CCCCACCC	ACCCACCC				0.07	0.77441	0.111029	0.111029
BCL11A	chr2_60495226_C_G	chr2	60495226	C	G	CCCCACCC	GCCCACCC				0.02	0.811675	0.090618	0.090618
BCL11A	chr2_60495226_C_T	chr2	60495226	C	T	CCCCACCC	TCCCACCC				0.04	0.376822	0.423863	0.423863
BCL11A	chr2_60495227_C_A	chr2	60495227	C	A	CCCACCCT	ACCACCCT				0.15	5.91038e-05	4.22838	4.22838
BCL11A	chr2_60495227_C_G	chr2	60495227	C	G	CCCACCCT	GCCACCCT				0.14	0.109893	0.959028	0.959028
BCL11A	chr2_60495227_C_T	chr2	60495227	C	T	CCCACCCT	TCCACCCT				0.09	0.000114759	3.94021	3.94021
BCL11A	chr2_60495228_C_A	chr2	60495228	C	A	CCACCCTA	ACACCCTA				0.1	5.91038e-05	4.22838	4.22838
BCL11A	chr2_60495228_C_G	chr2	60495228	C	G	CCACCCTA	GCACCCTA				0.15	0.0247714	1.60605	1.60605
BCL11A	chr2_60495228_C_T	chr2	60495228	C	T	CCACCCTA	TCACCCTA				0.09	5.91038e-05	4.22838	4.22838
BCL11A	chr2_60495229_C_A	chr2	60495229	C	A	CACCCTAA	AACCCTAA				0.07	0.758058	0.120297	0.120297
BCL11A	chr2_60495229_C_G	chr2	60495229	C	G	CACCCTAA	GACCCTAA				0.2	0.0343519	1.46405	1.46405
BCL11A	chr2_60495229_C_T	chr2	60495229	C	T	CACCCTAA	TACCCTAA				0.01	0.704699	0.151997	0.151997
BCL11A	chr2_60495230_A_C	chr2	60495230	A	C	ACCCTAAT	CCCCTAAT				-0.02	5.91038e-05	4.22838	-4.22838
BCL11A	chr2_60495230_A_G	chr2	60495230	A	G	ACCCTAAT	GCCCTAAT				0.06	0.122341	0.912427	0.912427
BCL11A	chr2_60495230_A_T	chr2	60495230	A	T	ACCCTAAT	TCCCTAAT				-0.06	0.225825	0.646228	-0.646228
BCL11A	chr2_60495231_C_A	chr2	60495231	C	A	CCCTAATC	ACCTAATC				-0.06	0.367065	0.435257	-0.435257
BCL11A	chr2_60495231_C_G	chr2	60495231	C	G	CCCTAATC	GCCTAATC				0.08	0.0769765	1.11364	1.11364
BCL11A	chr2_60495231_C_T	chr2	60495231	C	T	CCCTAATC	TCCTAATC				0.05	0.0136061	1.86627	1.86627
BCL11A	chr2_60495232_C_A	chr2	60495232	C	A	CCTAATCA	ACTAATCA				0.1	5.91038e-05	4.22838	4.22838
BCL11A	chr2_60495232_C_G	chr2	60495232	C	G	CCTAATCA	GCTAATCA				0.16	5.91038e-05	4.22838	4.22838
BCL11A	chr2_60495232_C_T	chr2	60495232	C	T	CCTAATCA	TCTAATCA				0.08	5.91038e-05	4.22838	4.22838
BCL11A	chr2_60495233_C_A	chr2	60495233	C	A	CTAATCAG	ATAATCAG				0.1	5.91038e-05	4.22838	4.22838
BCL11A	chr2_60495233_C_G	chr2	60495233	C	G	CTAATCAG	GTAATCAG				0.14	0.00295737	2.52909	2.52909
BCL11A	chr2_60495233_C_T	chr2	60495233	C	T	CCTAATCA	CTTAATCA				0.03	0.368526	0.433532	0.433532
BCL11A	chr2_60495234_T_A	chr2	60495234	T	A	TAATCAGA	AAATCAGA				-0.11	0.000428063	3.36849	-3.36849
BCL11A	chr2_60495234_T_C	chr2	60495234	T	C	TAATCAGA	CAATCAGA				0.03	5.91038e-05	4.22838	4.22838
BCL11A	chr2_60495234_T_G	chr2	60495234	T	G	TAATCAGA	GAATCAGA				0	0.969212	0.0135813	0.0135813
BCL11A	chr2_60495235_A_C	chr2	60495235	A	C	AATCAGAG	CATCAGAG				-0.02	0.872388	0.0592903	-0.0592903
BCL11A	chr2_60495235_A_G	chr2	60495235	A	G	AATCAGAG	GATCAGAG				0.02	0.624669	0.20435	0.20435
BCL11A	chr2_60495235_A_T	chr2	60495235	A	T	AATCAGAG	TATCAGAG				0.12	0.0191912	1.7169	1.7169
BCL11A	chr2_60495236_A_C	chr2	60495236	A	C	ATCAGAGG	CTCAGAGG				-0.02	0.858689	0.0661639	-0.0661639
BCL11A	chr2_60495236_A_G	chr2	60495236	A	G	ATCAGAGG	GTCAGAGG				-0.01	0.779729	0.108057	-0.108057
BCL11A	chr2_60495236_A_T	chr2	60495236	A	T	ATCAGAGG	TTCAGAGG				-0.01	0.774604	0.11092	-0.11092
BCL11A	chr2_60495237_T_A	chr2	60495237	T	A	TCAGAGGC	ACAGAGGC				-0.03	5.91038e-05	4.22838	-4.22838
BCL11A	chr2_60495237_T_C	chr2	60495237	T	C	TCAGAGGC	CCAGAGGC				-0.05	0.10812	0.966096	-0.966096
BCL11A	chr2_60495237_T_G	chr2	60495237	T	G	TCAGAGGC	GCAGAGGC				0.15	0.192988	0.71447	0.71447
BCL11A	chr2_60495238_C_A	chr2	60495238	C	A	CAGAGGCC	AAGAGGCC				-0.05	0.0311062	1.50715	-1.50715
BCL11A	chr2_60495238_C_G	chr2	60495238	C	G	CAGAGGCC	GAGAGGCC				-0.02	0.852123	0.0694978	-0.0694978
BCL11A	chr2_60495238_C_T	chr2	60495238	C	T	CAGAGGCC	TAGAGGCC				0	0.960513	0.0174967	0.0174967
BCL11A	chr2_60495239_A_C	chr2	60495239	A	C	AGAGGCCA	CGAGGCCA				0	0.958616	0.0183553	0.0183553
BCL11A	chr2_60495239_A_G	chr2	60495239	A	G	AGAGGCCA	GGAGGCCA				0.01	0.652517	0.185408	0.185408
BCL11A	chr2_60495239_A_T	chr2	60495239	A	T	AGAGGCCA	TGAGGCCA				0.05	0.148004	0.829726	0.829726
BCL11A	chr2_60495240_G_A	chr2	60495240	G	A	GAGGCCAA	AAGGCCAA				-0.06	0.089347	1.04892	-1.04892
BCL11A	chr2_60495240_G_C	chr2	60495240	G	C	GAGGCCAA	CAGGCCAA				-0.03	0.211301	0.675099	-0.675099
BCL11A	chr2_60495240_G_T	chr2	60495240	G	T	GAGGCCAA	TAGGCCAA				0.08	0.00632772	2.19875	2.19875
BCL11A	chr2_60495241_A_C	chr2	60495241	A	C	AGGCCAAA	CGGCCAAA				-0.05	0.129824	0.886646	-0.886646
BCL11A	chr2_60495241_A_G	chr2	60495241	A	G	AGGCCAAA	GGGCCAAA				-0.09	5.91038e-05	4.22838	-4.22838
BCL11A	chr2_60495241_A_T	chr2	60495241	A	T	AGGCCAAA	TGGCCAAA				-0.06	0.064056	1.19344	-1.19344
BCL11A	chr2_60495242_G_A	chr2	60495242	G	A	GGCCAAAC	AGCCAAAC				-0.01	0.827125	0.0824288	-0.0824288
BCL11A	chr2_60495242_G_C	chr2	60495242	G	C	GGCCAAAC	CGCCAAAC				0.06	0.490383	0.309464	0.309464
BCL11A	chr2_60495242_G_T	chr2	60495242	G	T	GGCCAAAC	TGCCAAAC				-0.01	0.822252	0.0849953	-0.0849953
BCL11A	chr2_60495243_G_A	chr2	60495243	G	A	GCCAAACC	ACCAAACC				-0.08	0.000577989	3.23808	-3.23808
BCL11A	chr2_60495243_G_C	chr2	60495243	G	C	GCCAAACC	CCCAAACC				-0.21	0.00449452	2.34732	-2.34732
BCL11A	chr2_60495243_G_T	chr2	60495243	G	T	GCCAAACC	TCCAAACC				-0.07	0.326041	0.486728	-0.486728
BCL11A	chr2_60495244_C_A	chr2	60495244	C	A	CCAAACCC	ACAAACCC				-0.02	0.802138	0.0957511	-0.0957511
BCL11A	chr2_60495244_C_G	chr2	60495244	C	G	CCAAACCC	GCAAACCC				-0.08	0.309044	0.50998	-0.50998
BCL11A	chr2_60495244_C_T	chr2	60495244	C	T	CCAAACCC	TCAAACCC				-0.04	0.101766	0.992398	-0.992398
BCL11A	chr2_60495245_C_A	chr2	60495245	C	A	CAAACCCT	AAAACCCT				0.01	0.956231	0.0194371	0.0194371
BCL11A	chr2_60495245_C_G	chr2	60495245	C	G	CAAACCCT	GAAACCCT				0.01	0.954518	0.0202158	0.0202158
BCL11A	chr2_60495245_C_T	chr2	60495245	C	T	CAAACCCT	TAAACCCT				-0.09	0.00169631	2.77049	-2.77049
BCL11A	chr2_60495246_A_C	chr2	60495246	A	C	AAACCCTT	CAACCCTT				-0.04	0.000168691	3.77291	-3.77291
BCL11A	chr2_60495246_A_G	chr2	60495246	A	G	AAACCCTT	GAACCCTT				-0.02	0.489782	0.309998	-0.309998
BCL11A	chr2_60495246_A_T	chr2	60495246	A	T	AAACCCTT	TAACCCTT				0.11	5.91038e-05	4.22838	4.22838
BCL11A	chr2_60495247_A_C	chr2	60495247	A	C	AACCCTTC	CACCCTTC				0.06	0.141895	0.848033	0.848033
BCL11A	chr2_60495247_A_G	chr2	60495247	A	G	AACCCTTC	GACCCTTC				-0.03	0.148858	0.827227	-0.827227
BCL11A	chr2_60495247_A_T	chr2	60495247	A	T	AACCCTTC	TACCCTTC				0.01	0.848382	0.0714084	0.0714084
BCL11A	chr2_60495248_A_C	chr2	60495248	A	C	ACCCTTCC	CCCCTTCC				0.01	0.882095	0.0544848	0.0544848
BCL11A	chr2_60495248_A_G	chr2	60495248	A	G	ACCCTTCC	GCCCTTCC				0.02	0.460993	0.336306	0.336306
BCL11A	chr2_60495248_A_T	chr2	60495248	A	T	ACCCTTCC	TCCCTTCC				-0.1	0.00174119	2.75915	-2.75915
BCL11A	chr2_60495249_C_A	chr2	60495249	C	A	CCCTTCCT	ACCTTCCT				0	0.986135	0.00606376	0.00606376
BCL11A	chr2_60495249_C_G	chr2	60495249	C	G	CCCTTCCT	GCCTTCCT				-0.05	0.432028	0.364488	-0.364488
BCL11A	chr2_60495249_C_T	chr2	60495249	C	T	CCCTTCCT	TCCTTCCT				-0.02	0.515957	0.287387	-0.287387
BCL11A	chr2_60495250_C_A	chr2	60495250	C	A	CCTTCCTG	ACTTCCTG				0.12	0.00244796	2.6112	2.6112
BCL11A	chr2_60495250_C_G	chr2	60495250	C	G	CCTTCCTG	GCTTCCTG				0.1	0.363175	0.439884	0.439884
BCL11A	chr2_60495250_C_T	chr2	60495250	C	T	CCTTCCTG	TCTTCCTG				-0.05	0.0856525	1.06726	-1.06726
BCL11A	chr2_60495251_C_A	chr2	60495251	C	A	CTTCCTGG	ATTCCTGG				0.02	0.735961	0.133145	0.133145
BCL11A	chr2_60495251_C_G	chr2	60495251	C	G	CTTCCTGG	GTTCCTGG				-0.15	0.255781	0.592131	-0.592131
BCL11A	chr2_60495251_C_T	chr2	60495251	C	T	CTTCCTGG	TTTCCTGG				-0.04	0.284805	0.545453	-0.545453
BCL11A	chr2_60495252_T_A	chr2	60495252	T	A	TTCCTGGA	ATCCTGGA				-0.09	0.00119644	2.92211	-2.92211
BCL11A	chr2_60495252_T_C	chr2	60495252	T	C	TTCCTGGA	CTCCTGGA				-0.07	0.000114759	3.94021	-3.94021
BCL11A	chr2_60495252_T_G	chr2	60495252	T	G	TTCCTGGA	GTCCTGGA				-0.05	0.318585	0.496775	-0.496775
BCL11A	chr2_60495253_T_A	chr2	60495253	T	A	TCCTGGAG	ACCTGGAG				-0.05	0.0646525	1.18941	-1.18941
BCL11A	chr2_60495253_T_C	chr2	60495253	T	C	TCCTGGAG	CCCTGGAG				-0.01	0.871342	0.0598114	-0.0598114
BCL11A	chr2_60495253_T_G	chr2	60495253	T	G	TCCTGGAG	GCCTGGAG				-0.28	5.91038e-05	4.22838	-4.22838
BCL11A	chr2_60495254_C_A	chr2	60495254	C	A	CCTGGAGC	ACTGGAGC				0.04	0.437425	0.359096	0.359096
BCL11A	chr2_60495254_C_G	chr2	60495254	C	G	CCTGGAGC	GCTGGAGC				0.23	0.055486	1.25582	1.25582
BCL11A	chr2_60495254_C_T	chr2	60495254	C	T	CCTGGAGC	TCTGGAGC				0.16	5.91038e-05	4.22838	4.22838
BCL11A	chr2_60495255_C_A	chr2	60495255	C	A	CTGGAGCC	ATGGAGCC				-0.01	0.721785	0.141592	-0.141592
BCL11A	chr2_60495255_C_G	chr2	60495255	C	G	CTGGAGCC	GTGGAGCC				0	0.998962	0.000450926	0.000450926
BCL11A	chr2_60495255_C_T	chr2	60495255	C	T	CTGGAGCC	TTGGAGCC				0	0.975891	0.0105985	0.0105985
BCL11A	chr2_60495256_T_A	chr2	60495256	T	A	TGGAGCCT	AGGAGCCT				-0.04	0.263316	0.579523	-0.579523
BCL11A	chr2_60495256_T_C	chr2	60495256	T	C	TGGAGCCT	CGGAGCCT				-0.03	0.280421	0.55219	-0.55219
BCL11A	chr2_60495256_T_G	chr2	60495256	T	G	TGGAGCCT	GGGAGCCT				0.11	0.0440925	1.35564	1.35564
BCL11A	chr2_60495257_G_A	chr2	60495257	G	A	GGAGCCTG	AGAGCCTG				0.01	0.813894	0.0894321	0.0894321
BCL11A	chr2_60495257_G_C	chr2	60495257	G	C	GGAGCCTG	CGAGCCTG				0.01	0.972819	0.011968	0.011968
BCL11A	chr2_60495257_G_T	chr2	60495257	G	T	GGAGCCTG	TGAGCCTG				-0.03	0.668895	0.174642	-0.174642
BCL11A	chr2_60495258_G_A	chr2	60495258	G	A	GAGCCTGT	AAGCCTGT				0.14	5.91038e-05	4.22838	4.22838
BCL11A	chr2_60495258_G_C	chr2	60495258	G	C	GAGCCTGT	CAGCCTGT				0.03	0.822628	0.0847964	0.0847964
BCL11A	chr2_60495258_G_T	chr2	60495258	G	T	GAGCCTGT	TAGCCTGT				0.23	5.91038e-05	4.22838	4.22838
BCL11A	chr2_60495259_A_C	chr2	60495259	A	C	AGCCTGTG	CGCCTGTG				-0.06	0.281281	0.550859	-0.550859
BCL11A	chr2_60495259_A_G	chr2	60495259	A	G	AGCCTGTG	GGCCTGTG				0.04	0.0748441	1.12584	1.12584
BCL11A	chr2_60495259_A_T	chr2	60495259	A	T	AGCCTGTG	TGCCTGTG				0	0.93892	0.0273712	0.0273712
BCL11A	chr2_60495260_G_A	chr2	60495260	G	A	GCCTGTGA	ACCTGTGA				-0.02	0.575979	0.239593	-0.239593
BCL11A	chr2_60495260_G_C	chr2	60495260	G	C	GCCTGTGA	CCCTGTGA				0.06	0.515034	0.288164	0.288164
BCL11A	chr2_60495260_G_T	chr2	60495260	G	T	GCCTGTGA	TCCTGTGA				0.02	0.763201	0.117361	0.117361
BCL11A	chr2_60495261_C_A	chr2	60495261	C	A	CCTGTGAT	ACTGTGAT				-0.08	0.202991	0.692523	-0.692523
BCL11A	chr2_60495261_C_G	chr2	60495261	C	G	CCTGTGAT	GCTGTGAT				0.02	0.787907	0.103525	0.103525
BCL11A	chr2_60495261_C_T	chr2	60495261	C	T	CCTGTGAT	TCTGTGAT				0.01	0.741449	0.129919	0.129919
BCL11A	chr2_60495262_C_A	chr2	60495262	C	A	CTGTGATA	ATGTGATA				-0.05	0.149032	0.82672	-0.82672
BCL11A	chr2_60495262_C_G	chr2	60495262	C	G	CTGTGATA	GTGTGATA				-0.11	0.261469	0.58258	-0.58258
BCL11A	chr2_60495262_C_T	chr2	60495262	C	T	CTGTGATA	TTGTGATA				0	0.940708	0.0265452	0.0265452
BCL11A	chr2_60495263_T_A	chr2	60495263	T	A	TGTGATAA	AGTGATAA				0	0.933419	0.0299235	0.0299235
BCL11A	chr2_60495263_T_C	chr2	60495263	T	C	TGTGATAA	CGTGATAA				-0.03	0.169402	0.771082	-0.771082
BCL11A	chr2_60495263_T_G	chr2	60495263	T	G	TGTGATAA	GGTGATAA				0	0.956675	0.0192356	0.0192356
BCL11A	chr2_60495264_G_A	chr2	60495264	G	A	GTGATAAA	ATGATAAA	0.312993	0.254651	0.813598	-0.07	0.00192113	2.71644	-2.71644
BCL11A	chr2_60495264_G_C	chr2	60495264	G	C	GTGATAAA	CTGATAAA	0.312993	0.363411	1.16108	0.04	0.60132	0.220895	0.220895
BCL11A	chr2_60495264_G_T	chr2	60495264	G	T	GTGATAAA	TTGATAAA	0.312993	0.288867	0.922917	0.05	0.591821	0.22781	0.22781
BCL11A	chr2_60495265_T_A	chr2	60495265	T	A	GTGATAAA	GAGATAAA				-0.01	0.816087	0.0882634	-0.0882634
BCL11A	chr2_60495265_T_C	chr2	60495265	T	C	GTGATAAA	GCGATAAA				-0.01	0.587534	0.230967	-0.230967
BCL11A	chr2_60495265_T_G	chr2	60495265	T	G	GTGATAAA	GGGATAAA				-0.01	0.859735	0.0656356	-0.0656356
BCL11A	chr2_60495266_G_A	chr2	60495266	G	A	GTGATAAA	GTAATAAA				0	0.970167	0.0131536	0.0131536
BCL11A	chr2_60495266_G_C	chr2	60495266	G	C	GTGATAAA	GTCATAAA				0.19	0.0501308	1.2999	1.2999
BCL11A	chr2_60495266_G_T	chr2	60495266	G	T	GTGATAAA	GTTATAAA	0.312993	0.313362	1.00118	-0.12	0.179099	0.746908	-0.746908
BCL11A	chr2_60495267_A_C	chr2	60495267	A	C	GTGATAAA	GTGCTAAA				0.04	0.720329	0.142469	0.142469
BCL11A	chr2_60495267_A_G	chr2	60495267	A	G	GTGATAAA	GTGGTAAA				-0.03	0.0959393	1.018	-1.018
BCL11A	chr2_60495267_A_T	chr2	60495267	A	T	GTGATAAA	GTGTTAAA				0.01	0.909047	0.0414137	0.0414137
BCL11A	chr2_60495268_T_A	chr2	60495268	T	A	GTGATAAA	GTGAAAAA	0.312993	0.277648	0.887073	-0.01	0.772782	0.111943	-0.111943
BCL11A	chr2_60495268_T_C	chr2	60495268	T	C	GTGATAAA	GTGACAAA	0.312993	0.313831	1.00267	0	0.968482	0.0139086	0.0139086
BCL11A	chr2_60495268_T_G	chr2	60495268	T	G	GTGATAAA	GTGAGAAA	0.312993	0.260543	0.832423	0	0.998565	0.000623587	0.000623587
BCL11A	chr2_60495269_A_C	chr2	60495269	A	C	GTGATAAA	GTGATCAA	0.312993	0.286603	0.915683	0.07	0.565876	0.247279	0.247279
BCL11A	chr2_60495269_A_G	chr2	60495269	A	G	GTGATAAA	GTGATGAA	0.312993	0.313238	1.00078	-0.01	0.639444	0.194197	-0.194197
BCL11A	chr2_60495269_A_T	chr2	60495269	A	T	GTGATAAA	GTGATTAA	0.312993	0.293058	0.936306	-0.03	0.621767	0.206373	-0.206373
BCL11A	chr2_60495270_A_C	chr2	60495270	A	C	GTGATAAA	GTGATACA	0.312993	0.321482	1.02712	-0.1	0.0296696	1.52769	-1.52769
BCL11A	chr2_60495270_A_G	chr2	60495270	A	G	GTGATAAA	GTGATAGA				-0.02	0.398504	0.399567	-0.399567
BCL11A	chr2_60495270_A_T	chr2	60495270	A	T	GTGATAAA	GTGATATA				-0.02	0.523092	0.281422	-0.281422
BCL11A	chr2_60495271_A_C	chr2	60495271	A	C	GTGATAAA	GTGATAAC				0	0.985941	0.00614905	0.00614905
BCL11A	chr2_60495271_A_G	chr2	60495271	A	G	GTGATAAA	GTGATAAG				0.06	0.00022218	3.6533	3.6533
BCL11A	chr2_60495271_A_T	chr2	60495271	A	T	GTGATAAA	GTGATAAT				-0.03	0.419516	0.377252	-0.377252
BCL11A	chr2_60495272_A_C	chr2	60495272	A	C	AGCAACTG	CGCAACTG				-0.09	0.0572883	1.24193	-1.24193
BCL11A	chr2_60495272_A_G	chr2	60495272	A	G	AGCAACTG	GGCAACTG				0	0.961115	0.0172244	0.0172244
BCL11A	chr2_60495272_A_T	chr2	60495272	A	T	AGCAACTG	TGCAACTG				-0.06	0.128237	0.891986	-0.891986
BCL11A	chr2_60495273_G_A	chr2	60495273	G	A	GCAACTGT	ACAACTGT				0.04	0.141966	0.847816	0.847816
BCL11A	chr2_60495273_G_C	chr2	60495273	G	C	GCAACTGT	CCAACTGT				-0.04	0.672477	0.172322	-0.172322
BCL11A	chr2_60495273_G_T	chr2	60495273	G	T	GCAACTGT	TCAACTGT				0.05	0.206036	0.686058	0.686058
BCL11A	chr2_60495274_C_A	chr2	60495274	C	A	CAACTGTT	AAACTGTT				0.13	0.290641	0.536643	0.536643
BCL11A	chr2_60495274_C_G	chr2	60495274	C	G	CAACTGTT	GAACTGTT				-0.05	0.512315	0.290463	-0.290463
BCL11A	chr2_60495274_C_T	chr2	60495274	C	T	CAACTGTT	TAACTGTT				0	0.958965	0.018197	0.018197
BCL11A	chr2_60495275_A_C	chr2	60495275	A	C	AACTGTTA	CACTGTTA				-0.02	0.837289	0.0771246	-0.0771246
BCL11A	chr2_60495275_A_G	chr2	60495275	A	G	AACTGTTA	GACTGTTA				0.01	0.771949	0.112411	0.112411
BCL11A	chr2_60495275_A_T	chr2	60495275	A	T	AACTGTTA	TACTGTTA				-0.05	0.12913	0.888972	-0.888972
BCL11A	chr2_60495276_A_C	chr2	60495276	A	C	ACTGTTAG	CCTGTTAG				-0.07	0.45817	0.338973	-0.338973
BCL11A	chr2_60495276_A_G	chr2	60495276	A	G	ACTGTTAG	GCTGTTAG				0.03	0.213386	0.670834	0.670834
BCL11A	chr2_60495276_A_T	chr2	60495276	A	T	ACTGTTAG	TCTGTTAG				-0.08	0.00142501	2.84618	-2.84618
BCL11A	chr2_60495277_C_A	chr2	60495277	C	A	CTGTTAGC	ATGTTAGC				-0.07	0.0913048	1.03951	-1.03951
BCL11A	chr2_60495277_C_G	chr2	60495277	C	G	CTGTTAGC	GTGTTAGC				0.02	0.76392	0.116952	0.116952
BCL11A	chr2_60495277_C_T	chr2	60495277	C	T	CTGTTAGC	TTGTTAGC				-0.02	0.509296	0.29303	-0.29303
BCL11A	chr2_60495278_T_A	chr2	60495278	T	A	TGTTAGCT	AGTTAGCT				-0.04	0.125197	0.902405	-0.902405
BCL11A	chr2_60495278_T_C	chr2	60495278	T	C	TGTTAGCT	CGTTAGCT				0.01	0.710426	0.148481	0.148481
BCL11A	chr2_60495278_T_G	chr2	60495278	T	G	TGTTAGCT	GGTTAGCT				0.01	0.869037	0.0609615	0.0609615
BCL11A	chr2_60495279_G_A	chr2	60495279	G	A	GTTAGCTT	ATTAGCTT				-0.09	0.000114759	3.94021	-3.94021
BCL11A	chr2_60495279_G_C	chr2	60495279	G	C	GTTAGCTT	CTTAGCTT				0	0.973994	0.0114437	0.0114437
BCL11A	chr2_60495279_G_T	chr2	60495279	G	T	GTTAGCTT	TTTAGCTT				-0.02	0.90705	0.0423689	-0.0423689
BCL11A	chr2_60495280_T_A	chr2	60495280	T	A	TTAGCTTG	ATAGCTTG				-0.03	0.364533	0.438263	-0.438263
BCL11A	chr2_60495280_T_C	chr2	60495280	T	C	TTAGCTTG	CTAGCTTG				0	0.900214	0.0456541	0.0456541
BCL11A	chr2_60495280_T_G	chr2	60495280	T	G	TTAGCTTG	GTAGCTTG				0.05	0.553469	0.256907	0.256907
BCL11A	chr2_60495281_T_A	chr2	60495281	T	A	TAGCTTGC	AAGCTTGC				-0.02	0.726186	0.138952	-0.138952
BCL11A	chr2_60495281_T_C	chr2	60495281	T	C	TAGCTTGC	CAGCTTGC				0.01	0.824834	0.0836337	0.0836337
BCL11A	chr2_60495281_T_G	chr2	60495281	T	G	TAGCTTGC	GAGCTTGC				0.13	0.359343	0.44449	0.44449
BCL11A	chr2_60495282_A_C	chr2	60495282	A	C	AGCTTGCA	CGCTTGCA				-0.07	0.572311	0.242368	-0.242368
BCL11A	chr2_60495282_A_G	chr2	60495282	A	G	AGCTTGCA	GGCTTGCA				-0.03	0.180798	0.742807	-0.742807
BCL11A	chr2_60495282_A_T	chr2	60495282	A	T	AGCTTGCA	TGCTTGCA				0.06	0.255278	0.592987	0.592987
BCL11A	chr2_60495283_G_A	chr2	60495283	G	A	GCTTGCAC	ACTTGCAC				-0.04	0.149675	0.824852	-0.824852
BCL11A	chr2_60495283_G_C	chr2	60495283	G	C	GCTTGCAC	CCTTGCAC				-0.12	0.130082	0.885783	-0.885783
BCL11A	chr2_60495283_G_T	chr2	60495283	G	T	GCTTGCAC	TCTTGCAC				-0.01	0.942845	0.0255598	-0.0255598
BCL11A	chr2_60495284_C_A	chr2	60495284	C	A	CTTGCACT	ATTGCACT				0.02	0.806536	0.0933762	0.0933762
BCL11A	chr2_60495284_C_G	chr2	60495284	C	G	CTTGCACT	GTTGCACT				0.01	0.889696	0.0507584	0.0507584
BCL11A	chr2_60495284_C_T	chr2	60495284	C	T	CTTGCACT	TTTGCACT				0.02	0.597491	0.223668	0.223668
BCL11A	chr2_60495285_T_A	chr2	60495285	T	A	TTGCACTA	ATGCACTA				-0.06	0.0285027	1.54511	-1.54511
BCL11A	chr2_60495285_T_C	chr2	60495285	T	C	TTGCACTA	CTGCACTA				-0.01	0.639399	0.194228	-0.194228
BCL11A	chr2_60495285_T_G	chr2	60495285	T	G	TTGCACTA	GTGCACTA				0.02	0.830066	0.0808875	0.0808875
BCL11A	chr2_60495286_T_A	chr2	60495286	T	A	TGCACTAG	AGCACTAG				0.01	0.734941	0.133747	0.133747
BCL11A	chr2_60495286_T_C	chr2	60495286	T	C	TGCACTAG	CGCACTAG				0.01	0.858059	0.0664829	0.0664829
BCL11A	chr2_60495286_T_G	chr2	60495286	T	G	TGCACTAG	GGCACTAG				0.18	0.0141624	1.84886	1.84886
BCL11A	chr2_60495287_G_A	chr2	60495287	G	A	GCACTAGA	ACACTAGA				0.01	0.628886	0.201428	0.201428
BCL11A	chr2_60495287_G_C	chr2	60495287	G	C	GCACTAGA	CCACTAGA				-0.02	0.824808	0.0836473	-0.0836473
BCL11A	chr2_60495287_G_T	chr2	60495287	G	T	GCACTAGA	TCACTAGA				-0.05	0.543898	0.264482	-0.264482
BCL11A	chr2_60495288_C_A	chr2	60495288	C	A	CACTAGAC	AACTAGAC				-0.06	0.453855	0.343083	-0.343083
BCL11A	chr2_60495288_C_G	chr2	60495288	C	G	CACTAGAC	GACTAGAC				0.02	0.855964	0.0675445	0.0675445
BCL11A	chr2_60495288_C_T	chr2	60495288	C	T	CACTAGAC	TACTAGAC				-0.01	0.801057	0.0963365	-0.0963365
BCL11A	chr2_60495289_A_C	chr2	60495289	A	C	ACTAGACT	CCTAGACT				-0.06	0.412028	0.385073	-0.385073
BCL11A	chr2_60495289_A_G	chr2	60495289	A	G	ACTAGACT	GCTAGACT				-0.04	0.0244135	1.61237	-1.61237
BCL11A	chr2_60495289_A_T	chr2	60495289	A	T	ACTAGACT	TCTAGACT				-0.84	5.91038e-05	4.22838	-4.22838
BCL11A	chr2_60495290_C_A	chr2	60495290	C	A	CTAGACTA	ATAGACTA				-0.05	0.380156	0.420038	-0.420038
BCL11A	chr2_60495290_C_G	chr2	60495290	C	G	CTAGACTA	GTAGACTA				-0.1	0.0181089	1.74211	-1.74211
BCL11A	chr2_60495290_C_T	chr2	60495290	C	T	CTAGACTA	TTAGACTA				0	0.971127	0.0127239	0.0127239
BCL11A	chr2_60495291_T_A	chr2	60495291	T	A	TAGACTAG	AAGACTAG				0	0.944142	0.0249628	0.0249628
BCL11A	chr2_60495291_T_C	chr2	60495291	T	C	TAGACTAG	CAGACTAG				-0.01	0.810729	0.0911243	-0.0911243
BCL11A	chr2_60495291_T_G	chr2	60495291	T	G	TAGACTAG	GAGACTAG				-0.04	0.772005	0.11238	-0.11238
BCL11A	chr2_60495292_A_C	chr2	60495292	A	C	AGACTAGC	CGACTAGC				0.12	0.135464	0.868177	0.868177
BCL11A	chr2_60495292_A_G	chr2	60495292	A	G	AGACTAGC	GGACTAGC				0	0.90412	0.0437738	0.0437738
BCL11A	chr2_60495292_A_T	chr2	60495292	A	T	AGACTAGC	TGACTAGC				-0.04	0.336586	0.472904	-0.472904
BCL11A	chr2_60495293_G_A	chr2	60495293	G	A	GACTAGCT	AACTAGCT				0.06	0.105343	0.977394	0.977394
BCL11A	chr2_60495293_G_C	chr2	60495293	G	C	GACTAGCT	CACTAGCT				-0.01	0.932533	0.0303356	-0.0303356
BCL11A	chr2_60495293_G_T	chr2	60495293	G	T	GACTAGCT	TACTAGCT				0	0.944097	0.0249834	0.0249834
BCL11A	chr2_60495294_A_C	chr2	60495294	A	C	ACTAGCTT	CCTAGCTT				0.07	0.38821	0.410933	0.410933
BCL11A	chr2_60495294_A_G	chr2	60495294	A	G	ACTAGCTT	GCTAGCTT				0.03	0.243176	0.614079	0.614079
BCL11A	chr2_60495294_A_T	chr2	60495294	A	T	ACTAGCTT	TCTAGCTT				-0.03	0.465636	0.331954	-0.331954
BCL11A	chr2_60495295_C_A	chr2	60495295	C	A	CTAGCTTC	ATAGCTTC				-0.07	0.335162	0.474745	-0.474745
BCL11A	chr2_60495295_C_G	chr2	60495295	C	G	CTAGCTTC	GTAGCTTC				0.01	0.886491	0.0523258	0.0523258
BCL11A	chr2_60495295_C_T	chr2	60495295	C	T	CTAGCTTC	TTAGCTTC				0.02	0.396887	0.401333	0.401333
BCL11A	chr2_60495296_T_A	chr2	60495296	T	A	TAGCTTCA	AAGCTTCA				0.01	0.85154	0.0697951	0.0697951
BCL11A	chr2_60495296_T_C	chr2	60495296	T	C	TAGCTTCA	CAGCTTCA				0	0.933159	0.0300442	0.0300442
BCL11A	chr2_60495296_T_G	chr2	60495296	T	G	TAGCTTCA	GAGCTTCA				0.19	0.0144782	1.83929	1.83929
BCL11A	chr2_60495297_A_C	chr2	60495297	A	C	AGCTTCAA	CGCTTCAA				0	0.997023	0.00129466	0.00129466
BCL11A	chr2_60495297_A_G	chr2	60495297	A	G	AGCTTCAA	GGCTTCAA				0	0.973896	0.0114875	0.0114875
BCL11A	chr2_60495297_A_T	chr2	60495297	A	T	AGCTTCAA	TGCTTCAA				-0.02	0.682953	0.165609	-0.165609
BCL11A	chr2_60495298_G_A	chr2	60495298	G	A	GCTTCAAA	ACTTCAAA				0.03	0.306854	0.513068	0.513068
BCL11A	chr2_60495298_G_C	chr2	60495298	G	C	GCTTCAAA	CCTTCAAA				-0.04	0.58346	0.233989	-0.233989
BCL11A	chr2_60495298_G_T	chr2	60495298	G	T	GCTTCAAA	TCTTCAAA				0.06	0.186368	0.729629	0.729629
BCL11A	chr2_60495299_C_A	chr2	60495299	C	A	CTTCAAAG	ATTCAAAG				0.01	0.873531	0.0587218	0.0587218
BCL11A	chr2_60495299_C_G	chr2	60495299	C	G	CTTCAAAG	GTTCAAAG				-0.1	0.179781	0.745255	-0.745255
BCL11A	chr2_60495299_C_T	chr2	60495299	C	T	CTTCAAAG	TTTCAAAG				0.06	0.00831361	2.08021	2.08021
BCL11A	chr2_60495300_T_A	chr2	60495300	T	A	TTCAAAGT	ATCAAAGT				-0.03	0.405362	0.392157	-0.392157
BCL11A	chr2_60495300_T_C	chr2	60495300	T	C	TTCAAAGT	CTCAAAGT				0.02	0.344367	0.462979	0.462979
BCL11A	chr2_60495300_T_G	chr2	60495300	T	G	TTCAAAGT	GTCAAAGT				0.01	0.925047	0.0338362	0.0338362
BCL11A	chr2_60495301_T_A	chr2	60495301	T	A	TCAAAGTT	ACAAAGTT				-0.03	0.417733	0.379101	-0.379101
BCL11A	chr2_60495301_T_C	chr2	60495301	T	C	TCAAAGTT	CCAAAGTT				0	0.949548	0.0224831	0.0224831
BCL11A	chr2_60495301_T_G	chr2	60495301	T	G	TCAAAGTT	GCAAAGTT				-0.07	0.461442	0.335883	-0.335883
BCL11A	chr2_60495302_C_A	chr2	60495302	C	A	CAAAGTTG	AAAAGTTG				0.12	0.424755	0.371862	0.371862
BCL11A	chr2_60495302_C_G	chr2	60495302	C	G	CAAAGTTG	GAAAGTTG				0.02	0.910403	0.0407663	0.0407663
BCL11A	chr2_60495302_C_T	chr2	60495302	C	T	CAAAGTTG	TAAAGTTG				0.04	0.306303	0.513849	0.513849
BCL11A	chr2_60495303_A_C	chr2	60495303	A	C	AAAGTTGT	CAAGTTGT				-0.08	0.354034	0.450956	-0.450956
BCL11A	chr2_60495303_A_G	chr2	60495303	A	G	AAAGTTGT	GAAGTTGT				0.01	0.763957	0.116931	0.116931
BCL11A	chr2_60495303_A_T	chr2	60495303	A	T	AAAGTTGT	TAAGTTGT				0	0.958988	0.018187	0.018187
BCL11A	chr2_60495304_A_C	chr2	60495304	A	C	AAGTTGTA	CAGTTGTA				-0.01	0.882737	0.0541685	-0.0541685
BCL11A	chr2_60495304_A_G	chr2	60495304	A	G	AAGTTGTA	GAGTTGTA				0	0.956751	0.0192009	0.0192009
BCL11A	chr2_60495304_A_T	chr2	60495304	A	T	AAGTTGTA	TAGTTGTA				0	0.947589	0.0233802	0.0233802
BCL11A	chr2_60495305_A_C	chr2	60495305	A	C	AGTTGTAT	CGTTGTAT				0.01	0.916166	0.0380256	0.0380256
BCL11A	chr2_60495305_A_G	chr2	60495305	A	G	AGTTGTAT	GGTTGTAT				0	0.953999	0.0204519	0.0204519
BCL11A	chr2_60495305_A_T	chr2	60495305	A	T	AGTTGTAT	TGTTGTAT				0.01	0.747009	0.126674	0.126674
BCL11A	chr2_60495306_G_A	chr2	60495306	G	A	GTTGTATT	ATTGTATT				0.02	0.596182	0.224621	0.224621
BCL11A	chr2_60495306_G_C	chr2	60495306	G	C	GTTGTATT	CTTGTATT				-0.04	0.516068	0.287293	-0.287293
BCL11A	chr2_60495306_G_T	chr2	60495306	G	T	GTTGTATT	TTTGTATT				0.02	0.646929	0.189143	0.189143
BCL11A	chr2_60495307_T_A	chr2	60495307	T	A	TTGTATTG	ATGTATTG				-0.03	0.297932	0.525883	-0.525883
BCL11A	chr2_60495307_T_C	chr2	60495307	T	C	TTGTATTG	CTGTATTG				0	0.916102	0.038056	0.038056
BCL11A	chr2_60495307_T_G	chr2	60495307	T	G	TTGTATTG	GTGTATTG				-0.11	0.183858	0.735518	-0.735518
BCL11A	chr2_60495308_T_A	chr2	60495308	T	A	TGTATTGA	AGTATTGA				0.04	0.280049	0.552766	0.552766
BCL11A	chr2_60495308_T_C	chr2	60495308	T	C	TGTATTGA	CGTATTGA				-0.04	0.0282389	1.54915	-1.54915
BCL11A	chr2_60495308_T_G	chr2	60495308	T	G	TGTATTGA	GGTATTGA				-0.03	0.702347	0.153448	-0.153448
BCL11A	chr2_60495309_G_A	chr2	60495309	G	A	GTATTGAC	ATATTGAC				0	0.997757	0.000975127	0.000975127
BCL11A	chr2_60495309_G_C	chr2	60495309	G	C	GTATTGAC	CTATTGAC				0	0.985116	0.0065127	0.0065127
BCL11A	chr2_60495309_G_T	chr2	60495309	G	T	GTATTGAC	TTATTGAC				0.02	0.909928	0.0409929	0.0409929
BCL11A	chr2_60495310_T_A	chr2	60495310	T	A	TATTGACC	AATTGACC				-0.02	0.581486	0.23546	-0.23546
BCL11A	chr2_60495310_T_C	chr2	60495310	T	C	TATTGACC	CATTGACC				-0.02	0.598796	0.222721	-0.222721
BCL11A	chr2_60495310_T_G	chr2	60495310	T	G	TATTGACC	GATTGACC				0.11	0.216276	0.664992	0.664992
BCL11A	chr2_60495311_A_C	chr2	60495311	A	C	ATTGACCC	CTTGACCC				-0.2	0.109462	0.960739	-0.960739
BCL11A	chr2_60495311_A_G	chr2	60495311	A	G	ATTGACCC	GTTGACCC				0.03	0.34519	0.461942	0.461942
BCL11A	chr2_60495311_A_T	chr2	60495311	A	T	ATTGACCC	TTTGACCC				0.04	0.324615	0.488631	0.488631
BCL11A	chr2_60495312_T_A	chr2	60495312	T	A	TTGACCCT	ATGACCCT				0.07	0.00919579	2.03641	2.03641
BCL11A	chr2_60495312_T_C	chr2	60495312	T	C	TTGACCCT	CTGACCCT				-0.02	0.327168	0.485229	-0.485229
BCL11A	chr2_60495312_T_G	chr2	60495312	T	G	TTGACCCT	GTGACCCT				0.02	0.860785	0.0651052	0.0651052
BCL11A	chr2_60495313_T_A	chr2	60495313	T	A	TGACCCTG	AGACCCTG				0.02	0.61567	0.210652	0.210652
BCL11A	chr2_60495313_T_C	chr2	60495313	T	C	TGACCCTG	CGACCCTG				-0.02	0.477689	0.320855	-0.320855
BCL11A	chr2_60495313_T_G	chr2	60495313	T	G	TGACCCTG	GGACCCTG				-0.06	0.571287	0.243146	-0.243146
BCL11A	chr2_60495314_G_A	chr2	60495314	G	A	GACCCTGG	AACCCTGG				0.04	0.365885	0.436655	0.436655
BCL11A	chr2_60495314_G_C	chr2	60495314	G	C	GACCCTGG	CACCCTGG				0.15	0.491685	0.308313	0.308313
BCL11A	chr2_60495314_G_T	chr2	60495314	G	T	GACCCTGG	TACCCTGG				-0.08	0.391648	0.407104	-0.407104
BCL11A	chr2_60495315_A_C	chr2	60495315	A	C	ACCCTGGT	CCCCTGGT				-0.05	0.528083	0.277298	-0.277298
BCL11A	chr2_60495315_A_G	chr2	60495315	A	G	ACCCTGGT	GCCCTGGT				-0.03	0.189649	0.72205	-0.72205
BCL11A	chr2_60495315_A_T	chr2	60495315	A	T	ACCCTGGT	TCCCTGGT				0.02	0.560735	0.251243	0.251243
BCL11A	chr2_60495316_C_A	chr2	60495316	C	A	CCCTGGTG	ACCTGGTG				0.02	0.858602	0.0662083	0.0662083
BCL11A	chr2_60495316_C_G	chr2	60495316	C	G	CCCTGGTG	GCCTGGTG				-0.06	0.13469	0.870666	-0.870666
BCL11A	chr2_60495316_C_T	chr2	60495316	C	T	CCCTGGTG	TCCTGGTG				-0.03	0.35624	0.448257	-0.448257
BCL11A	chr2_60495317_C_A	chr2	60495317	C	A	CCTGGTGT	ACTGGTGT				0	0.950201	0.0221843	0.0221843
BCL11A	chr2_60495317_C_G	chr2	60495317	C	G	CCTGGTGT	GCTGGTGT				-0.12	0.0267889	1.57204	-1.57204
BCL11A	chr2_60495317_C_T	chr2	60495317	C	T	CCTGGTGT	TCTGGTGT				0	0.923186	0.0347107	0.0347107
BCL11A	chr2_60495318_C_A	chr2	60495318	C	A	CTGGTGTG	ATGGTGTG				-0.04	0.0883488	1.0538	-1.0538
BCL11A	chr2_60495318_C_G	chr2	60495318	C	G	CTGGTGTG	GTGGTGTG				-0.06	0.460479	0.33679	-0.33679
BCL11A	chr2_60495318_C_T	chr2	60495318	C	T	CTGGTGTG	TTGGTGTG				-0.05	0.154778	0.810292	-0.810292
BCL11A	chr2_60495319_T_A	chr2	60495319	T	A	TTGACCCT	TTGACCCA				0.03	0.430284	0.366245	0.366245
BCL11A	chr2_60495319_T_C	chr2	60495319	T	C	TGGTGTGT	CGGTGTGT				0	0.898417	0.0465219	0.0465219
BCL11A	chr2_60495319_T_G	chr2	60495319	T	G	TGGTGTGT	GGGTGTGT				-0.05	0.431074	0.365448	-0.365448
BCL11A	chr2_60495320_G_A	chr2	60495320	G	A	GGTGTGTT	AGTGTGTT				-0.04	0.0880763	1.05514	-1.05514
BCL11A	chr2_60495320_G_C	chr2	60495320	G	C	GGTGTGTT	CGTGTGTT				-0.05	0.412614	0.384456	-0.384456
BCL11A	chr2_60495320_G_T	chr2	60495320	G	T	GGTGTGTT	TGTGTGTT				-0.08	0.0873277	1.05885	-1.05885
BCL11A	chr2_60495321_G_A	chr2	60495321	G	A	GTGTGTTA	ATGTGTTA				-0.03	0.156762	0.804759	-0.804759
BCL11A	chr2_60495321_G_C	chr2	60495321	G	C	GTGTGTTA	CTGTGTTA				-0.04	0.486811	0.31264	-0.31264
BCL11A	chr2_60495321_G_T	chr2	60495321	G	T	GTGTGTTA	TTGTGTTA				0	0.982521	0.00765803	0.00765803
BCL11A	chr2_60495322_T_A	chr2	60495322	T	A	TGTGTTAT	AGTGTTAT				-0.02	0.61767	0.209243	-0.209243
BCL11A	chr2_60495322_T_C	chr2	60495322	T	C	TGTGTTAT	CGTGTTAT				0.01	0.644941	0.19048	0.19048
BCL11A	chr2_60495322_T_G	chr2	60495322	T	G	TGTGTTAT	GGTGTTAT				-0.04	0.568458	0.245302	-0.245302
BCL11A	chr2_60495323_G_A	chr2	60495323	G	A	GTGTTATG	ATGTTATG				0.01	0.792157	0.101189	0.101189
BCL11A	chr2_60495323_G_C	chr2	60495323	G	C	GTGTTATG	CTGTTATG				-0.09	0.0575832	1.2397	-1.2397
BCL11A	chr2_60495323_G_T	chr2	60495323	G	T	GTGTTATG	TTGTTATG				0.05	0.650257	0.186915	0.186915
BCL11A	chr2_60495324_T_A	chr2	60495324	T	A	TGTTATGT	AGTTATGT				-0.07	0.00412361	2.38472	-2.38472
BCL11A	chr2_60495324_T_C	chr2	60495324	T	C	TGTTATGT	CGTTATGT				-0.02	0.343679	0.463847	-0.463847
BCL11A	chr2_60495324_T_G	chr2	60495324	T	G	TGTTATGT	GGTTATGT				-0.05	0.377096	0.423548	-0.423548
BCL11A	chr2_60495325_G_A	chr2	60495325	G	A	GTTATGTC	ATTATGTC				0	0.925005	0.0338558	0.0338558
BCL11A	chr2_60495325_G_C	chr2	60495325	G	C	GTTATGTC	CTTATGTC				0.03	0.715661	0.145293	0.145293
BCL11A	chr2_60495325_G_T	chr2	60495325	G	T	GTTATGTC	TTTATGTC				0.07	0.270612	0.567653	0.567653
BCL11A	chr2_60495326_T_A	chr2	60495326	T	A	TTATGTCT	ATATGTCT				-0.06	0.0170153	1.76916	-1.76916
BCL11A	chr2_60495326_T_C	chr2	60495326	T	C	TTATGTCT	CTATGTCT				-0.03	0.227961	0.64214	-0.64214
BCL11A	chr2_60495326_T_G	chr2	60495326	T	G	TTATGTCT	GTATGTCT				-0.04	0.501881	0.2994	-0.2994
BCL11A	chr2_60495327_T_A	chr2	60495327	T	A	TGTGTTAT	TGTGTAAT				-0.08	0.104227	0.982021	-0.982021
BCL11A	chr2_60495327_T_C	chr2	60495327	T	C	TGTGTTAT	TGTGTCAT				-0.03	0.406852	0.390563	-0.390563
BCL11A	chr2_60495327_T_G	chr2	60495327	T	G	TATGTCTA	GATGTCTA				-0.09	0.394979	0.403425	-0.403425
BCL11A	chr2_60495328_A_C	chr2	60495328	A	C	ATGTCTAA	CTGTCTAA				-0.13	0.256833	0.590349	-0.590349
BCL11A	chr2_60495328_A_G	chr2	60495328	A	G	ATGTCTAA	GTGTCTAA				-0.01	0.709675	0.148941	-0.148941
BCL11A	chr2_60495328_A_T	chr2	60495328	A	T	ATGTCTAA	TTGTCTAA				0.04	0.324753	0.488447	0.488447
BCL11A	chr2_60495329_T_A	chr2	60495329	T	A	TGTCTAAG	AGTCTAAG				0.01	0.812878	0.0899748	0.0899748
BCL11A	chr2_60495329_T_C	chr2	60495329	T	C	TGTCTAAG	CGTCTAAG				0	0.873698	0.0586385	0.0586385
BCL11A	chr2_60495329_T_G	chr2	60495329	T	G	TGTCTAAG	GGTCTAAG				0	0.967828	0.0142017	0.0142017
BCL11A	chr2_60495330_G_A	chr2	60495330	G	A	TGTCTAAG	TATCTAAG				0.01	0.870856	0.0600538	0.0600538
BCL11A	chr2_60495330_G_C	chr2	60495330	G	C	TGTCTAAG	TCTCTAAG				0.01	0.959817	0.0178114	0.0178114
BCL11A	chr2_60495330_G_T	chr2	60495330	G	T	TGTCTAAG	TTTCTAAG	0.269093	0.303061	1.12623	0.12	0.380014	0.4202	0.4202
BCL11A	chr2_60495331_T_A	chr2	60495331	T	A	ATGTCTAA	ATGACTAA				-0.06	0.0256571	1.59079	-1.59079
BCL11A	chr2_60495331_T_C	chr2	60495331	T	C	TGTCTAAG	TGCCTAAG	0.269093	0.268738	0.998681	-0.01	0.690621	0.16076	-0.16076
BCL11A	chr2_60495331_T_G	chr2	60495331	T	G	TGTCTAAG	TGGCTAAG	0.269093	0.2599	0.965839	0.07	0.282937	0.54831	0.54831
BCL11A	chr2_60495332_C_A	chr2	60495332	C	A	TGTCTAAG	TGTATAAG	0.269093	0.235174	0.873953	0.01	0.871712	0.0596271	0.0596271
BCL11A	chr2_60495332_C_G	chr2	60495332	C	G	TGTCTAAG	TGTGTAAG	0.269093	0.280692	1.04311	0.03	0.75412	0.12256	0.12256
BCL11A	chr2_60495332_C_T	chr2	60495332	C	T	TGTCTAAG	TGTTTAAG	0.269093	0.285015	1.05917	0.04	0.178221	0.749042	0.749042
BCL11A	chr2_60495333_T_A	chr2	60495333	T	A	TGTCTAAG	TGTCAAAG				0.01	0.782848	0.106323	0.106323
BCL11A	chr2_60495333_T_C	chr2	60495333	T	C	TGTCTAAG	TGTCCAAG				-0.02	0.562645	0.249765	-0.249765
BCL11A	chr2_60495333_T_G	chr2	60495333	T	G	TGTCTAAG	TGTCGAAG				0	0.971809	0.0124192	0.0124192
BCL11A	chr2_60495334_A_C	chr2	60495334	A	C	TGTCTAAG	TGTCTCAG	0.269093	0.226589	0.842046	-0.02	0.900081	0.0457184	-0.0457184
BCL11A	chr2_60495334_A_G	chr2	60495334	A	G	TGTCTAAG	TGTCTGAG				-0.01	0.651474	0.186103	-0.186103
BCL11A	chr2_60495334_A_T	chr2	60495334	A	T	TGTCTAAG	TGTCTTAG				-0.04	0.444222	0.3524	-0.3524
BCL11A	chr2_60495335_A_C	chr2	60495335	A	C	TGTCTAAG	TGTCTACG				0.02	0.806394	0.0934529	0.0934529
BCL11A	chr2_60495335_A_G	chr2	60495335	A	G	TGTCTAAG	TGTCTAGG				0	0.932262	0.0304621	0.0304621
BCL11A	chr2_60495335_A_T	chr2	60495335	A	T	TGTCTAAG	TGTCTATG				-0.05	0.0928272	1.03232	-1.03232
BCL11A	chr2_60495336_G_A	chr2	60495336	G	A	TGTCTAAG	TGTCTAAA	0.269093	0.287995	1.07024	0.03	0.5196	0.284331	0.284331
BCL11A	chr2_60495336_G_C	chr2	60495336	G	C	TGTCTAAG	TGTCTAAC	0.269093	0.268551	0.997986	0	0.981524	0.00809896	0.00809896
BCL11A	chr2_60495336_G_T	chr2	60495336	G	T	TGTCTAAG	TGTCTAAT	0.269093	0.339216	1.26059	-0.02	0.683622	0.165184	-0.165184
BCL11A	chr2_60495337_A_C	chr2	60495337	A	C	AGTAGATG	CGTAGATG				-0.07	0.464473	0.333039	-0.333039
BCL11A	chr2_60495337_A_G	chr2	60495337	A	G	AGTAGATG	GGTAGATG				0.01	0.773888	0.111322	0.111322
BCL11A	chr2_60495337_A_T	chr2	60495337	A	T	AGTAGATG	TGTAGATG				-0.01	0.832642	0.0795418	-0.0795418
BCL11A	chr2_60495338_G_A	chr2	60495338	G	A	GTAGATGC	ATAGATGC				-0.01	0.841149	0.0751272	-0.0751272
BCL11A	chr2_60495338_G_C	chr2	60495338	G	C	GTAGATGC	CTAGATGC				0.03	0.716682	0.144674	0.144674
BCL11A	chr2_60495338_G_T	chr2	60495338	G	T	GTAGATGC	TTAGATGC				0.06	0.0891702	1.04978	1.04978
BCL11A	chr2_60495339_T_A	chr2	60495339	T	A	TAGATGCC	AAGATGCC				-0.04	0.241306	0.617431	-0.617431
BCL11A	chr2_60495339_T_C	chr2	60495339	T	C	TAGATGCC	CAGATGCC				-0.02	0.573523	0.241449	-0.241449
BCL11A	chr2_60495339_T_G	chr2	60495339	T	G	TAGATGCC	GAGATGCC				-0.01	0.934522	0.0294107	-0.0294107
BCL11A	chr2_60495340_A_C	chr2	60495340	A	C	AGATGCCA	CGATGCCA				-0.06	0.591281	0.228206	-0.228206
BCL11A	chr2_60495340_A_G	chr2	60495340	A	G	AGATGCCA	GGATGCCA				0	0.91648	0.0378768	0.0378768
BCL11A	chr2_60495340_A_T	chr2	60495340	A	T	AGATGCCA	TGATGCCA				0	0.959177	0.0181012	0.0181012
BCL11A	chr2_60495341_G_A	chr2	60495341	G	A	GATGCCAT	AATGCCAT				0.02	0.714586	0.145946	0.145946
BCL11A	chr2_60495341_G_C	chr2	60495341	G	C	GATGCCAT	CATGCCAT				0.13	0.292819	0.533401	0.533401
BCL11A	chr2_60495341_G_T	chr2	60495341	G	T	GATGCCAT	TATGCCAT				0.1	0.00449452	2.34732	2.34732
BCL11A	chr2_60495342_A_C	chr2	60495342	A	C	ATGCCATA	CTGCCATA				0.07	0.387584	0.411634	0.411634
BCL11A	chr2_60495342_A_G	chr2	60495342	A	G	ATGCCATA	GTGCCATA				0	0.96235	0.0166668	0.0166668
BCL11A	chr2_60495342_A_T	chr2	60495342	A	T	ATGCCATA	TTGCCATA				0.02	0.619532	0.207936	0.207936
BCL11A	chr2_60495343_T_A	chr2	60495343	T	A	TGCCATAT	AGCCATAT				0	0.969453	0.0134731	0.0134731
BCL11A	chr2_60495343_T_C	chr2	60495343	T	C	TGCCATAT	CGCCATAT				0	0.962061	0.0167972	0.0167972
BCL11A	chr2_60495343_T_G	chr2	60495343	T	G	TGCCATAT	GGCCATAT				0.03	0.801442	0.096128	0.096128
BCL11A	chr2_60495344_G_A	chr2	60495344	G	A	GCCATATC	ACCATATC				0.04	0.0685492	1.164	1.164
BCL11A	chr2_60495344_G_C	chr2	60495344	G	C	GCCATATC	CCCATATC				0	0.990543	0.00412675	0.00412675
BCL11A	chr2_60495344_G_T	chr2	60495344	G	T	GCCATATC	TCCATATC				0.07	0.55085	0.258967	0.258967
BCL11A	chr2_60495345_C_A	chr2	60495345	C	A	CCATATCT	ACATATCT				0	0.994457	0.00241395	0.00241395
BCL11A	chr2_60495345_C_G	chr2	60495345	C	G	CCATATCT	GCATATCT				0.02	0.710797	0.148254	0.148254
BCL11A	chr2_60495345_C_T	chr2	60495345	C	T	CCATATCT	TCATATCT				0.02	0.467443	0.330271	0.330271
BCL11A	chr2_60495346_C_A	chr2	60495346	C	A	CATATCTC	AATATCTC				0.02	0.872494	0.0592376	0.0592376
BCL11A	chr2_60495346_C_G	chr2	60495346	C	G	CATATCTC	GATATCTC				0.06	0.632335	0.199053	0.199053
BCL11A	chr2_60495346_C_T	chr2	60495346	C	T	CATATCTC	TATATCTC				0.04	0.161397	0.792103	0.792103
BCL11A	chr2_60495347_A_C	chr2	60495347	A	C	ATATCTCT	CTATCTCT				-0.13	0.109256	0.961556	-0.961556
BCL11A	chr2_60495347_A_G	chr2	60495347	A	G	ATATCTCT	GTATCTCT				0.03	0.241964	0.616249	0.616249
BCL11A	chr2_60495347_A_T	chr2	60495347	A	T	ATATCTCT	TTATCTCT				0.02	0.573279	0.241634	0.241634
BCL11A	chr2_60495348_T_A	chr2	60495348	T	A	TATCTCTT	AATCTCTT				-0.01	0.874136	0.0584212	-0.0584212
BCL11A	chr2_60495348_T_C	chr2	60495348	T	C	TATCTCTT	CATCTCTT				0	0.966094	0.0149808	0.0149808
BCL11A	chr2_60495348_T_G	chr2	60495348	T	G	TATCTCTT	GATCTCTT				-0.01	0.934304	0.0295118	-0.0295118
BCL11A	chr2_60495349_A_C	chr2	60495349	A	C	ATCTCTTT	CTCTCTTT				-0.15	0.253947	0.595256	-0.595256
BCL11A	chr2_60495349_A_G	chr2	60495349	A	G	ATCTCTTT	GTCTCTTT				-0.01	0.840351	0.0755395	-0.0755395
BCL11A	chr2_60495349_A_T	chr2	60495349	A	T	ATCTCTTT	TTCTCTTT				0.07	0.0780641	1.10755	1.10755
BCL11A	chr2_60495350_T_A	chr2	60495350	T	A	TCTCTTTT	ACTCTTTT				0.01	0.912051	0.0399809	0.0399809
BCL11A	chr2_60495350_T_C	chr2	60495350	T	C	TCTCTTTT	CCTCTTTT				0	0.970566	0.0129748	0.0129748
BCL11A	chr2_60495350_T_G	chr2	60495350	T	G	TCTCTTTT	GCTCTTTT				0.05	0.698905	0.155582	0.155582
BCL11A	chr2_60495351_C_A	chr2	60495351	C	A	CTCTTTTC	ATCTTTTC				0.04	0.528109	0.277276	0.277276
BCL11A	chr2_60495351_C_G	chr2	60495351	C	G	CTCTTTTC	GTCTTTTC				0	0.994836	0.00224851	0.00224851
BCL11A	chr2_60495351_C_T	chr2	60495351	C	T	CTCTTTTC	TTCTTTTC				0	0.998238	0.000765935	0.000765935
BCL11A	chr2_60495352_T_A	chr2	60495352	T	A	TCTTTTCT	ACTTTTCT				0.01	0.736919	0.13258	0.13258
BCL11A	chr2_60495352_T_C	chr2	60495352	T	C	TCTTTTCT	CCTTTTCT				0.02	0.550343	0.259366	0.259366
BCL11A	chr2_60495352_T_G	chr2	60495352	T	G	TCTTTTCT	GCTTTTCT				0.15	0.017984	1.74511	1.74511
BCL11A	chr2_60495353_C_A	chr2	60495353	C	A	CTTTTCTG	ATTTTCTG				0	0.985255	0.00645122	0.00645122
BCL11A	chr2_60495353_C_G	chr2	60495353	C	G	CTTTTCTG	GTTTTCTG				0.15	0.515957	0.287387	0.287387
BCL11A	chr2_60495353_C_T	chr2	60495353	C	T	CTTTTCTG	TTTTTCTG				0.03	0.394071	0.404425	0.404425
BCL11A	chr2_60495354_T_A	chr2	60495354	T	A	TTTTCTGG	ATTTCTGG				0.02	0.519851	0.284121	0.284121
BCL11A	chr2_60495354_T_C	chr2	60495354	T	C	TTTTCTGG	CTTTCTGG				0	0.909616	0.041142	0.041142
BCL11A	chr2_60495354_T_G	chr2	60495354	T	G	TTTTCTGG	GTTTCTGG				0	0.98531	0.00642713	0.00642713
BCL11A	chr2_60495355_T_A	chr2	60495355	T	A	TTTCTGGC	ATTCTGGC				-0.03	0.578383	0.237784	-0.237784
BCL11A	chr2_60495355_T_C	chr2	60495355	T	C	TTTCTGGC	CTTCTGGC				-0.03	0.124883	0.903498	-0.903498
BCL11A	chr2_60495355_T_G	chr2	60495355	T	G	TTTCTGGC	GTTCTGGC				0.01	0.914966	0.0385951	0.0385951
BCL11A	chr2_60495356_T_A	chr2	60495356	T	A	TTCTGGCC	ATCTGGCC				-0.05	0.139648	0.854965	-0.854965
BCL11A	chr2_60495356_T_C	chr2	60495356	T	C	TTCTGGCC	CTCTGGCC				-0.05	0.00481405	2.31749	-2.31749
BCL11A	chr2_60495356_T_G	chr2	60495356	T	G	TTCTGGCC	GTCTGGCC				-0.09	0.17243	0.763388	-0.763388
BCL11A	chr2_60495357_T_A	chr2	60495357	T	A	TCTGGCCT	ACTGGCCT				-0.01	0.824516	0.0838008	-0.0838008
BCL11A	chr2_60495357_T_C	chr2	60495357	T	C	TCTGGCCT	CCTGGCCT				-0.01	0.798626	0.0976567	-0.0976567
BCL11A	chr2_60495357_T_G	chr2	60495357	T	G	TCTGGCCT	GCTGGCCT				0.02	0.87025	0.0603558	0.0603558
BCL11A	chr2_60495358_C_A	chr2	60495358	C	A	CTGGCCTA	ATGGCCTA				0	0.990537	0.00412924	0.00412924
BCL11A	chr2_60495358_C_G	chr2	60495358	C	G	CTGGCCTA	GTGGCCTA				-0.08	0.614266	0.211643	-0.211643
BCL11A	chr2_60495358_C_T	chr2	60495358	C	T	CTGGCCTA	TTGGCCTA				-0.01	0.889492	0.050858	-0.050858
BCL11A	chr2_60495359_T_A	chr2	60495359	T	A	TGGCCTAT	AGGCCTAT				-0.01	0.789549	0.102621	-0.102621
BCL11A	chr2_60495359_T_C	chr2	60495359	T	C	TGGCCTAT	CGGCCTAT				-0.01	0.60123	0.220959	-0.220959
BCL11A	chr2_60495359_T_G	chr2	60495359	T	G	TGGCCTAT	GGGCCTAT				0.04	0.64112	0.193061	0.193061
BCL11A	chr2_60495360_G_A	chr2	60495360	G	A	GGCCTATG	AGCCTATG				-0.01	0.883164	0.0539585	-0.0539585
BCL11A	chr2_60495360_G_C	chr2	60495360	G	C	GGCCTATG	CGCCTATG				-0.05	0.789432	0.102685	-0.102685
BCL11A	chr2_60495360_G_T	chr2	60495360	G	T	GGCCTATG	TGCCTATG				-0.13	0.0425724	1.37087	-1.37087
BCL11A	chr2_60495361_G_A	chr2	60495361	G	A	GCCTATGT	ACCTATGT				-0.04	0.186109	0.730233	-0.730233
BCL11A	chr2_60495361_G_C	chr2	60495361	G	C	GCCTATGT	CCCTATGT				0.08	0.269978	0.568671	0.568671
BCL11A	chr2_60495361_G_T	chr2	60495361	G	T	GCCTATGT	TCCTATGT				-0.02	0.767012	0.115198	-0.115198
BCL11A	chr2_60495362_C_A	chr2	60495362	C	A	CCTATGTT	ACTATGTT				0.06	0.354879	0.449919	0.449919
BCL11A	chr2_60495362_C_G	chr2	60495362	C	G	CCTATGTT	GCTATGTT				-0.06	0.239406	0.620865	-0.620865
BCL11A	chr2_60495362_C_T	chr2	60495362	C	T	CCTATGTT	TCTATGTT				-0.05	0.0141624	1.84886	-1.84886
BCL11A	chr2_60495363_C_A	chr2	60495363	C	A	CTATGTTA	ATATGTTA				0.03	0.273143	0.56361	0.56361
BCL11A	chr2_60495363_C_G	chr2	60495363	C	G	CTATGTTA	GTATGTTA				0.02	0.851731	0.0696977	0.0696977
BCL11A	chr2_60495363_C_T	chr2	60495363	C	T	CTATGTTA	TTATGTTA				-0.07	0.0242464	1.61535	-1.61535
BCL11A	chr2_60495364_T_A	chr2	60495364	T	A	TATGTTAT	AATGTTAT				0.01	0.90872	0.0415698	0.0415698
BCL11A	chr2_60495364_T_C	chr2	60495364	T	C	TATGTTAT	CATGTTAT				0	0.962913	0.0164131	0.0164131
BCL11A	chr2_60495364_T_G	chr2	60495364	T	G	TATGTTAT	GATGTTAT				0.06	0.599679	0.222081	0.222081
BCL11A	chr2_60495365_A_C	chr2	60495365	A	C	ATGTTATT	CTGTTATT				0.11	0.445763	0.350896	0.350896
BCL11A	chr2_60495365_A_G	chr2	60495365	A	G	ATGTTATT	GTGTTATT				0.02	0.433229	0.363283	0.363283
BCL11A	chr2_60495365_A_T	chr2	60495365	A	T	ATGTTATT	TTGTTATT				0.02	0.723128	0.140785	0.140785
BCL11A	chr2_60495366_T_A	chr2	60495366	T	A	TGTTATTA	AGTTATTA				0.03	0.370209	0.431553	0.431553
BCL11A	chr2_60495366_T_C	chr2	60495366	T	C	TGTTATTA	CGTTATTA				-0.02	0.579727	0.236777	-0.236777
BCL11A	chr2_60495366_T_G	chr2	60495366	T	G	TGTTATTA	GGTTATTA				0.14	0.0497652	1.30307	1.30307
BCL11A	chr2_60495367_G_A	chr2	60495367	G	A	GTTATTAC	ATTATTAC				0	0.957872	0.0186925	0.0186925
BCL11A	chr2_60495367_G_C	chr2	60495367	G	C	GTTATTAC	CTTATTAC				0.07	0.363674	0.439287	0.439287
BCL11A	chr2_60495367_G_T	chr2	60495367	G	T	GTTATTAC	TTTATTAC				0.12	0.447881	0.348837	0.348837
BCL11A	chr2_60495368_T_A	chr2	60495368	T	A	TTATTACC	ATATTACC				-0.02	0.573892	0.24117	-0.24117
BCL11A	chr2_60495368_T_C	chr2	60495368	T	C	TTATTACC	CTATTACC				0	0.927136	0.0328564	0.0328564
BCL11A	chr2_60495368_T_G	chr2	60495368	T	G	TTATTACC	GTATTACC				-0.03	0.709246	0.149203	-0.149203
BCL11A	chr2_60495369_T_A	chr2	60495369	T	A	TATTACCT	AATTACCT				0	0.969198	0.0135873	0.0135873
BCL11A	chr2_60495369_T_C	chr2	60495369	T	C	TATTACCT	CATTACCT				0	0.916166	0.0380256	0.0380256
BCL11A	chr2_60495369_T_G	chr2	60495369	T	G	TATTACCT	GATTACCT				0.15	0.155865	0.807251	0.807251
BCL11A	chr2_60495370_A_C	chr2	60495370	A	C	ATTACCTG	CTTACCTG				0.06	0.718853	0.14336	0.14336
BCL11A	chr2_60495370_A_G	chr2	60495370	A	G	ATTACCTG	GTTACCTG				-0.03	0.404309	0.393286	-0.393286
BCL11A	chr2_60495370_A_T	chr2	60495370	A	T	ATTACCTG	TTTACCTG				-0.01	0.910762	0.0405952	-0.0405952
BCL11A	chr2_60495371_T_A	chr2	60495371	T	A	TTACCTGT	ATACCTGT				0	0.955181	0.0199143	0.0199143
BCL11A	chr2_60495371_T_C	chr2	60495371	T	C	TTACCTGT	CTACCTGT				-0.02	0.476818	0.321647	-0.321647
BCL11A	chr2_60495371_T_G	chr2	60495371	T	G	TTACCTGT	GTACCTGT				-0.12	0.169355	0.771202	-0.771202
BCL11A	chr2_60495372_T_A	chr2	60495372	T	A	TACCTGTA	AACCTGTA				0.05	0.353367	0.451774	0.451774
BCL11A	chr2_60495372_T_C	chr2	60495372	T	C	TACCTGTA	CACCTGTA				-0.03	0.395738	0.402592	-0.402592
BCL11A	chr2_60495372_T_G	chr2	60495372	T	G	TACCTGTA	GACCTGTA				-0.07	0.713396	0.146669	-0.146669
BCL11A	chr2_60495373_A_C	chr2	60495373	A	C	ACCTGTAT	CCCTGTAT				0.05	0.696749	0.156923	0.156923
BCL11A	chr2_60495373_A_G	chr2	60495373	A	G	ACCTGTAT	GCCTGTAT				0.11	5.91038e-05	4.22838	4.22838
BCL11A	chr2_60495373_A_T	chr2	60495373	A	T	ACCTGTAT	TCCTGTAT				0.39	5.91038e-05	4.22838	4.22838
BCL11A	chr2_60495374_C_A	chr2	60495374	C	A	GTTATTAC	GTTATTAA				0.14	0.025601	1.59174	1.59174
BCL11A	chr2_60495374_C_G	chr2	60495374	C	G	CCTGTATG	GCTGTATG				0.01	0.856668	0.0671876	0.0671876
BCL11A	chr2_60495374_C_T	chr2	60495374	C	T	CCTGTATG	TCTGTATG				0.2	5.91038e-05	4.22838	4.22838
BCL11A	chr2_60495375_C_A	chr2	60495375	C	A	CTGTATGG	ATGTATGG				0.13	5.91038e-05	4.22838	4.22838
BCL11A	chr2_60495375_C_G	chr2	60495375	C	G	CTGTATGG	GTGTATGG				0.03	0.599037	0.222546	0.222546
BCL11A	chr2_60495375_C_T	chr2	60495375	C	T	CTGTATGG	TTGTATGG				0.12	5.91038e-05	4.22838	4.22838
BCL11A	chr2_60495376_T_A	chr2	60495376	T	A	TGTATGGA	AGTATGGA				0.04	0.204648	0.688993	0.688993
BCL11A	chr2_60495376_T_C	chr2	60495376	T	C	TGTATGGA	CGTATGGA				0.09	5.91038e-05	4.22838	4.22838
BCL11A	chr2_60495376_T_G	chr2	60495376	T	G	TGTATGGA	GGTATGGA				0.04	0.472456	0.325639	0.325639
BCL11A	chr2_60495377_G_A	chr2	60495377	G	A	GTATGGAC	ATATGGAC				0.01	0.682218	0.166077	0.166077
BCL11A	chr2_60495377_G_C	chr2	60495377	G	C	GTATGGAC	CTATGGAC				0.08	0.0904923	1.04339	1.04339
BCL11A	chr2_60495377_G_T	chr2	60495377	G	T	GTATGGAC	TTATGGAC				0.01	0.899918	0.0457972	0.0457972
BCL11A	chr2_60495378_T_A	chr2	60495378	T	A	TATGGACT	AATGGACT				0.02	0.778814	0.108566	0.108566
BCL11A	chr2_60495378_T_C	chr2	60495378	T	C	TATGGACT	CATGGACT				-0.03	0.207516	0.682948	-0.682948
BCL11A	chr2_60495378_T_G	chr2	60495378	T	G	TATGGACT	GATGGACT				0.2	0.044412	1.3525	1.3525
BCL11A	chr2_60495379_A_C	chr2	60495379	A	C	ATGGACTT	CTGGACTT				0.27	0.00632772	2.19875	2.19875
BCL11A	chr2_60495379_A_G	chr2	60495379	A	G	ATGGACTT	GTGGACTT				0.01	0.791224	0.1017	0.1017
BCL11A	chr2_60495379_A_T	chr2	60495379	A	T	ATGGACTT	TTGGACTT				-0.03	0.530672	0.275174	-0.275174
BCL11A	chr2_60495380_T_A	chr2	60495380	T	A	TGGACTTT	AGGACTTT				0.05	0.120764	0.918061	0.918061
BCL11A	chr2_60495380_T_C	chr2	60495380	T	C	TGGACTTT	CGGACTTT				-0.02	0.547007	0.262007	-0.262007
BCL11A	chr2_60495380_T_G	chr2	60495380	T	G	TGGACTTT	GGGACTTT				0.02	0.883222	0.05393	0.05393
BCL11A	chr2_60495381_G_A	chr2	60495381	G	A	GGACTTTG	AGACTTTG				-0.06	0.0947938	1.02322	-1.02322
BCL11A	chr2_60495381_G_C	chr2	60495381	G	C	GGACTTTG	CGACTTTG				0	0.98891	0.00484307	0.00484307
BCL11A	chr2_60495381_G_T	chr2	60495381	G	T	GGACTTTG	TGACTTTG				0.09	0.209419	0.678984	0.678984
BCL11A	chr2_60495382_G_A	chr2	60495382	G	A	GACTTTGC	AACTTTGC				0.01	0.887755	0.0517067	0.0517067
BCL11A	chr2_60495382_G_C	chr2	60495382	G	C	GACTTTGC	CACTTTGC				0.11	0.500172	0.300881	0.300881
BCL11A	chr2_60495382_G_T	chr2	60495382	G	T	GACTTTGC	TACTTTGC				-0.04	0.521918	0.282398	-0.282398
BCL11A	chr2_60495383_A_C	chr2	60495383	A	C	ACTTTGCA	CCTTTGCA				-0.08	0.34962	0.456404	-0.456404
BCL11A	chr2_60495383_A_G	chr2	60495383	A	G	ACTTTGCA	GCTTTGCA				-0.01	0.850892	0.0701254	-0.0701254
BCL11A	chr2_60495383_A_T	chr2	60495383	A	T	ACTTTGCA	TCTTTGCA				-0.03	0.378914	0.42146	-0.42146
BCL11A	chr2_60495384_C_A	chr2	60495384	C	A	CTTTGCAC	ATTTGCAC				0	0.994664	0.00232353	0.00232353
BCL11A	chr2_60495384_C_G	chr2	60495384	C	G	CTTTGCAC	GTTTGCAC				0.02	0.699284	0.155346	0.155346
BCL11A	chr2_60495384_C_T	chr2	60495384	C	T	CTTTGCAC	TTTTGCAC				0.06	0.0495491	1.30496	1.30496
BCL11A	chr2_60495385_T_A	chr2	60495385	T	A	TTTGCACT	ATTGCACT				0.01	0.695209	0.157885	0.157885
BCL11A	chr2_60495385_T_C	chr2	60495385	T	C	TTTGCACT	CTTGCACT				-0.01	0.873694	0.0586405	-0.0586405
BCL11A	chr2_60495385_T_G	chr2	60495385	T	G	TTTGCACT	GTTGCACT				0.02	0.707149	0.150489	0.150489
BCL11A	chr2_60495386_T_A	chr2	60495386	T	A	TTGCACTG	ATGCACTG				-0.04	0.174726	0.757642	-0.757642
BCL11A	chr2_60495386_T_C	chr2	60495386	T	C	TTGCACTG	CTGCACTG				-0.02	0.501985	0.299309	-0.299309
BCL11A	chr2_60495386_T_G	chr2	60495386	T	G	TTGCACTG	GTGCACTG				0.02	0.854152	0.0684648	0.0684648
BCL11A	chr2_60495387_T_A	chr2	60495387	T	A	TGCACTGG	AGCACTGG				0.01	0.807968	0.0926056	0.0926056
BCL11A	chr2_60495387_T_C	chr2	60495387	T	C	TGCACTGG	CGCACTGG				-0.04	0.0271092	1.56688	-1.56688
BCL11A	chr2_60495387_T_G	chr2	60495387	T	G	TGCACTGG	GGCACTGG				-0.05	0.487303	0.3122	-0.3122
BCL11A	chr2_60495388_G_A	chr2	60495388	G	A	GCACTGGA	ACACTGGA				0.02	0.435627	0.360885	0.360885
BCL11A	chr2_60495388_G_C	chr2	60495388	G	C	GCACTGGA	CCACTGGA				-0.02	0.851215	0.0699607	-0.0699607
BCL11A	chr2_60495388_G_T	chr2	60495388	G	T	GCACTGGA	TCACTGGA				0.08	0.462755	0.334649	0.334649
BCL11A	chr2_60495389_C_A	chr2	60495389	C	A	CACTGGAA	AACTGGAA				-0.01	0.886491	0.0523258	-0.0523258
BCL11A	chr2_60495389_C_G	chr2	60495389	C	G	CACTGGAA	GACTGGAA				0.03	0.676816	0.169529	0.169529
BCL11A	chr2_60495389_C_T	chr2	60495389	C	T	CACTGGAA	TACTGGAA				0.04	0.0750626	1.12458	1.12458
BCL11A	chr2_60495390_A_C	chr2	60495390	A	C	ACTGGAAT	CCTGGAAT				-0.06	0.292819	0.533401	-0.533401
BCL11A	chr2_60495390_A_G	chr2	60495390	A	G	ACTGGAAT	GCTGGAAT				-0.01	0.636269	0.196359	-0.196359
BCL11A	chr2_60495390_A_T	chr2	60495390	A	T	ACTGGAAT	TCTGGAAT				0	0.920039	0.0361939	0.0361939
BCL11A	chr2_60495391_C_A	chr2	60495391	C	A	CTGGAATC	ATGGAATC				0.06	0.0648183	1.1883	1.1883
BCL11A	chr2_60495391_C_G	chr2	60495391	C	G	CTGGAATC	GTGGAATC				0.02	0.706365	0.150971	0.150971
BCL11A	chr2_60495391_C_T	chr2	60495391	C	T	CTGGAATC	TTGGAATC				-0.06	0.00648115	2.18835	-2.18835
BCL11A	chr2_60495392_T_A	chr2	60495392	T	A	TGGAATCA	AGGAATCA				0.02	0.43258	0.363934	0.363934
BCL11A	chr2_60495392_T_C	chr2	60495392	T	C	TGGAATCA	CGGAATCA				-0.03	0.270612	0.567653	-0.567653
BCL11A	chr2_60495392_T_G	chr2	60495392	T	G	TGGAATCA	GGGAATCA				-0.01	0.873401	0.0587865	-0.0587865
BCL11A	chr2_60495393_G_A	chr2	60495393	G	A	GGAATCAG	AGAATCAG				-0.01	0.770597	0.113173	-0.113173
BCL11A	chr2_60495393_G_C	chr2	60495393	G	C	GGAATCAG	CGAATCAG				0.03	0.75165	0.123984	0.123984
BCL11A	chr2_60495393_G_T	chr2	60495393	G	T	TGGAATCA	TTGAATCA				0.08	0.14964	0.824952	0.824952
BCL11A	chr2_60495394_G_A	chr2	60495394	G	A	GAATCAGC	AAATCAGC				0	0.924515	0.0340861	0.0340861
BCL11A	chr2_60495394_G_C	chr2	60495394	G	C	GAATCAGC	CAATCAGC				-0.01	0.936621	0.0284362	-0.0284362
BCL11A	chr2_60495394_G_T	chr2	60495394	G	T	GAATCAGC	TAATCAGC				0.04	0.484297	0.314888	0.314888
BCL11A	chr2_60495395_A_C	chr2	60495395	A	C	AATCAGCT	CATCAGCT				-0.02	0.884924	0.053094	-0.053094
BCL11A	chr2_60495395_A_G	chr2	60495395	A	G	AATCAGCT	GATCAGCT				0	0.960262	0.0176102	0.0176102
BCL11A	chr2_60495395_A_T	chr2	60495395	A	T	AATCAGCT	TATCAGCT				0.01	0.799377	0.0972484	0.0972484
BCL11A	chr2_60495396_A_C	chr2	60495396	A	C	ATCAGCTA	CTCAGCTA				0.06	0.502506	0.298859	0.298859
BCL11A	chr2_60495396_A_G	chr2	60495396	A	G	ATCAGCTA	GTCAGCTA				0.03	0.177162	0.75163	0.75163
BCL11A	chr2_60495396_A_T	chr2	60495396	A	T	ATCAGCTA	TTCAGCTA				-0.02	0.685151	0.164214	-0.164214
BCL11A	chr2_60495397_T_A	chr2	60495397	T	A	TCAGCTAT	ACAGCTAT				-0.04	0.207043	0.683939	-0.683939
BCL11A	chr2_60495397_T_C	chr2	60495397	T	C	TCAGCTAT	CCAGCTAT				0.02	0.638538	0.194813	0.194813
BCL11A	chr2_60495397_T_G	chr2	60495397	T	G	TCAGCTAT	GCAGCTAT				-0.08	0.508562	0.293656	-0.293656
BCL11A	chr2_60495398_C_A	chr2	60495398	C	A	CAGCTATC	AAGCTATC				-0.13	0.0326145	1.48659	-1.48659
BCL11A	chr2_60495398_C_G	chr2	60495398	C	G	CAGCTATC	GAGCTATC				-0.05	0.697446	0.156489	-0.156489
BCL11A	chr2_60495398_C_T	chr2	60495398	C	T	CAGCTATC	TAGCTATC				0.01	0.876962	0.0570192	0.0570192
BCL11A	chr2_60495399_A_C	chr2	60495399	A	C	AGCTATCT	CGCTATCT				-0.01	0.88182	0.05462	-0.05462
BCL11A	chr2_60495399_A_G	chr2	60495399	A	G	AGCTATCT	GGCTATCT				0.02	0.427402	0.369163	0.369163
BCL11A	chr2_60495399_A_T	chr2	60495399	A	T	AGCTATCT	TGCTATCT				0	0.986046	0.00610286	0.00610286
BCL11A	chr2_60495400_G_A	chr2	60495400	G	A	GCTATCTG	ACTATCTG				-0.01	0.768328	0.114453	-0.114453
BCL11A	chr2_60495400_G_C	chr2	60495400	G	C	GCTATCTG	CCTATCTG				-0.01	0.911147	0.0404117	-0.0404117
BCL11A	chr2_60495400_G_T	chr2	60495400	G	T	GCTATCTG	TCTATCTG				-0.03	0.511406	0.291234	-0.291234
BCL11A	chr2_60495401_C_A	chr2	60495401	C	A	CTATCTGC	ATATCTGC				0.05	0.255895	0.591938	0.591938
BCL11A	chr2_60495401_C_G	chr2	60495401	C	G	CTATCTGC	GTATCTGC				0.01	0.857042	0.0669981	0.0669981
BCL11A	chr2_60495401_C_T	chr2	60495401	C	T	CTATCTGC	TTATCTGC				0	0.944116	0.0249747	0.0249747
BCL11A	chr2_60495402_T_A	chr2	60495402	T	A	TATCTGCT	AATCTGCT				-0.03	0.54831	0.260974	-0.260974
BCL11A	chr2_60495402_T_C	chr2	60495402	T	C	TATCTGCT	CATCTGCT				-0.01	0.900081	0.0457184	-0.0457184
BCL11A	chr2_60495402_T_G	chr2	60495402	T	G	TATCTGCT	GATCTGCT				-0.11	0.30282	0.518816	-0.518816
BCL11A	chr2_60495403_A_C	chr2	60495403	A	C	ATCTGCTC	CTCTGCTC				-0.07	0.681943	0.166252	-0.166252
BCL11A	chr2_60495403_A_G	chr2	60495403	A	G	ATCTGCTC	GTCTGCTC				-0.01	0.786475	0.104315	-0.104315
BCL11A	chr2_60495403_A_T	chr2	60495403	A	T	ATCTGCTC	TTCTGCTC				0	0.94971	0.022409	0.022409
BCL11A	chr2_60495404_T_A	chr2	60495404	T	A	TCTGCTCT	ACTGCTCT				-0.04	0.266047	0.575042	-0.575042
BCL11A	chr2_60495404_T_C	chr2	60495404	T	C	TCTGCTCT	CCTGCTCT				-0.01	0.740286	0.1306	-0.1306
BCL11A	chr2_60495404_T_G	chr2	60495404	T	G	TCTGCTCT	GCTGCTCT				0.09	0.369118	0.432834	0.432834
BCL11A	chr2_60495405_C_A	chr2	60495405	C	A	CTGCTCTT	ATGCTCTT				-0.05	0.329751	0.481814	-0.481814
BCL11A	chr2_60495405_C_G	chr2	60495405	C	G	CTGCTCTT	GTGCTCTT				0.01	0.927403	0.0327315	0.0327315
BCL11A	chr2_60495405_C_T	chr2	60495405	C	T	CTGCTCTT	TTGCTCTT				-0.1	0.000168691	3.77291	-3.77291
BCL11A	chr2_60495406_T_A	chr2	60495406	T	A	TGCTCTTA	AGCTCTTA				0.01	0.873531	0.0587218	0.0587218
BCL11A	chr2_60495406_T_C	chr2	60495406	T	C	TGCTCTTA	CGCTCTTA				0.05	0.0232425	1.63372	1.63372
BCL11A	chr2_60495406_T_G	chr2	60495406	T	G	TGCTCTTA	GGCTCTTA				0.03	0.614553	0.211441	0.211441
BCL11A	chr2_60495407_G_A	chr2	60495407	G	A	GCTCTTAC	ACTCTTAC				0	0.963533	0.0161333	0.0161333
BCL11A	chr2_60495407_G_C	chr2	60495407	G	C	GCTCTTAC	CCTCTTAC				-0.03	0.723469	0.14058	-0.14058
BCL11A	chr2_60495407_G_T	chr2	60495407	G	T	GCTCTTAC	TCTCTTAC				0.05	0.604356	0.218707	0.218707
BCL11A	chr2_60495408_C_A	chr2	60495408	C	A	CTCTTACT	ATCTTACT				-0.02	0.669303	0.174377	-0.174377
BCL11A	chr2_60495408_C_G	chr2	60495408	C	G	CTCTTACT	GTCTTACT				-0.06	0.362782	0.440354	-0.440354
BCL11A	chr2_60495408_C_T	chr2	60495408	C	T	CTCTTACT	TTCTTACT				0.02	0.445922	0.350741	0.350741
BCL11A	chr2_60495409_T_A	chr2	60495409	T	A	TCTTACTT	ACTTACTT				0.03	0.621153	0.206802	0.206802
BCL11A	chr2_60495409_T_C	chr2	60495409	T	C	TCTTACTT	CCTTACTT				-0.01	0.863925	0.0635238	-0.0635238
BCL11A	chr2_60495409_T_G	chr2	60495409	T	G	TCTTACTT	GCTTACTT				0.06	0.592395	0.227389	0.227389
BCL11A	chr2_60495410_C_A	chr2	60495410	C	A	CTTACTTA	ATTACTTA				0	0.965105	0.0154256	0.0154256
BCL11A	chr2_60495410_C_G	chr2	60495410	C	G	CTTACTTA	GTTACTTA				0.06	0.608923	0.215437	0.215437
BCL11A	chr2_60495410_C_T	chr2	60495410	C	T	CTTACTTA	TTTACTTA				0.04	0.356459	0.447991	0.447991
BCL11A	chr2_60495411_T_A	chr2	60495411	T	A	TTACTTAT	ATACTTAT				-0.02	0.51296	0.289916	-0.289916
BCL11A	chr2_60495411_T_C	chr2	60495411	T	C	TTACTTAT	CTACTTAT				-0.03	0.224578	0.648633	-0.648633
BCL11A	chr2_60495411_T_G	chr2	60495411	T	G	TTACTTAT	GTACTTAT				-0.06	0.251597	0.599295	-0.599295
BCL11A	chr2_60495412_T_A	chr2	60495412	T	A	TACTTATG	AACTTATG				-0.08	0.0978683	1.00936	-1.00936
BCL11A	chr2_60495412_T_C	chr2	60495412	T	C	TACTTATG	CACTTATG				-0.05	0.0506255	1.29563	-1.29563
BCL11A	chr2_60495412_T_G	chr2	60495412	T	G	TACTTATG	GACTTATG				0.05	0.784486	0.105415	0.105415
BCL11A	chr2_60495413_A_C	chr2	60495413	A	C	ACTTATGC	CCTTATGC				-0.02	0.871198	0.0598833	-0.0598833
BCL11A	chr2_60495413_A_G	chr2	60495413	A	G	ACTTATGC	GCTTATGC				-0.04	0.261033	0.583304	-0.583304
BCL11A	chr2_60495413_A_T	chr2	60495413	A	T	ACTTATGC	TCTTATGC				-0.01	0.833133	0.0792856	-0.0792856
BCL11A	chr2_60495414_C_A	chr2	60495414	C	A	CTTATGCA	ATTATGCA	0.304261	0.323267	1.06247	0.04	0.476951	0.321526	0.321526
BCL11A	chr2_60495414_C_G	chr2	60495414	C	G	CTTATGCA	GTTATGCA	0.304261	0.295453	0.971051	-0.08	0.107905	0.966958	-0.966958
BCL11A	chr2_60495414_C_T	chr2	60495414	C	T	CTTATGCA	TTTATGCA	0.304261	0.289225	0.950584	0.05	0.0161938	1.79065	1.79065
BCL11A	chr2_60495415_T_A	chr2	60495415	T	A	CTTATGCA	CATATGCA				0.02	0.641976	0.192481	0.192481
BCL11A	chr2_60495415_T_C	chr2	60495415	T	C	CTTATGCA	CCTATGCA				-0.07	0.000377086	3.42356	-3.42356
BCL11A	chr2_60495415_T_G	chr2	60495415	T	G	CTTATGCA	CGTATGCA				0.07	0.194877	0.71024	0.71024
BCL11A	chr2_60495416_T_A	chr2	60495416	T	A	CTTACTTA	CTTACTAA				0.02	0.736493	0.132832	0.132832
BCL11A	chr2_60495416_T_C	chr2	60495416	T	C	CTTACTTA	CTTACTCA				0.01	0.855965	0.067544	0.067544
BCL11A	chr2_60495416_T_G	chr2	60495416	T	G	CTTATGCA	CTGATGCA	0.304261	0.266747	0.876705	0.02	0.913918	0.0390927	0.0390927
BCL11A	chr2_60495417_A_C	chr2	60495417	A	C	CTTATGCA	CTTCTGCA				0	0.975814	0.0106329	0.0106329
BCL11A	chr2_60495417_A_G	chr2	60495417	A	G	CTTATGCA	CTTGTGCA				-0.02	0.518503	0.285249	-0.285249
BCL11A	chr2_60495417_A_T	chr2	60495417	A	T	CTTATGCA	CTTTTGCA				-0.05	0.291515	0.535339	-0.535339
BCL11A	chr2_60495418_T_A	chr2	60495418	T	A	CTTATGCA	CTTAAGCA	0.304261	0.252299	0.829221	0.03	0.201215	0.69634	0.69634
BCL11A	chr2_60495418_T_C	chr2	60495418	T	C	CTTATGCA	CTTACGCA	0.304261	0.342794	1.12665	-0.01	0.772849	0.111906	-0.111906
BCL11A	chr2_60495418_T_G	chr2	60495418	T	G	CTTATGCA	CTTAGGCA	0.304261	0.268738	0.883248	0.11	0.27699	0.557536	0.557536
BCL11A	chr2_60495419_G_A	chr2	60495419	G	A	CTTATGCA	CTTATACA	0.304261	0.235174	0.772937	0.01	0.679461	0.167836	0.167836
BCL11A	chr2_60495419_G_C	chr2	60495419	G	C	CTTATGCA	CTTATCCA	0.304261	0.255437	0.839532	0.01	0.908972	0.0414494	0.0414494
BCL11A	chr2_60495419_G_T	chr2	60495419	G	T	CTTATGCA	CTTATTCA	0.304261	0.299022	0.982783	-0.08	0.206641	0.684783	-0.684783
BCL11A	chr2_60495420_C_A	chr2	60495420	C	A	CTTATGCA	CTTATGAA	0.304261	0.29058	0.955037	0.01	0.895215	0.0480727	0.0480727
BCL11A	chr2_60495420_C_G	chr2	60495420	C	G	CTTATGCA	CTTATGGA				0.12	0.0108826	1.96327	1.96327
BCL11A	chr2_60495420_C_T	chr2	60495420	C	T	CTTATGCA	CTTATGTA				-0.02	0.491782	0.308227	-0.308227
BCL11A	chr2_60495421_A_C	chr2	60495421	A	C	CTTATGCA	CTTATGCC				0.03	0.530363	0.275427	0.275427
BCL11A	chr2_60495421_A_G	chr2	60495421	A	G	CTTATGCA	CTTATGCG				0	0.934314	0.0295073	0.0295073
BCL11A	chr2_60495421_A_T	chr2	60495421	A	T	CTTATGCA	CTTATGCT				0	0.993338	0.0029029	0.0029029
BCL11A	chr2_60495422_C_A	chr2	60495422	C	A	CACCTGGG	AACCTGGG				0.09	0.292196	0.534325	0.534325
BCL11A	chr2_60495422_C_G	chr2	60495422	C	G	CACCTGGG	GACCTGGG				0	0.942437	0.0257479	0.0257479
BCL11A	chr2_60495422_C_T	chr2	60495422	C	T	CACCTGGG	TACCTGGG				0.02	0.549026	0.260407	0.260407
BCL11A	chr2_60495423_A_C	chr2	60495423	A	C	ACCTGGGG	CCCTGGGG				-0.01	0.913707	0.0391933	-0.0391933
BCL11A	chr2_60495423_A_G	chr2	60495423	A	G	ACCTGGGG	GCCTGGGG				0.02	0.429278	0.367261	0.367261
BCL11A	chr2_60495423_A_T	chr2	60495423	A	T	ACCTGGGG	TCCTGGGG				-0.01	0.840351	0.0755395	-0.0755395
BCL11A	chr2_60495424_C_A	chr2	60495424	C	A	CCTGGGGC	ACTGGGGC				-0.02	0.774781	0.110821	-0.110821
BCL11A	chr2_60495424_C_G	chr2	60495424	C	G	CCTGGGGC	GCTGGGGC				0.05	0.321402	0.492951	0.492951
BCL11A	chr2_60495424_C_T	chr2	60495424	C	T	CCTGGGGC	TCTGGGGC				0	0.886514	0.0523145	0.0523145
BCL11A	chr2_60495425_C_A	chr2	60495425	C	A	CTGGGGCA	ATGGGGCA				0	0.996188	0.00165877	0.00165877
BCL11A	chr2_60495425_C_G	chr2	60495425	C	G	CTGGGGCA	GTGGGGCA				0.02	0.735086	0.133662	0.133662
BCL11A	chr2_60495425_C_T	chr2	60495425	C	T	CTGGGGCA	TTGGGGCA				-0.02	0.642902	0.191855	-0.191855
BCL11A	chr2_60495426_T_A	chr2	60495426	T	A	TGGGGCAT	AGGGGCAT				-0.02	0.552778	0.25745	-0.25745
BCL11A	chr2_60495426_T_C	chr2	60495426	T	C	TGGGGCAT	CGGGGCAT				0.01	0.820649	0.0858426	0.0858426
BCL11A	chr2_60495426_T_G	chr2	60495426	T	G	TGGGGCAT	GGGGGCAT				0.13	0.00345854	2.46111	2.46111
BCL11A	chr2_60495427_G_A	chr2	60495427	G	A	GGGGCATA	AGGGCATA				-0.01	0.877241	0.0568813	-0.0568813
BCL11A	chr2_60495427_G_C	chr2	60495427	G	C	GGGGCATA	CGGGCATA				-0.01	0.962295	0.0166916	-0.0166916
BCL11A	chr2_60495427_G_T	chr2	60495427	G	T	GGGGCATA	TGGGCATA				-0.02	0.787647	0.103668	-0.103668
BCL11A	chr2_60495428_G_A	chr2	60495428	G	A	CTGGGGCA	CTGAGGCA				-0.07	0.0187184	1.72773	-1.72773
BCL11A	chr2_60495428_G_C	chr2	60495428	G	C	GGGCATAG	CGGCATAG				0.01	0.930824	0.0311323	0.0311323
BCL11A	chr2_60495428_G_T	chr2	60495428	G	T	GGGCATAG	TGGCATAG				-0.08	0.0226805	1.64435	-1.64435
BCL11A	chr2_60495429_G_A	chr2	60495429	G	A	GGCATAGA	AGCATAGA				0.03	0.226939	0.644091	0.644091
BCL11A	chr2_60495429_G_C	chr2	60495429	G	C	GGCATAGA	CGCATAGA				-0.08	0.43492	0.361591	-0.361591
BCL11A	chr2_60495429_G_T	chr2	60495429	G	T	GGCATAGA	TGCATAGA				-0.02	0.648513	0.188082	-0.188082
BCL11A	chr2_60495430_G_A	chr2	60495430	G	A	GCATAGAG	ACATAGAG				-0.01	0.64365	0.19135	-0.19135
BCL11A	chr2_60495430_G_C	chr2	60495430	G	C	GCATAGAG	CCATAGAG				0.02	0.735833	0.133221	0.133221
BCL11A	chr2_60495430_G_T	chr2	60495430	G	T	TGGGGCAT	TGGGTCAT				0.07	0.125221	0.902321	0.902321
BCL11A	chr2_60495431_C_A	chr2	60495431	C	A	CATAGAGC	AATAGAGC				-0.03	0.809381	0.091847	-0.091847
BCL11A	chr2_60495431_C_G	chr2	60495431	C	G	CATAGAGC	GATAGAGC				-0.12	0.139066	0.85678	-0.85678
BCL11A	chr2_60495431_C_T	chr2	60495431	C	T	CATAGAGC	TATAGAGC				-0.01	0.645853	0.189866	-0.189866
BCL11A	chr2_60495432_A_C	chr2	60495432	A	C	ATAGAGCC	CTAGAGCC				0.05	0.543841	0.264528	0.264528
BCL11A	chr2_60495432_A_G	chr2	60495432	A	G	ATAGAGCC	GTAGAGCC				0.03	0.221081	0.655449	0.655449
BCL11A	chr2_60495432_A_T	chr2	60495432	A	T	ATAGAGCC	TTAGAGCC				-0.04	0.146954	0.832817	-0.832817
BCL11A	chr2_60495433_T_A	chr2	60495433	T	A	TAGAGCCA	AAGAGCCA				-0.03	0.534835	0.271781	-0.271781
BCL11A	chr2_60495433_T_C	chr2	60495433	T	C	TAGAGCCA	CAGAGCCA				-0.03	0.283512	0.547428	-0.547428
BCL11A	chr2_60495433_T_G	chr2	60495433	T	G	TAGAGCCA	GAGAGCCA				0.02	0.870715	0.060124	0.060124
BCL11A	chr2_60495434_A_C	chr2	60495434	A	C	AGAGCCAG	CGAGCCAG				-0.05	0.703701	0.152612	-0.152612
BCL11A	chr2_60495434_A_G	chr2	60495434	A	G	AGAGCCAG	GGAGCCAG				0.01	0.780928	0.107389	0.107389
BCL11A	chr2_60495434_A_T	chr2	60495434	A	T	TAGAGCCA	TTGAGCCA				0.06	0.142735	0.845469	0.845469
BCL11A	chr2_60495435_G_A	chr2	60495435	G	A	GAGCCAGC	AAGCCAGC				-0.04	0.333828	0.476477	-0.476477
BCL11A	chr2_60495435_G_C	chr2	60495435	G	C	GAGCCAGC	CAGCCAGC				-0.38	0.0175296	1.75623	-1.75623
BCL11A	chr2_60495435_G_T	chr2	60495435	G	T	GAGCCAGC	TAGCCAGC				0	0.915078	0.0385418	0.0385418
BCL11A	chr2_60495436_A_C	chr2	60495436	A	C	AGCCAGCC	CGCCAGCC				0.05	0.533925	0.27252	0.27252
BCL11A	chr2_60495436_A_G	chr2	60495436	A	G	AGCCAGCC	GGCCAGCC				0.01	0.659773	0.180605	0.180605
BCL11A	chr2_60495436_A_T	chr2	60495436	A	T	AGCCAGCC	TGCCAGCC				0.02	0.589076	0.229828	0.229828
BCL11A	chr2_60495437_G_A	chr2	60495437	G	A	GCCAGCCC	ACCAGCCC				-0.04	0.104666	0.980193	-0.980193
BCL11A	chr2_60495437_G_C	chr2	60495437	G	C	GCCAGCCC	CCCAGCCC				0.09	0.439971	0.356576	0.356576
BCL11A	chr2_60495437_G_T	chr2	60495437	G	T	GCCAGCCC	TCCAGCCC				0.01	0.889265	0.0509687	0.0509687
BCL11A	chr2_60495438_C_A	chr2	60495438	C	A	CCAGCCCT	ACAGCCCT				0.03	0.604738	0.218433	0.218433
BCL11A	chr2_60495438_C_G	chr2	60495438	C	G	CCAGCCCT	GCAGCCCT				-0.04	0.420363	0.376376	-0.376376
BCL11A	chr2_60495438_C_T	chr2	60495438	C	T	CCAGCCCT	TCAGCCCT				-0.01	0.623033	0.205489	-0.205489
BCL11A	chr2_60495439_C_A	chr2	60495439	C	A	CAGCCCTG	AAGCCCTG				-0.03	0.718792	0.143397	-0.143397
BCL11A	chr2_60495439_C_G	chr2	60495439	C	G	CAGCCCTG	GAGCCCTG				-0.05	0.605336	0.218004	-0.218004
BCL11A	chr2_60495439_C_T	chr2	60495439	C	T	CAGCCCTG	TAGCCCTG				-0.04	0.22695	0.644069	-0.644069
BCL11A	chr2_60495440_A_C	chr2	60495440	A	C	AGCCCTGT	CGCCCTGT				-0.07	0.264541	0.577507	-0.577507
BCL11A	chr2_60495440_A_G	chr2	60495440	A	G	AGCCCTGT	GGCCCTGT				-0.01	0.845303	0.0729877	-0.0729877
BCL11A	chr2_60495440_A_T	chr2	60495440	A	T	AGCCCTGT	TGCCCTGT				0.01	0.81494	0.0888742	0.0888742
BCL11A	chr2_60495441_G_A	chr2	60495441	G	A	GCCCTGTA	ACCCTGTA				0	0.91079	0.0405818	0.0405818
BCL11A	chr2_60495441_G_C	chr2	60495441	G	C	GCCCTGTA	CCCCTGTA				0.01	0.908818	0.041523	0.041523
BCL11A	chr2_60495441_G_T	chr2	60495441	G	T	GCCCTGTA	TCCCTGTA				-0.01	0.827885	0.0820301	-0.0820301
BCL11A	chr2_60495442_C_A	chr2	60495442	C	A	CCCTGTAT	ACCTGTAT				-0.04	0.537532	0.269596	-0.269596
BCL11A	chr2_60495442_C_G	chr2	60495442	C	G	CCCTGTAT	GCCTGTAT				0.08	0.115519	0.937346	0.937346
BCL11A	chr2_60495442_C_T	chr2	60495442	C	T	CCCTGTAT	TCCTGTAT				-0.04	0.0903931	1.04386	-1.04386
BCL11A	chr2_60495443_C_A	chr2	60495443	C	A	CCTGTATC	ACTGTATC				0	0.989233	0.00470136	0.00470136
BCL11A	chr2_60495443_C_G	chr2	60495443	C	G	CCTGTATC	GCTGTATC				-0.03	0.815538	0.0885559	-0.0885559
BCL11A	chr2_60495443_C_T	chr2	60495443	C	T	CCTGTATC	TCTGTATC				0.04	0.265288	0.576282	0.576282
BCL11A	chr2_60495444_C_A	chr2	60495444	C	A	CTGTATCG	ATGTATCG				-0.01	0.723614	0.140493	-0.140493
BCL11A	chr2_60495444_C_G	chr2	60495444	C	G	CTGTATCG	GTGTATCG				-0.07	0.690984	0.160532	-0.160532
BCL11A	chr2_60495444_C_T	chr2	60495444	C	T	CTGTATCG	TTGTATCG				0.03	0.491899	0.308124	0.308124
BCL11A	chr2_60495445_T_A	chr2	60495445	T	A	TGTATCGC	AGTATCGC				0.01	0.829594	0.0811342	0.0811342
BCL11A	chr2_60495445_T_C	chr2	60495445	T	C	TGTATCGC	CGTATCGC				0	0.919098	0.0366381	0.0366381
BCL11A	chr2_60495445_T_G	chr2	60495445	T	G	TGTATCGC	GGTATCGC				0.07	0.325938	0.486865	0.486865
BCL11A	chr2_60495446_G_A	chr2	60495446	G	A	GTATCGCT	ATATCGCT				0	0.947992	0.0231956	0.0231956
BCL11A	chr2_60495446_G_C	chr2	60495446	G	C	GTATCGCT	CTATCGCT				0.02	0.729737	0.136834	0.136834
BCL11A	chr2_60495446_G_T	chr2	60495446	G	T	GTATCGCT	TTATCGCT				0.03	0.765723	0.115928	0.115928
BCL11A	chr2_60495447_T_A	chr2	60495447	T	A	TATCGCTT	AATCGCTT				0.02	0.678648	0.168356	0.168356
BCL11A	chr2_60495447_T_C	chr2	60495447	T	C	TATCGCTT	CATCGCTT				-0.06	0.00593733	2.22641	-2.22641
BCL11A	chr2_60495447_T_G	chr2	60495447	T	G	TATCGCTT	GATCGCTT				-0.17	0.193368	0.713614	-0.713614
BCL11A	chr2_60495448_A_C	chr2	60495448	A	C	ATCGCTTT	CTCGCTTT				0.02	0.86422	0.0633755	0.0633755
BCL11A	chr2_60495448_A_G	chr2	60495448	A	G	ATCGCTTT	GTCGCTTT				0.02	0.535626	0.271139	0.271139
BCL11A	chr2_60495448_A_T	chr2	60495448	A	T	ATCGCTTT	TTCGCTTT				0.09	0.00328925	2.4829	2.4829
BCL11A	chr2_60495449_T_A	chr2	60495449	T	A	TCGCTTTT	ACGCTTTT				-0.02	0.687746	0.162572	-0.162572
BCL11A	chr2_60495449_T_C	chr2	60495449	T	C	TCGCTTTT	CCGCTTTT				-0.03	0.175493	0.75574	-0.75574
BCL11A	chr2_60495449_T_G	chr2	60495449	T	G	TCGCTTTT	GCGCTTTT				-0.12	0.221432	0.65476	-0.65476
BCL11A	chr2_60495450_C_A	chr2	60495450	C	A	CGCTTTTC	AGCTTTTC				-0.07	0.207844	0.682262	-0.682262
BCL11A	chr2_60495450_C_G	chr2	60495450	C	G	CGCTTTTC	GGCTTTTC				0.03	0.795518	0.0993501	0.0993501
BCL11A	chr2_60495450_C_T	chr2	60495450	C	T	CGCTTTTC	TGCTTTTC				-0.04	0.16049	0.794552	-0.794552
BCL11A	chr2_60495451_G_A	chr2	60495451	G	A	TGTATCGC	TGTATCAC				-0.06	0.010274	1.98826	-1.98826
BCL11A	chr2_60495451_G_C	chr2	60495451	G	C	GCTTTTCA	CCTTTTCA				-0.06	0.441152	0.355412	-0.355412
BCL11A	chr2_60495451_G_T	chr2	60495451	G	T	GCTTTTCA	TCTTTTCA				-0.07	0.203541	0.691349	-0.691349
BCL11A	chr2_60495452_C_A	chr2	60495452	C	A	CTTTTCAG	ATTTTCAG				-0.07	0.150971	0.821105	-0.821105
BCL11A	chr2_60495452_C_G	chr2	60495452	C	G	CTTTTCAG	GTTTTCAG				0.09	0.292196	0.534325	0.534325
BCL11A	chr2_60495452_C_T	chr2	60495452	C	T	CTTTTCAG	TTTTTCAG				0	0.92976	0.0316293	0.0316293
BCL11A	chr2_60495453_T_A	chr2	60495453	T	A	TTTTCAGC	ATTTCAGC				-0.05	0.118178	0.927465	-0.927465
BCL11A	chr2_60495453_T_C	chr2	60495453	T	C	TTTTCAGC	CTTTCAGC				0.03	0.0144782	1.83929	1.83929
BCL11A	chr2_60495453_T_G	chr2	60495453	T	G	TTTTCAGC	GTTTCAGC				-0.03	0.621039	0.206881	-0.206881
BCL11A	chr2_60495454_T_A	chr2	60495454	T	A	TTTCAGCC	ATTCAGCC				0.02	0.55204	0.258029	0.258029
BCL11A	chr2_60495454_T_C	chr2	60495454	T	C	TTTCAGCC	CTTCAGCC				0.01	0.807888	0.0926491	0.0926491
BCL11A	chr2_60495454_T_G	chr2	60495454	T	G	TTTCAGCC	GTTCAGCC				0.08	0.129365	0.888182	0.888182
BCL11A	chr2_60495455_T_A	chr2	60495455	T	A	TTCAGCCA	ATCAGCCA				0.08	0.00453585	2.34334	2.34334
BCL11A	chr2_60495455_T_C	chr2	60495455	T	C	TTCAGCCA	CTCAGCCA				0.02	0.340647	0.467695	0.467695
BCL11A	chr2_60495455_T_G	chr2	60495455	T	G	TTCAGCCA	GTCAGCCA				0.05	0.497108	0.30355	0.30355
BCL11A	chr2_60495456_T_A	chr2	60495456	T	A	TCAGCCAT	ACAGCCAT				-0.03	0.43277	0.363743	-0.363743
BCL11A	chr2_60495456_T_C	chr2	60495456	T	C	TCAGCCAT	CCAGCCAT				-0.02	0.453612	0.343315	-0.343315
BCL11A	chr2_60495456_T_G	chr2	60495456	T	G	TCAGCCAT	GCAGCCAT				0.03	0.82036	0.0859955	0.0859955
BCL11A	chr2_60495457_C_A	chr2	60495457	C	A	CAGCCATC	AAGCCATC				-0.01	0.912244	0.0398889	-0.0398889
BCL11A	chr2_60495457_C_G	chr2	60495457	C	G	TTCAGCCA	TTGAGCCA				0.02	0.867333	0.061814	0.061814
BCL11A	chr2_60495457_C_T	chr2	60495457	C	T	TTCAGCCA	TTTAGCCA				-0.03	0.504892	0.296802	-0.296802
BCL11A	chr2_60495458_A_C	chr2	60495458	A	C	AGCCATCT	CGCCATCT				0.1	0.0361413	1.442	1.442
BCL11A	chr2_60495458_A_G	chr2	60495458	A	G	AGCCATCT	GGCCATCT				0.02	0.322023	0.492113	0.492113
BCL11A	chr2_60495458_A_T	chr2	60495458	A	T	AGCCATCT	TGCCATCT				-0.03	0.341164	0.467037	-0.467037
BCL11A	chr2_60495459_G_A	chr2	60495459	G	A	GCCATCTC	ACCATCTC				-0.03	0.229734	0.638775	-0.638775
BCL11A	chr2_60495459_G_C	chr2	60495459	G	C	GCCATCTC	CCCATCTC				-0.1	0.150324	0.822972	-0.822972
BCL11A	chr2_60495459_G_T	chr2	60495459	G	T	GCCATCTC	TCCATCTC				-0.02	0.724079	0.140214	-0.140214
BCL11A	chr2_60495460_C_A	chr2	60495460	C	A	CCATCTCA	ACATCTCA				-0.01	0.904824	0.0434358	-0.0434358
BCL11A	chr2_60495460_C_G	chr2	60495460	C	G	CCATCTCA	GCATCTCA				-0.02	0.688754	0.161936	-0.161936
BCL11A	chr2_60495460_C_T	chr2	60495460	C	T	CCATCTCA	TCATCTCA				-0.02	0.330564	0.480745	-0.480745
BCL11A	chr2_60495461_C_A	chr2	60495461	C	A	CATCTCAC	AATCTCAC				-0.15	0.00816331	2.08813	-2.08813
BCL11A	chr2_60495461_C_G	chr2	60495461	C	G	CATCTCAC	GATCTCAC				-0.02	0.833485	0.0791023	-0.0791023
BCL11A	chr2_60495461_C_T	chr2	60495461	C	T	CATCTCAC	TATCTCAC				-0.01	0.837069	0.0772389	-0.0772389
BCL11A	chr2_60495462_A_C	chr2	60495462	A	C	ATCTCACT	CTCTCACT				0.04	0.737715	0.132111	0.132111
BCL11A	chr2_60495462_A_G	chr2	60495462	A	G	ATCTCACT	GTCTCACT				0.05	0.0131315	1.88169	1.88169
BCL11A	chr2_60495462_A_T	chr2	60495462	A	T	ATCTCACT	TTCTCACT				0.04	0.271813	0.565729	0.565729
BCL11A	chr2_60495463_T_A	chr2	60495463	T	A	TCTCACTA	ACTCACTA				-0.06	0.11038	0.957109	-0.957109
BCL11A	chr2_60495463_T_C	chr2	60495463	T	C	TCTCACTA	CCTCACTA				-0.02	0.371509	0.430031	-0.430031
BCL11A	chr2_60495463_T_G	chr2	60495463	T	G	TCTCACTA	GCTCACTA				-0.11	0.291553	0.535282	-0.535282
BCL11A	chr2_60495464_C_A	chr2	60495464	C	A	CTCACTAC	ATCACTAC				-0.05	0.179505	0.745924	-0.745924
BCL11A	chr2_60495464_C_G	chr2	60495464	C	G	CTCACTAC	GTCACTAC				0.04	0.677862	0.168858	0.168858
BCL11A	chr2_60495464_C_T	chr2	60495464	C	T	CTCACTAC	TTCACTAC				0.01	0.750269	0.124783	0.124783
BCL11A	chr2_60495465_T_A	chr2	60495465	T	A	TCACTACA	ACACTACA				-0.03	0.230062	0.638154	-0.638154
BCL11A	chr2_60495465_T_C	chr2	60495465	T	C	TCACTACA	CCACTACA				0	0.886708	0.0522192	0.0522192
BCL11A	chr2_60495465_T_G	chr2	60495465	T	G	TCACTACA	GCACTACA				-0.01	0.933266	0.0299945	-0.0299945
BCL11A	chr2_60495466_C_A	chr2	60495466	C	A	CACTACAG	AACTACAG				0	0.982521	0.00765803	0.00765803
BCL11A	chr2_60495466_C_G	chr2	60495466	C	G	CACTACAG	GACTACAG				0.08	0.676941	0.169449	0.169449
BCL11A	chr2_60495466_C_T	chr2	60495466	C	T	CACTACAG	TACTACAG				0.14	5.91038e-05	4.22838	4.22838
BCL11A	chr2_60495467_A_C	chr2	60495467	A	C	ACTACAGA	CCTACAGA				-0.03	0.608073	0.216044	-0.216044
BCL11A	chr2_60495467_A_G	chr2	60495467	A	G	ACTACAGA	GCTACAGA				0.04	0.0899529	1.04598	1.04598
BCL11A	chr2_60495467_A_T	chr2	60495467	A	T	ACTACAGA	TCTACAGA				-0.01	0.852293	0.069411	-0.069411
BCL11A	chr2_60495468_C_A	chr2	60495468	C	A	CTACAGAT	ATACAGAT				0	0.966457	0.0148176	0.0148176
BCL11A	chr2_60495468_C_G	chr2	60495468	C	G	CTACAGAT	GTACAGAT				-0.03	0.617022	0.209699	-0.209699
BCL11A	chr2_60495468_C_T	chr2	60495468	C	T	CTACAGAT	TTACAGAT				0.01	0.70244	0.153391	0.153391
BCL11A	chr2_60495469_T_A	chr2	60495469	T	A	TACAGATA	AACAGATA				0.01	0.869417	0.0607717	0.0607717
BCL11A	chr2_60495469_T_C	chr2	60495469	T	C	TACAGATA	CACAGATA				0.06	0.0144491	1.84016	1.84016
BCL11A	chr2_60495469_T_G	chr2	60495469	T	G	TACAGATA	GACAGATA				0.08	0.37501	0.425957	0.425957
BCL11A	chr2_60495470_A_C	chr2	60495470	A	C	ACAGATAA	CCAGATAA				-0.04	0.702062	0.153625	-0.153625
BCL11A	chr2_60495470_A_G	chr2	60495470	A	G	ACAGATAA	GCAGATAA				-0.02	0.440472	0.356081	-0.356081
BCL11A	chr2_60495470_A_T	chr2	60495470	A	T	ACAGATAA	TCAGATAA				0.01	0.832432	0.0796513	0.0796513
BCL11A	chr2_60495471_C_A	chr2	60495471	C	A	CAGATAAC	AAGATAAC				-0.08	0.247156	0.607029	-0.607029
BCL11A	chr2_60495471_C_G	chr2	60495471	C	G	CAGATAAC	GAGATAAC				0.04	0.343026	0.464673	0.464673
BCL11A	chr2_60495471_C_T	chr2	60495471	C	T	CAGATAAC	TAGATAAC				0.01	0.749591	0.125176	0.125176
BCL11A	chr2_60495472_A_C	chr2	60495472	A	C	AGATAACT	CGATAACT				-0.04	0.391124	0.407685	-0.407685
BCL11A	chr2_60495472_A_G	chr2	60495472	A	G	AGATAACT	GGATAACT				-0.03	0.121984	0.913696	-0.913696
BCL11A	chr2_60495472_A_T	chr2	60495472	A	T	AGATAACT	TGATAACT				0	0.933159	0.0300442	0.0300442
BCL11A	chr2_60495473_G_A	chr2	60495473	G	A	GATAACTC	AATAACTC				0.01	0.802294	0.0956666	0.0956666
BCL11A	chr2_60495473_G_C	chr2	60495473	G	C	GATAACTC	CATAACTC				-0.03	0.843	0.0741726	-0.0741726
BCL11A	chr2_60495473_G_T	chr2	60495473	G	T	GATAACTC	TATAACTC				-0.03	0.357985	0.446135	-0.446135
BCL11A	chr2_60495474_A_C	chr2	60495474	A	C	ATAACTCC	CTAACTCC				0	0.972076	0.0122998	0.0122998
BCL11A	chr2_60495474_A_G	chr2	60495474	A	G	ATAACTCC	GTAACTCC				-0.12	5.91038e-05	4.22838	-4.22838
BCL11A	chr2_60495474_A_T	chr2	60495474	A	T	ATAACTCC	TTAACTCC				0.01	0.839259	0.0761042	0.0761042
BCL11A	chr2_60495475_T_A	chr2	60495475	T	A	TAACTCCC	AAACTCCC				-0.06	0.0534099	1.27238	-1.27238
BCL11A	chr2_60495475_T_C	chr2	60495475	T	C	TAACTCCC	CAACTCCC				-0.04	0.258957	0.586773	-0.586773
BCL11A	chr2_60495475_T_G	chr2	60495475	T	G	TAACTCCC	GAACTCCC				-0.09	0.506161	0.295711	-0.295711
BCL11A	chr2_60495476_A_C	chr2	60495476	A	C	AACTCCCA	CACTCCCA				-0.04	0.8116	0.0906579	-0.0906579
BCL11A	chr2_60495476_A_G	chr2	60495476	A	G	AACTCCCA	GACTCCCA				0	0.961133	0.0172163	0.0172163
BCL11A	chr2_60495476_A_T	chr2	60495476	A	T	AACTCCCA	TACTCCCA				0.01	0.896679	0.0473632	0.0473632
BCL11A	chr2_60495477_A_C	chr2	60495477	A	C	ACTCCCAA	CCTCCCAA				-0.08	0.169396	0.771097	-0.771097
BCL11A	chr2_60495477_A_G	chr2	60495477	A	G	ACTCCCAA	GCTCCCAA				0.02	0.310641	0.507741	0.507741
BCL11A	chr2_60495477_A_T	chr2	60495477	A	T	ACTCCCAA	TCTCCCAA				0.03	0.382583	0.417274	0.417274
BCL11A	chr2_60495478_C_A	chr2	60495478	C	A	CTCCCAAG	ATCCCAAG				-0.23	5.91038e-05	4.22838	-4.22838
BCL11A	chr2_60495478_C_G	chr2	60495478	C	G	CTCCCAAG	GTCCCAAG				-0.1	0.0286231	1.54328	-1.54328
BCL11A	chr2_60495478_C_T	chr2	60495478	C	T	CTCCCAAG	TTCCCAAG				-0.09	0.000377086	3.42356	-3.42356
BCL11A	chr2_60495479_T_A	chr2	60495479	T	A	TCCCAAGT	ACCCAAGT				0	0.96235	0.0166668	0.0166668
BCL11A	chr2_60495479_T_C	chr2	60495479	T	C	TCCCAAGT	CCCCAAGT				0.03	0.208813	0.680243	0.680243
BCL11A	chr2_60495479_T_G	chr2	60495479	T	G	TCCCAAGT	GCCCAAGT				-0.07	0.529891	0.275814	-0.275814
BCL11A	chr2_60495480_C_A	chr2	60495480	C	A	CCCAAGTC	ACCAAGTC				0.04	0.59012	0.22906	0.22906
BCL11A	chr2_60495480_C_G	chr2	60495480	C	G	CCCAAGTC	GCCAAGTC				0.02	0.904814	0.0434407	0.0434407
BCL11A	chr2_60495480_C_T	chr2	60495480	C	T	CCCAAGTC	TCCAAGTC				-0.01	0.768337	0.114448	-0.114448
BCL11A	chr2_60495481_C_A	chr2	60495481	C	A	CCAAGTCC	ACAAGTCC				0.06	0.0404612	1.39296	1.39296
BCL11A	chr2_60495481_C_G	chr2	60495481	C	G	CCAAGTCC	GCAAGTCC				-0.08	0.254583	0.59417	-0.59417
BCL11A	chr2_60495481_C_T	chr2	60495481	C	T	CCAAGTCC	TCAAGTCC				0.04	0.293185	0.532858	0.532858
BCL11A	chr2_60495482_C_A	chr2	60495482	C	A	CAAGTCCT	AAAGTCCT				-0.01	0.929901	0.0315633	-0.0315633
BCL11A	chr2_60495482_C_G	chr2	60495482	C	G	CAAGTCCT	GAAGTCCT				-0.06	0.448883	0.347867	-0.347867
BCL11A	chr2_60495482_C_T	chr2	60495482	C	T	CAAGTCCT	TAAGTCCT				-0.02	0.666703	0.176067	-0.176067
BCL11A	chr2_60495483_A_C	chr2	60495483	A	C	AAGTCCTG	CAGTCCTG				0.13	0.00545327	2.26334	2.26334
BCL11A	chr2_60495483_A_G	chr2	60495483	A	G	AAGTCCTG	GAGTCCTG				0.01	0.680154	0.167393	0.167393
BCL11A	chr2_60495483_A_T	chr2	60495483	A	T	AAGTCCTG	TAGTCCTG				0.06	0.0106698	1.97184	1.97184
BCL11A	chr2_60495484_A_C	chr2	60495484	A	C	AGTCCTGT	CGTCCTGT				0.32	5.91038e-05	4.22838	4.22838
BCL11A	chr2_60495484_A_G	chr2	60495484	A	G	AGTCCTGT	GGTCCTGT				0	0.963533	0.0161333	0.0161333
BCL11A	chr2_60495484_A_T	chr2	60495484	A	T	AGTCCTGT	TGTCCTGT				0.05	0.0432372	1.36414	1.36414
BCL11A	chr2_60495485_G_A	chr2	60495485	G	A	GTCCTGTC	ATCCTGTC				0.01	0.830182	0.0808266	0.0808266
BCL11A	chr2_60495485_G_C	chr2	60495485	G	C	GTCCTGTC	CTCCTGTC				-0.05	0.543886	0.264492	-0.264492
BCL11A	chr2_60495485_G_T	chr2	60495485	G	T	GTCCTGTC	TTCCTGTC				0.14	5.91038e-05	4.22838	4.22838
BCL11A	chr2_60495486_T_A	chr2	60495486	T	A	TCCTGTCT	ACCTGTCT				-0.06	0.0182808	1.73801	-1.73801
BCL11A	chr2_60495486_T_C	chr2	60495486	T	C	TCCTGTCT	CCCTGTCT				0.01	0.636884	0.19594	0.19594
BCL11A	chr2_60495486_T_G	chr2	60495486	T	G	TCCTGTCT	GCCTGTCT				0.16	0.00577463	2.23848	2.23848
BCL11A	chr2_60495487_C_A	chr2	60495487	C	A	CCTGTCTA	ACTGTCTA				-0.1	0.171877	0.764781	-0.764781
BCL11A	chr2_60495487_C_G	chr2	60495487	C	G	CCTGTCTA	GCTGTCTA				-0.11	0.354813	0.450001	-0.450001
BCL11A	chr2_60495487_C_T	chr2	60495487	C	T	CCTGTCTA	TCTGTCTA				-0.03	0.496543	0.304043	-0.304043
BCL11A	chr2_60495488_C_A	chr2	60495488	C	A	CTGTCTAG	ATGTCTAG				0	0.95395	0.0204746	0.0204746
BCL11A	chr2_60495488_C_G	chr2	60495488	C	G	CTGTCTAG	GTGTCTAG				-0.01	0.935197	0.0290968	-0.0290968
BCL11A	chr2_60495488_C_T	chr2	60495488	C	T	CTGTCTAG	TTGTCTAG				-0.02	0.649254	0.187585	-0.187585
BCL11A	chr2_60495489_T_A	chr2	60495489	T	A	TGTCTAGC	AGTCTAGC				0	0.989106	0.00475715	0.00475715
BCL11A	chr2_60495489_T_C	chr2	60495489	T	C	TGTCTAGC	CGTCTAGC				-0.01	0.838962	0.0762578	-0.0762578
BCL11A	chr2_60495489_T_G	chr2	60495489	T	G	TGTCTAGC	GGTCTAGC				0.01	0.876002	0.0574949	0.0574949
BCL11A	chr2_60495490_G_A	chr2	60495490	G	A	GTCTAGCT	ATCTAGCT				0	0.980599	0.00850863	0.00850863
BCL11A	chr2_60495490_G_C	chr2	60495490	G	C	GTCTAGCT	CTCTAGCT				0.01	0.94989	0.0223265	0.0223265
BCL11A	chr2_60495490_G_T	chr2	60495490	G	T	GTCTAGCT	TTCTAGCT				-0.01	0.930132	0.0314553	-0.0314553
BCL11A	chr2_60495491_T_A	chr2	60495491	T	A	TCTAGCTG	ACTAGCTG				0.07	0.0133156	1.87564	1.87564
BCL11A	chr2_60495491_T_C	chr2	60495491	T	C	TCTAGCTG	CCTAGCTG				0.02	0.440508	0.356046	0.356046
BCL11A	chr2_60495491_T_G	chr2	60495491	T	G	TCTAGCTG	GCTAGCTG				-0.06	0.433226	0.363285	-0.363285
BCL11A	chr2_60495492_C_A	chr2	60495492	C	A	CTAGCTGC	ATAGCTGC				-0.05	0.404681	0.392887	-0.392887
BCL11A	chr2_60495492_C_G	chr2	60495492	C	G	CTAGCTGC	GTAGCTGC				0.19	0.00249109	2.60361	2.60361
BCL11A	chr2_60495492_C_T	chr2	60495492	C	T	CTAGCTGC	TTAGCTGC				0.07	0.0277445	1.55682	1.55682
BCL11A	chr2_60495493_T_A	chr2	60495493	T	A	TAGCTGCC	AAGCTGCC				-0.03	0.434958	0.361553	-0.361553
BCL11A	chr2_60495493_T_C	chr2	60495493	T	C	TAGCTGCC	CAGCTGCC				0.01	0.786165	0.104486	0.104486
BCL11A	chr2_60495493_T_G	chr2	60495493	T	G	TAGCTGCC	GAGCTGCC				0.08	0.343928	0.463533	0.463533
BCL11A	chr2_60495494_A_C	chr2	60495494	A	C	AGCTGCCT	CGCTGCCT				0.06	0.621423	0.206613	0.206613
BCL11A	chr2_60495494_A_G	chr2	60495494	A	G	AGCTGCCT	GGCTGCCT				0.04	0.140863	0.851202	0.851202
BCL11A	chr2_60495494_A_T	chr2	60495494	A	T	AGCTGCCT	TGCTGCCT				0.03	0.567378	0.246128	0.246128
BCL11A	chr2_60495495_G_A	chr2	60495495	G	A	TGTCTAGC	TGTCTAAC				0.03	0.304056	0.517046	0.517046
BCL11A	chr2_60495495_G_C	chr2	60495495	G	C	GCTGCCTT	CCTGCCTT				-0.05	0.538331	0.26895	-0.26895
BCL11A	chr2_60495495_G_T	chr2	60495495	G	T	GCTGCCTT	TCTGCCTT				-0.03	0.466606	0.33105	-0.33105
BCL11A	chr2_60495496_C_A	chr2	60495496	C	A	CTGCCTTC	ATGCCTTC				-1.13	5.91038e-05	4.22838	-4.22838
BCL11A	chr2_60495496_C_G	chr2	60495496	C	G	CTGCCTTC	GTGCCTTC				-0.1	0.0352769	1.45251	-1.45251
BCL11A	chr2_60495496_C_T	chr2	60495496	C	T	CTGCCTTC	TTGCCTTC				-0.02	0.476435	0.321996	-0.321996
BCL11A	chr2_60495497_T_A	chr2	60495497	T	A	TGCCTTCC	AGCCTTCC				0.04	0.180536	0.743436	0.743436
BCL11A	chr2_60495497_T_C	chr2	60495497	T	C	TGCCTTCC	CGCCTTCC				0.02	0.348107	0.458288	0.458288
BCL11A	chr2_60495497_T_G	chr2	60495497	T	G	TGCCTTCC	GGCCTTCC				0.04	0.641533	0.192781	0.192781
BCL11A	chr2_60495498_G_A	chr2	60495498	G	A	GCCTTCCT	ACCTTCCT				-0.1	5.91038e-05	4.22838	-4.22838
BCL11A	chr2_60495498_G_C	chr2	60495498	G	C	GCCTTCCT	CCCTTCCT				0.04	0.72046	0.14239	0.14239
BCL11A	chr2_60495498_G_T	chr2	60495498	G	T	GCCTTCCT	TCCTTCCT				-0.14	0.119381	0.923064	-0.923064
BCL11A	chr2_60495499_C_A	chr2	60495499	C	A	CCTTCCTT	ACTTCCTT				0.12	0.0052948	2.27615	2.27615
BCL11A	chr2_60495499_C_G	chr2	60495499	C	G	CCTTCCTT	GCTTCCTT				-0.05	0.506175	0.295699	-0.295699
BCL11A	chr2_60495499_C_T	chr2	60495499	C	T	CCTTCCTT	TCTTCCTT				-0.02	0.61046	0.214342	-0.214342
BCL11A	chr2_60495500_C_A	chr2	60495500	C	A	CTTCCTTA	ATTCCTTA				-0.04	0.392354	0.406322	-0.406322
BCL11A	chr2_60495500_C_G	chr2	60495500	C	G	CTTCCTTA	GTTCCTTA				0.12	0.296622	0.527797	0.527797
BCL11A	chr2_60495500_C_T	chr2	60495500	C	T	CTTCCTTA	TTTCCTTA				-0.01	0.877971	0.05652	-0.05652
BCL11A	chr2_60495501_T_A	chr2	60495501	T	A	TTCCTTAT	ATCCTTAT				-0.06	0.0165687	1.78071	-1.78071
BCL11A	chr2_60495501_T_C	chr2	60495501	T	C	TTCCTTAT	CTCCTTAT				-0.01	0.73721	0.132409	-0.132409
BCL11A	chr2_60495501_T_G	chr2	60495501	T	G	TTCCTTAT	GTCCTTAT				0.06	0.278534	0.555123	0.555123
BCL11A	chr2_60495502_T_A	chr2	60495502	T	A	TCCTTATC	ACCTTATC				-0.08	0.00690483	2.16085	-2.16085
BCL11A	chr2_60495502_T_C	chr2	60495502	T	C	TCCTTATC	CCCTTATC				0.02	0.484972	0.314283	0.314283
BCL11A	chr2_60495502_T_G	chr2	60495502	T	G	TCCTTATC	GCCTTATC				0.05	0.564087	0.248654	0.248654
BCL11A	chr2_60495503_C_A	chr2	60495503	C	A	CCTTATCA	ACTTATCA				-0.03	0.7462	0.127145	-0.127145
BCL11A	chr2_60495503_C_G	chr2	60495503	C	G	CCTTATCA	GCTTATCA				-0.06	0.56154	0.250619	-0.250619
BCL11A	chr2_60495503_C_T	chr2	60495503	C	T	CCTTATCA	TCTTATCA				0	0.960408	0.0175443	0.0175443
BCL11A	chr2_60495504_C_A	chr2	60495504	C	A	CTTATCAC	ATTATCAC				-0.04	0.439053	0.357483	-0.357483
BCL11A	chr2_60495504_C_G	chr2	60495504	C	G	CTTATCAC	GTTATCAC				0.01	0.947715	0.0233224	0.0233224
BCL11A	chr2_60495504_C_T	chr2	60495504	C	T	CTTATCAC	TTTATCAC				-0.06	0.10181	0.99221	-0.99221
BCL11A	chr2_60495505_T_A	chr2	60495505	T	A	TTATCACA	ATATCACA				-0.03	0.35308	0.452127	-0.452127
BCL11A	chr2_60495505_T_C	chr2	60495505	T	C	TTATCACA	CTATCACA				-0.08	0.00022218	3.6533	-3.6533
BCL11A	chr2_60495505_T_G	chr2	60495505	T	G	TTATCACA	GTATCACA				0.01	0.934274	0.0295259	0.0295259
BCL11A	chr2_60495506_T_A	chr2	60495506	T	A	TTCCTTAT	TTCCTAAT				-0.12	0.0148211	1.82912	-1.82912
BCL11A	chr2_60495506_T_C	chr2	60495506	T	C	TTCCTTAT	TTCCTCAT				-0.08	0.00032593	3.48688	-3.48688
BCL11A	chr2_60495506_T_G	chr2	60495506	T	G	TATCACAG	GATCACAG				0.07	0.536949	0.270067	0.270067
BCL11A	chr2_60495507_A_C	chr2	60495507	A	C	ATCACAGG	CTCACAGG				-0.09	0.383019	0.41678	-0.41678
BCL11A	chr2_60495507_A_G	chr2	60495507	A	G	ATCACAGG	GTCACAGG				-0.08	0.00337371	2.47189	-2.47189
BCL11A	chr2_60495507_A_T	chr2	60495507	A	T	ATCACAGG	TTCACAGG				0	0.960693	0.0174155	0.0174155
BCL11A	chr2_60495508_T_A	chr2	60495508	T	A	TCACAGGA	ACACAGGA				-0.08	0.000168691	3.77291	-3.77291
BCL11A	chr2_60495508_T_C	chr2	60495508	T	C	TCACAGGA	CCACAGGA				-0.04	0.0451058	1.34577	-1.34577
BCL11A	chr2_60495508_T_G	chr2	60495508	T	G	TCACAGGA	GCACAGGA				-0.22	0.0149956	1.82404	-1.82404
BCL11A	chr2_60495509_C_A	chr2	60495509	C	A	CACAGGAA	AACAGGAA				0.02	0.885632	0.0527468	0.0527468
BCL11A	chr2_60495509_C_G	chr2	60495509	C	G	CACAGGAA	GACAGGAA				-0.1	0.2953	0.529737	-0.529737
BCL11A	chr2_60495509_C_T	chr2	60495509	C	T	CACAGGAA	TACAGGAA				0	0.957965	0.0186505	0.0186505
BCL11A	chr2_60495510_A_C	chr2	60495510	A	C	ACAGGAAT	CCAGGAAT				-0.01	0.923752	0.0344444	-0.0344444
BCL11A	chr2_60495510_A_G	chr2	60495510	A	G	ACAGGAAT	GCAGGAAT				0.01	0.624666	0.204352	0.204352
BCL11A	chr2_60495510_A_T	chr2	60495510	A	T	ACAGGAAT	TCAGGAAT				0.01	0.765238	0.116204	0.116204
BCL11A	chr2_60495511_C_A	chr2	60495511	C	A	CTTATCAC	CTTATCAA				0.04	0.636884	0.19594	0.19594
BCL11A	chr2_60495511_C_G	chr2	60495511	C	G	CAGGAATA	GAGGAATA				0.06	0.240143	0.619529	0.619529
BCL11A	chr2_60495511_C_T	chr2	60495511	C	T	CAGGAATA	TAGGAATA				0	0.997398	0.0011316	0.0011316
BCL11A	chr2_60495512_A_C	chr2	60495512	A	C	AGGAATAG	CGGAATAG				0.18	0.000627505	3.20238	3.20238
BCL11A	chr2_60495512_A_G	chr2	60495512	A	G	AGGAATAG	GGGAATAG				0.01	0.77856	0.108708	0.108708
BCL11A	chr2_60495512_A_T	chr2	60495512	A	T	AGGAATAG	TGGAATAG				0.09	0.00147075	2.83246	2.83246
BCL11A	chr2_60495513_G_A	chr2	60495513	G	A	GGAATAGC	AGAATAGC				0.01	0.777567	0.109262	0.109262
BCL11A	chr2_60495513_G_C	chr2	60495513	G	C	GGAATAGC	CGAATAGC				0.15	0.0710826	1.14824	1.14824
BCL11A	chr2_60495513_G_T	chr2	60495513	G	T	GGAATAGC	TGAATAGC				0.01	0.659388	0.180859	0.180859
BCL11A	chr2_60495514_G_A	chr2	60495514	G	A	GAATAGCA	AAATAGCA				0.05	0.126002	0.899624	0.899624
BCL11A	chr2_60495514_G_C	chr2	60495514	G	C	GAATAGCA	CAATAGCA				0.02	0.92668	0.0330702	0.0330702
BCL11A	chr2_60495514_G_T	chr2	60495514	G	T	GAATAGCA	TAATAGCA				0.01	0.841706	0.0748396	0.0748396
BCL11A	chr2_60495515_A_C	chr2	60495515	A	C	AATAGCAC	CATAGCAC				0.08	0.448638	0.348104	0.348104
BCL11A	chr2_60495515_A_G	chr2	60495515	A	G	AATAGCAC	GATAGCAC				0	0.971235	0.0126755	0.0126755
BCL11A	chr2_60495515_A_T	chr2	60495515	A	T	AATAGCAC	TATAGCAC				-0.14	5.91038e-05	4.22838	-4.22838
BCL11A	chr2_60495516_A_C	chr2	60495516	A	C	ATAGCACC	CTAGCACC				0.02	0.789975	0.102387	0.102387
BCL11A	chr2_60495516_A_G	chr2	60495516	A	G	ATAGCACC	GTAGCACC				-0.01	0.592751	0.227128	-0.227128
BCL11A	chr2_60495516_A_T	chr2	60495516	A	T	ATAGCACC	TTAGCACC				0.02	0.699964	0.154925	0.154925
BCL11A	chr2_60495517_T_A	chr2	60495517	T	A	TAGCACCC	AAGCACCC				0.17	5.91038e-05	4.22838	4.22838
BCL11A	chr2_60495517_T_C	chr2	60495517	T	C	TAGCACCC	CAGCACCC				0.03	0.313601	0.503622	0.503622
BCL11A	chr2_60495517_T_G	chr2	60495517	T	G	TAGCACCC	GAGCACCC				0.15	0.345161	0.461978	0.461978
BCL11A	chr2_60495518_A_C	chr2	60495518	A	C	AGCACCCA	CGCACCCA				-0.11	0.21989	0.657795	-0.657795
BCL11A	chr2_60495518_A_G	chr2	60495518	A	G	AGCACCCA	GGCACCCA				-0.04	0.137357	0.86215	-0.86215
BCL11A	chr2_60495518_A_T	chr2	60495518	A	T	AGCACCCA	TGCACCCA				-0.01	0.824191	0.0839722	-0.0839722
BCL11A	chr2_60495519_G_A	chr2	60495519	G	A	GCACCCAA	ACACCCAA				0.03	0.339582	0.469055	0.469055
BCL11A	chr2_60495519_G_C	chr2	60495519	G	C	GCACCCAA	CCACCCAA				-0.02	0.889526	0.0508413	-0.0508413
BCL11A	chr2_60495519_G_T	chr2	60495519	G	T	GCACCCAA	TCACCCAA				0.02	0.60437	0.218697	0.218697
BCL11A	chr2_60495520_C_A	chr2	60495520	C	A	CACCCAAG	AACCCAAG				0.32	0.0332134	1.47869	1.47869
BCL11A	chr2_60495520_C_G	chr2	60495520	C	G	CACCCAAG	GACCCAAG				0.14	5.91038e-05	4.22838	4.22838
BCL11A	chr2_60495520_C_T	chr2	60495520	C	T	CACCCAAG	TACCCAAG				0.13	5.91038e-05	4.22838	4.22838
BCL11A	chr2_60495521_A_C	chr2	60495521	A	C	ACCCAAGG	CCCCAAGG				-0.05	0.0191236	1.71843	-1.71843
BCL11A	chr2_60495521_A_G	chr2	60495521	A	G	ACCCAAGG	GCCCAAGG				0.1	0.00533438	2.27292	2.27292
BCL11A	chr2_60495521_A_T	chr2	60495521	A	T	ACCCAAGG	TCCCAAGG				0.13	0.0503199	1.29826	1.29826
BCL11A	chr2_60495522_C_A	chr2	60495522	C	A	CCCAAGGT	ACCAAGGT				-0.03	0.697125	0.156689	-0.156689
BCL11A	chr2_60495522_C_G	chr2	60495522	C	G	CCCAAGGT	GCCAAGGT				0.05	0.330701	0.480565	0.480565
BCL11A	chr2_60495522_C_T	chr2	60495522	C	T	CCCAAGGT	TCCAAGGT				-0.11	5.91038e-05	4.22838	-4.22838
BCL11A	chr2_60495523_C_A	chr2	60495523	C	A	CCAAGGTC	ACAAGGTC				0.1	0.000114759	3.94021	3.94021
BCL11A	chr2_60495523_C_G	chr2	60495523	C	G	CCAAGGTC	GCAAGGTC				0.25	5.91038e-05	4.22838	4.22838
BCL11A	chr2_60495523_C_T	chr2	60495523	C	T	CCAAGGTC	TCAAGGTC				0.06	0.0183794	1.73567	1.73567
BCL11A	chr2_60495524_C_A	chr2	60495524	C	A	CAAGGTCC	AAAGGTCC				-0.09	0.241662	0.616791	-0.616791
BCL11A	chr2_60495524_C_G	chr2	60495524	C	G	CAAGGTCC	GAAGGTCC				0	0.963949	0.0159457	0.0159457
BCL11A	chr2_60495524_C_T	chr2	60495524	C	T	CAAGGTCC	TAAGGTCC				-0.05	0.166345	0.778989	-0.778989
BCL11A	chr2_60495525_A_C	chr2	60495525	A	C	AAGGTCCA	CAGGTCCA				0.03	0.788827	0.103018	0.103018
BCL11A	chr2_60495525_A_G	chr2	60495525	A	G	AAGGTCCA	GAGGTCCA				0.05	0.184182	0.734753	0.734753
BCL11A	chr2_60495525_A_T	chr2	60495525	A	T	AAGGTCCA	TAGGTCCA				0.05	0.49064	0.309237	0.309237
BCL11A	chr2_60495526_A_C	chr2	60495526	A	C	AGGTCCAT	CGGTCCAT				-0.05	0.546855	0.262128	-0.262128
BCL11A	chr2_60495526_A_G	chr2	60495526	A	G	AGGTCCAT	GGGTCCAT				-0.06	0.284317	0.546198	-0.546198
BCL11A	chr2_60495526_A_T	chr2	60495526	A	T	AGGTCCAT	TGGTCCAT				0.02	0.790816	0.101924	0.101924
BCL11A	chr2_60495527_G_A	chr2	60495527	G	A	GGTCCATC	AGTCCATC				0.02	0.631608	0.199553	0.199553
BCL11A	chr2_60495527_G_C	chr2	60495527	G	C	GGTCCATC	CGTCCATC				-0.2	0.463166	0.334264	-0.334264
BCL11A	chr2_60495527_G_T	chr2	60495527	G	T	GGTCCATC	TGTCCATC				-0.01	0.81306	0.0898776	-0.0898776
BCL11A	chr2_60495528_G_A	chr2	60495528	G	A	GTCCATCA	ATCCATCA				-0.01	0.8707	0.0601312	-0.0601312
BCL11A	chr2_60495528_G_C	chr2	60495528	G	C	GTCCATCA	CTCCATCA				-0.14	0.0787622	1.10368	-1.10368
BCL11A	chr2_60495528_G_T	chr2	60495528	G	T	GTCCATCA	TTCCATCA				0.08	0.286051	0.543556	0.543556
BCL11A	chr2_60495529_T_A	chr2	60495529	T	A	TCCATCAG	ACCATCAG				0	0.958424	0.0184425	0.0184425
BCL11A	chr2_60495529_T_C	chr2	60495529	T	C	TCCATCAG	CCCATCAG				0.05	0.534016	0.272446	0.272446
BCL11A	chr2_60495529_T_G	chr2	60495529	T	G	TCCATCAG	GCCATCAG				0.11	0.333178	0.477324	0.477324
BCL11A	chr2_60495530_C_A	chr2	60495530	C	A	CCATCAGT	ACATCAGT				-0.06	0.292747	0.533508	-0.533508
BCL11A	chr2_60495530_C_G	chr2	60495530	C	G	TCCATCAG	TGCATCAG				-0.12	0.221034	0.655541	-0.655541
BCL11A	chr2_60495530_C_T	chr2	60495530	C	T	TCCATCAG	TTCATCAG				-0.01	0.85891	0.0660525	-0.0660525
BCL11A	chr2_60495531_C_A	chr2	60495531	C	A	CATCAGTA	AATCAGTA				0.09	0.242416	0.615439	0.615439
BCL11A	chr2_60495531_C_G	chr2	60495531	C	G	CATCAGTA	GATCAGTA				0.22	0.0369528	1.43235	1.43235
BCL11A	chr2_60495531_C_T	chr2	60495531	C	T	CATCAGTA	TATCAGTA				0.11	0.00378938	2.42143	2.42143
BCL11A	chr2_60495532_A_C	chr2	60495532	A	C	ATCAGTAC	CTCAGTAC				0.12	0.417426	0.379421	0.379421
BCL11A	chr2_60495532_A_G	chr2	60495532	A	G	ATCAGTAC	GTCAGTAC				0.01	0.844183	0.0735635	0.0735635
BCL11A	chr2_60495532_A_T	chr2	60495532	A	T	ATCAGTAC	TTCAGTAC				0.1	0.116499	0.933676	0.933676
BCL11A	chr2_60495533_T_A	chr2	60495533	T	A	TCAGTACC	ACAGTACC				0.04	0.299577	0.523492	0.523492
BCL11A	chr2_60495533_T_C	chr2	60495533	T	C	TCAGTACC	CCAGTACC				0.02	0.790548	0.102072	0.102072
BCL11A	chr2_60495533_T_G	chr2	60495533	T	G	TCAGTACC	GCAGTACC				0.13	0.236069	0.626962	0.626962
BCL11A	chr2_60495534_C_A	chr2	60495534	C	A	CAGTACCT	AAGTACCT				-0.03	0.623763	0.20498	-0.20498
BCL11A	chr2_60495534_C_G	chr2	60495534	C	G	CAGTACCT	GAGTACCT				-0.02	0.743124	0.128939	-0.128939
BCL11A	chr2_60495534_C_T	chr2	60495534	C	T	CAGTACCT	TAGTACCT				-0.01	0.894835	0.0482572	-0.0482572
BCL11A	chr2_60495535_A_C	chr2	60495535	A	C	AGTACCTC	CGTACCTC				-0.15	0.0516869	1.28662	-1.28662
BCL11A	chr2_60495535_A_G	chr2	60495535	A	G	AGTACCTC	GGTACCTC				0.02	0.615102	0.211053	0.211053
BCL11A	chr2_60495535_A_T	chr2	60495535	A	T	AGTACCTC	TGTACCTC				-0.04	0.476353	0.322071	-0.322071
BCL11A	chr2_60495536_G_A	chr2	60495536	G	A	GTACCTCA	ATACCTCA				-0.01	0.846127	0.0725642	-0.0725642
BCL11A	chr2_60495536_G_C	chr2	60495536	G	C	GTACCTCA	CTACCTCA				-0.25	5.91038e-05	4.22838	-4.22838
BCL11A	chr2_60495536_G_T	chr2	60495536	G	T	GTACCTCA	TTACCTCA				-0.05	0.15975	0.79656	-0.79656
BCL11A	chr2_60495537_T_A	chr2	60495537	T	A	TACCTCAG	AACCTCAG				-0.3	5.91038e-05	4.22838	-4.22838
BCL11A	chr2_60495537_T_C	chr2	60495537	T	C	TACCTCAG	CACCTCAG				-0.19	5.91038e-05	4.22838	-4.22838
BCL11A	chr2_60495537_T_G	chr2	60495537	T	G	TACCTCAG	GACCTCAG				-0.04	0.619726	0.207801	-0.207801
BCL11A	chr2_60495538_A_C	chr2	60495538	A	C	ACCTCAGA	CCCTCAGA				-0.12	0.305943	0.51436	-0.51436
BCL11A	chr2_60495538_A_G	chr2	60495538	A	G	TACCTCAG	TGCCTCAG				0.01	0.845048	0.0731185	0.0731185
BCL11A	chr2_60495538_A_T	chr2	60495538	A	T	TACCTCAG	TTCCTCAG				0.08	0.395561	0.402787	0.402787
BCL11A	chr2_60495539_C_A	chr2	60495539	C	A	CCTCAGAG	ACTCAGAG				0.1	0.00231478	2.63549	2.63549
BCL11A	chr2_60495539_C_G	chr2	60495539	C	G	CCTCAGAG	GCTCAGAG				0.09	0.0230869	1.63663	1.63663
BCL11A	chr2_60495539_C_T	chr2	60495539	C	T	CCTCAGAG	TCTCAGAG				0.04	0.0182489	1.73876	1.73876
IRF4	chr6_396143_G_A	chr6	396143	G	A	GGCGTGTC	AGCGTGTC				-0.09	0.0633934	1.19796	-1.19796
IRF4	chr6_396143_G_C	chr6	396143	G	C	GGCGTGTC	CGCGTGTC				-0.16	0.00358483	2.44553	-2.44553
IRF4	chr6_396143_G_T	chr6	396143	G	T	GGCGTGTC	TGCGTGTC				0.17	0.013777	1.86084	1.86084
IRF4	chr6_396144_G_A	chr6	396144	G	A	GCGTGTCC	ACGTGTCC				0.38	5.91038e-05	4.22838	4.22838
IRF4	chr6_396144_G_C	chr6	396144	G	C	GCGTGTCC	CCGTGTCC				-0.13	0.0125249	1.90222	-1.90222
IRF4	chr6_396144_G_T	chr6	396144	G	T	GCGTGTCC	TCGTGTCC				-0.01	0.930558	0.0312568	-0.0312568
IRF4	chr6_396145_C_A	chr6	396145	C	A	CGTGTCCG	AGTGTCCG				-0.12	0.0132423	1.87804	-1.87804
IRF4	chr6_396145_C_G	chr6	396145	C	G	CGTGTCCG	GGTGTCCG				0.08	0.427844	0.368715	0.368715
IRF4	chr6_396145_C_T	chr6	396145	C	T	CGTGTCCG	TGTGTCCG				-0.17	5.91038e-05	4.22838	-4.22838
IRF4	chr6_396146_G_A	chr6	396146	G	A	GTGTCCGC	ATGTCCGC				-0.01	0.777722	0.109175	-0.109175
IRF4	chr6_396146_G_C	chr6	396146	G	C	GTGTCCGC	CTGTCCGC				0.09	0.165619	0.78089	0.78089
IRF4	chr6_396146_G_T	chr6	396146	G	T	GTGTCCGC	TTGTCCGC				-0.08	0.307188	0.512596	-0.512596
IRF4	chr6_396147_T_A	chr6	396147	T	A	TGTCCGCC	AGTCCGCC				-0.22	0.00849546	2.07081	-2.07081
IRF4	chr6_396147_T_C	chr6	396147	T	C	TGTCCGCC	CGTCCGCC				-0.18	0.000114759	3.94021	-3.94021
IRF4	chr6_396147_T_G	chr6	396147	T	G	TGTCCGCC	GGTCCGCC				-0.05	0.818202	0.0871394	-0.0871394
IRF4	chr6_396148_G_A	chr6	396148	G	A	GTCCGCCT	ATCCGCCT				0.07	0.0561911	1.25033	1.25033
IRF4	chr6_396148_G_C	chr6	396148	G	C	GTCCGCCT	CTCCGCCT				0.02	0.753856	0.122711	0.122711
IRF4	chr6_396148_G_T	chr6	396148	G	T	GTCCGCCT	TTCCGCCT				0	0.98143	0.00814054	0.00814054
IRF4	chr6_396149_T_A	chr6	396149	T	A	TCCGCCTG	ACCGCCTG				0.4	5.91038e-05	4.22838	4.22838
IRF4	chr6_396149_T_C	chr6	396149	T	C	TCCGCCTG	CCCGCCTG				-0.13	0.0203504	1.69143	-1.69143
IRF4	chr6_396149_T_G	chr6	396149	T	G	TCCGCCTG	GCCGCCTG				0.01	0.97815	0.00959455	0.00959455
IRF4	chr6_396150_C_A	chr6	396150	C	A	CCGCCTGT	ACGCCTGT				0.09	0.553261	0.25707	0.25707
IRF4	chr6_396150_C_G	chr6	396150	C	G	CCGCCTGT	GCGCCTGT				-0.39	0.00831361	2.08021	-2.08021
IRF4	chr6_396150_C_T	chr6	396150	C	T	CCGCCTGT	TCGCCTGT				0.01	0.83449	0.0785787	0.0785787
IRF4	chr6_396151_C_A	chr6	396151	C	A	CGCCTGTT	AGCCTGTT				0.38	5.91038e-05	4.22838	4.22838
IRF4	chr6_396151_C_G	chr6	396151	C	G	CGCCTGTT	GGCCTGTT				0.11	0.488642	0.311009	0.311009
IRF4	chr6_396151_C_T	chr6	396151	C	T	CGCCTGTT	TGCCTGTT				0.18	5.91038e-05	4.22838	4.22838
IRF4	chr6_396152_G_A	chr6	396152	G	A	GCCTGTTG	ACCTGTTG				-1.01	5.91038e-05	4.22838	-4.22838
IRF4	chr6_396152_G_C	chr6	396152	G	C	GCCTGTTG	CCCTGTTG				0.19	0.000528429	3.27701	3.27701
IRF4	chr6_396152_G_T	chr6	396152	G	T	GCCTGTTG	TCCTGTTG				0.07	0.285355	0.544615	0.544615
IRF4	chr6_396153_C_A	chr6	396153	C	A	CCTGTTGG	ACTGTTGG				-0.04	0.673873	0.171422	-0.171422
IRF4	chr6_396153_C_G	chr6	396153	C	G	CCTGTTGG	GCTGTTGG				0.06	0.670184	0.173806	0.173806
IRF4	chr6_396153_C_T	chr6	396153	C	T	CCTGTTGG	TCTGTTGG				-0.05	0.141796	0.848335	-0.848335
IRF4	chr6_396154_C_A	chr6	396154	C	A	CTGTTGGA	ATGTTGGA				-0.27	5.91038e-05	4.22838	-4.22838
IRF4	chr6_396154_C_G	chr6	396154	C	G	CTGTTGGA	GTGTTGGA				-0.33	0.000577989	3.23808	-3.23808
IRF4	chr6_396154_C_T	chr6	396154	C	T	CTGTTGGA	TTGTTGGA				0.14	5.91038e-05	4.22838	4.22838
IRF4	chr6_396155_T_A	chr6	396155	T	A	TGTTGGAA	AGTTGGAA				0.03	0.672897	0.172051	0.172051
IRF4	chr6_396155_T_C	chr6	396155	T	C	TGTTGGAA	CGTTGGAA				0.04	0.456457	0.3406	0.3406
IRF4	chr6_396155_T_G	chr6	396155	T	G	TGTTGGAA	GGTTGGAA				-0.06	0.513488	0.289469	-0.289469
IRF4	chr6_396156_G_A	chr6	396156	G	A	GTTGGAAT	ATTGGAAT				0.07	0.0462475	1.33491	1.33491
IRF4	chr6_396156_G_C	chr6	396156	G	C	GTTGGAAT	CTTGGAAT				0.05	0.435971	0.360543	0.360543
IRF4	chr6_396156_G_T	chr6	396156	G	T	GTTGGAAT	TTTGGAAT				0.06	0.541809	0.266154	0.266154
IRF4	chr6_396157_T_A	chr6	396157	T	A	TTGGAATA	ATGGAATA				0	0.974929	0.0110272	0.0110272
IRF4	chr6_396157_T_C	chr6	396157	T	C	TTGGAATA	CTGGAATA				-0.03	0.623976	0.204832	-0.204832
IRF4	chr6_396157_T_G	chr6	396157	T	G	TTGGAATA	GTGGAATA				-0.03	0.764321	0.116724	-0.116724
IRF4	chr6_396158_T_A	chr6	396158	T	A	TGGAATAT	AGGAATAT				0.12	0.142887	0.845006	0.845006
IRF4	chr6_396158_T_C	chr6	396158	T	C	TGGAATAT	CGGAATAT				-0.02	0.7246	0.139902	-0.139902
IRF4	chr6_396158_T_G	chr6	396158	T	G	TGGAATAT	GGGAATAT				0.08	0.0541146	1.26669	1.26669
IRF4	chr6_396159_G_A	chr6	396159	G	A	GGAATATG	AGAATATG				0.11	0.00785565	2.10482	2.10482
IRF4	chr6_396159_G_C	chr6	396159	G	C	GGAATATG	CGAATATG				-0.02	0.869505	0.0607281	-0.0607281
IRF4	chr6_396159_G_T	chr6	396159	G	T	GGAATATG	TGAATATG				0.24	5.91038e-05	4.22838	4.22838
IRF4	chr6_396160_G_A	chr6	396160	G	A	GAATATGC	AAATATGC				0.26	5.91038e-05	4.22838	4.22838
IRF4	chr6_396160_G_C	chr6	396160	G	C	GAATATGC	CAATATGC				0.17	5.91038e-05	4.22838	4.22838
IRF4	chr6_396160_G_T	chr6	396160	G	T	GAATATGC	TAATATGC				0.15	0.000528429	3.27701	3.27701
IRF4	chr6_396161_A_C	chr6	396161	A	C	AATATGCT	CATATGCT				-0.39	5.91038e-05	4.22838	-4.22838
IRF4	chr6_396161_A_G	chr6	396161	A	G	AATATGCT	GATATGCT				-0.1	5.91038e-05	4.22838	-4.22838
IRF4	chr6_396161_A_T	chr6	396161	A	T	AATATGCT	TATATGCT				0.01	0.918789	0.0367841	0.0367841
IRF4	chr6_396162_A_C	chr6	396162	A	C	ATATGCTT	CTATGCTT				0.33	5.91038e-05	4.22838	4.22838
IRF4	chr6_396162_A_G	chr6	396162	A	G	ATATGCTT	GTATGCTT				0.02	0.590294	0.228932	0.228932
IRF4	chr6_396162_A_T	chr6	396162	A	T	ATATGCTT	TTATGCTT				0.05	0.100663	0.99713	0.99713
IRF4	chr6_396163_T_A	chr6	396163	T	A	TATGCTTC	AATGCTTC				0.19	5.91038e-05	4.22838	4.22838
IRF4	chr6_396163_T_C	chr6	396163	T	C	TATGCTTC	CATGCTTC				-0.11	0.00067647	3.16975	-3.16975
IRF4	chr6_396163_T_G	chr6	396163	T	G	TATGCTTC	GATGCTTC				-0.13	0.43184	0.364677	-0.364677
IRF4	chr6_396164_A_C	chr6	396164	A	C	ATGCTTCT	CTGCTTCT				0.09	0.553221	0.257101	0.257101
IRF4	chr6_396164_A_G	chr6	396164	A	G	ATGCTTCT	GTGCTTCT				0	0.973518	0.011656	0.011656
IRF4	chr6_396164_A_T	chr6	396164	A	T	ATGCTTCT	TTGCTTCT				0.31	5.91038e-05	4.22838	4.22838
IRF4	chr6_396165_T_A	chr6	396165	T	A	TGCTTCTC	AGCTTCTC				0.09	0.00399958	2.39799	2.39799
IRF4	chr6_396165_T_C	chr6	396165	T	C	TGCTTCTC	CGCTTCTC				-0.05	0.0782389	1.10658	-1.10658
IRF4	chr6_396165_T_G	chr6	396165	T	G	TGCTTCTC	GGCTTCTC				0.06	0.572728	0.242052	0.242052
IRF4	chr6_396166_G_A	chr6	396166	G	A	GCTTCTCA	ACTTCTCA				0.12	5.91038e-05	4.22838	4.22838
IRF4	chr6_396166_G_C	chr6	396166	G	C	GCTTCTCA	CCTTCTCA				0.11	0.127834	0.893353	0.893353
IRF4	chr6_396166_G_T	chr6	396166	G	T	GCTTCTCA	TCTTCTCA				0.19	0.0219764	1.65804	1.65804
IRF4	chr6_396167_C_A	chr6	396167	C	A	CTTCTCAG	ATTCTCAG				0.2	5.91038e-05	4.22838	4.22838
IRF4	chr6_396167_C_G	chr6	396167	C	G	CTTCTCAG	GTTCTCAG				0.09	0.189153	0.723187	0.723187
IRF4	chr6_396167_C_T	chr6	396167	C	T	CTTCTCAG	TTTCTCAG				0.1	5.91038e-05	4.22838	4.22838
IRF4	chr6_396168_T_A	chr6	396168	T	A	TTCTCAGG	ATCTCAGG				-0.03	0.596439	0.224434	-0.224434
IRF4	chr6_396168_T_C	chr6	396168	T	C	TTCTCAGG	CTCTCAGG				0.15	5.91038e-05	4.22838	4.22838
IRF4	chr6_396168_T_G	chr6	396168	T	G	TTCTCAGG	GTCTCAGG				0.08	0.291524	0.535326	0.535326
IRF4	chr6_396169_T_A	chr6	396169	T	A	TCTCAGGT	ACTCAGGT				0.12	0.000428063	3.36849	3.36849
IRF4	chr6_396169_T_C	chr6	396169	T	C	TCTCAGGT	CCTCAGGT				0.09	5.91038e-05	4.22838	4.22838
IRF4	chr6_396169_T_G	chr6	396169	T	G	TCTCAGGT	GCTCAGGT				0.11	0.21695	0.663641	0.663641
IRF4	chr6_396170_C_A	chr6	396170	C	A	CTCAGGTC	ATCAGGTC				0.31	5.91038e-05	4.22838	4.22838
IRF4	chr6_396170_C_G	chr6	396170	C	G	CTCAGGTC	GTCAGGTC				0.42	0.00178588	2.74815	2.74815
IRF4	chr6_396170_C_T	chr6	396170	C	T	CTCAGGTC	TTCAGGTC				-0.34	5.91038e-05	4.22838	-4.22838
IRF4	chr6_396171_T_A	chr6	396171	T	A	TGCTTCTC	TGCTTCAC				-0.08	0.0749813	1.12505	-1.12505
IRF4	chr6_396171_T_C	chr6	396171	T	C	TCAGGTCT	CCAGGTCT				0.12	5.91038e-05	4.22838	4.22838
IRF4	chr6_396171_T_G	chr6	396171	T	G	TCAGGTCT	GCAGGTCT				-0.3	0.000577989	3.23808	-3.23808
IRF4	chr6_396172_C_A	chr6	396172	C	A	CAGGTCTT	AAGGTCTT				0.07	0.471302	0.326701	0.326701
IRF4	chr6_396172_C_G	chr6	396172	C	G	CAGGTCTT	GAGGTCTT				0.25	0.254383	0.594512	0.594512
IRF4	chr6_396172_C_T	chr6	396172	C	T	CAGGTCTT	TAGGTCTT				0.2	5.91038e-05	4.22838	4.22838
IRF4	chr6_396173_A_C	chr6	396173	A	C	AGGTCTTC	CGGTCTTC				0.12	0.0862708	1.06414	1.06414
IRF4	chr6_396173_A_G	chr6	396173	A	G	AGGTCTTC	GGGTCTTC				0.04	0.185146	0.732485	0.732485
IRF4	chr6_396173_A_T	chr6	396173	A	T	AGGTCTTC	TGGTCTTC				0.15	5.91038e-05	4.22838	4.22838
IRF4	chr6_396174_G_A	chr6	396174	G	A	GGTCTTCT	AGTCTTCT				0.18	5.91038e-05	4.22838	4.22838
IRF4	chr6_396174_G_C	chr6	396174	G	C	GGTCTTCT	CGTCTTCT				0.13	0.0663139	1.1784	1.1784
IRF4	chr6_396174_G_T	chr6	396174	G	T	GGTCTTCT	TGTCTTCT				0.29	5.91038e-05	4.22838	4.22838
IRF4	chr6_396175_G_A	chr6	396175	G	A	GTCTTCTG	ATCTTCTG				0.16	5.91038e-05	4.22838	4.22838
IRF4	chr6_396175_G_C	chr6	396175	G	C	GTCTTCTG	CTCTTCTG				0.21	0.000114759	3.94021	3.94021
IRF4	chr6_396175_G_T	chr6	396175	G	T	GTCTTCTG	TTCTTCTG				0.17	0.0100514	1.99777	1.99777
IRF4	chr6_396176_T_A	chr6	396176	T	A	TCTTCTGG	ACTTCTGG				0.13	0.00151628	2.81922	2.81922
IRF4	chr6_396176_T_C	chr6	396176	T	C	TCTTCTGG	CCTTCTGG				0.26	5.91038e-05	4.22838	4.22838
IRF4	chr6_396176_T_G	chr6	396176	T	G	TCTTCTGG	GCTTCTGG				0.15	0.105727	0.975813	0.975813
IRF4	chr6_396177_C_A	chr6	396177	C	A	CTTCTGGG	ATTCTGGG				-0.63	5.91038e-05	4.22838	-4.22838
IRF4	chr6_396177_C_G	chr6	396177	C	G	CTTCTGGG	GTTCTGGG				-1.38	5.91038e-05	4.22838	-4.22838
IRF4	chr6_396177_C_T	chr6	396177	C	T	CTTCTGGG	TTTCTGGG				-0.12	0.00067647	3.16975	-3.16975
IRF4	chr6_396178_T_A	chr6	396178	T	A	TTCTGGGA	ATCTGGGA				0.51	5.91038e-05	4.22838	4.22838
IRF4	chr6_396178_T_C	chr6	396178	T	C	TTCTGGGA	CTCTGGGA				0.15	5.91038e-05	4.22838	4.22838
IRF4	chr6_396178_T_G	chr6	396178	T	G	TTCTGGGA	GTCTGGGA				0.26	5.91038e-05	4.22838	4.22838
IRF4	chr6_396179_T_A	chr6	396179	T	A	TCTGGGAA	ACTGGGAA				-0.08	0.114305	0.941933	-0.941933
IRF4	chr6_396179_T_C	chr6	396179	T	C	TCTGGGAA	CCTGGGAA				0.7	5.91038e-05	4.22838	4.22838
IRF4	chr6_396179_T_G	chr6	396179	T	G	TCTGGGAA	GCTGGGAA				0.03	0.817539	0.0874917	0.0874917
IRF4	chr6_396180_C_A	chr6	396180	C	A	CTGGGAAA	ATGGGAAA				0.26	5.91038e-05	4.22838	4.22838
IRF4	chr6_396180_C_G	chr6	396180	C	G	CTGGGAAA	GTGGGAAA				0.27	0.0332731	1.47791	1.47791
IRF4	chr6_396180_C_T	chr6	396180	C	T	CTGGGAAA	TTGGGAAA				0	0.955181	0.0199143	0.0199143
IRF4	chr6_396181_T_A	chr6	396181	T	A	TGGGAAAC	AGGGAAAC				-0.03	0.460036	0.337208	-0.337208
IRF4	chr6_396181_T_C	chr6	396181	T	C	TGGGAAAC	CGGGAAAC				-0.98	5.91038e-05	4.22838	-4.22838
IRF4	chr6_396181_T_G	chr6	396181	T	G	TGGGAAAC	GGGGAAAC				-0.33	5.91038e-05	4.22838	-4.22838
IRF4	chr6_396182_G_A	chr6	396182	G	A	GGGAAACA	AGGAAACA				-1.61	5.91038e-05	4.22838	-4.22838
IRF4	chr6_396182_G_C	chr6	396182	G	C	GGGAAACA	CGGAAACA				-0.08	0.463012	0.334408	-0.334408
IRF4	chr6_396182_G_T	chr6	396182	G	T	GGGAAACA	TGGAAACA				-0.23	0.0103451	1.98526	-1.98526
IRF4	chr6_396183_G_A	chr6	396183	G	A	CTGGGAAA	CTGAGAAA				0.2	5.91038e-05	4.22838	4.22838
IRF4	chr6_396183_G_C	chr6	396183	G	C	GGAAACAG	CGAAACAG				-0.08	0.486352	0.313049	-0.313049
IRF4	chr6_396183_G_T	chr6	396183	G	T	GGGAAACA	GTGAAACA				0.32	5.91038e-05	4.22838	4.22838
IRF4	chr6_396184_G_A	chr6	396184	G	A	GAAACAGA	AAAACAGA				0.02	0.750555	0.124618	0.124618
IRF4	chr6_396184_G_C	chr6	396184	G	C	GAAACAGA	CAAACAGA				0.14	0.237803	0.623782	0.623782
IRF4	chr6_396184_G_T	chr6	396184	G	T	GAAACAGA	TAAACAGA				0.24	5.91038e-05	4.22838	4.22838
IRF4	chr6_396185_A_C	chr6	396185	A	C	AAACAGAT	CAACAGAT				0.06	0.553469	0.256907	0.256907
IRF4	chr6_396185_A_G	chr6	396185	A	G	AAACAGAT	GAACAGAT				0.04	0.0881653	1.0547	1.0547
IRF4	chr6_396185_A_T	chr6	396185	A	T	TGGGAAAC	TGGGTAAC				0.11	0.000724453	3.13999	3.13999
IRF4	chr6_396186_A_C	chr6	396186	A	C	AACAGATG	CACAGATG				0.2	0.0347591	1.45893	1.45893
IRF4	chr6_396186_A_G	chr6	396186	A	G	AACAGATG	GACAGATG				0.03	0.210878	0.675969	0.675969
IRF4	chr6_396186_A_T	chr6	396186	A	T	AACAGATG	TACAGATG				-0.24	5.91038e-05	4.22838	-4.22838
IRF4	chr6_396187_A_C	chr6	396187	A	C	ACAGATGT	CCAGATGT				-0.12	0.00762225	2.11792	-2.11792
IRF4	chr6_396187_A_G	chr6	396187	A	G	ACAGATGT	GCAGATGT				0.07	0.00032593	3.48688	3.48688
IRF4	chr6_396187_A_T	chr6	396187	A	T	ACAGATGT	TCAGATGT				0.75	5.91038e-05	4.22838	4.22838
IRF4	chr6_396188_C_A	chr6	396188	C	A	CAGATGTT	AAGATGTT				0.18	0.0730007	1.13667	1.13667
IRF4	chr6_396188_C_G	chr6	396188	C	G	CAGATGTT	GAGATGTT				0.14	0.119766	0.921667	0.921667
IRF4	chr6_396188_C_T	chr6	396188	C	T	CAGATGTT	TAGATGTT				0.19	5.91038e-05	4.22838	4.22838
IRF4	chr6_396189_A_C	chr6	396189	A	C	AGATGTTT	CGATGTTT				0.05	0.523092	0.281422	0.281422
IRF4	chr6_396189_A_G	chr6	396189	A	G	AGATGTTT	GGATGTTT				0.72	5.91038e-05	4.22838	4.22838
IRF4	chr6_396189_A_T	chr6	396189	A	T	AGATGTTT	TGATGTTT				0.14	5.91038e-05	4.22838	4.22838
IRF4	chr6_396190_G_A	chr6	396190	G	A	GATGTTTT	AATGTTTT				0.06	0.157162	0.803653	0.803653
IRF4	chr6_396190_G_C	chr6	396190	G	C	GATGTTTT	CATGTTTT				0.25	0.00222974	2.65175	2.65175
IRF4	chr6_396190_G_T	chr6	396190	G	T	GATGTTTT	TATGTTTT				0.05	0.174841	0.757356	0.757356
IRF4	chr6_396191_A_C	chr6	396191	A	C	ATGTTTTG	CTGTTTTG				0.22	0.0165316	1.78168	1.78168
IRF4	chr6_396191_A_G	chr6	396191	A	G	ATGTTTTG	GTGTTTTG				-2.35	5.91038e-05	4.22838	-4.22838
IRF4	chr6_396191_A_T	chr6	396191	A	T	ATGTTTTG	TTGTTTTG				0.21	5.91038e-05	4.22838	4.22838
IRF4	chr6_396192_T_A	chr6	396192	T	A	TGTTTTGT	AGTTTTGT				0.2	5.91038e-05	4.22838	4.22838
IRF4	chr6_396192_T_C	chr6	396192	T	C	TGTTTTGT	CGTTTTGT				0.2	5.91038e-05	4.22838	4.22838
IRF4	chr6_396192_T_G	chr6	396192	T	G	TGTTTTGT	GGTTTTGT				0.26	0.00231478	2.63549	2.63549
IRF4	chr6_396193_G_A	chr6	396193	G	A	GTTTTGTG	ATTTTGTG				0.21	5.91038e-05	4.22838	4.22838
IRF4	chr6_396193_G_C	chr6	396193	G	C	GTTTTGTG	CTTTTGTG				-0.29	0.00609471	2.21505	-2.21505
IRF4	chr6_396193_G_T	chr6	396193	G	T	GTTTTGTG	TTTTTGTG				0.12	0.461726	0.335615	0.335615
IRF4	chr6_396194_T_A	chr6	396194	T	A	TTTTGTGG	ATTTGTGG				0.4	5.91038e-05	4.22838	4.22838
IRF4	chr6_396194_T_C	chr6	396194	T	C	TTTTGTGG	CTTTGTGG				0.15	5.91038e-05	4.22838	4.22838
IRF4	chr6_396194_T_G	chr6	396194	T	G	TTTTGTGG	GTTTGTGG				0.2	5.91038e-05	4.22838	4.22838
IRF4	chr6_396195_T_A	chr6	396195	T	A	TTTGTGGA	ATTGTGGA				0.01	0.886651	0.0522474	0.0522474
IRF4	chr6_396195_T_C	chr6	396195	T	C	TTTGTGGA	CTTGTGGA				0.23	5.91038e-05	4.22838	4.22838
IRF4	chr6_396195_T_G	chr6	396195	T	G	TTTGTGGA	GTTGTGGA				-0.07	0.283165	0.547961	-0.547961
IRF4	chr6_396196_T_A	chr6	396196	T	A	TTGTGGAA	ATGTGGAA				0.23	5.91038e-05	4.22838	4.22838
IRF4	chr6_396196_T_C	chr6	396196	T	C	TTGTGGAA	CTGTGGAA				0.02	0.598641	0.222834	0.222834
IRF4	chr6_396196_T_G	chr6	396196	T	G	TTGTGGAA	GTGTGGAA				0.1	0.0540035	1.26758	1.26758
IRF4	chr6_396197_T_A	chr6	396197	T	A	TGTGGAAG	AGTGGAAG				0.06	0.0858813	1.0661	1.0661
IRF4	chr6_396197_T_C	chr6	396197	T	C	TGTGGAAG	CGTGGAAG				-0.18	5.91038e-05	4.22838	-4.22838
IRF4	chr6_396197_T_G	chr6	396197	T	G	TGTGGAAG	GGTGGAAG				0.14	0.0738301	1.13177	1.13177
IRF4	chr6_396198_G_A	chr6	396198	G	A	GTGGAAGT	ATGGAAGT				0.05	0.121284	0.916197	0.916197
IRF4	chr6_396198_G_C	chr6	396198	G	C	GTGGAAGT	CTGGAAGT				0.02	0.776884	0.109644	0.109644
IRF4	chr6_396198_G_T	chr6	396198	G	T	GTGGAAGT	TTGGAAGT				0.09	0.285137	0.544946	0.544946
IRF4	chr6_396199_T_A	chr6	396199	T	A	TTGTGGAA	TTGAGGAA				0.31	5.91038e-05	4.22838	4.22838
IRF4	chr6_396199_T_C	chr6	396199	T	C	TGGAAGTG	CGGAAGTG				0.64	5.91038e-05	4.22838	4.22838
IRF4	chr6_396199_T_G	chr6	396199	T	G	TGGAAGTG	GGGAAGTG				0.2	0.00916132	2.03804	2.03804
IRF4	chr6_396200_G_A	chr6	396200	G	A	GGAAGTGG	AGAAGTGG				-0.05	0.340785	0.46752	-0.46752
IRF4	chr6_396200_G_C	chr6	396200	G	C	GGAAGTGG	CGAAGTGG				-0.31	0.00589686	2.22938	-2.22938
IRF4	chr6_396200_G_T	chr6	396200	G	T	GGAAGTGG	TGAAGTGG				0.32	5.91038e-05	4.22838	4.22838
IRF4	chr6_396201_G_A	chr6	396201	G	A	GAAGTGGA	AAAGTGGA				-0.01	0.86484	0.0630642	-0.0630642
IRF4	chr6_396201_G_C	chr6	396201	G	C	GAAGTGGA	CAAGTGGA				0.3	0.00867859	2.06155	2.06155
IRF4	chr6_396201_G_T	chr6	396201	G	T	TGTGGAAG	TGTGTAAG				0.29	5.91038e-05	4.22838	4.22838
IRF4	chr6_396202_A_C	chr6	396202	A	C	AAGTGGAA	CAGTGGAA				0.05	0.666761	0.17603	0.17603
IRF4	chr6_396202_A_G	chr6	396202	A	G	AAGTGGAA	GAGTGGAA				0.3	5.91038e-05	4.22838	4.22838
IRF4	chr6_396202_A_T	chr6	396202	A	T	AAGTGGAA	TAGTGGAA				0.22	5.91038e-05	4.22838	4.22838
IRF4	chr6_396203_A_C	chr6	396203	A	C	AGTGGAAG	CGTGGAAG				-0.11	0.115913	0.935866	-0.935866
IRF4	chr6_396203_A_G	chr6	396203	A	G	AGTGGAAG	GGTGGAAG				0.02	0.411585	0.38554	0.38554
IRF4	chr6_396203_A_T	chr6	396203	A	T	AGTGGAAG	TGTGGAAG				-0.1	0.000724453	3.13999	-3.13999
IRF4	chr6_396204_G_A	chr6	396204	G	A	GTGGAAGA	ATGGAAGA				-0.06	0.0220099	1.65738	-1.65738
IRF4	chr6_396204_G_C	chr6	396204	G	C	GTGGAAGA	CTGGAAGA				-0.38	5.91038e-05	4.22838	-4.22838
IRF4	chr6_396204_G_T	chr6	396204	G	T	GTGGAAGA	TTGGAAGA				-0.26	5.91038e-05	4.22838	-4.22838
IRF4	chr6_396205_T_A	chr6	396205	T	A	TGGAAGAT	AGGAAGAT				-0.25	5.91038e-05	4.22838	-4.22838
IRF4	chr6_396205_T_C	chr6	396205	T	C	TGGAAGAT	CGGAAGAT				0.12	5.91038e-05	4.22838	4.22838
IRF4	chr6_396205_T_G	chr6	396205	T	G	TGGAAGAT	GGGAAGAT				-0.23	0.000274244	3.56186	-3.56186
IRF4	chr6_396206_G_A	chr6	396206	G	A	GGAAGATT	AGAAGATT				-0.51	5.91038e-05	4.22838	-4.22838
IRF4	chr6_396206_G_C	chr6	396206	G	C	GGAAGATT	CGAAGATT				-0.7	5.91038e-05	4.22838	-4.22838
IRF4	chr6_396206_G_T	chr6	396206	G	T	GGAAGATT	TGAAGATT				-0.4	5.91038e-05	4.22838	-4.22838
IRF4	chr6_396207_G_A	chr6	396207	G	A	GAAGATTT	AAAGATTT				-0.23	5.91038e-05	4.22838	-4.22838
IRF4	chr6_396207_G_C	chr6	396207	G	C	GAAGATTT	CAAGATTT				-0.45	5.91038e-05	4.22838	-4.22838
IRF4	chr6_396207_G_T	chr6	396207	G	T	GAAGATTT	TAAGATTT				-0.43	5.91038e-05	4.22838	-4.22838
IRF4	chr6_396208_A_C	chr6	396208	A	C	AAGATTTT	CAGATTTT				-0.41	5.91038e-05	4.22838	-4.22838
IRF4	chr6_396208_A_G	chr6	396208	A	G	AAGATTTT	GAGATTTT				-0.13	5.91038e-05	4.22838	-4.22838
IRF4	chr6_396208_A_T	chr6	396208	A	T	AAGATTTT	TAGATTTT				-0.11	0.00227356	2.64329	-2.64329
IRF4	chr6_396209_A_C	chr6	396209	A	C	AGATTTTG	CGATTTTG				-0.22	0.00142501	2.84618	-2.84618
IRF4	chr6_396209_A_G	chr6	396209	A	G	AGATTTTG	GGATTTTG				-0.18	5.91038e-05	4.22838	-4.22838
[truncated: 16,428 more rows]

## Sheet: ETS_lymphoblastoid (Fig 6C)
chrom	pos	ref	alt	kmer-ref	kmer-alt	aff-ref	aff-alt	aff-fc	effect	p-value (adjusted)	logp-adj	logp-adj*direction
chr1	752796	C	T	CCCTTGGT	TCCTTGGT				-0.0947831	0.137603	0.861373	-0.861373
chr1	1342612	G	C	GGCGTCCC	CGCGTCCC				-0.116847	0.0127527	1.8944	-1.8944
chr1	1590575	G	A	GACGCATA	AACGCATA				-1.99388	4.04478e-05	4.39311	-4.39311
chr1	1596500	C	T	CGCAGCCC	TGCAGCCC				-0.0791025	0.513215	0.289701	-0.289701
chr1	1603434	G	T	GGGAGGGG	TGGAGGGG				-0.0278757	0.427239	0.369329	-0.369329
chr1	1610524	T	C	TGGGGACG	CGGGGACG				0.0265889	0.962824	0.0164533	0.0164533
chr1	1635407	A	G	CAGGAAGG	CAGGAGGG				0.209788	0.0307846	1.51167	1.51167
chr1	1778090	T	G	TAGGCACA	GAGGCACA				0.145041	0.254227	0.594779	0.594779
chr1	2014196	G	A	GCGTCCGG	GCATCCGG				0.0722205	0.378438	0.422006	0.422006
chr1	2472144	G	C	GGGCGCGG	CGGCGCGG				0.0981942	0.619621	0.207874	0.207874
chr1	2478511	T	A	TGGGGCTC	AGGGGCTC				0.323139	0.0539199	1.26825	1.26825
chr1	2487663	C	A	CCGGGGAG	ACGGGGAG				0.128887	0.278944	0.554483	0.554483
chr1	2487766	T	C	CTGGAATG	CTGGAACG	0.09131	0.0884918	0.969136	0.106914	0.291184	0.535833	0.535833
chr1	2533552	A	C	ATGTTCTT	CTGTTCTT				-0.365843	0.0180063	1.74457	-1.74457
chr1	2534087	C	T	CTCTCGGG	TTCTCGGG				0.284891	0.119597	0.92228	0.92228
chr1	2556548	C	T	GGGGACGC	GGGGATGC				-0.276374	0.0127134	1.89574	-1.89574
chr1	2560882	G	A	GGCGCTCT	AGCGCTCT				-0.152538	0.390738	0.408114	-0.408114
chr1	2560903	T	G	TGGGCCTT	GGGGCCTT				0.11249	0.121635	0.914941	0.914941
chr1	2574078	T	C	TCTGCAGG	CCTGCAGG				-0.0332762	0.595186	0.225348	-0.225348
chr1	2720175	T	C	TACTTGTC	CACTTGTC				0.273395	0.0282902	1.54836	1.54836
chr1	3204844	G	A	GGTGAGGA	AGTGAGGA				-0.266785	0.121338	0.916003	-0.916003
chr1	3801141	T	G	TTTTGTTT	GTTTGTTT				-0.239681	0.0851249	1.06994	-1.06994
chr1	6296238	T	G	CGGGAAGT	CGGGAAGG	0.324935	0.124234	0.382336	-0.0703381	0.212895	0.671835	-0.671835
chr1	9997079	T	C	TTGGAAGC	CTGGAAGC	0.10431	0.096314	0.923346	-0.0263838	0.43605	0.360464	-0.360464
chr1	10003320	G	A	GGACAACC	AGACAACC				0.516057	0.00348942	2.45725	2.45725
chr1	10266081	C	G	CTACATTA	GTACATTA				0.0542844	0.901569	0.0450008	0.0450008
chr1	10386506	T	C	TTAGCCAA	CTAGCCAA				-0.845565	0.00892143	2.04957	-2.04957
chr1	10417853	G	A	GGTCAGGA	AGTCAGGA				-0.101554	0.538298	0.268977	-0.268977
chr1	10437778	C	T	CGAGATCA	TGAGATCA				-0.417921	0.00140985	2.85083	-2.85083
chr1	10458439	C	T	CGCGGGTC	TGCGGGTC				0.438401	0.0109488	1.96063	1.96063
chr1	11835455	T	G	TGCAATTG	GGCAATTG				0.00334548	0.857908	0.0665593	0.0665593
chr1	11837473	C	T	CGAGGCCA	TGAGGCCA				-0.202553	0.183944	0.735315	-0.735315
chr1	11838841	A	G	AGCAGCAG	GGCAGCAG				-0.347176	0.239363	0.620942	-0.620942
chr1	11843919	A	G	ATTTTGTT	GTTTTGTT				0.470721	0.00761273	2.11846	2.11846
chr1	11845222	T	C	TGCAGTCG	CGCAGTCG				0.0279143	0.3195	0.495529	0.495529
chr1	11847772	G	T	GGAGAGGC	TGAGAGGC				-0.13362	0.280255	0.552447	-0.552447
chr1	11894133	A	G	ACGTGTGC	GCGTGTGC				0.306723	0.0127019	1.89613	1.89613
chr1	11898859	G	A	GCTCGGCT	ACTCGGCT				0.0121176	0.811546	0.0906871	0.0906871
chr1	15862848	T	C	TGGGATTA	TGGGATCA	0.105264	0.100505	0.954796	-0.206451	0.100787	0.996597	-0.996597
chr1	15866031	A	G	ACGCCTGG	GCGCCTGG				0.469835	0.00130953	2.88288	2.88288
chr1	15866500	C	T	CAACAGAG	TAACAGAG				0.0397926	0.920293	0.0360738	0.0360738
chr1	15866877	T	C	CATTCTTT	CATTCCTT				-0.0290348	0.9472	0.0235584	-0.0235584
chr1	15879437	G	C	GTATTTTT	CTATTTTT				0.343275	0.158934	0.798784	0.798784
chr1	15887388	A	G	ATGTCCAC	GTGTCCAC				-0.149691	0.551829	0.258195	-0.258195
chr1	15897359	T	C	TGATTTTG	CGATTTTG				-0.0665077	0.549759	0.259827	-0.259827
chr1	16056740	C	A	CGCCTCGC	AGCCTCGC				-0.308062	0.151892	0.818465	-0.818465
chr1	16533022	C	T	CTTTCCTG	CTTTCTTG				-0.206952	0.0650546	1.18672	-1.18672
chr1	16731646	T	C	GTTTCTGT	GTTTCCGT				0.273162	0.13823	0.859399	0.859399
chr1	17004769	A	G	AGTGGCCG	GGTGGCCG				-0.759118	0.00833686	2.079	-2.079
chr1	17004770	G	T	GTGGCCGG	TTGGCCGG				0.236538	0.00242331	2.61559	2.61559
chr1	17004834	C	T	CGCCTCTC	TGCCTCTC				-0.0334214	0.0286746	1.5425	-1.5425
chr1	17005727	C	G	CTGAGAAG	GTGAGAAG				-0.283369	0.188806	0.723985	-0.723985
chr1	19626882	G	C	TATTCCAG	TATTCCAC	0.112908	0.0955006	0.84583	0.493125	0.0425488	1.37111	1.37111
chr1	20209469	A	C	AAAGTGGG	CAAGTGGG				-0.274496	0.0260871	1.58357	-1.58357
chr1	20834610	C	A	CCCGGCCT	ACCGGCCT				0.24263	0.00344908	2.4623	2.4623
chr1	21766663	G	C	GGCGGTAC	CGCGGTAC				-0.000124835	0.922362	0.0350985	-0.0350985
chr1	22351326	G	C	GTGACCTC	CTGACCTC				0.0584909	0.572596	0.242152	0.242152
chr1	22353986	C	G	CTGCTTCA	GTGCTTCA				0.152561	0.0517123	1.28641	1.28641
chr1	22353989	C	G	CTTCATTT	GTTCATTT				0.0888089	0.656054	0.18306	0.18306
chr1	22356098	T	C	TGTGGTGG	CGTGGTGG				0.365141	0.0581006	1.23582	1.23582
chr1	22356138	T	C	TGATGGGG	CGATGGGG				0.0431717	0.764447	0.116652	0.116652
chr1	22356155	G	A	GAGGTCAG	AAGGTCAG				-0.196232	0.0132985	1.8762	-1.8762
chr1	22357217	G	T	TCAGCCTG	TCATCCTG				0.0101431	0.697757	0.156296	0.156296
chr1	24516880	G	A	GCTAACCT	ACTAACCT				-0.426201	0.0452062	1.3448	-1.3448
chr1	25599331	C	T	CGAAATTC	TGAAATTC				0.0487596	0.860304	0.0653481	0.0653481
chr1	25635336	G	C	GTGGTGAA	CTGGTGAA				-0.232668	0.177835	0.749982	-0.749982
chr1	25720204	G	T	GGTTCTTG	TGTTCTTG				0.263128	0.185519	0.731611	0.731611
chr1	25720301	C	T	CGTGTTCC	TGTGTTCC				0.187024	0.297333	0.526756	0.526756
chr1	25724146	T	C	AGTTCCTG	AGCTCCTG				-0.142673	0.250649	0.600934	-0.600934
chr1	25747399	G	T	GCAAGGCT	TCAAGGCT				-0.247549	0.061473	1.21132	-1.21132
chr1	25749459	C	T	CGCTGGCC	TGCTGGCC				-0.0973934	0.489952	0.309847	-0.309847
chr1	25760920	C	T	CGGAGGAT	TGGAGGAT				-0.564181	0.0472999	1.32514	-1.32514
chr1	25806112	T	C	TTGGTCTC	CTGGTCTC				0.042849	0.784708	0.105292	0.105292
chr1	25808948	T	C	TTTTCTCA	CTTTCTCA				0.25989	0.0208433	1.68103	1.68103
chr1	25826502	A	G	ACCATGAA	GCCATGAA				0.00203345	0.865394	0.0627862	0.0627862
chr1	26496370	C	T	CTAGCCCC	TTAGCCCC				-0.0308516	0.799986	0.0969178	-0.0969178
[truncated: 3,132 more rows]

## Sheet: AP1_lymphoblastoid (Fig 6D)
chrom	pos	ref	alt	kmer-ref	kmer-alt	aff-ref	aff-alt	aff-fc	effect	p-value (adjusted)	logp-adj	logp-adj*direction
[truncated: 3,208 more rows]

[truncated: 1 more sheets: Predictive enrichment (Fig 6E)]
