# Supplementary material for: Affinity-optimizing enhancer variants disrupt development
Source: Nature. 2024 Jan 17;626(7997):151–9. doi: 10.1038/s41586-023-06922-8 (PMC10830414; doi:10.1038/s41586-023-06922-8)
Supplement: Supplementary file 12 — Source Data Extended Data Fig. 6 [file 41586_2023_6922_MOESM12_ESM.xlsx]

## Sheet: ED Fig 6A
PENETRANCE AND LATERALITY OF SYN 0.52 MICE
							If unilateral, digit phenotype occurs on			STATISTICS: Chi Square Goodness of Fit test for unilateral right vs left
Mouse line	Genotype	# mice	Penetrance	Bilateral digit phenotype	Unilateral digit phenotype		Right	Left		Syn0.52 FL HET, unilateral 28	Observed	Expected	(O-E)2/E	* if p<0.05
Syn 0.52 hindlimb	HOM	64	64	64	0					Right	6	14	4.57143
			1	1	0					Left	22	14	4.57143
												X2	9.14286
Syn 0.52 forelimb	HOM	64	64	64	0							p-value	0.00249691	*
			1	1	1
Syn 0.52 hindlimb	HET	94	94	93	1		1	0
			1	0.989362	0.0106383		1	0
Syn 0.52 forelimb	HET	94	88	59	28		6	22
			0.93617	0.62766	0.297872		0.214286	0.785714
Mouse line	Genotype	# mice
WT	WT	135
Ets-A LOF	HET	71
Ets-A LOF	HOM	73
French 2	HET	83
Indian 2	HET	99
Syn 0.25	HET	95
French 2	HOM	65
Indian 2	HOM	46
Syn 0.25	HOM	39
Syn 0.25	HET/HET	89

## Sheet: ED Fig 6B
TIBIAL HEMIMELIA IN SYN 0.52 MICE
Mouse line	Genotype	# mice	Tibial Hemimelia	no Tibial Hemimelia
Syn 0.52 hindlimb	HOM	64	61	3
			0.953125	0.046875
Syn 0.52 forelimb	HOM	64	0	0
			0	0
Syn 0.52 hindlimb	HET	94	0	0
			0	0
Syn 0.52 forelimb	HET	94	0	0
			0	0
Mouse line	Genotype	# mice
WT	WT	135
Ets-A LOF	HET	71
Ets-A LOF	HOM	73
French 2	HET	83
Indian 2	HET	99
Syn 0.25	HET	95
French 2	HOM	65
Indian 2	HOM	46
Syn 0.25	HOM	39
Syn 0.25	HET/HET	89

## Sheet: ED Fig 6C
DIGIT PHENOTYPE PER HINDLIMB															STATISTICS: Fisher's exact test
Mouse line	Genotype	# mice	# hindlimb	5 dig. no TT	5 dig. TT	6 dig. no TT	6 dig. one TT	6 dig. both TT	7 dig. no TT	7 dig. 1 TT	7 dig. 2 TT	7 dig. 3 TT	8 dig. 4 TT		DIGITS PHENOTYPE BETWEEN FEMALE-MALE% p-value
Syn 0.52 hindlimb	HOM	64	128	0	0	1	0	85	0	0	1	40	1		Syn0.52 HL HOM		Syn0.52 HL HET
				0	0	0.0078125	0	0.664062	0	0	0.0078125	0.3125	0.0078125		0.02435		0.1692
Syn 0.52 hindlimb	HET	94	188	1	0	0	2	140	0	1	3	40	1
				0.00531915	0	0	0.0106383	0.744681	0	0.00531915	0.0159574	0.212766	0.00531915
Mouse line	Genotype	# mice	Bilateral digit phenotype	Left	Right
WT	WT	135
Ets-A LOF	HET	71
Ets-A LOF	HOM	73
French 2	HET	83	0	2	14
			0	0.0240964	0.168675
Indian 2	HET	99	1	7	16
			0.010101	0.0707071	0.161616
Syn 0.25	HET	95	0	1	16
			0	0.0105263	0.168421
French 2	HOM	65	27	8	19
			0.415385	0.123077	0.292308
Indian 2	HOM	46	17	4	19
			0.369565	0.0869565	0.413043
Syn 0.25	HOM	39	10	8	13
			0.25641	0.205128	0.333333
Syn 0.25	HET/HET	89	0	0	5
			0	0	0.0561798

## Sheet: ED Fig 6D
DIGIT PHENOTYPE PER FORELIMB															STATISTICS: Fisher's exact test
Mouse line	Genotype	# mice	# forelimbs	5 dig. no TT	5 dig. TT	6 dig. no TT	6 dig. one TT	6 dig. both TT	7 dig. no TT	7 dig. 1 TT	7 dig. 2 TT	7 dig. 3 TT	8 dig. no TT		DIGITS PHENOTYPE BETWEEN FEMALE-MALE% p-value
Syn 0.52 forelimb	HOM	64	128	0	5	1	1	56	0	0	1	64	0		Syn0.52 FL HOM		Syn0.52 FL HET
				0	0.0390625	0.0078125	0.0078125	0.4375	0	0	0.0078125	0.5	0		0.7157		0.05237
Syn 0.52 forelimb	HET	94	188	41	67	22	23	31	0	1	1	2	0
				0.218085	0.356383	0.117021	0.12234	0.164894	0	0.00531915	0.00531915	0.0106383	0
Mouse line	Genotype	# mice	Bilateral digit phenotype	Left	Right
WT	WT	135
Ets-A LOF	HET	71
Ets-A LOF	HOM	73
French 2	HET	83	0	2	14
			0	0.0240964	0.168675
Indian 2	HET	99	1	7	16
			0.010101	0.0707071	0.161616
Syn 0.25	HET	95	0	1	16
			0	0.0105263	0.168421
French 2	HOM	65	27	8	19
			0.415385	0.123077	0.292308
Indian 2	HOM	46	17	4	19
			0.369565	0.0869565	0.413043
Syn 0.25	HOM	39	10	8	13
			0.25641	0.205128	0.333333
Syn 0.25	HET/HET	89	0	0	5
			0	0	0.0561798
