# Supplementary material for: Affinity-optimizing enhancer variants disrupt development
Source: Nature. 2024 Jan 17;626(7997):151–9. doi: 10.1038/s41586-023-06922-8 (PMC10830414; doi:10.1038/s41586-023-06922-8)
Supplement: Supplementary file 13 — Source Data Extended Data Fig. 7 [file 41586_2023_6922_MOESM13_ESM.xlsx]

## Sheet: ETS_2%sequencemutagenesis
Enhancer tested in Kvon et al 2020	seq-tested	aff-ref	aff-alt	aff-fc	kmer-ref	kmer-alt	effect	p-value (adjusted)	logp-adj	logp-adj*direction
Hs2496.100	AACTTTAATGCCTATGTTTGATTTGAAGTCGTAGCATAAAAGGTAACATAAGTAACATCCTGACCAATTATCCAAACCATCCAGACATCCCTGAATGGCCAGAGCGTAGCACACGGTCTGTAGCATTAAGAGGTTAACTCCTACAACTTCAAACAAAGTGCCTGATAATAAAAGCAAAAAGTACAAAATTTTAGTTACCTTCCTTTCTTAATTAATTGGACTGACCAGGTGGAAACGAAGAGTCCTGTGCTGGTGCTTAGAATGTCTATAAAGCTGAGCTACATGACAGCACAATAGAGGAGGAACAAAGATTTTTTTAATATGTTTCTATCCTGTGTCACAGTTTGAAATTGTCCTGGTTTATGTCCCTTTTGGCAAACTTACATAAAAGTGACCTTG…	0.111675	0.135738	1.21548	GTGGAAGC	GTGGAAAC	0	1	0	0
Hs2496.100	AACTTTAATGCCTATGTTTGATTTGAAGTCGTAGCATAAAAGGTAACATAAGTAACATCCTGACCAATTATCCAAACCATCCAGACATCCCTGAATGGCCAGAGCGTAGCACACGGTCTGTAGCATTAAGAGGTTAACTCCTACAACTTCAAACAAAGTGCCTGATAATAAAAGCAAAAAGTACAAAATTTTAGTTACCTTCCTTTCTTAATTAATTGGACTGACCAGGTGGAAACGAAGAGTCCTGTGCTGGTGCTTAGAATGTCTATAAAGCTGAGCTACATGACAGCACAATAGAGGAGGAACAAAGATTTTTTTAATATGTTTCTATCCTGTGTCACAGTTTGAAATTGTCCTGGTTTATGTCCCTTTTGGCAAACTTACATAAAAGTGACCTTG…	0.121434	0.121434	1	TTATCCAA	TTATCCAA	0	1	0	0
Hs2496.100	AACTTTAATGCCTATGTTTGATTTGAAGTCGTAGCATAAAAGGTAACATAAGTAACATCCTGACCAATTATCCAAACCATCCAGACATCCCTGAATGGCCAGAGCGTAGCACACGGTCTGTAGCATTAAGAGGTTAACTCCTACAACTTCAAACAAAGTGCCTGATAATAAAAGCAAAAAGTACAAAATTTTAGTTACCTTCCTTTCTTAATTAATTGGACTGACCAGGTGGAAACGAAGAGTCCTGTGCTGGTGCTTAGAATGTCTATAAAGCTGAGCTACATGACAGCACAATAGAGGAGGAACAAAGATTTTTTTAATATGTTTCTATCCTGTGTCACAGTTTGAAATTGTCCTGGTTTATGTCCCTTTTGGCAAACTTACATAAAAGTGACCTTG…	0.15351	0.15351	1	CTATCCTG	CTATCCTG	0	1	0	0
Hs2496.100	AACTTTAATGCCTATGTTTGATTTGAAGTCGTAGCATAAAAGGTAACATAAGTAACATCCTGACCAATTATCCAAACCATCCAGACATCCCTGAATGGCCAGAGCGTAGCACACGGTCTGTAGCATTAAGAGGTTAACTCCTACAACTTCAAACAAAGTGCCTGATAATAAAAGCAAAAAGTACAAAATTTTAGTTACCTTCCTTTCTTAATTAATTGGACTGACCAGGTGGAAACGAAGAGTCCTGTGCTGGTGCTTAGAATGTCTATAAAGCTGAGCTACATGACAGCACAATAGAGGAGGAACAAAGATTTTTTTAATATGTTTCTATCCTGTGTCACAGTTTGAAATTGTCCTGGTTTATGTCCCTTTTGGCAAACTTACATAAAAGTGACCTTG…	0.290448	0.290448	1	GAGGAAAT	GAGGAAAT	0	1	0	0
Hs2496.100	AACTTTAATGCCTATGTTTGATTTGAAGTCGTAGCATAAAAGGTAACATAAGTAACATCCTGACCAATTATCCAAACCATCCAGACATCCCTGAATGGCCAGAGCGTAGCACACGGTCTGTAGCATTAAGAGGTTAACTCCTACAACTTCAAACAAAGTGCCTGATAATAAAAGCAAAAAGTACAAAATTTTAGTTACCTTCCTTTCTTAATTAATTGGACTGACCAGGTGGAAACGAAGAGTCCTGTGCTGGTGCTTAGAATGTCTATAAAGCTGAGCTACATGACAGCACAATAGAGGAGGAACAAAGATTTTTTTAATATGTTTCTATCCTGTGTCACAGTTTGAAATTGTCCTGGTTTATGTCCCTTTTGGCAAACTTACATAAAAGTGACCTTG…	0.393827	0.393827	1	AAGGAAGT	AAGGAAGT	0	1	0	0
Hs2496.100	AACTTTAATGCCTATGTTTGATTTGAAGTCGTAGCATAAAAGGTAACATAAGTAACATCCTGACCAATTATCCAAACCATCCAGACATCCCTGAATGGCCAGAGCGTAGCACACGGTCTGTAGCATTAAGAGGTTAACTCCTACAACTTCAAACAAAGTGCCTGATAATAAAAGCAAAAAGTACAAAATTTTAGTTACCTTCCTTTCTTAATTAATTGGACTGACCAGGTGGAAACGAAGAGTCCTGTGCTGGTGCTTAGAATGTCTATAAAGCTGAGCTACATGACAGCACAATAGAGGAGGAACAAAGATTTTTTTAATATGTTTCTATCCTGTGTCACAGTTTGAAATTGTCCTGGTTTATGTCCCTTTTGGCAAACTTACATAAAAGTGACCTTG…	0.10158	0.10158	1	CCATCCAG	CCATCCAG	0	1	0	0
Hs2496.100	AACTTTAATGCCTATGTTTGATTTGAAGTCGTAGCATAAAAGGTAACATAAGTAACATCCTGACCAATTATCCAAACCATCCAGACATCCCTGAATGGCCAGAGCGTAGCACACGGTCTGTAGCATTAAGAGGTTAACTCCTACAACTTCAAACAAAGTGCCTGATAATAAAAGCAAAAAGTACAAAATTTTAGTTACCTTCCTTTCTTAATTAATTGGACTGACCAGGTGGAAACGAAGAGTCCTGTGCTGGTGCTTAGAATGTCTATAAAGCTGAGCTACATGACAGCACAATAGAGGAGGAACAAAGATTTTTTTAATATGTTTCTATCCTGTGTCACAGTTTGAAATTGTCCTGGTTTATGTCCCTTTTGGCAAACTTACATAAAAGTGACCTTG…	0.136024	0.136024	1	ACATCCCT	ACATCCCT	0	1	0	0
Hs2496.100	AACTTTAATGCCTATGTTTGATTTGAAGTCGTAGCATAAAAGGTAACATAAGTAACATCCTGACCAATTATCCAAACCATCCAGACATCCCTGAATGGCCAGAGCGTAGCACACGGTCTGTAGCATTAAGAGGTTAACTCCTACAACTTCAAACAAAGTGCCTGATAATAAAAGCAAAAAGTACAAAATTTTAGTTACCTTCCTTTCTTAATTAATTGGACTGACCAGGTGGAAACGAAGAGTCCTGTGCTGGTGCTTAGAATGTCTATAAAGCTGAGCTACATGACAGCACAATAGAGGAGGAACAAAGATTTTTTTAATATGTTTCTATCCTGTGTCACAGTTTGAAATTGTCCTGGTTTATGTCCCTTTTGGCAAACTTACATAAAAGTGACCTTG…	0.134624	0.134624	1	AGGGAAGC	AGGGAAGC	0	1	0	0
Hs2496.100	AACTTTAATGCCTATGTTTGATTTGAAGTCGTAGCATAAAAGGTAACATAAGTAACATCCTGACCAATTATCCAAACCATCCAGACATCCCTGAATGGCCAGAGCGTAGCACACGGTCTGTAGCATTAAGAGGTTAACTCCTACAACTTCAAACAAAGTGCCTGATAATAAAAGCAAAAAGTACAAAATTTTAGTTACCTTCCTTTCTTAATTAATTGGACTGACCAGGTGGAAACGAAGAGTCCTGTGCTGGTGCTTAGAATGTCTATAAAGCTGAGCTACATGACAGCACAATAGAGGAGGAACAAAGATTTTTTTAATATGTTTCTATCCTGTGTCACAGTTTGAAATTGTCCTGGTTTATGTCCCTTTTGGCAAACTTACATAAAAGTGACCTTG…	0.256574	0.256574	1	TAGGAAGT	TAGGAAGT	0	1	0	0
Hs2496.100	AACTTTAATGCCTATGTTTGATTTGAAGTCGTAGCATAAAAGGTAACATAAGTAACATCCTGACCAATTATCCAAACCATCCAGACATCCCTGAATGGCCAGAGCGTAGCACACGGTCTGTAGCATTAAGAGGTTAACTCCTACAACTTCAAACAAAGTGCCTGATAATAAAAGCAAAAAGTACAAAATTTTAGTTACCTTCCTTTCTTAATTAATTGGACTGACCAGGTGGAAACGAAGAGTCCTGTGCTGGTGCTTAGAATGTCTATAAAGCTGAGCTACATGACAGCACAATAGAGGAGGAACAAAGATTTTTTTAATATGTTTCTATCCTGTGTCACAGTTTGAAATTGTCCTGGTTTATGTCCCTTTTGGCAAACTTACATAAAAGTGACCTTG…	0.0971889	0.0971889	1	TGGGAACC	TGGGAACC	0	1	0	0
Hs2496.100	AACTTTAATGCCTATGTTTGATTTGAAGTCGTAGCATAAAAGGTAACATAAGTAACATCCTGACCAATTATCCAAACCATCCAGACATCCCTGAATGGCCAGAGCGTAGCACACGGTCTGTAGCATTAAGAGGTTAACTCCTACAACTTCAAACAAAGTGCCTGATAATAAAAGCAAAAAGTACAAAATTTTAGTTACCTTCCTTTCTTAATTAATTGGACTGACCAGGTGGAAACGAAGAGTCCTGTGCTGGTGCTTAGAATGTCTATAAAGCTGAGCTACATGACAGCACAATAGAGGAGGAACAAAGATTTTTTTAATATGTTTCTATCCTGTGTCACAGTTTGAAATTGTCCTGGTTTATGTCCCTTTTGGCAAACTTACATAAAAGTGACCTTG…	0.135068	0.135068	1	TTTTCCCC	TTTTCCCC	0	1	0	0
Hs2496.100	AACTTTAATGCCTATGTTTGATTTGAAGTCGTAGCATAAAAGGTAACATAAGTAACATCCTGACCAATTATCCAAACCATCCAGACATCCCTGAATGGCCAGAGCGTAGCACACGGTCTGTAGCATTAAGAGGTTAACTCCTACAACTTCAAACAAAGTGCCTGATAATAAAAGCAAAAAGTACAAAATTTTAGTTACCTTCCTTTCTTAATTAATTGGACTGACCAGGTGGAAACGAAGAGTCCTGTGCTGGTGCTTAGAATGTCTATAAAGCTGAGCTACATGACAGCACAATAGAGGAGGAACAAAGATTTTTTTAATATGTTTCTATCCTGTGTCACAGTTTGAAATTGTCCTGGTTTATGTCCCTTTTGGCAAACTTACATAAAAGTGACCTTG…	0.113599	0.113599	1	GAGGAACA	GAGGAACA	0	1	0	0
Hs2496.100	AACTTTAATGCCTATGTTTGATTTGAAGTCGTAGCATAAAAGGTAACATAAGTAACATCCTGACCAATTATCCAAACCATCCAGACATCCCTGAATGGCCAGAGCGTAGCACACGGTCTGTAGCATTAAGAGGTTAACTCCTACAACTTCAAACAAAGTGCCTGATAATAAAAGCAAAAAGTACAAAATTTTAGTTACCTTCCTTTCTTAATTAATTGGACTGACCAGGTGGAAACGAAGAGTCCTGTGCTGGTGCTTAGAATGTCTATAAAGCTGAGCTACATGACAGCACAATAGAGGAGGAACAAAGATTTTTTTAATATGTTTCTATCCTGTGTCACAGTTTGAAATTGTCCTGGTTTATGTCCCTTTTGGCAAACTTACATAAAAGTGACCTTG…	0.108599	0.108599	1	TGATCCAT	TGATCCAT	0	1	0	0
Hs2496.100	AACTTTAATGCCTATGTTTGATTTGAAGTCGTAGCATAAAAGGTAACATAAGTAACATCCTGACCAATTATCCAAACCATCCAGACATCCCTGAATGGCCAGAGCGTAGCACACGGTCTGTAGCATTAAGAGGTTAACTCCTACAACTTCAAACAAAGTGCCTGATAATAAAAGCAAAAAGTACAAAATTTTAGTTACCTTCCTTTCTTAATTAATTGGACTGACCAGGTGGAAACGAAGAGTCCTGTGCTGGTGCTTAGAATGTCTATAAAGCTGAGCTACATGACAGCACAATAGAGGAGGAACAAAGATTTTTTTAATATGTTTCTATCCTGTGTCACAGTTTGAAATTGTCCTGGTTTATGTCCCTTTTGGCAAACTTACATAAAAGTGACCTTG…	0.391636	0.391636	1	AAGGAAAT	AAGGAAAT	0	1	0	0
Hs2496.100	AACTTTAATGCCTATGTTTGATTTGAAGTCGTAGCATAAAAGGTAACATAAGTAACATCCTGACCAATTATCCAAACCATCCAGACATCCCTGAATGGCCAGAGCGTAGCACACGGTCTGTAGCATTAAGAGGTTAACTCCTACAACTTCAAACAAAGTGCCTGATAATAAAAGCAAAAAGTACAAAATTTTAGTTACCTTCCTTTCTTAATTAATTGGACTGACCAGGTGGAAACGAAGAGTCCTGTGCTGGTGCTTAGAATGTCTATAAAGCTGAGCTACATGACAGCACAATAGAGGAGGAACAAAGATTTTTTTAATATGTTTCTATCCTGTGTCACAGTTTGAAATTGTCCTGGTTTATGTCCCTTTTGGCAAACTTACATAAAAGTGACCTTG…	0.522166	0.522166	1	ACATCCTG	ACATCCTG	0	1	0	0
Hs2496.100	AACTTTAATGCCTATGTTTGATTTGAAGTCGTAGCATAAAAGGTAACATAAGTAACATCCTGACCAATTATCCAAACCATCCAGACATCCCTGAATGGCCAGAGCGTAGCACACGGTCTGTAGCATTAAGAGGTTAACTCCTACAACTTCAAACAAAGTGCCTGATAATAAAAGCAAAAAGTACAAAATTTTAGTTACCTTCCTTTCTTAATTAATTGGACTGACCAGGTGGAAACGAAGAGTCCTGTGCTGGTGCTTAGAATGTCTATAAAGCTGAGCTACATGACAGCACAATAGAGGAGGAACAAAGATTTTTTTAATATGTTTCTATCCTGTGTCACAGTTTGAAATTGTCCTGGTTTATGTCCCTTTTGGCAAACTTACATAAAAGTGACCTTG…	0.105232	0.105232	1	TTGGAAAT	TTGGAAAT	0	1	0	0
Hs2496.100	AACTTTAATGCCTATGTTTGATTTGAAGTCGTAGCATAAAAGGTAACATAAGTAACATCCTGACCAATTATCCAAACCATCCAGACATCCCTGAATGGCCAGAGCGTAGCACACGGTCTGTAGCATTAAGAGGTTAACTCCTACAACTTCAAACAAAGTGCCTGATAATAAAAGCAAAAAGTACAAAATTTTAGTTACCTTCCTTTCTTAATTAATTGGACTGACCAGGTGGAAACGAAGAGTCCTGTGCTGGTGCTTAGAATGTCTATAAAGCTGAGCTACATGACAGCACAATAGAGGAGGAACAAAGATTTTTTTAATATGTTTCTATCCTGTGTCACAGTTTGAAATTGTCCTGGTTTATGTCCCTTTTGGCAAACTTACATAAAAGTGACCTTG…	0.393827	0.130331	0.330936	ACTTCCTT	CCTTCCTT	0	1	0	0
Hs2496.100	AACTTTAATGCCTATGTTTGATTTGAAGTCGTAGCATAAAAGGTAACATAAGTAACATCCTGACCAATTATCCAAACCATCCAGACATCCCTGAATGGCCAGAGCGTAGCACACGGTCTGTAGCATTAAGAGGTTAACTCCTACAACTTCAAACAAAGTGCCTGATAATAAAAGCAAAAAGTACAAAATTTTAGTTACCTTCCTTTCTTAATTAATTGGACTGACCAGGTGGAAACGAAGAGTCCTGTGCTGGTGCTTAGAATGTCTATAAAGCTGAGCTACATGACAGCACAATAGAGGAGGAACAAAGATTTTTTTAATATGTTTCTATCCTGTGTCACAGTTTGAAATTGTCCTGGTTTATGTCCCTTTTGGCAAACTTACATAAAAGTGACCTTG…						0	1	0	0
Hs2496.100	AACTTTAATGCCTATGTTTGATTTGAAGTCGTAGCATAAAAGGTAACATAAGTAACATCCTGACCAATTATCCAAACCATCCAGACATCCCTGAATGGCCAGAGCGTAGCACACGGTCTGTAGCATTAAGAGGTTAACTCCTACAACTTCAAACAAAGTGCCTGATAATAAAAGCAAAAAGTACAAAATTTTAGTTACCTTCCTTTCTTAATTAATTGGACTGACCAGGTGGAAACGAAGAGTCCTGTGCTGGTGCTTAGAATGTCTATAAAGCTGAGCTACATGACAGCACAATAGAGGAGGAACAAAGATTTTTTTAATATGTTTCTATCCTGTGTCACAGTTTGAAATTGTCCTGGTTTATGTCCCTTTTGGCAAACTTACATAAAAGTGACCTTG…						0	1	0	0
Hs2496.100	AACTTTAATGCCTATGTTTGATTTGAAGTCGTAGCATAAAAGGTAACATAAGTAACATCCTGACCAATTATCCAAACCATCCAGACATCCCTGAATGGCCAGAGCGTAGCACACGGTCTGTAGCATTAAGAGGTTAACTCCTACAACTTCAAACAAAGTGCCTGATAATAAAAGCAAAAAGTACAAAATTTTAGTTACCTTCCTTTCTTAATTAATTGGACTGACCAGGTGGAAACGAAGAGTCCTGTGCTGGTGCTTAGAATGTCTATAAAGCTGAGCTACATGACAGCACAATAGAGGAGGAACAAAGATTTTTTTAATATGTTTCTATCCTGTGTCACAGTTTGAAATTGTCCTGGTTTATGTCCCTTTTGGCAAACTTACATAAAAGTGACCTTG…						0	1	0	0
Hs2496.100	AACTTTAATGCCTATGTTTGATTTGAAGTCGTAGCATAAAAGGTAACATAAGTAACATCCTGACCAATTATCCAAACCATCCAGACATCCCTGAATGGCCAGAGCGTAGCACACGGTCTGTAGCATTAAGAGGTTAACTCCTACAACTTCAAACAAAGTGCCTGATAATAAAAGCAAAAAGTACAAAATTTTAGTTACCTTCCTTTCTTAATTAATTGGACTGACCAGGTGGAAACGAAGAGTCCTGTGCTGGTGCTTAGAATGTCTATAAAGCTGAGCTACATGACAGCACAATAGAGGAGGAACAAAGATTTTTTTAATATGTTTCTATCCTGTGTCACAGTTTGAAATTGTCCTGGTTTATGTCCCTTTTGGCAAACTTACATAAAAGTGACCTTG…						0	1	0	0
Hs2496.100	AACTTTAATGCCTATGTTTGATTTGAAGTCGTAGCATAAAAGGTAACATAAGTAACATCCTGACCAATTATCCAAACCATCCAGACATCCCTGAATGGCCAGAGCGTAGCACACGGTCTGTAGCATTAAGAGGTTAACTCCTACAACTTCAAACAAAGTGCCTGATAATAAAAGCAAAAAGTACAAAATTTTAGTTACCTTCCTTTCTTAATTAATTGGACTGACCAGGTGGAAACGAAGAGTCCTGTGCTGGTGCTTAGAATGTCTATAAAGCTGAGCTACATGACAGCACAATAGAGGAGGAACAAAGATTTTTTTAATATGTTTCTATCCTGTGTCACAGTTTGAAATTGTCCTGGTTTATGTCCCTTTTGGCAAACTTACATAAAAGTGACCTTG…						0	1	0	0
Hs2496.100	AACTTTAATGCCTATGTTTGATTTGAAGTCGTAGCATAAAAGGTAACATAAGTAACATCCTGACCAATTATCCAAACCATCCAGACATCCCTGAATGGCCAGAGCGTAGCACACGGTCTGTAGCATTAAGAGGTTAACTCCTACAACTTCAAACAAAGTGCCTGATAATAAAAGCAAAAAGTACAAAATTTTAGTTACCTTCCTTTCTTAATTAATTGGACTGACCAGGTGGAAACGAAGAGTCCTGTGCTGGTGCTTAGAATGTCTATAAAGCTGAGCTACATGACAGCACAATAGAGGAGGAACAAAGATTTTTTTAATATGTTTCTATCCTGTGTCACAGTTTGAAATTGTCCTGGTTTATGTCCCTTTTGGCAAACTTACATAAAAGTGACCTTG…						0	1	0	0
Hs2496.100	AACTTTAATGCCTATGTTTGATTTGAAGTCGTAGCATAAAAGGTAACATAAGTAACATCCTGACCAATTATCCAAACCATCCAGACATCCCTGAATGGCCAGAGCGTAGCACACGGTCTGTAGCATTAAGAGGTTAACTCCTACAACTTCAAACAAAGTGCCTGATAATAAAAGCAAAAAGTACAAAATTTTAGTTACCTTCCTTTCTTAATTAATTGGACTGACCAGGTGGAAACGAAGAGTCCTGTGCTGGTGCTTAGAATGTCTATAAAGCTGAGCTACATGACAGCACAATAGAGGAGGAACAAAGATTTTTTTAATATGTTTCTATCCTGTGTCACAGTTTGAAATTGTCCTGGTTTATGTCCCTTTTGGCAAACTTACATAAAAGTGACCTTG…						0	1	0	0
Hs2496.100	AACTTTAATGCCTATGTTTGATTTGAAGTCGTAGCATAAAAGGTAACATAAGTAACATCCTGACCAATTATCCAAACCATCCAGACATCCCTGAATGGCCAGAGCGTAGCACACGGTCTGTAGCATTAAGAGGTTAACTCCTACAACTTCAAACAAAGTGCCTGATAATAAAAGCAAAAAGTACAAAATTTTAGTTACCTTCCTTTCTTAATTAATTGGACTGACCAGGTGGAAACGAAGAGTCCTGTGCTGGTGCTTAGAATGTCTATAAAGCTGAGCTACATGACAGCACAATAGAGGAGGAACAAAGATTTTTTTAATATGTTTCTATCCTGTGTCACAGTTTGAAATTGTCCTGGTTTATGTCCCTTTTGGCAAACTTACATAAAAGTGACCTTG…						0	1	0	0
Hs2496.100	AACTTTAATGCCTATGTTTGATTTGAAGTCGTAGCATAAAAGGTAACATAAGTAACATCCTGACCAATTATCCAAACCATCCAGACATCCCTGAATGGCCAGAGCGTAGCACACGGTCTGTAGCATTAAGAGGTTAACTCCTACAACTTCAAACAAAGTGCCTGATAATAAAAGCAAAAAGTACAAAATTTTAGTTACCTTCCTTTCTTAATTAATTGGACTGACCAGGTGGAAACGAAGAGTCCTGTGCTGGTGCTTAGAATGTCTATAAAGCTGAGCTACATGACAGCACAATAGAGGAGGAACAAAGATTTTTTTAATATGTTTCTATCCTGTGTCACAGTTTGAAATTGTCCTGGTTTATGTCCCTTTTGGCAAACTTACATAAAAGTGACCTTG…						0	1	0	0
Hs2496.100	AACTTTAATGCCTATGTTTGATTTGAAGTCGTAGCATAAAAGGTAACATAAGTAACATCCTGACCAATTATCCAAACCATCCAGACATCCCTGAATGGCCAGAGCGTAGCACACGGTCTGTAGCATTAAGAGGTTAACTCCTACAACTTCAAACAAAGTGCCTGATAATAAAAGCAAAAAGTACAAAATTTTAGTTACCTTCCTTTCTTAATTAATTGGACTGACCAGGTGGAAACGAAGAGTCCTGTGCTGGTGCTTAGAATGTCTATAAAGCTGAGCTACATGACAGCACAATAGAGGAGGAACAAAGATTTTTTTAATATGTTTCTATCCTGTGTCACAGTTTGAAATTGTCCTGGTTTATGTCCCTTTTGGCAAACTTACATAAAAGTGACCTTG…						0	1	0	0
Hs2496.100	AACTTTAATGCCTATGTTTGATTTGAAGTCGTAGCATAAAAGGTAACATAAGTAACATCCTGACCAATTATCCAAACCATCCAGACATCCCTGAATGGCCAGAGCGTAGCACACGGTCTGTAGCATTAAGAGGTTAACTCCTACAACTTCAAACAAAGTGCCTGATAATAAAAGCAAAAAGTACAAAATTTTAGTTACCTTCCTTTCTTAATTAATTGGACTGACCAGGTGGAAACGAAGAGTCCTGTGCTGGTGCTTAGAATGTCTATAAAGCTGAGCTACATGACAGCACAATAGAGGAGGAACAAAGATTTTTTTAATATGTTTCTATCCTGTGTCACAGTTTGAAATTGTCCTGGTTTATGTCCCTTTTGGCAAACTTACATAAAAGTGACCTTG…						0	1	0	0
Hs2496.100	AACTTTAATGCCTATGTTTGATTTGAAGTCGTAGCATAAAAGGTAACATAAGTAACATCCTGACCAATTATCCAAACCATCCAGACATCCCTGAATGGCCAGAGCGTAGCACACGGTCTGTAGCATTAAGAGGTTAACTCCTACAACTTCAAACAAAGTGCCTGATAATAAAAGCAAAAAGTACAAAATTTTAGTTACCTTCCTTTCTTAATTAATTGGACTGACCAGGTGGAAACGAAGAGTCCTGTGCTGGTGCTTAGAATGTCTATAAAGCTGAGCTACATGACAGCACAATAGAGGAGGAACAAAGATTTTTTTAATATGTTTCTATCCTGTGTCACAGTTTGAAATTGTCCTGGTTTATGTCCCTTTTGGCAAACTTACATAAAAGTGACCTTG…						0	1	0	0
Hs2496.100	AACTTTAATGCCTATGTTTGATTTGAAGTCGTAGCATAAAAGGTAACATAAGTAACATCCTGACCAATTATCCAAACCATCCAGACATCCCTGAATGGCCAGAGCGTAGCACACGGTCTGTAGCATTAAGAGGTTAACTCCTACAACTTCAAACAAAGTGCCTGATAATAAAAGCAAAAAGTACAAAATTTTAGTTACCTTCCTTTCTTAATTAATTGGACTGACCAGGTGGAAACGAAGAGTCCTGTGCTGGTGCTTAGAATGTCTATAAAGCTGAGCTACATGACAGCACAATAGAGGAGGAACAAAGATTTTTTTAATATGTTTCTATCCTGTGTCACAGTTTGAAATTGTCCTGGTTTATGTCCCTTTTGGCAAACTTACATAAAAGTGACCTTG…						0	1	0	0
Hs2496.100	AACTTTAATGCCTATGTTTGATTTGAAGTCGTAGCATAAAAGGTAACATAAGTAACATCCTGACCAATTATCCAAACCATCCAGACATCCCTGAATGGCCAGAGCGTAGCACACGGTCTGTAGCATTAAGAGGTTAACTCCTACAACTTCAAACAAAGTGCCTGATAATAAAAGCAAAAAGTACAAAATTTTAGTTACCTTCCTTTCTTAATTAATTGGACTGACCAGGTGGAAACGAAGAGTCCTGTGCTGGTGCTTAGAATGTCTATAAAGCTGAGCTACATGACAGCACAATAGAGGAGGAACAAAGATTTTTTTAATATGTTTCTATCCTGTGTCACAGTTTGAAATTGTCCTGGTTTATGTCCCTTTTGGCAAACTTACATAAAAGTGACCTTG…						0	1	0	0
Hs2496.101	AACTTTAATTCCTATGTTTGATTTGAGGTCATAGCATAAAAGGTAACATAAGCAACAGCCTGACCAATTATCCAAACCATCCAGACATCCCTGAATGGCCAGAGCGTAGCACACGGTCTGTAGGGTTAAGAGGTTAACTCCTATAACTTCAAACAAAGTGCCTGATAATAAAAGCAAAATGTACAAAATTTTAGGTAACTTCCTTTCTTAATTAATTGGACTGACCAGGTGGAAGCGAAGAGTTCTGTGCTGGTGCTTGGAATGTCTATAAAGCTGAGCAACATGACAGCACAATAGAGGAGTAACAAAGATCTTTTTAATATGTTTCTATCCTGTGTCACAGTTTGAAATTGTCCTGGTTTATGTCCCTTTTGGCAAACTTACATAAAAGTGACCTTG…	0.0971889	0.109903	1.13082	TGGGAACC	TCGGAACC	-1	0.00109343	2.96121	-2.96121
Hs2496.101	AACTTTAATTCCTATGTTTGATTTGAGGTCATAGCATAAAAGGTAACATAAGCAACAGCCTGACCAATTATCCAAACCATCCAGACATCCCTGAATGGCCAGAGCGTAGCACACGGTCTGTAGGGTTAAGAGGTTAACTCCTATAACTTCAAACAAAGTGCCTGATAATAAAAGCAAAATGTACAAAATTTTAGGTAACTTCCTTTCTTAATTAATTGGACTGACCAGGTGGAAGCGAAGAGTTCTGTGCTGGTGCTTGGAATGTCTATAAAGCTGAGCAACATGACAGCACAATAGAGGAGTAACAAAGATCTTTTTAATATGTTTCTATCCTGTGTCACAGTTTGAAATTGTCCTGGTTTATGTCCCTTTTGGCAAACTTACATAAAAGTGACCTTG…	0.0960253	0.0960253	1	TTGGAATG	TTGGAATG	-1	0.00109343	2.96121	-2.96121
Hs2496.101	AACTTTAATTCCTATGTTTGATTTGAGGTCATAGCATAAAAGGTAACATAAGCAACAGCCTGACCAATTATCCAAACCATCCAGACATCCCTGAATGGCCAGAGCGTAGCACACGGTCTGTAGGGTTAAGAGGTTAACTCCTATAACTTCAAACAAAGTGCCTGATAATAAAAGCAAAATGTACAAAATTTTAGGTAACTTCCTTTCTTAATTAATTGGACTGACCAGGTGGAAGCGAAGAGTTCTGTGCTGGTGCTTGGAATGTCTATAAAGCTGAGCAACATGACAGCACAATAGAGGAGTAACAAAGATCTTTTTAATATGTTTCTATCCTGTGTCACAGTTTGAAATTGTCCTGGTTTATGTCCCTTTTGGCAAACTTACATAAAAGTGACCTTG…	0.121434	0.121434	1	TTATCCAA	TTATCCAA	-1	0.00109343	2.96121	-2.96121
Hs2496.101	AACTTTAATTCCTATGTTTGATTTGAGGTCATAGCATAAAAGGTAACATAAGCAACAGCCTGACCAATTATCCAAACCATCCAGACATCCCTGAATGGCCAGAGCGTAGCACACGGTCTGTAGGGTTAAGAGGTTAACTCCTATAACTTCAAACAAAGTGCCTGATAATAAAAGCAAAATGTACAAAATTTTAGGTAACTTCCTTTCTTAATTAATTGGACTGACCAGGTGGAAGCGAAGAGTTCTGTGCTGGTGCTTGGAATGTCTATAAAGCTGAGCAACATGACAGCACAATAGAGGAGTAACAAAGATCTTTTTAATATGTTTCTATCCTGTGTCACAGTTTGAAATTGTCCTGGTTTATGTCCCTTTTGGCAAACTTACATAAAAGTGACCTTG…	0.393827	0.393827	1	ACTTCCTT	ACTTCCTT	-1	0.00109343	2.96121	-2.96121
Hs2496.101	AACTTTAATTCCTATGTTTGATTTGAGGTCATAGCATAAAAGGTAACATAAGCAACAGCCTGACCAATTATCCAAACCATCCAGACATCCCTGAATGGCCAGAGCGTAGCACACGGTCTGTAGGGTTAAGAGGTTAACTCCTATAACTTCAAACAAAGTGCCTGATAATAAAAGCAAAATGTACAAAATTTTAGGTAACTTCCTTTCTTAATTAATTGGACTGACCAGGTGGAAGCGAAGAGTTCTGTGCTGGTGCTTGGAATGTCTATAAAGCTGAGCAACATGACAGCACAATAGAGGAGTAACAAAGATCTTTTTAATATGTTTCTATCCTGTGTCACAGTTTGAAATTGTCCTGGTTTATGTCCCTTTTGGCAAACTTACATAAAAGTGACCTTG…	0.15351	0.15351	1	CTATCCTG	CTATCCTG	-1	0.00109343	2.96121	-2.96121
Hs2496.101	AACTTTAATTCCTATGTTTGATTTGAGGTCATAGCATAAAAGGTAACATAAGCAACAGCCTGACCAATTATCCAAACCATCCAGACATCCCTGAATGGCCAGAGCGTAGCACACGGTCTGTAGGGTTAAGAGGTTAACTCCTATAACTTCAAACAAAGTGCCTGATAATAAAAGCAAAATGTACAAAATTTTAGGTAACTTCCTTTCTTAATTAATTGGACTGACCAGGTGGAAGCGAAGAGTTCTGTGCTGGTGCTTGGAATGTCTATAAAGCTGAGCAACATGACAGCACAATAGAGGAGTAACAAAGATCTTTTTAATATGTTTCTATCCTGTGTCACAGTTTGAAATTGTCCTGGTTTATGTCCCTTTTGGCAAACTTACATAAAAGTGACCTTG…	0.290448	0.290448	1	GAGGAAAT	GAGGAAAT	-1	0.00109343	2.96121	-2.96121
Hs2496.101	AACTTTAATTCCTATGTTTGATTTGAGGTCATAGCATAAAAGGTAACATAAGCAACAGCCTGACCAATTATCCAAACCATCCAGACATCCCTGAATGGCCAGAGCGTAGCACACGGTCTGTAGGGTTAAGAGGTTAACTCCTATAACTTCAAACAAAGTGCCTGATAATAAAAGCAAAATGTACAAAATTTTAGGTAACTTCCTTTCTTAATTAATTGGACTGACCAGGTGGAAGCGAAGAGTTCTGTGCTGGTGCTTGGAATGTCTATAAAGCTGAGCAACATGACAGCACAATAGAGGAGTAACAAAGATCTTTTTAATATGTTTCTATCCTGTGTCACAGTTTGAAATTGTCCTGGTTTATGTCCCTTTTGGCAAACTTACATAAAAGTGACCTTG…	0.393827	0.393827	1	AAGGAAGT	AAGGAAGT	-1	0.00109343	2.96121	-2.96121
Hs2496.101	AACTTTAATTCCTATGTTTGATTTGAGGTCATAGCATAAAAGGTAACATAAGCAACAGCCTGACCAATTATCCAAACCATCCAGACATCCCTGAATGGCCAGAGCGTAGCACACGGTCTGTAGGGTTAAGAGGTTAACTCCTATAACTTCAAACAAAGTGCCTGATAATAAAAGCAAAATGTACAAAATTTTAGGTAACTTCCTTTCTTAATTAATTGGACTGACCAGGTGGAAGCGAAGAGTTCTGTGCTGGTGCTTGGAATGTCTATAAAGCTGAGCAACATGACAGCACAATAGAGGAGTAACAAAGATCTTTTTAATATGTTTCTATCCTGTGTCACAGTTTGAAATTGTCCTGGTTTATGTCCCTTTTGGCAAACTTACATAAAAGTGACCTTG…	0.10158	0.10158	1	CCATCCAG	CCATCCAG	-1	0.00109343	2.96121	-2.96121
Hs2496.101	AACTTTAATTCCTATGTTTGATTTGAGGTCATAGCATAAAAGGTAACATAAGCAACAGCCTGACCAATTATCCAAACCATCCAGACATCCCTGAATGGCCAGAGCGTAGCACACGGTCTGTAGGGTTAAGAGGTTAACTCCTATAACTTCAAACAAAGTGCCTGATAATAAAAGCAAAATGTACAAAATTTTAGGTAACTTCCTTTCTTAATTAATTGGACTGACCAGGTGGAAGCGAAGAGTTCTGTGCTGGTGCTTGGAATGTCTATAAAGCTGAGCAACATGACAGCACAATAGAGGAGTAACAAAGATCTTTTTAATATGTTTCTATCCTGTGTCACAGTTTGAAATTGTCCTGGTTTATGTCCCTTTTGGCAAACTTACATAAAAGTGACCTTG…	0.136024	0.136024	1	ACATCCCT	ACATCCCT	-1	0.00109343	2.96121	-2.96121
Hs2496.101	AACTTTAATTCCTATGTTTGATTTGAGGTCATAGCATAAAAGGTAACATAAGCAACAGCCTGACCAATTATCCAAACCATCCAGACATCCCTGAATGGCCAGAGCGTAGCACACGGTCTGTAGGGTTAAGAGGTTAACTCCTATAACTTCAAACAAAGTGCCTGATAATAAAAGCAAAATGTACAAAATTTTAGGTAACTTCCTTTCTTAATTAATTGGACTGACCAGGTGGAAGCGAAGAGTTCTGTGCTGGTGCTTGGAATGTCTATAAAGCTGAGCAACATGACAGCACAATAGAGGAGTAACAAAGATCTTTTTAATATGTTTCTATCCTGTGTCACAGTTTGAAATTGTCCTGGTTTATGTCCCTTTTGGCAAACTTACATAAAAGTGACCTTG…	0.134624	0.134624	1	AGGGAAGC	AGGGAAGC	-1	0.00109343	2.96121	-2.96121
Hs2496.101	AACTTTAATTCCTATGTTTGATTTGAGGTCATAGCATAAAAGGTAACATAAGCAACAGCCTGACCAATTATCCAAACCATCCAGACATCCCTGAATGGCCAGAGCGTAGCACACGGTCTGTAGGGTTAAGAGGTTAACTCCTATAACTTCAAACAAAGTGCCTGATAATAAAAGCAAAATGTACAAAATTTTAGGTAACTTCCTTTCTTAATTAATTGGACTGACCAGGTGGAAGCGAAGAGTTCTGTGCTGGTGCTTGGAATGTCTATAAAGCTGAGCAACATGACAGCACAATAGAGGAGTAACAAAGATCTTTTTAATATGTTTCTATCCTGTGTCACAGTTTGAAATTGTCCTGGTTTATGTCCCTTTTGGCAAACTTACATAAAAGTGACCTTG…	0.256574	0.256574	1	TAGGAAGT	TAGGAAGT	-1	0.00109343	2.96121	-2.96121
Hs2496.101	AACTTTAATTCCTATGTTTGATTTGAGGTCATAGCATAAAAGGTAACATAAGCAACAGCCTGACCAATTATCCAAACCATCCAGACATCCCTGAATGGCCAGAGCGTAGCACACGGTCTGTAGGGTTAAGAGGTTAACTCCTATAACTTCAAACAAAGTGCCTGATAATAAAAGCAAAATGTACAAAATTTTAGGTAACTTCCTTTCTTAATTAATTGGACTGACCAGGTGGAAGCGAAGAGTTCTGTGCTGGTGCTTGGAATGTCTATAAAGCTGAGCAACATGACAGCACAATAGAGGAGTAACAAAGATCTTTTTAATATGTTTCTATCCTGTGTCACAGTTTGAAATTGTCCTGGTTTATGTCCCTTTTGGCAAACTTACATAAAAGTGACCTTG…	0.111675	0.111675	1	GTGGAAGC	GTGGAAGC	-1	0.00109343	2.96121	-2.96121
Hs2496.101	AACTTTAATTCCTATGTTTGATTTGAGGTCATAGCATAAAAGGTAACATAAGCAACAGCCTGACCAATTATCCAAACCATCCAGACATCCCTGAATGGCCAGAGCGTAGCACACGGTCTGTAGGGTTAAGAGGTTAACTCCTATAACTTCAAACAAAGTGCCTGATAATAAAAGCAAAATGTACAAAATTTTAGGTAACTTCCTTTCTTAATTAATTGGACTGACCAGGTGGAAGCGAAGAGTTCTGTGCTGGTGCTTGGAATGTCTATAAAGCTGAGCAACATGACAGCACAATAGAGGAGTAACAAAGATCTTTTTAATATGTTTCTATCCTGTGTCACAGTTTGAAATTGTCCTGGTTTATGTCCCTTTTGGCAAACTTACATAAAAGTGACCTTG…	0.135068	0.135068	1	TTTTCCCC	TTTTCCCC	-1	0.00109343	2.96121	-2.96121
Hs2496.101	AACTTTAATTCCTATGTTTGATTTGAGGTCATAGCATAAAAGGTAACATAAGCAACAGCCTGACCAATTATCCAAACCATCCAGACATCCCTGAATGGCCAGAGCGTAGCACACGGTCTGTAGGGTTAAGAGGTTAACTCCTATAACTTCAAACAAAGTGCCTGATAATAAAAGCAAAATGTACAAAATTTTAGGTAACTTCCTTTCTTAATTAATTGGACTGACCAGGTGGAAGCGAAGAGTTCTGTGCTGGTGCTTGGAATGTCTATAAAGCTGAGCAACATGACAGCACAATAGAGGAGTAACAAAGATCTTTTTAATATGTTTCTATCCTGTGTCACAGTTTGAAATTGTCCTGGTTTATGTCCCTTTTGGCAAACTTACATAAAAGTGACCTTG…	0.108599	0.108599	1	TGATCCAT	TGATCCAT	-1	0.00109343	2.96121	-2.96121
Hs2496.101	AACTTTAATTCCTATGTTTGATTTGAGGTCATAGCATAAAAGGTAACATAAGCAACAGCCTGACCAATTATCCAAACCATCCAGACATCCCTGAATGGCCAGAGCGTAGCACACGGTCTGTAGGGTTAAGAGGTTAACTCCTATAACTTCAAACAAAGTGCCTGATAATAAAAGCAAAATGTACAAAATTTTAGGTAACTTCCTTTCTTAATTAATTGGACTGACCAGGTGGAAGCGAAGAGTTCTGTGCTGGTGCTTGGAATGTCTATAAAGCTGAGCAACATGACAGCACAATAGAGGAGTAACAAAGATCTTTTTAATATGTTTCTATCCTGTGTCACAGTTTGAAATTGTCCTGGTTTATGTCCCTTTTGGCAAACTTACATAAAAGTGACCTTG…	0.391636	0.391636	1	AAGGAAAT	AAGGAAAT	-1	0.00109343	2.96121	-2.96121
Hs2496.101	AACTTTAATTCCTATGTTTGATTTGAGGTCATAGCATAAAAGGTAACATAAGCAACAGCCTGACCAATTATCCAAACCATCCAGACATCCCTGAATGGCCAGAGCGTAGCACACGGTCTGTAGGGTTAAGAGGTTAACTCCTATAACTTCAAACAAAGTGCCTGATAATAAAAGCAAAATGTACAAAATTTTAGGTAACTTCCTTTCTTAATTAATTGGACTGACCAGGTGGAAGCGAAGAGTTCTGTGCTGGTGCTTGGAATGTCTATAAAGCTGAGCAACATGACAGCACAATAGAGGAGTAACAAAGATCTTTTTAATATGTTTCTATCCTGTGTCACAGTTTGAAATTGTCCTGGTTTATGTCCCTTTTGGCAAACTTACATAAAAGTGACCTTG…	0.105232	0.105232	1	TTGGAAAT	TTGGAAAT	-1	0.00109343	2.96121	-2.96121
Hs2496.101	AACTTTAATTCCTATGTTTGATTTGAGGTCATAGCATAAAAGGTAACATAAGCAACAGCCTGACCAATTATCCAAACCATCCAGACATCCCTGAATGGCCAGAGCGTAGCACACGGTCTGTAGGGTTAAGAGGTTAACTCCTATAACTTCAAACAAAGTGCCTGATAATAAAAGCAAAATGTACAAAATTTTAGGTAACTTCCTTTCTTAATTAATTGGACTGACCAGGTGGAAGCGAAGAGTTCTGTGCTGGTGCTTGGAATGTCTATAAAGCTGAGCAACATGACAGCACAATAGAGGAGTAACAAAGATCTTTTTAATATGTTTCTATCCTGTGTCACAGTTTGAAATTGTCCTGGTTTATGTCCCTTTTGGCAAACTTACATAAAAGTGACCTTG…						-1	0.00109343	2.96121	-2.96121
Hs2496.101	AACTTTAATTCCTATGTTTGATTTGAGGTCATAGCATAAAAGGTAACATAAGCAACAGCCTGACCAATTATCCAAACCATCCAGACATCCCTGAATGGCCAGAGCGTAGCACACGGTCTGTAGGGTTAAGAGGTTAACTCCTATAACTTCAAACAAAGTGCCTGATAATAAAAGCAAAATGTACAAAATTTTAGGTAACTTCCTTTCTTAATTAATTGGACTGACCAGGTGGAAGCGAAGAGTTCTGTGCTGGTGCTTGGAATGTCTATAAAGCTGAGCAACATGACAGCACAATAGAGGAGTAACAAAGATCTTTTTAATATGTTTCTATCCTGTGTCACAGTTTGAAATTGTCCTGGTTTATGTCCCTTTTGGCAAACTTACATAAAAGTGACCTTG…						-1	0.00109343	2.96121	-2.96121
Hs2496.101	AACTTTAATTCCTATGTTTGATTTGAGGTCATAGCATAAAAGGTAACATAAGCAACAGCCTGACCAATTATCCAAACCATCCAGACATCCCTGAATGGCCAGAGCGTAGCACACGGTCTGTAGGGTTAAGAGGTTAACTCCTATAACTTCAAACAAAGTGCCTGATAATAAAAGCAAAATGTACAAAATTTTAGGTAACTTCCTTTCTTAATTAATTGGACTGACCAGGTGGAAGCGAAGAGTTCTGTGCTGGTGCTTGGAATGTCTATAAAGCTGAGCAACATGACAGCACAATAGAGGAGTAACAAAGATCTTTTTAATATGTTTCTATCCTGTGTCACAGTTTGAAATTGTCCTGGTTTATGTCCCTTTTGGCAAACTTACATAAAAGTGACCTTG…						-1	0.00109343	2.96121	-2.96121
Hs2496.101	AACTTTAATTCCTATGTTTGATTTGAGGTCATAGCATAAAAGGTAACATAAGCAACAGCCTGACCAATTATCCAAACCATCCAGACATCCCTGAATGGCCAGAGCGTAGCACACGGTCTGTAGGGTTAAGAGGTTAACTCCTATAACTTCAAACAAAGTGCCTGATAATAAAAGCAAAATGTACAAAATTTTAGGTAACTTCCTTTCTTAATTAATTGGACTGACCAGGTGGAAGCGAAGAGTTCTGTGCTGGTGCTTGGAATGTCTATAAAGCTGAGCAACATGACAGCACAATAGAGGAGTAACAAAGATCTTTTTAATATGTTTCTATCCTGTGTCACAGTTTGAAATTGTCCTGGTTTATGTCCCTTTTGGCAAACTTACATAAAAGTGACCTTG…						-1	0.00109343	2.96121	-2.96121
Hs2496.101	AACTTTAATTCCTATGTTTGATTTGAGGTCATAGCATAAAAGGTAACATAAGCAACAGCCTGACCAATTATCCAAACCATCCAGACATCCCTGAATGGCCAGAGCGTAGCACACGGTCTGTAGGGTTAAGAGGTTAACTCCTATAACTTCAAACAAAGTGCCTGATAATAAAAGCAAAATGTACAAAATTTTAGGTAACTTCCTTTCTTAATTAATTGGACTGACCAGGTGGAAGCGAAGAGTTCTGTGCTGGTGCTTGGAATGTCTATAAAGCTGAGCAACATGACAGCACAATAGAGGAGTAACAAAGATCTTTTTAATATGTTTCTATCCTGTGTCACAGTTTGAAATTGTCCTGGTTTATGTCCCTTTTGGCAAACTTACATAAAAGTGACCTTG…						-1	0.00109343	2.96121	-2.96121
Hs2496.101	AACTTTAATTCCTATGTTTGATTTGAGGTCATAGCATAAAAGGTAACATAAGCAACAGCCTGACCAATTATCCAAACCATCCAGACATCCCTGAATGGCCAGAGCGTAGCACACGGTCTGTAGGGTTAAGAGGTTAACTCCTATAACTTCAAACAAAGTGCCTGATAATAAAAGCAAAATGTACAAAATTTTAGGTAACTTCCTTTCTTAATTAATTGGACTGACCAGGTGGAAGCGAAGAGTTCTGTGCTGGTGCTTGGAATGTCTATAAAGCTGAGCAACATGACAGCACAATAGAGGAGTAACAAAGATCTTTTTAATATGTTTCTATCCTGTGTCACAGTTTGAAATTGTCCTGGTTTATGTCCCTTTTGGCAAACTTACATAAAAGTGACCTTG…						-1	0.00109343	2.96121	-2.96121
Hs2496.101	AACTTTAATTCCTATGTTTGATTTGAGGTCATAGCATAAAAGGTAACATAAGCAACAGCCTGACCAATTATCCAAACCATCCAGACATCCCTGAATGGCCAGAGCGTAGCACACGGTCTGTAGGGTTAAGAGGTTAACTCCTATAACTTCAAACAAAGTGCCTGATAATAAAAGCAAAATGTACAAAATTTTAGGTAACTTCCTTTCTTAATTAATTGGACTGACCAGGTGGAAGCGAAGAGTTCTGTGCTGGTGCTTGGAATGTCTATAAAGCTGAGCAACATGACAGCACAATAGAGGAGTAACAAAGATCTTTTTAATATGTTTCTATCCTGTGTCACAGTTTGAAATTGTCCTGGTTTATGTCCCTTTTGGCAAACTTACATAAAAGTGACCTTG…						-1	0.00109343	2.96121	-2.96121
Hs2496.101	AACTTTAATTCCTATGTTTGATTTGAGGTCATAGCATAAAAGGTAACATAAGCAACAGCCTGACCAATTATCCAAACCATCCAGACATCCCTGAATGGCCAGAGCGTAGCACACGGTCTGTAGGGTTAAGAGGTTAACTCCTATAACTTCAAACAAAGTGCCTGATAATAAAAGCAAAATGTACAAAATTTTAGGTAACTTCCTTTCTTAATTAATTGGACTGACCAGGTGGAAGCGAAGAGTTCTGTGCTGGTGCTTGGAATGTCTATAAAGCTGAGCAACATGACAGCACAATAGAGGAGTAACAAAGATCTTTTTAATATGTTTCTATCCTGTGTCACAGTTTGAAATTGTCCTGGTTTATGTCCCTTTTGGCAAACTTACATAAAAGTGACCTTG…						-1	0.00109343	2.96121	-2.96121
Hs2496.101	AACTTTAATTCCTATGTTTGATTTGAGGTCATAGCATAAAAGGTAACATAAGCAACAGCCTGACCAATTATCCAAACCATCCAGACATCCCTGAATGGCCAGAGCGTAGCACACGGTCTGTAGGGTTAAGAGGTTAACTCCTATAACTTCAAACAAAGTGCCTGATAATAAAAGCAAAATGTACAAAATTTTAGGTAACTTCCTTTCTTAATTAATTGGACTGACCAGGTGGAAGCGAAGAGTTCTGTGCTGGTGCTTGGAATGTCTATAAAGCTGAGCAACATGACAGCACAATAGAGGAGTAACAAAGATCTTTTTAATATGTTTCTATCCTGTGTCACAGTTTGAAATTGTCCTGGTTTATGTCCCTTTTGGCAAACTTACATAAAAGTGACCTTG…						-1	0.00109343	2.96121	-2.96121
Hs2496.101	AACTTTAATTCCTATGTTTGATTTGAGGTCATAGCATAAAAGGTAACATAAGCAACAGCCTGACCAATTATCCAAACCATCCAGACATCCCTGAATGGCCAGAGCGTAGCACACGGTCTGTAGGGTTAAGAGGTTAACTCCTATAACTTCAAACAAAGTGCCTGATAATAAAAGCAAAATGTACAAAATTTTAGGTAACTTCCTTTCTTAATTAATTGGACTGACCAGGTGGAAGCGAAGAGTTCTGTGCTGGTGCTTGGAATGTCTATAAAGCTGAGCAACATGACAGCACAATAGAGGAGTAACAAAGATCTTTTTAATATGTTTCTATCCTGTGTCACAGTTTGAAATTGTCCTGGTTTATGTCCCTTTTGGCAAACTTACATAAAAGTGACCTTG…						-1	0.00109343	2.96121	-2.96121
Hs2496.101	AACTTTAATTCCTATGTTTGATTTGAGGTCATAGCATAAAAGGTAACATAAGCAACAGCCTGACCAATTATCCAAACCATCCAGACATCCCTGAATGGCCAGAGCGTAGCACACGGTCTGTAGGGTTAAGAGGTTAACTCCTATAACTTCAAACAAAGTGCCTGATAATAAAAGCAAAATGTACAAAATTTTAGGTAACTTCCTTTCTTAATTAATTGGACTGACCAGGTGGAAGCGAAGAGTTCTGTGCTGGTGCTTGGAATGTCTATAAAGCTGAGCAACATGACAGCACAATAGAGGAGTAACAAAGATCTTTTTAATATGTTTCTATCCTGTGTCACAGTTTGAAATTGTCCTGGTTTATGTCCCTTTTGGCAAACTTACATAAAAGTGACCTTG…						-1	0.00109343	2.96121	-2.96121
Hs2496.101	AACTTTAATTCCTATGTTTGATTTGAGGTCATAGCATAAAAGGTAACATAAGCAACAGCCTGACCAATTATCCAAACCATCCAGACATCCCTGAATGGCCAGAGCGTAGCACACGGTCTGTAGGGTTAAGAGGTTAACTCCTATAACTTCAAACAAAGTGCCTGATAATAAAAGCAAAATGTACAAAATTTTAGGTAACTTCCTTTCTTAATTAATTGGACTGACCAGGTGGAAGCGAAGAGTTCTGTGCTGGTGCTTGGAATGTCTATAAAGCTGAGCAACATGACAGCACAATAGAGGAGTAACAAAGATCTTTTTAATATGTTTCTATCCTGTGTCACAGTTTGAAATTGTCCTGGTTTATGTCCCTTTTGGCAAACTTACATAAAAGTGACCTTG…						-1	0.00109343	2.96121	-2.96121
Hs2496.101	AACTTTAATTCCTATGTTTGATTTGAGGTCATAGCATAAAAGGTAACATAAGCAACAGCCTGACCAATTATCCAAACCATCCAGACATCCCTGAATGGCCAGAGCGTAGCACACGGTCTGTAGGGTTAAGAGGTTAACTCCTATAACTTCAAACAAAGTGCCTGATAATAAAAGCAAAATGTACAAAATTTTAGGTAACTTCCTTTCTTAATTAATTGGACTGACCAGGTGGAAGCGAAGAGTTCTGTGCTGGTGCTTGGAATGTCTATAAAGCTGAGCAACATGACAGCACAATAGAGGAGTAACAAAGATCTTTTTAATATGTTTCTATCCTGTGTCACAGTTTGAAATTGTCCTGGTTTATGTCCCTTTTGGCAAACTTACATAAAAGTGACCTTG…						-1	0.00109343	2.96121	-2.96121
Hs2496.101	AACTTTAATTCCTATGTTTGATTTGAGGTCATAGCATAAAAGGTAACATAAGCAACAGCCTGACCAATTATCCAAACCATCCAGACATCCCTGAATGGCCAGAGCGTAGCACACGGTCTGTAGGGTTAAGAGGTTAACTCCTATAACTTCAAACAAAGTGCCTGATAATAAAAGCAAAATGTACAAAATTTTAGGTAACTTCCTTTCTTAATTAATTGGACTGACCAGGTGGAAGCGAAGAGTTCTGTGCTGGTGCTTGGAATGTCTATAAAGCTGAGCAACATGACAGCACAATAGAGGAGTAACAAAGATCTTTTTAATATGTTTCTATCCTGTGTCACAGTTTGAAATTGTCCTGGTTTATGTCCCTTTTGGCAAACTTACATAAAAGTGACCTTG…						-1	0.00109343	2.96121	-2.96121
Hs2496.101	AACTTTAATTCCTATGTTTGATTTGAGGTCATAGCATAAAAGGTAACATAAGCAACAGCCTGACCAATTATCCAAACCATCCAGACATCCCTGAATGGCCAGAGCGTAGCACACGGTCTGTAGGGTTAAGAGGTTAACTCCTATAACTTCAAACAAAGTGCCTGATAATAAAAGCAAAATGTACAAAATTTTAGGTAACTTCCTTTCTTAATTAATTGGACTGACCAGGTGGAAGCGAAGAGTTCTGTGCTGGTGCTTGGAATGTCTATAAAGCTGAGCAACATGACAGCACAATAGAGGAGTAACAAAGATCTTTTTAATATGTTTCTATCCTGTGTCACAGTTTGAAATTGTCCTGGTTTATGTCCCTTTTGGCAAACTTACATAAAAGTGACCTTG…						-1	0.00109343	2.96121	-2.96121
Hs2496.102	AACTTTAATGCCTATGATTGATTTGAAGTCATAGCATAAAAGGTAGCATAAGCATCATCCTGACCAATTATCCAACCCATCCAGAAATCCCTGTATGGCCAGAGCGTAGCACACGGTCTGTAGGATTAAGAGGTTAACTCCTATAAATTCAAACAAAGTGCCTGATAATAAAAGCAAAAAGTACAAAATTTTAGGTAACTTCCTTTCTTAATTAATTGGACTGACCAGGTGGAAGCGAAGAGTTCTGTGCTGGTGCTTGGAATGTCTATAAAGCTGAGCAACATGACAGCACAATAGATGAGGAACAAAGATTTTTTTAATATGTTTCTATCCTGTGTCACAGTTTGAAATTGTCCTGGTTTATGTCCCTTTTGGCAAACTTACATAAAAGTGACCTTG…	0.0960253	0.0960253	1	TTGGAATG	TTGGAATG	-1	0.00967169	2.0145	-2.0145
Hs2496.102	AACTTTAATGCCTATGATTGATTTGAAGTCATAGCATAAAAGGTAGCATAAGCATCATCCTGACCAATTATCCAACCCATCCAGAAATCCCTGTATGGCCAGAGCGTAGCACACGGTCTGTAGGATTAAGAGGTTAACTCCTATAAATTCAAACAAAGTGCCTGATAATAAAAGCAAAAAGTACAAAATTTTAGGTAACTTCCTTTCTTAATTAATTGGACTGACCAGGTGGAAGCGAAGAGTTCTGTGCTGGTGCTTGGAATGTCTATAAAGCTGAGCAACATGACAGCACAATAGATGAGGAACAAAGATTTTTTTAATATGTTTCTATCCTGTGTCACAGTTTGAAATTGTCCTGGTTTATGTCCCTTTTGGCAAACTTACATAAAAGTGACCTTG…	0.290448	0.290448	1	GAGGAAAT	GAGGAAAT	-1	0.00967169	2.0145	-2.0145
Hs2496.102	AACTTTAATGCCTATGATTGATTTGAAGTCATAGCATAAAAGGTAGCATAAGCATCATCCTGACCAATTATCCAACCCATCCAGAAATCCCTGTATGGCCAGAGCGTAGCACACGGTCTGTAGGATTAAGAGGTTAACTCCTATAAATTCAAACAAAGTGCCTGATAATAAAAGCAAAAAGTACAAAATTTTAGGTAACTTCCTTTCTTAATTAATTGGACTGACCAGGTGGAAGCGAAGAGTTCTGTGCTGGTGCTTGGAATGTCTATAAAGCTGAGCAACATGACAGCACAATAGATGAGGAACAAAGATTTTTTTAATATGTTTCTATCCTGTGTCACAGTTTGAAATTGTCCTGGTTTATGTCCCTTTTGGCAAACTTACATAAAAGTGACCTTG…	0.134624	0.134624	1	AGGGAAGC	AGGGAAGC	-1	0.00967169	2.0145	-2.0145
Hs2496.102	AACTTTAATGCCTATGATTGATTTGAAGTCATAGCATAAAAGGTAGCATAAGCATCATCCTGACCAATTATCCAACCCATCCAGAAATCCCTGTATGGCCAGAGCGTAGCACACGGTCTGTAGGATTAAGAGGTTAACTCCTATAAATTCAAACAAAGTGCCTGATAATAAAAGCAAAAAGTACAAAATTTTAGGTAACTTCCTTTCTTAATTAATTGGACTGACCAGGTGGAAGCGAAGAGTTCTGTGCTGGTGCTTGGAATGTCTATAAAGCTGAGCAACATGACAGCACAATAGATGAGGAACAAAGATTTTTTTAATATGTTTCTATCCTGTGTCACAGTTTGAAATTGTCCTGGTTTATGTCCCTTTTGGCAAACTTACATAAAAGTGACCTTG…	0.0971889	0.0971889	1	TGGGAACC	TGGGAACC	-1	0.00967169	2.0145	-2.0145
Hs2496.102	AACTTTAATGCCTATGATTGATTTGAAGTCATAGCATAAAAGGTAGCATAAGCATCATCCTGACCAATTATCCAACCCATCCAGAAATCCCTGTATGGCCAGAGCGTAGCACACGGTCTGTAGGATTAAGAGGTTAACTCCTATAAATTCAAACAAAGTGCCTGATAATAAAAGCAAAAAGTACAAAATTTTAGGTAACTTCCTTTCTTAATTAATTGGACTGACCAGGTGGAAGCGAAGAGTTCTGTGCTGGTGCTTGGAATGTCTATAAAGCTGAGCAACATGACAGCACAATAGATGAGGAACAAAGATTTTTTTAATATGTTTCTATCCTGTGTCACAGTTTGAAATTGTCCTGGTTTATGTCCCTTTTGGCAAACTTACATAAAAGTGACCTTG…	0.135068	0.135068	1	TTTTCCCC	TTTTCCCC	-1	0.00967169	2.0145	-2.0145
Hs2496.102	AACTTTAATGCCTATGATTGATTTGAAGTCATAGCATAAAAGGTAGCATAAGCATCATCCTGACCAATTATCCAACCCATCCAGAAATCCCTGTATGGCCAGAGCGTAGCACACGGTCTGTAGGATTAAGAGGTTAACTCCTATAAATTCAAACAAAGTGCCTGATAATAAAAGCAAAAAGTACAAAATTTTAGGTAACTTCCTTTCTTAATTAATTGGACTGACCAGGTGGAAGCGAAGAGTTCTGTGCTGGTGCTTGGAATGTCTATAAAGCTGAGCAACATGACAGCACAATAGATGAGGAACAAAGATTTTTTTAATATGTTTCTATCCTGTGTCACAGTTTGAAATTGTCCTGGTTTATGTCCCTTTTGGCAAACTTACATAAAAGTGACCTTG…	0.113599	0.113599	1	GAGGAACA	GAGGAACA	-1	0.00967169	2.0145	-2.0145
Hs2496.102	AACTTTAATGCCTATGATTGATTTGAAGTCATAGCATAAAAGGTAGCATAAGCATCATCCTGACCAATTATCCAACCCATCCAGAAATCCCTGTATGGCCAGAGCGTAGCACACGGTCTGTAGGATTAAGAGGTTAACTCCTATAAATTCAAACAAAGTGCCTGATAATAAAAGCAAAAAGTACAAAATTTTAGGTAACTTCCTTTCTTAATTAATTGGACTGACCAGGTGGAAGCGAAGAGTTCTGTGCTGGTGCTTGGAATGTCTATAAAGCTGAGCAACATGACAGCACAATAGATGAGGAACAAAGATTTTTTTAATATGTTTCTATCCTGTGTCACAGTTTGAAATTGTCCTGGTTTATGTCCCTTTTGGCAAACTTACATAAAAGTGACCTTG…	0.108599	0.108599	1	TGATCCAT	TGATCCAT	-1	0.00967169	2.0145	-2.0145
Hs2496.102	AACTTTAATGCCTATGATTGATTTGAAGTCATAGCATAAAAGGTAGCATAAGCATCATCCTGACCAATTATCCAACCCATCCAGAAATCCCTGTATGGCCAGAGCGTAGCACACGGTCTGTAGGATTAAGAGGTTAACTCCTATAAATTCAAACAAAGTGCCTGATAATAAAAGCAAAAAGTACAAAATTTTAGGTAACTTCCTTTCTTAATTAATTGGACTGACCAGGTGGAAGCGAAGAGTTCTGTGCTGGTGCTTGGAATGTCTATAAAGCTGAGCAACATGACAGCACAATAGATGAGGAACAAAGATTTTTTTAATATGTTTCTATCCTGTGTCACAGTTTGAAATTGTCCTGGTTTATGTCCCTTTTGGCAAACTTACATAAAAGTGACCTTG…	0.391636	0.391636	1	AAGGAAAT	AAGGAAAT	-1	0.00967169	2.0145	-2.0145
Hs2496.102	AACTTTAATGCCTATGATTGATTTGAAGTCATAGCATAAAAGGTAGCATAAGCATCATCCTGACCAATTATCCAACCCATCCAGAAATCCCTGTATGGCCAGAGCGTAGCACACGGTCTGTAGGATTAAGAGGTTAACTCCTATAAATTCAAACAAAGTGCCTGATAATAAAAGCAAAAAGTACAAAATTTTAGGTAACTTCCTTTCTTAATTAATTGGACTGACCAGGTGGAAGCGAAGAGTTCTGTGCTGGTGCTTGGAATGTCTATAAAGCTGAGCAACATGACAGCACAATAGATGAGGAACAAAGATTTTTTTAATATGTTTCTATCCTGTGTCACAGTTTGAAATTGTCCTGGTTTATGTCCCTTTTGGCAAACTTACATAAAAGTGACCTTG…	0.105232	0.105232	1	TTGGAAAT	TTGGAAAT	-1	0.00967169	2.0145	-2.0145
Hs2496.102	AACTTTAATGCCTATGATTGATTTGAAGTCATAGCATAAAAGGTAGCATAAGCATCATCCTGACCAATTATCCAACCCATCCAGAAATCCCTGTATGGCCAGAGCGTAGCACACGGTCTGTAGGATTAAGAGGTTAACTCCTATAAATTCAAACAAAGTGCCTGATAATAAAAGCAAAAAGTACAAAATTTTAGGTAACTTCCTTTCTTAATTAATTGGACTGACCAGGTGGAAGCGAAGAGTTCTGTGCTGGTGCTTGGAATGTCTATAAAGCTGAGCAACATGACAGCACAATAGATGAGGAACAAAGATTTTTTTAATATGTTTCTATCCTGTGTCACAGTTTGAAATTGTCCTGGTTTATGTCCCTTTTGGCAAACTTACATAAAAGTGACCTTG…	0.121434	0.121434	1	TTATCCAA	TTATCCAA	-1	0.00967169	2.0145	-2.0145
Hs2496.102	AACTTTAATGCCTATGATTGATTTGAAGTCATAGCATAAAAGGTAGCATAAGCATCATCCTGACCAATTATCCAACCCATCCAGAAATCCCTGTATGGCCAGAGCGTAGCACACGGTCTGTAGGATTAAGAGGTTAACTCCTATAAATTCAAACAAAGTGCCTGATAATAAAAGCAAAAAGTACAAAATTTTAGGTAACTTCCTTTCTTAATTAATTGGACTGACCAGGTGGAAGCGAAGAGTTCTGTGCTGGTGCTTGGAATGTCTATAAAGCTGAGCAACATGACAGCACAATAGATGAGGAACAAAGATTTTTTTAATATGTTTCTATCCTGTGTCACAGTTTGAAATTGTCCTGGTTTATGTCCCTTTTGGCAAACTTACATAAAAGTGACCTTG…	0.393827	0.393827	1	ACTTCCTT	ACTTCCTT	-1	0.00967169	2.0145	-2.0145
Hs2496.102	AACTTTAATGCCTATGATTGATTTGAAGTCATAGCATAAAAGGTAGCATAAGCATCATCCTGACCAATTATCCAACCCATCCAGAAATCCCTGTATGGCCAGAGCGTAGCACACGGTCTGTAGGATTAAGAGGTTAACTCCTATAAATTCAAACAAAGTGCCTGATAATAAAAGCAAAAAGTACAAAATTTTAGGTAACTTCCTTTCTTAATTAATTGGACTGACCAGGTGGAAGCGAAGAGTTCTGTGCTGGTGCTTGGAATGTCTATAAAGCTGAGCAACATGACAGCACAATAGATGAGGAACAAAGATTTTTTTAATATGTTTCTATCCTGTGTCACAGTTTGAAATTGTCCTGGTTTATGTCCCTTTTGGCAAACTTACATAAAAGTGACCTTG…	0.15351	0.15351	1	CTATCCTG	CTATCCTG	-1	0.00967169	2.0145	-2.0145
Hs2496.102	AACTTTAATGCCTATGATTGATTTGAAGTCATAGCATAAAAGGTAGCATAAGCATCATCCTGACCAATTATCCAACCCATCCAGAAATCCCTGTATGGCCAGAGCGTAGCACACGGTCTGTAGGATTAAGAGGTTAACTCCTATAAATTCAAACAAAGTGCCTGATAATAAAAGCAAAAAGTACAAAATTTTAGGTAACTTCCTTTCTTAATTAATTGGACTGACCAGGTGGAAGCGAAGAGTTCTGTGCTGGTGCTTGGAATGTCTATAAAGCTGAGCAACATGACAGCACAATAGATGAGGAACAAAGATTTTTTTAATATGTTTCTATCCTGTGTCACAGTTTGAAATTGTCCTGGTTTATGTCCCTTTTGGCAAACTTACATAAAAGTGACCTTG…	0.393827	0.393827	1	AAGGAAGT	AAGGAAGT	-1	0.00967169	2.0145	-2.0145
Hs2496.102	AACTTTAATGCCTATGATTGATTTGAAGTCATAGCATAAAAGGTAGCATAAGCATCATCCTGACCAATTATCCAACCCATCCAGAAATCCCTGTATGGCCAGAGCGTAGCACACGGTCTGTAGGATTAAGAGGTTAACTCCTATAAATTCAAACAAAGTGCCTGATAATAAAAGCAAAAAGTACAAAATTTTAGGTAACTTCCTTTCTTAATTAATTGGACTGACCAGGTGGAAGCGAAGAGTTCTGTGCTGGTGCTTGGAATGTCTATAAAGCTGAGCAACATGACAGCACAATAGATGAGGAACAAAGATTTTTTTAATATGTTTCTATCCTGTGTCACAGTTTGAAATTGTCCTGGTTTATGTCCCTTTTGGCAAACTTACATAAAAGTGACCTTG…	0.10158	0.10158	1	CCATCCAG	CCATCCAG	-1	0.00967169	2.0145	-2.0145
Hs2496.102	AACTTTAATGCCTATGATTGATTTGAAGTCATAGCATAAAAGGTAGCATAAGCATCATCCTGACCAATTATCCAACCCATCCAGAAATCCCTGTATGGCCAGAGCGTAGCACACGGTCTGTAGGATTAAGAGGTTAACTCCTATAAATTCAAACAAAGTGCCTGATAATAAAAGCAAAAAGTACAAAATTTTAGGTAACTTCCTTTCTTAATTAATTGGACTGACCAGGTGGAAGCGAAGAGTTCTGTGCTGGTGCTTGGAATGTCTATAAAGCTGAGCAACATGACAGCACAATAGATGAGGAACAAAGATTTTTTTAATATGTTTCTATCCTGTGTCACAGTTTGAAATTGTCCTGGTTTATGTCCCTTTTGGCAAACTTACATAAAAGTGACCTTG…	0.256574	0.256574	1	TAGGAAGT	TAGGAAGT	-1	0.00967169	2.0145	-2.0145
Hs2496.102	AACTTTAATGCCTATGATTGATTTGAAGTCATAGCATAAAAGGTAGCATAAGCATCATCCTGACCAATTATCCAACCCATCCAGAAATCCCTGTATGGCCAGAGCGTAGCACACGGTCTGTAGGATTAAGAGGTTAACTCCTATAAATTCAAACAAAGTGCCTGATAATAAAAGCAAAAAGTACAAAATTTTAGGTAACTTCCTTTCTTAATTAATTGGACTGACCAGGTGGAAGCGAAGAGTTCTGTGCTGGTGCTTGGAATGTCTATAAAGCTGAGCAACATGACAGCACAATAGATGAGGAACAAAGATTTTTTTAATATGTTTCTATCCTGTGTCACAGTTTGAAATTGTCCTGGTTTATGTCCCTTTTGGCAAACTTACATAAAAGTGACCTTG…	0.111675	0.111675	1	GTGGAAGC	GTGGAAGC	-1	0.00967169	2.0145	-2.0145
Hs2496.102	AACTTTAATGCCTATGATTGATTTGAAGTCATAGCATAAAAGGTAGCATAAGCATCATCCTGACCAATTATCCAACCCATCCAGAAATCCCTGTATGGCCAGAGCGTAGCACACGGTCTGTAGGATTAAGAGGTTAACTCCTATAAATTCAAACAAAGTGCCTGATAATAAAAGCAAAAAGTACAAAATTTTAGGTAACTTCCTTTCTTAATTAATTGGACTGACCAGGTGGAAGCGAAGAGTTCTGTGCTGGTGCTTGGAATGTCTATAAAGCTGAGCAACATGACAGCACAATAGATGAGGAACAAAGATTTTTTTAATATGTTTCTATCCTGTGTCACAGTTTGAAATTGTCCTGGTTTATGTCCCTTTTGGCAAACTTACATAAAAGTGACCTTG…	0.106827	0.106827	1	TAGGATTA	TAGGATTA	-1	0.00967169	2.0145	-2.0145
Hs2496.102	AACTTTAATGCCTATGATTGATTTGAAGTCATAGCATAAAAGGTAGCATAAGCATCATCCTGACCAATTATCCAACCCATCCAGAAATCCCTGTATGGCCAGAGCGTAGCACACGGTCTGTAGGATTAAGAGGTTAACTCCTATAAATTCAAACAAAGTGCCTGATAATAAAAGCAAAAAGTACAAAATTTTAGGTAACTTCCTTTCTTAATTAATTGGACTGACCAGGTGGAAGCGAAGAGTTCTGTGCTGGTGCTTGGAATGTCTATAAAGCTGAGCAACATGACAGCACAATAGATGAGGAACAAAGATTTTTTTAATATGTTTCTATCCTGTGTCACAGTTTGAAATTGTCCTGGTTTATGTCCCTTTTGGCAAACTTACATAAAAGTGACCTTG…	0.136024	0.106988	0.786535	ACATCCCT	AAATCCCT	-1	0.00967169	2.0145	-2.0145
Hs2496.102	AACTTTAATGCCTATGATTGATTTGAAGTCATAGCATAAAAGGTAGCATAAGCATCATCCTGACCAATTATCCAACCCATCCAGAAATCCCTGTATGGCCAGAGCGTAGCACACGGTCTGTAGGATTAAGAGGTTAACTCCTATAAATTCAAACAAAGTGCCTGATAATAAAAGCAAAAAGTACAAAATTTTAGGTAACTTCCTTTCTTAATTAATTGGACTGACCAGGTGGAAGCGAAGAGTTCTGTGCTGGTGCTTGGAATGTCTATAAAGCTGAGCAACATGACAGCACAATAGATGAGGAACAAAGATTTTTTTAATATGTTTCTATCCTGTGTCACAGTTTGAAATTGTCCTGGTTTATGTCCCTTTTGGCAAACTTACATAAAAGTGACCTTG…	0.522166	0.174747	0.334657	ACATCCTG	TCATCCTG	-1	0.00967169	2.0145	-2.0145
Hs2496.102	AACTTTAATGCCTATGATTGATTTGAAGTCATAGCATAAAAGGTAGCATAAGCATCATCCTGACCAATTATCCAACCCATCCAGAAATCCCTGTATGGCCAGAGCGTAGCACACGGTCTGTAGGATTAAGAGGTTAACTCCTATAAATTCAAACAAAGTGCCTGATAATAAAAGCAAAAAGTACAAAATTTTAGGTAACTTCCTTTCTTAATTAATTGGACTGACCAGGTGGAAGCGAAGAGTTCTGTGCTGGTGCTTGGAATGTCTATAAAGCTGAGCAACATGACAGCACAATAGATGAGGAACAAAGATTTTTTTAATATGTTTCTATCCTGTGTCACAGTTTGAAATTGTCCTGGTTTATGTCCCTTTTGGCAAACTTACATAAAAGTGACCTTG…						-1	0.00967169	2.0145	-2.0145
Hs2496.102	AACTTTAATGCCTATGATTGATTTGAAGTCATAGCATAAAAGGTAGCATAAGCATCATCCTGACCAATTATCCAACCCATCCAGAAATCCCTGTATGGCCAGAGCGTAGCACACGGTCTGTAGGATTAAGAGGTTAACTCCTATAAATTCAAACAAAGTGCCTGATAATAAAAGCAAAAAGTACAAAATTTTAGGTAACTTCCTTTCTTAATTAATTGGACTGACCAGGTGGAAGCGAAGAGTTCTGTGCTGGTGCTTGGAATGTCTATAAAGCTGAGCAACATGACAGCACAATAGATGAGGAACAAAGATTTTTTTAATATGTTTCTATCCTGTGTCACAGTTTGAAATTGTCCTGGTTTATGTCCCTTTTGGCAAACTTACATAAAAGTGACCTTG…						-1	0.00967169	2.0145	-2.0145
Hs2496.102	AACTTTAATGCCTATGATTGATTTGAAGTCATAGCATAAAAGGTAGCATAAGCATCATCCTGACCAATTATCCAACCCATCCAGAAATCCCTGTATGGCCAGAGCGTAGCACACGGTCTGTAGGATTAAGAGGTTAACTCCTATAAATTCAAACAAAGTGCCTGATAATAAAAGCAAAAAGTACAAAATTTTAGGTAACTTCCTTTCTTAATTAATTGGACTGACCAGGTGGAAGCGAAGAGTTCTGTGCTGGTGCTTGGAATGTCTATAAAGCTGAGCAACATGACAGCACAATAGATGAGGAACAAAGATTTTTTTAATATGTTTCTATCCTGTGTCACAGTTTGAAATTGTCCTGGTTTATGTCCCTTTTGGCAAACTTACATAAAAGTGACCTTG…						-1	0.00967169	2.0145	-2.0145
Hs2496.102	AACTTTAATGCCTATGATTGATTTGAAGTCATAGCATAAAAGGTAGCATAAGCATCATCCTGACCAATTATCCAACCCATCCAGAAATCCCTGTATGGCCAGAGCGTAGCACACGGTCTGTAGGATTAAGAGGTTAACTCCTATAAATTCAAACAAAGTGCCTGATAATAAAAGCAAAAAGTACAAAATTTTAGGTAACTTCCTTTCTTAATTAATTGGACTGACCAGGTGGAAGCGAAGAGTTCTGTGCTGGTGCTTGGAATGTCTATAAAGCTGAGCAACATGACAGCACAATAGATGAGGAACAAAGATTTTTTTAATATGTTTCTATCCTGTGTCACAGTTTGAAATTGTCCTGGTTTATGTCCCTTTTGGCAAACTTACATAAAAGTGACCTTG…						-1	0.00967169	2.0145	-2.0145
Hs2496.102	AACTTTAATGCCTATGATTGATTTGAAGTCATAGCATAAAAGGTAGCATAAGCATCATCCTGACCAATTATCCAACCCATCCAGAAATCCCTGTATGGCCAGAGCGTAGCACACGGTCTGTAGGATTAAGAGGTTAACTCCTATAAATTCAAACAAAGTGCCTGATAATAAAAGCAAAAAGTACAAAATTTTAGGTAACTTCCTTTCTTAATTAATTGGACTGACCAGGTGGAAGCGAAGAGTTCTGTGCTGGTGCTTGGAATGTCTATAAAGCTGAGCAACATGACAGCACAATAGATGAGGAACAAAGATTTTTTTAATATGTTTCTATCCTGTGTCACAGTTTGAAATTGTCCTGGTTTATGTCCCTTTTGGCAAACTTACATAAAAGTGACCTTG…						-1	0.00967169	2.0145	-2.0145
Hs2496.102	AACTTTAATGCCTATGATTGATTTGAAGTCATAGCATAAAAGGTAGCATAAGCATCATCCTGACCAATTATCCAACCCATCCAGAAATCCCTGTATGGCCAGAGCGTAGCACACGGTCTGTAGGATTAAGAGGTTAACTCCTATAAATTCAAACAAAGTGCCTGATAATAAAAGCAAAAAGTACAAAATTTTAGGTAACTTCCTTTCTTAATTAATTGGACTGACCAGGTGGAAGCGAAGAGTTCTGTGCTGGTGCTTGGAATGTCTATAAAGCTGAGCAACATGACAGCACAATAGATGAGGAACAAAGATTTTTTTAATATGTTTCTATCCTGTGTCACAGTTTGAAATTGTCCTGGTTTATGTCCCTTTTGGCAAACTTACATAAAAGTGACCTTG…						-1	0.00967169	2.0145	-2.0145
Hs2496.102	AACTTTAATGCCTATGATTGATTTGAAGTCATAGCATAAAAGGTAGCATAAGCATCATCCTGACCAATTATCCAACCCATCCAGAAATCCCTGTATGGCCAGAGCGTAGCACACGGTCTGTAGGATTAAGAGGTTAACTCCTATAAATTCAAACAAAGTGCCTGATAATAAAAGCAAAAAGTACAAAATTTTAGGTAACTTCCTTTCTTAATTAATTGGACTGACCAGGTGGAAGCGAAGAGTTCTGTGCTGGTGCTTGGAATGTCTATAAAGCTGAGCAACATGACAGCACAATAGATGAGGAACAAAGATTTTTTTAATATGTTTCTATCCTGTGTCACAGTTTGAAATTGTCCTGGTTTATGTCCCTTTTGGCAAACTTACATAAAAGTGACCTTG…						-1	0.00967169	2.0145	-2.0145
Hs2496.102	AACTTTAATGCCTATGATTGATTTGAAGTCATAGCATAAAAGGTAGCATAAGCATCATCCTGACCAATTATCCAACCCATCCAGAAATCCCTGTATGGCCAGAGCGTAGCACACGGTCTGTAGGATTAAGAGGTTAACTCCTATAAATTCAAACAAAGTGCCTGATAATAAAAGCAAAAAGTACAAAATTTTAGGTAACTTCCTTTCTTAATTAATTGGACTGACCAGGTGGAAGCGAAGAGTTCTGTGCTGGTGCTTGGAATGTCTATAAAGCTGAGCAACATGACAGCACAATAGATGAGGAACAAAGATTTTTTTAATATGTTTCTATCCTGTGTCACAGTTTGAAATTGTCCTGGTTTATGTCCCTTTTGGCAAACTTACATAAAAGTGACCTTG…						-1	0.00967169	2.0145	-2.0145
Hs2496.102	AACTTTAATGCCTATGATTGATTTGAAGTCATAGCATAAAAGGTAGCATAAGCATCATCCTGACCAATTATCCAACCCATCCAGAAATCCCTGTATGGCCAGAGCGTAGCACACGGTCTGTAGGATTAAGAGGTTAACTCCTATAAATTCAAACAAAGTGCCTGATAATAAAAGCAAAAAGTACAAAATTTTAGGTAACTTCCTTTCTTAATTAATTGGACTGACCAGGTGGAAGCGAAGAGTTCTGTGCTGGTGCTTGGAATGTCTATAAAGCTGAGCAACATGACAGCACAATAGATGAGGAACAAAGATTTTTTTAATATGTTTCTATCCTGTGTCACAGTTTGAAATTGTCCTGGTTTATGTCCCTTTTGGCAAACTTACATAAAAGTGACCTTG…						-1	0.00967169	2.0145	-2.0145
Hs2496.102	AACTTTAATGCCTATGATTGATTTGAAGTCATAGCATAAAAGGTAGCATAAGCATCATCCTGACCAATTATCCAACCCATCCAGAAATCCCTGTATGGCCAGAGCGTAGCACACGGTCTGTAGGATTAAGAGGTTAACTCCTATAAATTCAAACAAAGTGCCTGATAATAAAAGCAAAAAGTACAAAATTTTAGGTAACTTCCTTTCTTAATTAATTGGACTGACCAGGTGGAAGCGAAGAGTTCTGTGCTGGTGCTTGGAATGTCTATAAAGCTGAGCAACATGACAGCACAATAGATGAGGAACAAAGATTTTTTTAATATGTTTCTATCCTGTGTCACAGTTTGAAATTGTCCTGGTTTATGTCCCTTTTGGCAAACTTACATAAAAGTGACCTTG…						-1	0.00967169	2.0145	-2.0145
Hs2496.102	AACTTTAATGCCTATGATTGATTTGAAGTCATAGCATAAAAGGTAGCATAAGCATCATCCTGACCAATTATCCAACCCATCCAGAAATCCCTGTATGGCCAGAGCGTAGCACACGGTCTGTAGGATTAAGAGGTTAACTCCTATAAATTCAAACAAAGTGCCTGATAATAAAAGCAAAAAGTACAAAATTTTAGGTAACTTCCTTTCTTAATTAATTGGACTGACCAGGTGGAAGCGAAGAGTTCTGTGCTGGTGCTTGGAATGTCTATAAAGCTGAGCAACATGACAGCACAATAGATGAGGAACAAAGATTTTTTTAATATGTTTCTATCCTGTGTCACAGTTTGAAATTGTCCTGGTTTATGTCCCTTTTGGCAAACTTACATAAAAGTGACCTTG…						-1	0.00967169	2.0145	-2.0145
Hs2496.102	AACTTTAATGCCTATGATTGATTTGAAGTCATAGCATAAAAGGTAGCATAAGCATCATCCTGACCAATTATCCAACCCATCCAGAAATCCCTGTATGGCCAGAGCGTAGCACACGGTCTGTAGGATTAAGAGGTTAACTCCTATAAATTCAAACAAAGTGCCTGATAATAAAAGCAAAAAGTACAAAATTTTAGGTAACTTCCTTTCTTAATTAATTGGACTGACCAGGTGGAAGCGAAGAGTTCTGTGCTGGTGCTTGGAATGTCTATAAAGCTGAGCAACATGACAGCACAATAGATGAGGAACAAAGATTTTTTTAATATGTTTCTATCCTGTGTCACAGTTTGAAATTGTCCTGGTTTATGTCCCTTTTGGCAAACTTACATAAAAGTGACCTTG…						-1	0.00967169	2.0145	-2.0145
Hs2496.102	AACTTTAATGCCTATGATTGATTTGAAGTCATAGCATAAAAGGTAGCATAAGCATCATCCTGACCAATTATCCAACCCATCCAGAAATCCCTGTATGGCCAGAGCGTAGCACACGGTCTGTAGGATTAAGAGGTTAACTCCTATAAATTCAAACAAAGTGCCTGATAATAAAAGCAAAAAGTACAAAATTTTAGGTAACTTCCTTTCTTAATTAATTGGACTGACCAGGTGGAAGCGAAGAGTTCTGTGCTGGTGCTTGGAATGTCTATAAAGCTGAGCAACATGACAGCACAATAGATGAGGAACAAAGATTTTTTTAATATGTTTCTATCCTGTGTCACAGTTTGAAATTGTCCTGGTTTATGTCCCTTTTGGCAAACTTACATAAAAGTGACCTTG…						-1	0.00967169	2.0145	-2.0145
Hs2496.102	AACTTTAATGCCTATGATTGATTTGAAGTCATAGCATAAAAGGTAGCATAAGCATCATCCTGACCAATTATCCAACCCATCCAGAAATCCCTGTATGGCCAGAGCGTAGCACACGGTCTGTAGGATTAAGAGGTTAACTCCTATAAATTCAAACAAAGTGCCTGATAATAAAAGCAAAAAGTACAAAATTTTAGGTAACTTCCTTTCTTAATTAATTGGACTGACCAGGTGGAAGCGAAGAGTTCTGTGCTGGTGCTTGGAATGTCTATAAAGCTGAGCAACATGACAGCACAATAGATGAGGAACAAAGATTTTTTTAATATGTTTCTATCCTGTGTCACAGTTTGAAATTGTCCTGGTTTATGTCCCTTTTGGCAAACTTACATAAAAGTGACCTTG…						-1	0.00967169	2.0145	-2.0145
Hs2496.103	AACTTTAATGCCTATGTTTGATTTGAAGTCATAGCATAAAAGGTAACATAAGCAACATCCTGACCAATTATCCAAACCATCCAGACATCGCTGAATGGCCAGAGCGTAGCACACGGTCTGTAGGATTAAGAGGTTAAGTCCGATAACTTCAAACAAAGTGCCTGATAATAAAAGCAAAAAGTACAAAATTTTAGGTAACTTCCTTTCTTAATTAATTGGACTGACCAGGTGGAAGCGAAGAGTTATGTGCTGGTGCTTGGAATGTCTATAAAGCTGAGCAACATGACAGCACAATAGAGGAGGAACAACGATTTTTTTAATATGTTTCTATCCTGTGTCACAGTTTGAAATTGTCCTGGTTTATGTCACTTTTGGCAAACTTACATAAAAATGACCTTG…	0.105232	0.124801	1.18595	TTGGAAAT	TGGGAAAT	-1	0.00188555	2.72456	-2.72456
Hs2496.103	AACTTTAATGCCTATGTTTGATTTGAAGTCATAGCATAAAAGGTAACATAAGCAACATCCTGACCAATTATCCAAACCATCCAGACATCGCTGAATGGCCAGAGCGTAGCACACGGTCTGTAGGATTAAGAGGTTAAGTCCGATAACTTCAAACAAAGTGCCTGATAATAAAAGCAAAAAGTACAAAATTTTAGGTAACTTCCTTTCTTAATTAATTGGACTGACCAGGTGGAAGCGAAGAGTTATGTGCTGGTGCTTGGAATGTCTATAAAGCTGAGCAACATGACAGCACAATAGAGGAGGAACAACGATTTTTTTAATATGTTTCTATCCTGTGTCACAGTTTGAAATTGTCCTGGTTTATGTCACTTTTGGCAAACTTACATAAAAATGACCTTG…	0.0960253	0.0960253	1	TTGGAATG	TTGGAATG	-1	0.00188555	2.72456	-2.72456
Hs2496.103	AACTTTAATGCCTATGTTTGATTTGAAGTCATAGCATAAAAGGTAACATAAGCAACATCCTGACCAATTATCCAAACCATCCAGACATCGCTGAATGGCCAGAGCGTAGCACACGGTCTGTAGGATTAAGAGGTTAAGTCCGATAACTTCAAACAAAGTGCCTGATAATAAAAGCAAAAAGTACAAAATTTTAGGTAACTTCCTTTCTTAATTAATTGGACTGACCAGGTGGAAGCGAAGAGTTATGTGCTGGTGCTTGGAATGTCTATAAAGCTGAGCAACATGACAGCACAATAGAGGAGGAACAACGATTTTTTTAATATGTTTCTATCCTGTGTCACAGTTTGAAATTGTCCTGGTTTATGTCACTTTTGGCAAACTTACATAAAAATGACCTTG…	0.121434	0.121434	1	TTATCCAA	TTATCCAA	-1	0.00188555	2.72456	-2.72456
Hs2496.103	AACTTTAATGCCTATGTTTGATTTGAAGTCATAGCATAAAAGGTAACATAAGCAACATCCTGACCAATTATCCAAACCATCCAGACATCGCTGAATGGCCAGAGCGTAGCACACGGTCTGTAGGATTAAGAGGTTAAGTCCGATAACTTCAAACAAAGTGCCTGATAATAAAAGCAAAAAGTACAAAATTTTAGGTAACTTCCTTTCTTAATTAATTGGACTGACCAGGTGGAAGCGAAGAGTTATGTGCTGGTGCTTGGAATGTCTATAAAGCTGAGCAACATGACAGCACAATAGAGGAGGAACAACGATTTTTTTAATATGTTTCTATCCTGTGTCACAGTTTGAAATTGTCCTGGTTTATGTCACTTTTGGCAAACTTACATAAAAATGACCTTG…	0.393827	0.393827	1	ACTTCCTT	ACTTCCTT	-1	0.00188555	2.72456	-2.72456
Hs2496.103	AACTTTAATGCCTATGTTTGATTTGAAGTCATAGCATAAAAGGTAACATAAGCAACATCCTGACCAATTATCCAAACCATCCAGACATCGCTGAATGGCCAGAGCGTAGCACACGGTCTGTAGGATTAAGAGGTTAAGTCCGATAACTTCAAACAAAGTGCCTGATAATAAAAGCAAAAAGTACAAAATTTTAGGTAACTTCCTTTCTTAATTAATTGGACTGACCAGGTGGAAGCGAAGAGTTATGTGCTGGTGCTTGGAATGTCTATAAAGCTGAGCAACATGACAGCACAATAGAGGAGGAACAACGATTTTTTTAATATGTTTCTATCCTGTGTCACAGTTTGAAATTGTCCTGGTTTATGTCACTTTTGGCAAACTTACATAAAAATGACCTTG…	0.15351	0.15351	1	CTATCCTG	CTATCCTG	-1	0.00188555	2.72456	-2.72456
Hs2496.103	AACTTTAATGCCTATGTTTGATTTGAAGTCATAGCATAAAAGGTAACATAAGCAACATCCTGACCAATTATCCAAACCATCCAGACATCGCTGAATGGCCAGAGCGTAGCACACGGTCTGTAGGATTAAGAGGTTAAGTCCGATAACTTCAAACAAAGTGCCTGATAATAAAAGCAAAAAGTACAAAATTTTAGGTAACTTCCTTTCTTAATTAATTGGACTGACCAGGTGGAAGCGAAGAGTTATGTGCTGGTGCTTGGAATGTCTATAAAGCTGAGCAACATGACAGCACAATAGAGGAGGAACAACGATTTTTTTAATATGTTTCTATCCTGTGTCACAGTTTGAAATTGTCCTGGTTTATGTCACTTTTGGCAAACTTACATAAAAATGACCTTG…	0.290448	0.290448	1	GAGGAAAT	GAGGAAAT	-1	0.00188555	2.72456	-2.72456
Hs2496.103	AACTTTAATGCCTATGTTTGATTTGAAGTCATAGCATAAAAGGTAACATAAGCAACATCCTGACCAATTATCCAAACCATCCAGACATCGCTGAATGGCCAGAGCGTAGCACACGGTCTGTAGGATTAAGAGGTTAAGTCCGATAACTTCAAACAAAGTGCCTGATAATAAAAGCAAAAAGTACAAAATTTTAGGTAACTTCCTTTCTTAATTAATTGGACTGACCAGGTGGAAGCGAAGAGTTATGTGCTGGTGCTTGGAATGTCTATAAAGCTGAGCAACATGACAGCACAATAGAGGAGGAACAACGATTTTTTTAATATGTTTCTATCCTGTGTCACAGTTTGAAATTGTCCTGGTTTATGTCACTTTTGGCAAACTTACATAAAAATGACCTTG…	0.393827	0.393827	1	AAGGAAGT	AAGGAAGT	-1	0.00188555	2.72456	-2.72456
Hs2496.103	AACTTTAATGCCTATGTTTGATTTGAAGTCATAGCATAAAAGGTAACATAAGCAACATCCTGACCAATTATCCAAACCATCCAGACATCGCTGAATGGCCAGAGCGTAGCACACGGTCTGTAGGATTAAGAGGTTAAGTCCGATAACTTCAAACAAAGTGCCTGATAATAAAAGCAAAAAGTACAAAATTTTAGGTAACTTCCTTTCTTAATTAATTGGACTGACCAGGTGGAAGCGAAGAGTTATGTGCTGGTGCTTGGAATGTCTATAAAGCTGAGCAACATGACAGCACAATAGAGGAGGAACAACGATTTTTTTAATATGTTTCTATCCTGTGTCACAGTTTGAAATTGTCCTGGTTTATGTCACTTTTGGCAAACTTACATAAAAATGACCTTG…	0.10158	0.10158	1	CCATCCAG	CCATCCAG	-1	0.00188555	2.72456	-2.72456
Hs2496.103	AACTTTAATGCCTATGTTTGATTTGAAGTCATAGCATAAAAGGTAACATAAGCAACATCCTGACCAATTATCCAAACCATCCAGACATCGCTGAATGGCCAGAGCGTAGCACACGGTCTGTAGGATTAAGAGGTTAAGTCCGATAACTTCAAACAAAGTGCCTGATAATAAAAGCAAAAAGTACAAAATTTTAGGTAACTTCCTTTCTTAATTAATTGGACTGACCAGGTGGAAGCGAAGAGTTATGTGCTGGTGCTTGGAATGTCTATAAAGCTGAGCAACATGACAGCACAATAGAGGAGGAACAACGATTTTTTTAATATGTTTCTATCCTGTGTCACAGTTTGAAATTGTCCTGGTTTATGTCACTTTTGGCAAACTTACATAAAAATGACCTTG…	0.134624	0.134624	1	AGGGAAGC	AGGGAAGC	-1	0.00188555	2.72456	-2.72456
Hs2496.103	AACTTTAATGCCTATGTTTGATTTGAAGTCATAGCATAAAAGGTAACATAAGCAACATCCTGACCAATTATCCAAACCATCCAGACATCGCTGAATGGCCAGAGCGTAGCACACGGTCTGTAGGATTAAGAGGTTAAGTCCGATAACTTCAAACAAAGTGCCTGATAATAAAAGCAAAAAGTACAAAATTTTAGGTAACTTCCTTTCTTAATTAATTGGACTGACCAGGTGGAAGCGAAGAGTTATGTGCTGGTGCTTGGAATGTCTATAAAGCTGAGCAACATGACAGCACAATAGAGGAGGAACAACGATTTTTTTAATATGTTTCTATCCTGTGTCACAGTTTGAAATTGTCCTGGTTTATGTCACTTTTGGCAAACTTACATAAAAATGACCTTG…	0.256574	0.256574	1	TAGGAAGT	TAGGAAGT	-1	0.00188555	2.72456	-2.72456
Hs2496.103	AACTTTAATGCCTATGTTTGATTTGAAGTCATAGCATAAAAGGTAACATAAGCAACATCCTGACCAATTATCCAAACCATCCAGACATCGCTGAATGGCCAGAGCGTAGCACACGGTCTGTAGGATTAAGAGGTTAAGTCCGATAACTTCAAACAAAGTGCCTGATAATAAAAGCAAAAAGTACAAAATTTTAGGTAACTTCCTTTCTTAATTAATTGGACTGACCAGGTGGAAGCGAAGAGTTATGTGCTGGTGCTTGGAATGTCTATAAAGCTGAGCAACATGACAGCACAATAGAGGAGGAACAACGATTTTTTTAATATGTTTCTATCCTGTGTCACAGTTTGAAATTGTCCTGGTTTATGTCACTTTTGGCAAACTTACATAAAAATGACCTTG…	0.111675	0.111675	1	GTGGAAGC	GTGGAAGC	-1	0.00188555	2.72456	-2.72456
Hs2496.103	AACTTTAATGCCTATGTTTGATTTGAAGTCATAGCATAAAAGGTAACATAAGCAACATCCTGACCAATTATCCAAACCATCCAGACATCGCTGAATGGCCAGAGCGTAGCACACGGTCTGTAGGATTAAGAGGTTAAGTCCGATAACTTCAAACAAAGTGCCTGATAATAAAAGCAAAAAGTACAAAATTTTAGGTAACTTCCTTTCTTAATTAATTGGACTGACCAGGTGGAAGCGAAGAGTTATGTGCTGGTGCTTGGAATGTCTATAAAGCTGAGCAACATGACAGCACAATAGAGGAGGAACAACGATTTTTTTAATATGTTTCTATCCTGTGTCACAGTTTGAAATTGTCCTGGTTTATGTCACTTTTGGCAAACTTACATAAAAATGACCTTG…	0.0971889	0.0971889	1	TGGGAACC	TGGGAACC	-1	0.00188555	2.72456	-2.72456
Hs2496.103	AACTTTAATGCCTATGTTTGATTTGAAGTCATAGCATAAAAGGTAACATAAGCAACATCCTGACCAATTATCCAAACCATCCAGACATCGCTGAATGGCCAGAGCGTAGCACACGGTCTGTAGGATTAAGAGGTTAAGTCCGATAACTTCAAACAAAGTGCCTGATAATAAAAGCAAAAAGTACAAAATTTTAGGTAACTTCCTTTCTTAATTAATTGGACTGACCAGGTGGAAGCGAAGAGTTATGTGCTGGTGCTTGGAATGTCTATAAAGCTGAGCAACATGACAGCACAATAGAGGAGGAACAACGATTTTTTTAATATGTTTCTATCCTGTGTCACAGTTTGAAATTGTCCTGGTTTATGTCACTTTTGGCAAACTTACATAAAAATGACCTTG…	0.135068	0.135068	1	TTTTCCCC	TTTTCCCC	-1	0.00188555	2.72456	-2.72456
Hs2496.103	AACTTTAATGCCTATGTTTGATTTGAAGTCATAGCATAAAAGGTAACATAAGCAACATCCTGACCAATTATCCAAACCATCCAGACATCGCTGAATGGCCAGAGCGTAGCACACGGTCTGTAGGATTAAGAGGTTAAGTCCGATAACTTCAAACAAAGTGCCTGATAATAAAAGCAAAAAGTACAAAATTTTAGGTAACTTCCTTTCTTAATTAATTGGACTGACCAGGTGGAAGCGAAGAGTTATGTGCTGGTGCTTGGAATGTCTATAAAGCTGAGCAACATGACAGCACAATAGAGGAGGAACAACGATTTTTTTAATATGTTTCTATCCTGTGTCACAGTTTGAAATTGTCCTGGTTTATGTCACTTTTGGCAAACTTACATAAAAATGACCTTG…	0.113599	0.113599	1	GAGGAACA	GAGGAACA	-1	0.00188555	2.72456	-2.72456
Hs2496.103	AACTTTAATGCCTATGTTTGATTTGAAGTCATAGCATAAAAGGTAACATAAGCAACATCCTGACCAATTATCCAAACCATCCAGACATCGCTGAATGGCCAGAGCGTAGCACACGGTCTGTAGGATTAAGAGGTTAAGTCCGATAACTTCAAACAAAGTGCCTGATAATAAAAGCAAAAAGTACAAAATTTTAGGTAACTTCCTTTCTTAATTAATTGGACTGACCAGGTGGAAGCGAAGAGTTATGTGCTGGTGCTTGGAATGTCTATAAAGCTGAGCAACATGACAGCACAATAGAGGAGGAACAACGATTTTTTTAATATGTTTCTATCCTGTGTCACAGTTTGAAATTGTCCTGGTTTATGTCACTTTTGGCAAACTTACATAAAAATGACCTTG…	0.108599	0.108599	1	TGATCCAT	TGATCCAT	-1	0.00188555	2.72456	-2.72456
Hs2496.103	AACTTTAATGCCTATGTTTGATTTGAAGTCATAGCATAAAAGGTAACATAAGCAACATCCTGACCAATTATCCAAACCATCCAGACATCGCTGAATGGCCAGAGCGTAGCACACGGTCTGTAGGATTAAGAGGTTAAGTCCGATAACTTCAAACAAAGTGCCTGATAATAAAAGCAAAAAGTACAAAATTTTAGGTAACTTCCTTTCTTAATTAATTGGACTGACCAGGTGGAAGCGAAGAGTTATGTGCTGGTGCTTGGAATGTCTATAAAGCTGAGCAACATGACAGCACAATAGAGGAGGAACAACGATTTTTTTAATATGTTTCTATCCTGTGTCACAGTTTGAAATTGTCCTGGTTTATGTCACTTTTGGCAAACTTACATAAAAATGACCTTG…	0.391636	0.391636	1	AAGGAAAT	AAGGAAAT	-1	0.00188555	2.72456	-2.72456
Hs2496.103	AACTTTAATGCCTATGTTTGATTTGAAGTCATAGCATAAAAGGTAACATAAGCAACATCCTGACCAATTATCCAAACCATCCAGACATCGCTGAATGGCCAGAGCGTAGCACACGGTCTGTAGGATTAAGAGGTTAAGTCCGATAACTTCAAACAAAGTGCCTGATAATAAAAGCAAAAAGTACAAAATTTTAGGTAACTTCCTTTCTTAATTAATTGGACTGACCAGGTGGAAGCGAAGAGTTATGTGCTGGTGCTTGGAATGTCTATAAAGCTGAGCAACATGACAGCACAATAGAGGAGGAACAACGATTTTTTTAATATGTTTCTATCCTGTGTCACAGTTTGAAATTGTCCTGGTTTATGTCACTTTTGGCAAACTTACATAAAAATGACCTTG…	0.522166	0.522166	1	ACATCCTG	ACATCCTG	-1	0.00188555	2.72456	-2.72456
Hs2496.103	AACTTTAATGCCTATGTTTGATTTGAAGTCATAGCATAAAAGGTAACATAAGCAACATCCTGACCAATTATCCAAACCATCCAGACATCGCTGAATGGCCAGAGCGTAGCACACGGTCTGTAGGATTAAGAGGTTAAGTCCGATAACTTCAAACAAAGTGCCTGATAATAAAAGCAAAAAGTACAAAATTTTAGGTAACTTCCTTTCTTAATTAATTGGACTGACCAGGTGGAAGCGAAGAGTTATGTGCTGGTGCTTGGAATGTCTATAAAGCTGAGCAACATGACAGCACAATAGAGGAGGAACAACGATTTTTTTAATATGTTTCTATCCTGTGTCACAGTTTGAAATTGTCCTGGTTTATGTCACTTTTGGCAAACTTACATAAAAATGACCTTG…	0.106827	0.106827	1	TAGGATTA	TAGGATTA	-1	0.00188555	2.72456	-2.72456
Hs2496.103	AACTTTAATGCCTATGTTTGATTTGAAGTCATAGCATAAAAGGTAACATAAGCAACATCCTGACCAATTATCCAAACCATCCAGACATCGCTGAATGGCCAGAGCGTAGCACACGGTCTGTAGGATTAAGAGGTTAAGTCCGATAACTTCAAACAAAGTGCCTGATAATAAAAGCAAAAAGTACAAAATTTTAGGTAACTTCCTTTCTTAATTAATTGGACTGACCAGGTGGAAGCGAAGAGTTATGTGCTGGTGCTTGGAATGTCTATAAAGCTGAGCAACATGACAGCACAATAGAGGAGGAACAACGATTTTTTTAATATGTTTCTATCCTGTGTCACAGTTTGAAATTGTCCTGGTTTATGTCACTTTTGGCAAACTTACATAAAAATGACCTTG…						-1	0.00188555	2.72456	-2.72456
Hs2496.103	AACTTTAATGCCTATGTTTGATTTGAAGTCATAGCATAAAAGGTAACATAAGCAACATCCTGACCAATTATCCAAACCATCCAGACATCGCTGAATGGCCAGAGCGTAGCACACGGTCTGTAGGATTAAGAGGTTAAGTCCGATAACTTCAAACAAAGTGCCTGATAATAAAAGCAAAAAGTACAAAATTTTAGGTAACTTCCTTTCTTAATTAATTGGACTGACCAGGTGGAAGCGAAGAGTTATGTGCTGGTGCTTGGAATGTCTATAAAGCTGAGCAACATGACAGCACAATAGAGGAGGAACAACGATTTTTTTAATATGTTTCTATCCTGTGTCACAGTTTGAAATTGTCCTGGTTTATGTCACTTTTGGCAAACTTACATAAAAATGACCTTG…						-1	0.00188555	2.72456	-2.72456
Hs2496.103	AACTTTAATGCCTATGTTTGATTTGAAGTCATAGCATAAAAGGTAACATAAGCAACATCCTGACCAATTATCCAAACCATCCAGACATCGCTGAATGGCCAGAGCGTAGCACACGGTCTGTAGGATTAAGAGGTTAAGTCCGATAACTTCAAACAAAGTGCCTGATAATAAAAGCAAAAAGTACAAAATTTTAGGTAACTTCCTTTCTTAATTAATTGGACTGACCAGGTGGAAGCGAAGAGTTATGTGCTGGTGCTTGGAATGTCTATAAAGCTGAGCAACATGACAGCACAATAGAGGAGGAACAACGATTTTTTTAATATGTTTCTATCCTGTGTCACAGTTTGAAATTGTCCTGGTTTATGTCACTTTTGGCAAACTTACATAAAAATGACCTTG…						-1	0.00188555	2.72456	-2.72456
Hs2496.103	AACTTTAATGCCTATGTTTGATTTGAAGTCATAGCATAAAAGGTAACATAAGCAACATCCTGACCAATTATCCAAACCATCCAGACATCGCTGAATGGCCAGAGCGTAGCACACGGTCTGTAGGATTAAGAGGTTAAGTCCGATAACTTCAAACAAAGTGCCTGATAATAAAAGCAAAAAGTACAAAATTTTAGGTAACTTCCTTTCTTAATTAATTGGACTGACCAGGTGGAAGCGAAGAGTTATGTGCTGGTGCTTGGAATGTCTATAAAGCTGAGCAACATGACAGCACAATAGAGGAGGAACAACGATTTTTTTAATATGTTTCTATCCTGTGTCACAGTTTGAAATTGTCCTGGTTTATGTCACTTTTGGCAAACTTACATAAAAATGACCTTG…						-1	0.00188555	2.72456	-2.72456
Hs2496.103	AACTTTAATGCCTATGTTTGATTTGAAGTCATAGCATAAAAGGTAACATAAGCAACATCCTGACCAATTATCCAAACCATCCAGACATCGCTGAATGGCCAGAGCGTAGCACACGGTCTGTAGGATTAAGAGGTTAAGTCCGATAACTTCAAACAAAGTGCCTGATAATAAAAGCAAAAAGTACAAAATTTTAGGTAACTTCCTTTCTTAATTAATTGGACTGACCAGGTGGAAGCGAAGAGTTATGTGCTGGTGCTTGGAATGTCTATAAAGCTGAGCAACATGACAGCACAATAGAGGAGGAACAACGATTTTTTTAATATGTTTCTATCCTGTGTCACAGTTTGAAATTGTCCTGGTTTATGTCACTTTTGGCAAACTTACATAAAAATGACCTTG…						-1	0.00188555	2.72456	-2.72456
Hs2496.103	AACTTTAATGCCTATGTTTGATTTGAAGTCATAGCATAAAAGGTAACATAAGCAACATCCTGACCAATTATCCAAACCATCCAGACATCGCTGAATGGCCAGAGCGTAGCACACGGTCTGTAGGATTAAGAGGTTAAGTCCGATAACTTCAAACAAAGTGCCTGATAATAAAAGCAAAAAGTACAAAATTTTAGGTAACTTCCTTTCTTAATTAATTGGACTGACCAGGTGGAAGCGAAGAGTTATGTGCTGGTGCTTGGAATGTCTATAAAGCTGAGCAACATGACAGCACAATAGAGGAGGAACAACGATTTTTTTAATATGTTTCTATCCTGTGTCACAGTTTGAAATTGTCCTGGTTTATGTCACTTTTGGCAAACTTACATAAAAATGACCTTG…						-1	0.00188555	2.72456	-2.72456
Hs2496.103	AACTTTAATGCCTATGTTTGATTTGAAGTCATAGCATAAAAGGTAACATAAGCAACATCCTGACCAATTATCCAAACCATCCAGACATCGCTGAATGGCCAGAGCGTAGCACACGGTCTGTAGGATTAAGAGGTTAAGTCCGATAACTTCAAACAAAGTGCCTGATAATAAAAGCAAAAAGTACAAAATTTTAGGTAACTTCCTTTCTTAATTAATTGGACTGACCAGGTGGAAGCGAAGAGTTATGTGCTGGTGCTTGGAATGTCTATAAAGCTGAGCAACATGACAGCACAATAGAGGAGGAACAACGATTTTTTTAATATGTTTCTATCCTGTGTCACAGTTTGAAATTGTCCTGGTTTATGTCACTTTTGGCAAACTTACATAAAAATGACCTTG…						-1	0.00188555	2.72456	-2.72456
Hs2496.103	AACTTTAATGCCTATGTTTGATTTGAAGTCATAGCATAAAAGGTAACATAAGCAACATCCTGACCAATTATCCAAACCATCCAGACATCGCTGAATGGCCAGAGCGTAGCACACGGTCTGTAGGATTAAGAGGTTAAGTCCGATAACTTCAAACAAAGTGCCTGATAATAAAAGCAAAAAGTACAAAATTTTAGGTAACTTCCTTTCTTAATTAATTGGACTGACCAGGTGGAAGCGAAGAGTTATGTGCTGGTGCTTGGAATGTCTATAAAGCTGAGCAACATGACAGCACAATAGAGGAGGAACAACGATTTTTTTAATATGTTTCTATCCTGTGTCACAGTTTGAAATTGTCCTGGTTTATGTCACTTTTGGCAAACTTACATAAAAATGACCTTG…						-1	0.00188555	2.72456	-2.72456
Hs2496.103	AACTTTAATGCCTATGTTTGATTTGAAGTCATAGCATAAAAGGTAACATAAGCAACATCCTGACCAATTATCCAAACCATCCAGACATCGCTGAATGGCCAGAGCGTAGCACACGGTCTGTAGGATTAAGAGGTTAAGTCCGATAACTTCAAACAAAGTGCCTGATAATAAAAGCAAAAAGTACAAAATTTTAGGTAACTTCCTTTCTTAATTAATTGGACTGACCAGGTGGAAGCGAAGAGTTATGTGCTGGTGCTTGGAATGTCTATAAAGCTGAGCAACATGACAGCACAATAGAGGAGGAACAACGATTTTTTTAATATGTTTCTATCCTGTGTCACAGTTTGAAATTGTCCTGGTTTATGTCACTTTTGGCAAACTTACATAAAAATGACCTTG…						-1	0.00188555	2.72456	-2.72456
Hs2496.103	AACTTTAATGCCTATGTTTGATTTGAAGTCATAGCATAAAAGGTAACATAAGCAACATCCTGACCAATTATCCAAACCATCCAGACATCGCTGAATGGCCAGAGCGTAGCACACGGTCTGTAGGATTAAGAGGTTAAGTCCGATAACTTCAAACAAAGTGCCTGATAATAAAAGCAAAAAGTACAAAATTTTAGGTAACTTCCTTTCTTAATTAATTGGACTGACCAGGTGGAAGCGAAGAGTTATGTGCTGGTGCTTGGAATGTCTATAAAGCTGAGCAACATGACAGCACAATAGAGGAGGAACAACGATTTTTTTAATATGTTTCTATCCTGTGTCACAGTTTGAAATTGTCCTGGTTTATGTCACTTTTGGCAAACTTACATAAAAATGACCTTG…						-1	0.00188555	2.72456	-2.72456
Hs2496.103	AACTTTAATGCCTATGTTTGATTTGAAGTCATAGCATAAAAGGTAACATAAGCAACATCCTGACCAATTATCCAAACCATCCAGACATCGCTGAATGGCCAGAGCGTAGCACACGGTCTGTAGGATTAAGAGGTTAAGTCCGATAACTTCAAACAAAGTGCCTGATAATAAAAGCAAAAAGTACAAAATTTTAGGTAACTTCCTTTCTTAATTAATTGGACTGACCAGGTGGAAGCGAAGAGTTATGTGCTGGTGCTTGGAATGTCTATAAAGCTGAGCAACATGACAGCACAATAGAGGAGGAACAACGATTTTTTTAATATGTTTCTATCCTGTGTCACAGTTTGAAATTGTCCTGGTTTATGTCACTTTTGGCAAACTTACATAAAAATGACCTTG…						-1	0.00188555	2.72456	-2.72456
Hs2496.103	AACTTTAATGCCTATGTTTGATTTGAAGTCATAGCATAAAAGGTAACATAAGCAACATCCTGACCAATTATCCAAACCATCCAGACATCGCTGAATGGCCAGAGCGTAGCACACGGTCTGTAGGATTAAGAGGTTAAGTCCGATAACTTCAAACAAAGTGCCTGATAATAAAAGCAAAAAGTACAAAATTTTAGGTAACTTCCTTTCTTAATTAATTGGACTGACCAGGTGGAAGCGAAGAGTTATGTGCTGGTGCTTGGAATGTCTATAAAGCTGAGCAACATGACAGCACAATAGAGGAGGAACAACGATTTTTTTAATATGTTTCTATCCTGTGTCACAGTTTGAAATTGTCCTGGTTTATGTCACTTTTGGCAAACTTACATAAAAATGACCTTG…						-1	0.00188555	2.72456	-2.72456
Hs2496.103	AACTTTAATGCCTATGTTTGATTTGAAGTCATAGCATAAAAGGTAACATAAGCAACATCCTGACCAATTATCCAAACCATCCAGACATCGCTGAATGGCCAGAGCGTAGCACACGGTCTGTAGGATTAAGAGGTTAAGTCCGATAACTTCAAACAAAGTGCCTGATAATAAAAGCAAAAAGTACAAAATTTTAGGTAACTTCCTTTCTTAATTAATTGGACTGACCAGGTGGAAGCGAAGAGTTATGTGCTGGTGCTTGGAATGTCTATAAAGCTGAGCAACATGACAGCACAATAGAGGAGGAACAACGATTTTTTTAATATGTTTCTATCCTGTGTCACAGTTTGAAATTGTCCTGGTTTATGTCACTTTTGGCAAACTTACATAAAAATGACCTTG…						-1	0.00188555	2.72456	-2.72456
Hs2496.103	AACTTTAATGCCTATGTTTGATTTGAAGTCATAGCATAAAAGGTAACATAAGCAACATCCTGACCAATTATCCAAACCATCCAGACATCGCTGAATGGCCAGAGCGTAGCACACGGTCTGTAGGATTAAGAGGTTAAGTCCGATAACTTCAAACAAAGTGCCTGATAATAAAAGCAAAAAGTACAAAATTTTAGGTAACTTCCTTTCTTAATTAATTGGACTGACCAGGTGGAAGCGAAGAGTTATGTGCTGGTGCTTGGAATGTCTATAAAGCTGAGCAACATGACAGCACAATAGAGGAGGAACAACGATTTTTTTAATATGTTTCTATCCTGTGTCACAGTTTGAAATTGTCCTGGTTTATGTCACTTTTGGCAAACTTACATAAAAATGACCTTG…						-1	0.00188555	2.72456	-2.72456
Hs2496.103	AACTTTAATGCCTATGTTTGATTTGAAGTCATAGCATAAAAGGTAACATAAGCAACATCCTGACCAATTATCCAAACCATCCAGACATCGCTGAATGGCCAGAGCGTAGCACACGGTCTGTAGGATTAAGAGGTTAAGTCCGATAACTTCAAACAAAGTGCCTGATAATAAAAGCAAAAAGTACAAAATTTTAGGTAACTTCCTTTCTTAATTAATTGGACTGACCAGGTGGAAGCGAAGAGTTATGTGCTGGTGCTTGGAATGTCTATAAAGCTGAGCAACATGACAGCACAATAGAGGAGGAACAACGATTTTTTTAATATGTTTCTATCCTGTGTCACAGTTTGAAATTGTCCTGGTTTATGTCACTTTTGGCAAACTTACATAAAAATGACCTTG…						-1	0.00188555	2.72456	-2.72456
Hs2496.104	AACTTTAATGCCTATGTTTGATTTGAAGTCATAGCATAAAAGGTAACATAAGCAACATCCTGACCCCTTATCCAAACCATCCAGACATCCCTGAATGGCCAGAGCGTAGCACACGGGCTGTAGGATTAAGAGGTTAACTCCTATAACTTCAAACAAAGTGCCTGATAATAAAAGCAAAAAGTACAAAATTTTAGGTAACTTCCTTTCTTAATTAATTGGACGGACCAGGTGGAAGCGAAGAGTTCTGTGATGGTGCTTGGAATGACTATAAAGCTGAGCAACATGACAGCACAATAGAGGAGGAACAAAGATTTTTTTAATATGTTTCTATCCTGTGTCACAGTTTGAAATTGTCCTGGTTTATGTCCCTTTTGGCAAACTTACATAAAAGTGACCTTG…	0.256574	0.396531	1.54549	TAGGAAGT	GAGGAAGT	-1	0.0409518	1.38773	-1.38773
Hs2496.104	AACTTTAATGCCTATGTTTGATTTGAAGTCATAGCATAAAAGGTAACATAAGCAACATCCTGACCCCTTATCCAAACCATCCAGACATCCCTGAATGGCCAGAGCGTAGCACACGGGCTGTAGGATTAAGAGGTTAACTCCTATAACTTCAAACAAAGTGCCTGATAATAAAAGCAAAAAGTACAAAATTTTAGGTAACTTCCTTTCTTAATTAATTGGACGGACCAGGTGGAAGCGAAGAGTTCTGTGATGGTGCTTGGAATGACTATAAAGCTGAGCAACATGACAGCACAATAGAGGAGGAACAAAGATTTTTTTAATATGTTTCTATCCTGTGTCACAGTTTGAAATTGTCCTGGTTTATGTCCCTTTTGGCAAACTTACATAAAAGTGACCTTG…	0.0960253	0.0960253	1	TTGGAATG	TTGGAATG	-1	0.0409518	1.38773	-1.38773
Hs2496.104	AACTTTAATGCCTATGTTTGATTTGAAGTCATAGCATAAAAGGTAACATAAGCAACATCCTGACCCCTTATCCAAACCATCCAGACATCCCTGAATGGCCAGAGCGTAGCACACGGGCTGTAGGATTAAGAGGTTAACTCCTATAACTTCAAACAAAGTGCCTGATAATAAAAGCAAAAAGTACAAAATTTTAGGTAACTTCCTTTCTTAATTAATTGGACGGACCAGGTGGAAGCGAAGAGTTCTGTGATGGTGCTTGGAATGACTATAAAGCTGAGCAACATGACAGCACAATAGAGGAGGAACAAAGATTTTTTTAATATGTTTCTATCCTGTGTCACAGTTTGAAATTGTCCTGGTTTATGTCCCTTTTGGCAAACTTACATAAAAGTGACCTTG…	0.121434	0.121434	1	TTATCCAA	TTATCCAA	-1	0.0409518	1.38773	-1.38773
Hs2496.104	AACTTTAATGCCTATGTTTGATTTGAAGTCATAGCATAAAAGGTAACATAAGCAACATCCTGACCCCTTATCCAAACCATCCAGACATCCCTGAATGGCCAGAGCGTAGCACACGGGCTGTAGGATTAAGAGGTTAACTCCTATAACTTCAAACAAAGTGCCTGATAATAAAAGCAAAAAGTACAAAATTTTAGGTAACTTCCTTTCTTAATTAATTGGACGGACCAGGTGGAAGCGAAGAGTTCTGTGATGGTGCTTGGAATGACTATAAAGCTGAGCAACATGACAGCACAATAGAGGAGGAACAAAGATTTTTTTAATATGTTTCTATCCTGTGTCACAGTTTGAAATTGTCCTGGTTTATGTCCCTTTTGGCAAACTTACATAAAAGTGACCTTG…	0.393827	0.393827	1	ACTTCCTT	ACTTCCTT	-1	0.0409518	1.38773	-1.38773
Hs2496.104	AACTTTAATGCCTATGTTTGATTTGAAGTCATAGCATAAAAGGTAACATAAGCAACATCCTGACCCCTTATCCAAACCATCCAGACATCCCTGAATGGCCAGAGCGTAGCACACGGGCTGTAGGATTAAGAGGTTAACTCCTATAACTTCAAACAAAGTGCCTGATAATAAAAGCAAAAAGTACAAAATTTTAGGTAACTTCCTTTCTTAATTAATTGGACGGACCAGGTGGAAGCGAAGAGTTCTGTGATGGTGCTTGGAATGACTATAAAGCTGAGCAACATGACAGCACAATAGAGGAGGAACAAAGATTTTTTTAATATGTTTCTATCCTGTGTCACAGTTTGAAATTGTCCTGGTTTATGTCCCTTTTGGCAAACTTACATAAAAGTGACCTTG…	0.15351	0.15351	1	CTATCCTG	CTATCCTG	-1	0.0409518	1.38773	-1.38773
Hs2496.104	AACTTTAATGCCTATGTTTGATTTGAAGTCATAGCATAAAAGGTAACATAAGCAACATCCTGACCCCTTATCCAAACCATCCAGACATCCCTGAATGGCCAGAGCGTAGCACACGGGCTGTAGGATTAAGAGGTTAACTCCTATAACTTCAAACAAAGTGCCTGATAATAAAAGCAAAAAGTACAAAATTTTAGGTAACTTCCTTTCTTAATTAATTGGACGGACCAGGTGGAAGCGAAGAGTTCTGTGATGGTGCTTGGAATGACTATAAAGCTGAGCAACATGACAGCACAATAGAGGAGGAACAAAGATTTTTTTAATATGTTTCTATCCTGTGTCACAGTTTGAAATTGTCCTGGTTTATGTCCCTTTTGGCAAACTTACATAAAAGTGACCTTG…	0.290448	0.290448	1	GAGGAAAT	GAGGAAAT	-1	0.0409518	1.38773	-1.38773
Hs2496.104	AACTTTAATGCCTATGTTTGATTTGAAGTCATAGCATAAAAGGTAACATAAGCAACATCCTGACCCCTTATCCAAACCATCCAGACATCCCTGAATGGCCAGAGCGTAGCACACGGGCTGTAGGATTAAGAGGTTAACTCCTATAACTTCAAACAAAGTGCCTGATAATAAAAGCAAAAAGTACAAAATTTTAGGTAACTTCCTTTCTTAATTAATTGGACGGACCAGGTGGAAGCGAAGAGTTCTGTGATGGTGCTTGGAATGACTATAAAGCTGAGCAACATGACAGCACAATAGAGGAGGAACAAAGATTTTTTTAATATGTTTCTATCCTGTGTCACAGTTTGAAATTGTCCTGGTTTATGTCCCTTTTGGCAAACTTACATAAAAGTGACCTTG…	0.393827	0.393827	1	AAGGAAGT	AAGGAAGT	-1	0.0409518	1.38773	-1.38773
Hs2496.104	AACTTTAATGCCTATGTTTGATTTGAAGTCATAGCATAAAAGGTAACATAAGCAACATCCTGACCCCTTATCCAAACCATCCAGACATCCCTGAATGGCCAGAGCGTAGCACACGGGCTGTAGGATTAAGAGGTTAACTCCTATAACTTCAAACAAAGTGCCTGATAATAAAAGCAAAAAGTACAAAATTTTAGGTAACTTCCTTTCTTAATTAATTGGACGGACCAGGTGGAAGCGAAGAGTTCTGTGATGGTGCTTGGAATGACTATAAAGCTGAGCAACATGACAGCACAATAGAGGAGGAACAAAGATTTTTTTAATATGTTTCTATCCTGTGTCACAGTTTGAAATTGTCCTGGTTTATGTCCCTTTTGGCAAACTTACATAAAAGTGACCTTG…	0.10158	0.10158	1	CCATCCAG	CCATCCAG	-1	0.0409518	1.38773	-1.38773
Hs2496.104	AACTTTAATGCCTATGTTTGATTTGAAGTCATAGCATAAAAGGTAACATAAGCAACATCCTGACCCCTTATCCAAACCATCCAGACATCCCTGAATGGCCAGAGCGTAGCACACGGGCTGTAGGATTAAGAGGTTAACTCCTATAACTTCAAACAAAGTGCCTGATAATAAAAGCAAAAAGTACAAAATTTTAGGTAACTTCCTTTCTTAATTAATTGGACGGACCAGGTGGAAGCGAAGAGTTCTGTGATGGTGCTTGGAATGACTATAAAGCTGAGCAACATGACAGCACAATAGAGGAGGAACAAAGATTTTTTTAATATGTTTCTATCCTGTGTCACAGTTTGAAATTGTCCTGGTTTATGTCCCTTTTGGCAAACTTACATAAAAGTGACCTTG…	0.136024	0.136024	1	ACATCCCT	ACATCCCT	-1	0.0409518	1.38773	-1.38773
Hs2496.104	AACTTTAATGCCTATGTTTGATTTGAAGTCATAGCATAAAAGGTAACATAAGCAACATCCTGACCCCTTATCCAAACCATCCAGACATCCCTGAATGGCCAGAGCGTAGCACACGGGCTGTAGGATTAAGAGGTTAACTCCTATAACTTCAAACAAAGTGCCTGATAATAAAAGCAAAAAGTACAAAATTTTAGGTAACTTCCTTTCTTAATTAATTGGACGGACCAGGTGGAAGCGAAGAGTTCTGTGATGGTGCTTGGAATGACTATAAAGCTGAGCAACATGACAGCACAATAGAGGAGGAACAAAGATTTTTTTAATATGTTTCTATCCTGTGTCACAGTTTGAAATTGTCCTGGTTTATGTCCCTTTTGGCAAACTTACATAAAAGTGACCTTG…	0.134624	0.134624	1	AGGGAAGC	AGGGAAGC	-1	0.0409518	1.38773	-1.38773
Hs2496.104	AACTTTAATGCCTATGTTTGATTTGAAGTCATAGCATAAAAGGTAACATAAGCAACATCCTGACCCCTTATCCAAACCATCCAGACATCCCTGAATGGCCAGAGCGTAGCACACGGGCTGTAGGATTAAGAGGTTAACTCCTATAACTTCAAACAAAGTGCCTGATAATAAAAGCAAAAAGTACAAAATTTTAGGTAACTTCCTTTCTTAATTAATTGGACGGACCAGGTGGAAGCGAAGAGTTCTGTGATGGTGCTTGGAATGACTATAAAGCTGAGCAACATGACAGCACAATAGAGGAGGAACAAAGATTTTTTTAATATGTTTCTATCCTGTGTCACAGTTTGAAATTGTCCTGGTTTATGTCCCTTTTGGCAAACTTACATAAAAGTGACCTTG…	0.111675	0.111675	1	GTGGAAGC	GTGGAAGC	-1	0.0409518	1.38773	-1.38773
Hs2496.104	AACTTTAATGCCTATGTTTGATTTGAAGTCATAGCATAAAAGGTAACATAAGCAACATCCTGACCCCTTATCCAAACCATCCAGACATCCCTGAATGGCCAGAGCGTAGCACACGGGCTGTAGGATTAAGAGGTTAACTCCTATAACTTCAAACAAAGTGCCTGATAATAAAAGCAAAAAGTACAAAATTTTAGGTAACTTCCTTTCTTAATTAATTGGACGGACCAGGTGGAAGCGAAGAGTTCTGTGATGGTGCTTGGAATGACTATAAAGCTGAGCAACATGACAGCACAATAGAGGAGGAACAAAGATTTTTTTAATATGTTTCTATCCTGTGTCACAGTTTGAAATTGTCCTGGTTTATGTCCCTTTTGGCAAACTTACATAAAAGTGACCTTG…	0.0971889	0.0971889	1	TGGGAACC	TGGGAACC	-1	0.0409518	1.38773	-1.38773
Hs2496.104	AACTTTAATGCCTATGTTTGATTTGAAGTCATAGCATAAAAGGTAACATAAGCAACATCCTGACCCCTTATCCAAACCATCCAGACATCCCTGAATGGCCAGAGCGTAGCACACGGGCTGTAGGATTAAGAGGTTAACTCCTATAACTTCAAACAAAGTGCCTGATAATAAAAGCAAAAAGTACAAAATTTTAGGTAACTTCCTTTCTTAATTAATTGGACGGACCAGGTGGAAGCGAAGAGTTCTGTGATGGTGCTTGGAATGACTATAAAGCTGAGCAACATGACAGCACAATAGAGGAGGAACAAAGATTTTTTTAATATGTTTCTATCCTGTGTCACAGTTTGAAATTGTCCTGGTTTATGTCCCTTTTGGCAAACTTACATAAAAGTGACCTTG…	0.135068	0.135068	1	TTTTCCCC	TTTTCCCC	-1	0.0409518	1.38773	-1.38773
Hs2496.104	AACTTTAATGCCTATGTTTGATTTGAAGTCATAGCATAAAAGGTAACATAAGCAACATCCTGACCCCTTATCCAAACCATCCAGACATCCCTGAATGGCCAGAGCGTAGCACACGGGCTGTAGGATTAAGAGGTTAACTCCTATAACTTCAAACAAAGTGCCTGATAATAAAAGCAAAAAGTACAAAATTTTAGGTAACTTCCTTTCTTAATTAATTGGACGGACCAGGTGGAAGCGAAGAGTTCTGTGATGGTGCTTGGAATGACTATAAAGCTGAGCAACATGACAGCACAATAGAGGAGGAACAAAGATTTTTTTAATATGTTTCTATCCTGTGTCACAGTTTGAAATTGTCCTGGTTTATGTCCCTTTTGGCAAACTTACATAAAAGTGACCTTG…	0.113599	0.113599	1	GAGGAACA	GAGGAACA	-1	0.0409518	1.38773	-1.38773
Hs2496.104	AACTTTAATGCCTATGTTTGATTTGAAGTCATAGCATAAAAGGTAACATAAGCAACATCCTGACCCCTTATCCAAACCATCCAGACATCCCTGAATGGCCAGAGCGTAGCACACGGGCTGTAGGATTAAGAGGTTAACTCCTATAACTTCAAACAAAGTGCCTGATAATAAAAGCAAAAAGTACAAAATTTTAGGTAACTTCCTTTCTTAATTAATTGGACGGACCAGGTGGAAGCGAAGAGTTCTGTGATGGTGCTTGGAATGACTATAAAGCTGAGCAACATGACAGCACAATAGAGGAGGAACAAAGATTTTTTTAATATGTTTCTATCCTGTGTCACAGTTTGAAATTGTCCTGGTTTATGTCCCTTTTGGCAAACTTACATAAAAGTGACCTTG…	0.391636	0.391636	1	AAGGAAAT	AAGGAAAT	-1	0.0409518	1.38773	-1.38773
Hs2496.104	AACTTTAATGCCTATGTTTGATTTGAAGTCATAGCATAAAAGGTAACATAAGCAACATCCTGACCCCTTATCCAAACCATCCAGACATCCCTGAATGGCCAGAGCGTAGCACACGGGCTGTAGGATTAAGAGGTTAACTCCTATAACTTCAAACAAAGTGCCTGATAATAAAAGCAAAAAGTACAAAATTTTAGGTAACTTCCTTTCTTAATTAATTGGACGGACCAGGTGGAAGCGAAGAGTTCTGTGATGGTGCTTGGAATGACTATAAAGCTGAGCAACATGACAGCACAATAGAGGAGGAACAAAGATTTTTTTAATATGTTTCTATCCTGTGTCACAGTTTGAAATTGTCCTGGTTTATGTCCCTTTTGGCAAACTTACATAAAAGTGACCTTG…	0.522166	0.522166	1	ACATCCTG	ACATCCTG	-1	0.0409518	1.38773	-1.38773
Hs2496.104	AACTTTAATGCCTATGTTTGATTTGAAGTCATAGCATAAAAGGTAACATAAGCAACATCCTGACCCCTTATCCAAACCATCCAGACATCCCTGAATGGCCAGAGCGTAGCACACGGGCTGTAGGATTAAGAGGTTAACTCCTATAACTTCAAACAAAGTGCCTGATAATAAAAGCAAAAAGTACAAAATTTTAGGTAACTTCCTTTCTTAATTAATTGGACGGACCAGGTGGAAGCGAAGAGTTCTGTGATGGTGCTTGGAATGACTATAAAGCTGAGCAACATGACAGCACAATAGAGGAGGAACAAAGATTTTTTTAATATGTTTCTATCCTGTGTCACAGTTTGAAATTGTCCTGGTTTATGTCCCTTTTGGCAAACTTACATAAAAGTGACCTTG…	0.106827	0.106827	1	TAGGATTA	TAGGATTA	-1	0.0409518	1.38773	-1.38773
Hs2496.104	AACTTTAATGCCTATGTTTGATTTGAAGTCATAGCATAAAAGGTAACATAAGCAACATCCTGACCCCTTATCCAAACCATCCAGACATCCCTGAATGGCCAGAGCGTAGCACACGGGCTGTAGGATTAAGAGGTTAACTCCTATAACTTCAAACAAAGTGCCTGATAATAAAAGCAAAAAGTACAAAATTTTAGGTAACTTCCTTTCTTAATTAATTGGACGGACCAGGTGGAAGCGAAGAGTTCTGTGATGGTGCTTGGAATGACTATAAAGCTGAGCAACATGACAGCACAATAGAGGAGGAACAAAGATTTTTTTAATATGTTTCTATCCTGTGTCACAGTTTGAAATTGTCCTGGTTTATGTCCCTTTTGGCAAACTTACATAAAAGTGACCTTG…	0.105232	0.105232	1	TTGGAAAT	TTGGAAAT	-1	0.0409518	1.38773	-1.38773
Hs2496.104	AACTTTAATGCCTATGTTTGATTTGAAGTCATAGCATAAAAGGTAACATAAGCAACATCCTGACCCCTTATCCAAACCATCCAGACATCCCTGAATGGCCAGAGCGTAGCACACGGGCTGTAGGATTAAGAGGTTAACTCCTATAACTTCAAACAAAGTGCCTGATAATAAAAGCAAAAAGTACAAAATTTTAGGTAACTTCCTTTCTTAATTAATTGGACGGACCAGGTGGAAGCGAAGAGTTCTGTGATGGTGCTTGGAATGACTATAAAGCTGAGCAACATGACAGCACAATAGAGGAGGAACAAAGATTTTTTTAATATGTTTCTATCCTGTGTCACAGTTTGAAATTGTCCTGGTTTATGTCCCTTTTGGCAAACTTACATAAAAGTGACCTTG…						-1	0.0409518	1.38773	-1.38773
Hs2496.104	AACTTTAATGCCTATGTTTGATTTGAAGTCATAGCATAAAAGGTAACATAAGCAACATCCTGACCCCTTATCCAAACCATCCAGACATCCCTGAATGGCCAGAGCGTAGCACACGGGCTGTAGGATTAAGAGGTTAACTCCTATAACTTCAAACAAAGTGCCTGATAATAAAAGCAAAAAGTACAAAATTTTAGGTAACTTCCTTTCTTAATTAATTGGACGGACCAGGTGGAAGCGAAGAGTTCTGTGATGGTGCTTGGAATGACTATAAAGCTGAGCAACATGACAGCACAATAGAGGAGGAACAAAGATTTTTTTAATATGTTTCTATCCTGTGTCACAGTTTGAAATTGTCCTGGTTTATGTCCCTTTTGGCAAACTTACATAAAAGTGACCTTG…						-1	0.0409518	1.38773	-1.38773
Hs2496.104	AACTTTAATGCCTATGTTTGATTTGAAGTCATAGCATAAAAGGTAACATAAGCAACATCCTGACCCCTTATCCAAACCATCCAGACATCCCTGAATGGCCAGAGCGTAGCACACGGGCTGTAGGATTAAGAGGTTAACTCCTATAACTTCAAACAAAGTGCCTGATAATAAAAGCAAAAAGTACAAAATTTTAGGTAACTTCCTTTCTTAATTAATTGGACGGACCAGGTGGAAGCGAAGAGTTCTGTGATGGTGCTTGGAATGACTATAAAGCTGAGCAACATGACAGCACAATAGAGGAGGAACAAAGATTTTTTTAATATGTTTCTATCCTGTGTCACAGTTTGAAATTGTCCTGGTTTATGTCCCTTTTGGCAAACTTACATAAAAGTGACCTTG…						-1	0.0409518	1.38773	-1.38773
Hs2496.104	AACTTTAATGCCTATGTTTGATTTGAAGTCATAGCATAAAAGGTAACATAAGCAACATCCTGACCCCTTATCCAAACCATCCAGACATCCCTGAATGGCCAGAGCGTAGCACACGGGCTGTAGGATTAAGAGGTTAACTCCTATAACTTCAAACAAAGTGCCTGATAATAAAAGCAAAAAGTACAAAATTTTAGGTAACTTCCTTTCTTAATTAATTGGACGGACCAGGTGGAAGCGAAGAGTTCTGTGATGGTGCTTGGAATGACTATAAAGCTGAGCAACATGACAGCACAATAGAGGAGGAACAAAGATTTTTTTAATATGTTTCTATCCTGTGTCACAGTTTGAAATTGTCCTGGTTTATGTCCCTTTTGGCAAACTTACATAAAAGTGACCTTG…						-1	0.0409518	1.38773	-1.38773
Hs2496.104	AACTTTAATGCCTATGTTTGATTTGAAGTCATAGCATAAAAGGTAACATAAGCAACATCCTGACCCCTTATCCAAACCATCCAGACATCCCTGAATGGCCAGAGCGTAGCACACGGGCTGTAGGATTAAGAGGTTAACTCCTATAACTTCAAACAAAGTGCCTGATAATAAAAGCAAAAAGTACAAAATTTTAGGTAACTTCCTTTCTTAATTAATTGGACGGACCAGGTGGAAGCGAAGAGTTCTGTGATGGTGCTTGGAATGACTATAAAGCTGAGCAACATGACAGCACAATAGAGGAGGAACAAAGATTTTTTTAATATGTTTCTATCCTGTGTCACAGTTTGAAATTGTCCTGGTTTATGTCCCTTTTGGCAAACTTACATAAAAGTGACCTTG…						-1	0.0409518	1.38773	-1.38773
Hs2496.104	AACTTTAATGCCTATGTTTGATTTGAAGTCATAGCATAAAAGGTAACATAAGCAACATCCTGACCCCTTATCCAAACCATCCAGACATCCCTGAATGGCCAGAGCGTAGCACACGGGCTGTAGGATTAAGAGGTTAACTCCTATAACTTCAAACAAAGTGCCTGATAATAAAAGCAAAAAGTACAAAATTTTAGGTAACTTCCTTTCTTAATTAATTGGACGGACCAGGTGGAAGCGAAGAGTTCTGTGATGGTGCTTGGAATGACTATAAAGCTGAGCAACATGACAGCACAATAGAGGAGGAACAAAGATTTTTTTAATATGTTTCTATCCTGTGTCACAGTTTGAAATTGTCCTGGTTTATGTCCCTTTTGGCAAACTTACATAAAAGTGACCTTG…						-1	0.0409518	1.38773	-1.38773
Hs2496.104	AACTTTAATGCCTATGTTTGATTTGAAGTCATAGCATAAAAGGTAACATAAGCAACATCCTGACCCCTTATCCAAACCATCCAGACATCCCTGAATGGCCAGAGCGTAGCACACGGGCTGTAGGATTAAGAGGTTAACTCCTATAACTTCAAACAAAGTGCCTGATAATAAAAGCAAAAAGTACAAAATTTTAGGTAACTTCCTTTCTTAATTAATTGGACGGACCAGGTGGAAGCGAAGAGTTCTGTGATGGTGCTTGGAATGACTATAAAGCTGAGCAACATGACAGCACAATAGAGGAGGAACAAAGATTTTTTTAATATGTTTCTATCCTGTGTCACAGTTTGAAATTGTCCTGGTTTATGTCCCTTTTGGCAAACTTACATAAAAGTGACCTTG…						-1	0.0409518	1.38773	-1.38773
Hs2496.104	AACTTTAATGCCTATGTTTGATTTGAAGTCATAGCATAAAAGGTAACATAAGCAACATCCTGACCCCTTATCCAAACCATCCAGACATCCCTGAATGGCCAGAGCGTAGCACACGGGCTGTAGGATTAAGAGGTTAACTCCTATAACTTCAAACAAAGTGCCTGATAATAAAAGCAAAAAGTACAAAATTTTAGGTAACTTCCTTTCTTAATTAATTGGACGGACCAGGTGGAAGCGAAGAGTTCTGTGATGGTGCTTGGAATGACTATAAAGCTGAGCAACATGACAGCACAATAGAGGAGGAACAAAGATTTTTTTAATATGTTTCTATCCTGTGTCACAGTTTGAAATTGTCCTGGTTTATGTCCCTTTTGGCAAACTTACATAAAAGTGACCTTG…						-1	0.0409518	1.38773	-1.38773
Hs2496.104	AACTTTAATGCCTATGTTTGATTTGAAGTCATAGCATAAAAGGTAACATAAGCAACATCCTGACCCCTTATCCAAACCATCCAGACATCCCTGAATGGCCAGAGCGTAGCACACGGGCTGTAGGATTAAGAGGTTAACTCCTATAACTTCAAACAAAGTGCCTGATAATAAAAGCAAAAAGTACAAAATTTTAGGTAACTTCCTTTCTTAATTAATTGGACGGACCAGGTGGAAGCGAAGAGTTCTGTGATGGTGCTTGGAATGACTATAAAGCTGAGCAACATGACAGCACAATAGAGGAGGAACAAAGATTTTTTTAATATGTTTCTATCCTGTGTCACAGTTTGAAATTGTCCTGGTTTATGTCCCTTTTGGCAAACTTACATAAAAGTGACCTTG…						-1	0.0409518	1.38773	-1.38773
Hs2496.104	AACTTTAATGCCTATGTTTGATTTGAAGTCATAGCATAAAAGGTAACATAAGCAACATCCTGACCCCTTATCCAAACCATCCAGACATCCCTGAATGGCCAGAGCGTAGCACACGGGCTGTAGGATTAAGAGGTTAACTCCTATAACTTCAAACAAAGTGCCTGATAATAAAAGCAAAAAGTACAAAATTTTAGGTAACTTCCTTTCTTAATTAATTGGACGGACCAGGTGGAAGCGAAGAGTTCTGTGATGGTGCTTGGAATGACTATAAAGCTGAGCAACATGACAGCACAATAGAGGAGGAACAAAGATTTTTTTAATATGTTTCTATCCTGTGTCACAGTTTGAAATTGTCCTGGTTTATGTCCCTTTTGGCAAACTTACATAAAAGTGACCTTG…						-1	0.0409518	1.38773	-1.38773
Hs2496.104	AACTTTAATGCCTATGTTTGATTTGAAGTCATAGCATAAAAGGTAACATAAGCAACATCCTGACCCCTTATCCAAACCATCCAGACATCCCTGAATGGCCAGAGCGTAGCACACGGGCTGTAGGATTAAGAGGTTAACTCCTATAACTTCAAACAAAGTGCCTGATAATAAAAGCAAAAAGTACAAAATTTTAGGTAACTTCCTTTCTTAATTAATTGGACGGACCAGGTGGAAGCGAAGAGTTCTGTGATGGTGCTTGGAATGACTATAAAGCTGAGCAACATGACAGCACAATAGAGGAGGAACAAAGATTTTTTTAATATGTTTCTATCCTGTGTCACAGTTTGAAATTGTCCTGGTTTATGTCCCTTTTGGCAAACTTACATAAAAGTGACCTTG…						-1	0.0409518	1.38773	-1.38773
Hs2496.104	AACTTTAATGCCTATGTTTGATTTGAAGTCATAGCATAAAAGGTAACATAAGCAACATCCTGACCCCTTATCCAAACCATCCAGACATCCCTGAATGGCCAGAGCGTAGCACACGGGCTGTAGGATTAAGAGGTTAACTCCTATAACTTCAAACAAAGTGCCTGATAATAAAAGCAAAAAGTACAAAATTTTAGGTAACTTCCTTTCTTAATTAATTGGACGGACCAGGTGGAAGCGAAGAGTTCTGTGATGGTGCTTGGAATGACTATAAAGCTGAGCAACATGACAGCACAATAGAGGAGGAACAAAGATTTTTTTAATATGTTTCTATCCTGTGTCACAGTTTGAAATTGTCCTGGTTTATGTCCCTTTTGGCAAACTTACATAAAAGTGACCTTG…						-1	0.0409518	1.38773	-1.38773
Hs2496.104	AACTTTAATGCCTATGTTTGATTTGAAGTCATAGCATAAAAGGTAACATAAGCAACATCCTGACCCCTTATCCAAACCATCCAGACATCCCTGAATGGCCAGAGCGTAGCACACGGGCTGTAGGATTAAGAGGTTAACTCCTATAACTTCAAACAAAGTGCCTGATAATAAAAGCAAAAAGTACAAAATTTTAGGTAACTTCCTTTCTTAATTAATTGGACGGACCAGGTGGAAGCGAAGAGTTCTGTGATGGTGCTTGGAATGACTATAAAGCTGAGCAACATGACAGCACAATAGAGGAGGAACAAAGATTTTTTTAATATGTTTCTATCCTGTGTCACAGTTTGAAATTGTCCTGGTTTATGTCCCTTTTGGCAAACTTACATAAAAGTGACCTTG…						-1	0.0409518	1.38773	-1.38773
Hs2496.104	AACTTTAATGCCTATGTTTGATTTGAAGTCATAGCATAAAAGGTAACATAAGCAACATCCTGACCCCTTATCCAAACCATCCAGACATCCCTGAATGGCCAGAGCGTAGCACACGGGCTGTAGGATTAAGAGGTTAACTCCTATAACTTCAAACAAAGTGCCTGATAATAAAAGCAAAAAGTACAAAATTTTAGGTAACTTCCTTTCTTAATTAATTGGACGGACCAGGTGGAAGCGAAGAGTTCTGTGATGGTGCTTGGAATGACTATAAAGCTGAGCAACATGACAGCACAATAGAGGAGGAACAAAGATTTTTTTAATATGTTTCTATCCTGTGTCACAGTTTGAAATTGTCCTGGTTTATGTCCCTTTTGGCAAACTTACATAAAAGTGACCTTG…						-1	0.0409518	1.38773	-1.38773
Hs2496.104	AACTTTAATGCCTATGTTTGATTTGAAGTCATAGCATAAAAGGTAACATAAGCAACATCCTGACCCCTTATCCAAACCATCCAGACATCCCTGAATGGCCAGAGCGTAGCACACGGGCTGTAGGATTAAGAGGTTAACTCCTATAACTTCAAACAAAGTGCCTGATAATAAAAGCAAAAAGTACAAAATTTTAGGTAACTTCCTTTCTTAATTAATTGGACGGACCAGGTGGAAGCGAAGAGTTCTGTGATGGTGCTTGGAATGACTATAAAGCTGAGCAACATGACAGCACAATAGAGGAGGAACAAAGATTTTTTTAATATGTTTCTATCCTGTGTCACAGTTTGAAATTGTCCTGGTTTATGTCCCTTTTGGCAAACTTACATAAAAGTGACCTTG…						-1	0.0409518	1.38773	-1.38773
Hs2496.105	AACTTTAACGCCTATGTTTGATTTGAAGTCATAGCATAAAAGGTAACATAAGCAACATCCTGACCAATTATCCAAACCCTCCAGACATCCCTGAATGGCCAGAGCGTAGCACACGGTATGTAGGATTAAGAGGTTAACTCCTATAACTTCAAACAAAGTGCCTGATAATAAAAGCAAAAAGTACAAAATTTTAGGTAACTTCCTTTCTTTATTAATTGGACTGACCTGGTGGAAGCGAAGAGTTCTGTGCTGGTGCTTGCAATGTCTATAAAGCTGAGCAACATGACAGCACAATAGAGGAGGAACAAATATTTTTTTAATATGTATCTATCCTGTGTCACAGTTTGAAATTGTCCTGGTTTATGTCCCTTTTGGCAAACTTACATAAATGTGACCTTG…	0.121434	0.121434	1	TTATCCAA	TTATCCAA	-1	0.00188555	2.72456	-2.72456
Hs2496.105	AACTTTAACGCCTATGTTTGATTTGAAGTCATAGCATAAAAGGTAACATAAGCAACATCCTGACCAATTATCCAAACCCTCCAGACATCCCTGAATGGCCAGAGCGTAGCACACGGTATGTAGGATTAAGAGGTTAACTCCTATAACTTCAAACAAAGTGCCTGATAATAAAAGCAAAAAGTACAAAATTTTAGGTAACTTCCTTTCTTTATTAATTGGACTGACCTGGTGGAAGCGAAGAGTTCTGTGCTGGTGCTTGCAATGTCTATAAAGCTGAGCAACATGACAGCACAATAGAGGAGGAACAAATATTTTTTTAATATGTATCTATCCTGTGTCACAGTTTGAAATTGTCCTGGTTTATGTCCCTTTTGGCAAACTTACATAAATGTGACCTTG…	0.393827	0.393827	1	ACTTCCTT	ACTTCCTT	-1	0.00188555	2.72456	-2.72456
Hs2496.105	AACTTTAACGCCTATGTTTGATTTGAAGTCATAGCATAAAAGGTAACATAAGCAACATCCTGACCAATTATCCAAACCCTCCAGACATCCCTGAATGGCCAGAGCGTAGCACACGGTATGTAGGATTAAGAGGTTAACTCCTATAACTTCAAACAAAGTGCCTGATAATAAAAGCAAAAAGTACAAAATTTTAGGTAACTTCCTTTCTTTATTAATTGGACTGACCTGGTGGAAGCGAAGAGTTCTGTGCTGGTGCTTGCAATGTCTATAAAGCTGAGCAACATGACAGCACAATAGAGGAGGAACAAATATTTTTTTAATATGTATCTATCCTGTGTCACAGTTTGAAATTGTCCTGGTTTATGTCCCTTTTGGCAAACTTACATAAATGTGACCTTG…	0.15351	0.15351	1	CTATCCTG	CTATCCTG	-1	0.00188555	2.72456	-2.72456
Hs2496.105	AACTTTAACGCCTATGTTTGATTTGAAGTCATAGCATAAAAGGTAACATAAGCAACATCCTGACCAATTATCCAAACCCTCCAGACATCCCTGAATGGCCAGAGCGTAGCACACGGTATGTAGGATTAAGAGGTTAACTCCTATAACTTCAAACAAAGTGCCTGATAATAAAAGCAAAAAGTACAAAATTTTAGGTAACTTCCTTTCTTTATTAATTGGACTGACCTGGTGGAAGCGAAGAGTTCTGTGCTGGTGCTTGCAATGTCTATAAAGCTGAGCAACATGACAGCACAATAGAGGAGGAACAAATATTTTTTTAATATGTATCTATCCTGTGTCACAGTTTGAAATTGTCCTGGTTTATGTCCCTTTTGGCAAACTTACATAAATGTGACCTTG…	0.393827	0.393827	1	AAGGAAGT	AAGGAAGT	-1	0.00188555	2.72456	-2.72456
Hs2496.105	AACTTTAACGCCTATGTTTGATTTGAAGTCATAGCATAAAAGGTAACATAAGCAACATCCTGACCAATTATCCAAACCCTCCAGACATCCCTGAATGGCCAGAGCGTAGCACACGGTATGTAGGATTAAGAGGTTAACTCCTATAACTTCAAACAAAGTGCCTGATAATAAAAGCAAAAAGTACAAAATTTTAGGTAACTTCCTTTCTTTATTAATTGGACTGACCTGGTGGAAGCGAAGAGTTCTGTGCTGGTGCTTGCAATGTCTATAAAGCTGAGCAACATGACAGCACAATAGAGGAGGAACAAATATTTTTTTAATATGTATCTATCCTGTGTCACAGTTTGAAATTGTCCTGGTTTATGTCCCTTTTGGCAAACTTACATAAATGTGACCTTG…	0.136024	0.136024	1	ACATCCCT	ACATCCCT	-1	0.00188555	2.72456	-2.72456
Hs2496.105	AACTTTAACGCCTATGTTTGATTTGAAGTCATAGCATAAAAGGTAACATAAGCAACATCCTGACCAATTATCCAAACCCTCCAGACATCCCTGAATGGCCAGAGCGTAGCACACGGTATGTAGGATTAAGAGGTTAACTCCTATAACTTCAAACAAAGTGCCTGATAATAAAAGCAAAAAGTACAAAATTTTAGGTAACTTCCTTTCTTTATTAATTGGACTGACCTGGTGGAAGCGAAGAGTTCTGTGCTGGTGCTTGCAATGTCTATAAAGCTGAGCAACATGACAGCACAATAGAGGAGGAACAAATATTTTTTTAATATGTATCTATCCTGTGTCACAGTTTGAAATTGTCCTGGTTTATGTCCCTTTTGGCAAACTTACATAAATGTGACCTTG…	0.134624	0.134624	1	AGGGAAGC	AGGGAAGC	-1	0.00188555	2.72456	-2.72456
Hs2496.105	AACTTTAACGCCTATGTTTGATTTGAAGTCATAGCATAAAAGGTAACATAAGCAACATCCTGACCAATTATCCAAACCCTCCAGACATCCCTGAATGGCCAGAGCGTAGCACACGGTATGTAGGATTAAGAGGTTAACTCCTATAACTTCAAACAAAGTGCCTGATAATAAAAGCAAAAAGTACAAAATTTTAGGTAACTTCCTTTCTTTATTAATTGGACTGACCTGGTGGAAGCGAAGAGTTCTGTGCTGGTGCTTGCAATGTCTATAAAGCTGAGCAACATGACAGCACAATAGAGGAGGAACAAATATTTTTTTAATATGTATCTATCCTGTGTCACAGTTTGAAATTGTCCTGGTTTATGTCCCTTTTGGCAAACTTACATAAATGTGACCTTG…	0.256574	0.256574	1	TAGGAAGT	TAGGAAGT	-1	0.00188555	2.72456	-2.72456
Hs2496.105	AACTTTAACGCCTATGTTTGATTTGAAGTCATAGCATAAAAGGTAACATAAGCAACATCCTGACCAATTATCCAAACCCTCCAGACATCCCTGAATGGCCAGAGCGTAGCACACGGTATGTAGGATTAAGAGGTTAACTCCTATAACTTCAAACAAAGTGCCTGATAATAAAAGCAAAAAGTACAAAATTTTAGGTAACTTCCTTTCTTTATTAATTGGACTGACCTGGTGGAAGCGAAGAGTTCTGTGCTGGTGCTTGCAATGTCTATAAAGCTGAGCAACATGACAGCACAATAGAGGAGGAACAAATATTTTTTTAATATGTATCTATCCTGTGTCACAGTTTGAAATTGTCCTGGTTTATGTCCCTTTTGGCAAACTTACATAAATGTGACCTTG…	0.111675	0.111675	1	GTGGAAGC	GTGGAAGC	-1	0.00188555	2.72456	-2.72456
Hs2496.105	AACTTTAACGCCTATGTTTGATTTGAAGTCATAGCATAAAAGGTAACATAAGCAACATCCTGACCAATTATCCAAACCCTCCAGACATCCCTGAATGGCCAGAGCGTAGCACACGGTATGTAGGATTAAGAGGTTAACTCCTATAACTTCAAACAAAGTGCCTGATAATAAAAGCAAAAAGTACAAAATTTTAGGTAACTTCCTTTCTTTATTAATTGGACTGACCTGGTGGAAGCGAAGAGTTCTGTGCTGGTGCTTGCAATGTCTATAAAGCTGAGCAACATGACAGCACAATAGAGGAGGAACAAATATTTTTTTAATATGTATCTATCCTGTGTCACAGTTTGAAATTGTCCTGGTTTATGTCCCTTTTGGCAAACTTACATAAATGTGACCTTG…	0.0971889	0.0971889	1	TGGGAACC	TGGGAACC	-1	0.00188555	2.72456	-2.72456
Hs2496.105	AACTTTAACGCCTATGTTTGATTTGAAGTCATAGCATAAAAGGTAACATAAGCAACATCCTGACCAATTATCCAAACCCTCCAGACATCCCTGAATGGCCAGAGCGTAGCACACGGTATGTAGGATTAAGAGGTTAACTCCTATAACTTCAAACAAAGTGCCTGATAATAAAAGCAAAAAGTACAAAATTTTAGGTAACTTCCTTTCTTTATTAATTGGACTGACCTGGTGGAAGCGAAGAGTTCTGTGCTGGTGCTTGCAATGTCTATAAAGCTGAGCAACATGACAGCACAATAGAGGAGGAACAAATATTTTTTTAATATGTATCTATCCTGTGTCACAGTTTGAAATTGTCCTGGTTTATGTCCCTTTTGGCAAACTTACATAAATGTGACCTTG…	0.135068	0.135068	1	TTTTCCCC	TTTTCCCC	-1	0.00188555	2.72456	-2.72456
Hs2496.105	AACTTTAACGCCTATGTTTGATTTGAAGTCATAGCATAAAAGGTAACATAAGCAACATCCTGACCAATTATCCAAACCCTCCAGACATCCCTGAATGGCCAGAGCGTAGCACACGGTATGTAGGATTAAGAGGTTAACTCCTATAACTTCAAACAAAGTGCCTGATAATAAAAGCAAAAAGTACAAAATTTTAGGTAACTTCCTTTCTTTATTAATTGGACTGACCTGGTGGAAGCGAAGAGTTCTGTGCTGGTGCTTGCAATGTCTATAAAGCTGAGCAACATGACAGCACAATAGAGGAGGAACAAATATTTTTTTAATATGTATCTATCCTGTGTCACAGTTTGAAATTGTCCTGGTTTATGTCCCTTTTGGCAAACTTACATAAATGTGACCTTG…	0.113599	0.113599	1	GAGGAACA	GAGGAACA	-1	0.00188555	2.72456	-2.72456
Hs2496.105	AACTTTAACGCCTATGTTTGATTTGAAGTCATAGCATAAAAGGTAACATAAGCAACATCCTGACCAATTATCCAAACCCTCCAGACATCCCTGAATGGCCAGAGCGTAGCACACGGTATGTAGGATTAAGAGGTTAACTCCTATAACTTCAAACAAAGTGCCTGATAATAAAAGCAAAAAGTACAAAATTTTAGGTAACTTCCTTTCTTTATTAATTGGACTGACCTGGTGGAAGCGAAGAGTTCTGTGCTGGTGCTTGCAATGTCTATAAAGCTGAGCAACATGACAGCACAATAGAGGAGGAACAAATATTTTTTTAATATGTATCTATCCTGTGTCACAGTTTGAAATTGTCCTGGTTTATGTCCCTTTTGGCAAACTTACATAAATGTGACCTTG…	0.108599	0.108599	1	TGATCCAT	TGATCCAT	-1	0.00188555	2.72456	-2.72456
Hs2496.105	AACTTTAACGCCTATGTTTGATTTGAAGTCATAGCATAAAAGGTAACATAAGCAACATCCTGACCAATTATCCAAACCCTCCAGACATCCCTGAATGGCCAGAGCGTAGCACACGGTATGTAGGATTAAGAGGTTAACTCCTATAACTTCAAACAAAGTGCCTGATAATAAAAGCAAAAAGTACAAAATTTTAGGTAACTTCCTTTCTTTATTAATTGGACTGACCTGGTGGAAGCGAAGAGTTCTGTGCTGGTGCTTGCAATGTCTATAAAGCTGAGCAACATGACAGCACAATAGAGGAGGAACAAATATTTTTTTAATATGTATCTATCCTGTGTCACAGTTTGAAATTGTCCTGGTTTATGTCCCTTTTGGCAAACTTACATAAATGTGACCTTG…	0.391636	0.391636	1	AAGGAAAT	AAGGAAAT	-1	0.00188555	2.72456	-2.72456
Hs2496.105	AACTTTAACGCCTATGTTTGATTTGAAGTCATAGCATAAAAGGTAACATAAGCAACATCCTGACCAATTATCCAAACCCTCCAGACATCCCTGAATGGCCAGAGCGTAGCACACGGTATGTAGGATTAAGAGGTTAACTCCTATAACTTCAAACAAAGTGCCTGATAATAAAAGCAAAAAGTACAAAATTTTAGGTAACTTCCTTTCTTTATTAATTGGACTGACCTGGTGGAAGCGAAGAGTTCTGTGCTGGTGCTTGCAATGTCTATAAAGCTGAGCAACATGACAGCACAATAGAGGAGGAACAAATATTTTTTTAATATGTATCTATCCTGTGTCACAGTTTGAAATTGTCCTGGTTTATGTCCCTTTTGGCAAACTTACATAAATGTGACCTTG…	0.522166	0.522166	1	ACATCCTG	ACATCCTG	-1	0.00188555	2.72456	-2.72456
Hs2496.105	AACTTTAACGCCTATGTTTGATTTGAAGTCATAGCATAAAAGGTAACATAAGCAACATCCTGACCAATTATCCAAACCCTCCAGACATCCCTGAATGGCCAGAGCGTAGCACACGGTATGTAGGATTAAGAGGTTAACTCCTATAACTTCAAACAAAGTGCCTGATAATAAAAGCAAAAAGTACAAAATTTTAGGTAACTTCCTTTCTTTATTAATTGGACTGACCTGGTGGAAGCGAAGAGTTCTGTGCTGGTGCTTGCAATGTCTATAAAGCTGAGCAACATGACAGCACAATAGAGGAGGAACAAATATTTTTTTAATATGTATCTATCCTGTGTCACAGTTTGAAATTGTCCTGGTTTATGTCCCTTTTGGCAAACTTACATAAATGTGACCTTG…	0.106827	0.106827	1	TAGGATTA	TAGGATTA	-1	0.00188555	2.72456	-2.72456
Hs2496.105	AACTTTAACGCCTATGTTTGATTTGAAGTCATAGCATAAAAGGTAACATAAGCAACATCCTGACCAATTATCCAAACCCTCCAGACATCCCTGAATGGCCAGAGCGTAGCACACGGTATGTAGGATTAAGAGGTTAACTCCTATAACTTCAAACAAAGTGCCTGATAATAAAAGCAAAAAGTACAAAATTTTAGGTAACTTCCTTTCTTTATTAATTGGACTGACCTGGTGGAAGCGAAGAGTTCTGTGCTGGTGCTTGCAATGTCTATAAAGCTGAGCAACATGACAGCACAATAGAGGAGGAACAAATATTTTTTTAATATGTATCTATCCTGTGTCACAGTTTGAAATTGTCCTGGTTTATGTCCCTTTTGGCAAACTTACATAAATGTGACCTTG…	0.105232	0.105232	1	TTGGAAAT	TTGGAAAT	-1	0.00188555	2.72456	-2.72456
Hs2496.105	AACTTTAACGCCTATGTTTGATTTGAAGTCATAGCATAAAAGGTAACATAAGCAACATCCTGACCAATTATCCAAACCCTCCAGACATCCCTGAATGGCCAGAGCGTAGCACACGGTATGTAGGATTAAGAGGTTAACTCCTATAACTTCAAACAAAGTGCCTGATAATAAAAGCAAAAAGTACAAAATTTTAGGTAACTTCCTTTCTTTATTAATTGGACTGACCTGGTGGAAGCGAAGAGTTCTGTGCTGGTGCTTGCAATGTCTATAAAGCTGAGCAACATGACAGCACAATAGAGGAGGAACAAATATTTTTTTAATATGTATCTATCCTGTGTCACAGTTTGAAATTGTCCTGGTTTATGTCCCTTTTGGCAAACTTACATAAATGTGACCTTG…						-1	0.00188555	2.72456	-2.72456
Hs2496.105	AACTTTAACGCCTATGTTTGATTTGAAGTCATAGCATAAAAGGTAACATAAGCAACATCCTGACCAATTATCCAAACCCTCCAGACATCCCTGAATGGCCAGAGCGTAGCACACGGTATGTAGGATTAAGAGGTTAACTCCTATAACTTCAAACAAAGTGCCTGATAATAAAAGCAAAAAGTACAAAATTTTAGGTAACTTCCTTTCTTTATTAATTGGACTGACCTGGTGGAAGCGAAGAGTTCTGTGCTGGTGCTTGCAATGTCTATAAAGCTGAGCAACATGACAGCACAATAGAGGAGGAACAAATATTTTTTTAATATGTATCTATCCTGTGTCACAGTTTGAAATTGTCCTGGTTTATGTCCCTTTTGGCAAACTTACATAAATGTGACCTTG…						-1	0.00188555	2.72456	-2.72456
Hs2496.105	AACTTTAACGCCTATGTTTGATTTGAAGTCATAGCATAAAAGGTAACATAAGCAACATCCTGACCAATTATCCAAACCCTCCAGACATCCCTGAATGGCCAGAGCGTAGCACACGGTATGTAGGATTAAGAGGTTAACTCCTATAACTTCAAACAAAGTGCCTGATAATAAAAGCAAAAAGTACAAAATTTTAGGTAACTTCCTTTCTTTATTAATTGGACTGACCTGGTGGAAGCGAAGAGTTCTGTGCTGGTGCTTGCAATGTCTATAAAGCTGAGCAACATGACAGCACAATAGAGGAGGAACAAATATTTTTTTAATATGTATCTATCCTGTGTCACAGTTTGAAATTGTCCTGGTTTATGTCCCTTTTGGCAAACTTACATAAATGTGACCTTG…						-1	0.00188555	2.72456	-2.72456
Hs2496.105	AACTTTAACGCCTATGTTTGATTTGAAGTCATAGCATAAAAGGTAACATAAGCAACATCCTGACCAATTATCCAAACCCTCCAGACATCCCTGAATGGCCAGAGCGTAGCACACGGTATGTAGGATTAAGAGGTTAACTCCTATAACTTCAAACAAAGTGCCTGATAATAAAAGCAAAAAGTACAAAATTTTAGGTAACTTCCTTTCTTTATTAATTGGACTGACCTGGTGGAAGCGAAGAGTTCTGTGCTGGTGCTTGCAATGTCTATAAAGCTGAGCAACATGACAGCACAATAGAGGAGGAACAAATATTTTTTTAATATGTATCTATCCTGTGTCACAGTTTGAAATTGTCCTGGTTTATGTCCCTTTTGGCAAACTTACATAAATGTGACCTTG…						-1	0.00188555	2.72456	-2.72456
Hs2496.105	AACTTTAACGCCTATGTTTGATTTGAAGTCATAGCATAAAAGGTAACATAAGCAACATCCTGACCAATTATCCAAACCCTCCAGACATCCCTGAATGGCCAGAGCGTAGCACACGGTATGTAGGATTAAGAGGTTAACTCCTATAACTTCAAACAAAGTGCCTGATAATAAAAGCAAAAAGTACAAAATTTTAGGTAACTTCCTTTCTTTATTAATTGGACTGACCTGGTGGAAGCGAAGAGTTCTGTGCTGGTGCTTGCAATGTCTATAAAGCTGAGCAACATGACAGCACAATAGAGGAGGAACAAATATTTTTTTAATATGTATCTATCCTGTGTCACAGTTTGAAATTGTCCTGGTTTATGTCCCTTTTGGCAAACTTACATAAATGTGACCTTG…						-1	0.00188555	2.72456	-2.72456
Hs2496.105	AACTTTAACGCCTATGTTTGATTTGAAGTCATAGCATAAAAGGTAACATAAGCAACATCCTGACCAATTATCCAAACCCTCCAGACATCCCTGAATGGCCAGAGCGTAGCACACGGTATGTAGGATTAAGAGGTTAACTCCTATAACTTCAAACAAAGTGCCTGATAATAAAAGCAAAAAGTACAAAATTTTAGGTAACTTCCTTTCTTTATTAATTGGACTGACCTGGTGGAAGCGAAGAGTTCTGTGCTGGTGCTTGCAATGTCTATAAAGCTGAGCAACATGACAGCACAATAGAGGAGGAACAAATATTTTTTTAATATGTATCTATCCTGTGTCACAGTTTGAAATTGTCCTGGTTTATGTCCCTTTTGGCAAACTTACATAAATGTGACCTTG…						-1	0.00188555	2.72456	-2.72456
Hs2496.105	AACTTTAACGCCTATGTTTGATTTGAAGTCATAGCATAAAAGGTAACATAAGCAACATCCTGACCAATTATCCAAACCCTCCAGACATCCCTGAATGGCCAGAGCGTAGCACACGGTATGTAGGATTAAGAGGTTAACTCCTATAACTTCAAACAAAGTGCCTGATAATAAAAGCAAAAAGTACAAAATTTTAGGTAACTTCCTTTCTTTATTAATTGGACTGACCTGGTGGAAGCGAAGAGTTCTGTGCTGGTGCTTGCAATGTCTATAAAGCTGAGCAACATGACAGCACAATAGAGGAGGAACAAATATTTTTTTAATATGTATCTATCCTGTGTCACAGTTTGAAATTGTCCTGGTTTATGTCCCTTTTGGCAAACTTACATAAATGTGACCTTG…						-1	0.00188555	2.72456	-2.72456
Hs2496.105	AACTTTAACGCCTATGTTTGATTTGAAGTCATAGCATAAAAGGTAACATAAGCAACATCCTGACCAATTATCCAAACCCTCCAGACATCCCTGAATGGCCAGAGCGTAGCACACGGTATGTAGGATTAAGAGGTTAACTCCTATAACTTCAAACAAAGTGCCTGATAATAAAAGCAAAAAGTACAAAATTTTAGGTAACTTCCTTTCTTTATTAATTGGACTGACCTGGTGGAAGCGAAGAGTTCTGTGCTGGTGCTTGCAATGTCTATAAAGCTGAGCAACATGACAGCACAATAGAGGAGGAACAAATATTTTTTTAATATGTATCTATCCTGTGTCACAGTTTGAAATTGTCCTGGTTTATGTCCCTTTTGGCAAACTTACATAAATGTGACCTTG…						-1	0.00188555	2.72456	-2.72456
Hs2496.105	AACTTTAACGCCTATGTTTGATTTGAAGTCATAGCATAAAAGGTAACATAAGCAACATCCTGACCAATTATCCAAACCCTCCAGACATCCCTGAATGGCCAGAGCGTAGCACACGGTATGTAGGATTAAGAGGTTAACTCCTATAACTTCAAACAAAGTGCCTGATAATAAAAGCAAAAAGTACAAAATTTTAGGTAACTTCCTTTCTTTATTAATTGGACTGACCTGGTGGAAGCGAAGAGTTCTGTGCTGGTGCTTGCAATGTCTATAAAGCTGAGCAACATGACAGCACAATAGAGGAGGAACAAATATTTTTTTAATATGTATCTATCCTGTGTCACAGTTTGAAATTGTCCTGGTTTATGTCCCTTTTGGCAAACTTACATAAATGTGACCTTG…						-1	0.00188555	2.72456	-2.72456
Hs2496.105	AACTTTAACGCCTATGTTTGATTTGAAGTCATAGCATAAAAGGTAACATAAGCAACATCCTGACCAATTATCCAAACCCTCCAGACATCCCTGAATGGCCAGAGCGTAGCACACGGTATGTAGGATTAAGAGGTTAACTCCTATAACTTCAAACAAAGTGCCTGATAATAAAAGCAAAAAGTACAAAATTTTAGGTAACTTCCTTTCTTTATTAATTGGACTGACCTGGTGGAAGCGAAGAGTTCTGTGCTGGTGCTTGCAATGTCTATAAAGCTGAGCAACATGACAGCACAATAGAGGAGGAACAAATATTTTTTTAATATGTATCTATCCTGTGTCACAGTTTGAAATTGTCCTGGTTTATGTCCCTTTTGGCAAACTTACATAAATGTGACCTTG…						-1	0.00188555	2.72456	-2.72456
Hs2496.105	AACTTTAACGCCTATGTTTGATTTGAAGTCATAGCATAAAAGGTAACATAAGCAACATCCTGACCAATTATCCAAACCCTCCAGACATCCCTGAATGGCCAGAGCGTAGCACACGGTATGTAGGATTAAGAGGTTAACTCCTATAACTTCAAACAAAGTGCCTGATAATAAAAGCAAAAAGTACAAAATTTTAGGTAACTTCCTTTCTTTATTAATTGGACTGACCTGGTGGAAGCGAAGAGTTCTGTGCTGGTGCTTGCAATGTCTATAAAGCTGAGCAACATGACAGCACAATAGAGGAGGAACAAATATTTTTTTAATATGTATCTATCCTGTGTCACAGTTTGAAATTGTCCTGGTTTATGTCCCTTTTGGCAAACTTACATAAATGTGACCTTG…						-1	0.00188555	2.72456	-2.72456
Hs2496.105	AACTTTAACGCCTATGTTTGATTTGAAGTCATAGCATAAAAGGTAACATAAGCAACATCCTGACCAATTATCCAAACCCTCCAGACATCCCTGAATGGCCAGAGCGTAGCACACGGTATGTAGGATTAAGAGGTTAACTCCTATAACTTCAAACAAAGTGCCTGATAATAAAAGCAAAAAGTACAAAATTTTAGGTAACTTCCTTTCTTTATTAATTGGACTGACCTGGTGGAAGCGAAGAGTTCTGTGCTGGTGCTTGCAATGTCTATAAAGCTGAGCAACATGACAGCACAATAGAGGAGGAACAAATATTTTTTTAATATGTATCTATCCTGTGTCACAGTTTGAAATTGTCCTGGTTTATGTCCCTTTTGGCAAACTTACATAAATGTGACCTTG…						-1	0.00188555	2.72456	-2.72456
Hs2496.105	AACTTTAACGCCTATGTTTGATTTGAAGTCATAGCATAAAAGGTAACATAAGCAACATCCTGACCAATTATCCAAACCCTCCAGACATCCCTGAATGGCCAGAGCGTAGCACACGGTATGTAGGATTAAGAGGTTAACTCCTATAACTTCAAACAAAGTGCCTGATAATAAAAGCAAAAAGTACAAAATTTTAGGTAACTTCCTTTCTTTATTAATTGGACTGACCTGGTGGAAGCGAAGAGTTCTGTGCTGGTGCTTGCAATGTCTATAAAGCTGAGCAACATGACAGCACAATAGAGGAGGAACAAATATTTTTTTAATATGTATCTATCCTGTGTCACAGTTTGAAATTGTCCTGGTTTATGTCCCTTTTGGCAAACTTACATAAATGTGACCTTG…						-1	0.00188555	2.72456	-2.72456
Hs2496.105	AACTTTAACGCCTATGTTTGATTTGAAGTCATAGCATAAAAGGTAACATAAGCAACATCCTGACCAATTATCCAAACCCTCCAGACATCCCTGAATGGCCAGAGCGTAGCACACGGTATGTAGGATTAAGAGGTTAACTCCTATAACTTCAAACAAAGTGCCTGATAATAAAAGCAAAAAGTACAAAATTTTAGGTAACTTCCTTTCTTTATTAATTGGACTGACCTGGTGGAAGCGAAGAGTTCTGTGCTGGTGCTTGCAATGTCTATAAAGCTGAGCAACATGACAGCACAATAGAGGAGGAACAAATATTTTTTTAATATGTATCTATCCTGTGTCACAGTTTGAAATTGTCCTGGTTTATGTCCCTTTTGGCAAACTTACATAAATGTGACCTTG…						-1	0.00188555	2.72456	-2.72456
Hs2496.105	AACTTTAACGCCTATGTTTGATTTGAAGTCATAGCATAAAAGGTAACATAAGCAACATCCTGACCAATTATCCAAACCCTCCAGACATCCCTGAATGGCCAGAGCGTAGCACACGGTATGTAGGATTAAGAGGTTAACTCCTATAACTTCAAACAAAGTGCCTGATAATAAAAGCAAAAAGTACAAAATTTTAGGTAACTTCCTTTCTTTATTAATTGGACTGACCTGGTGGAAGCGAAGAGTTCTGTGCTGGTGCTTGCAATGTCTATAAAGCTGAGCAACATGACAGCACAATAGAGGAGGAACAAATATTTTTTTAATATGTATCTATCCTGTGTCACAGTTTGAAATTGTCCTGGTTTATGTCCCTTTTGGCAAACTTACATAAATGTGACCTTG…						-1	0.00188555	2.72456	-2.72456
Hs2496.105	AACTTTAACGCCTATGTTTGATTTGAAGTCATAGCATAAAAGGTAACATAAGCAACATCCTGACCAATTATCCAAACCCTCCAGACATCCCTGAATGGCCAGAGCGTAGCACACGGTATGTAGGATTAAGAGGTTAACTCCTATAACTTCAAACAAAGTGCCTGATAATAAAAGCAAAAAGTACAAAATTTTAGGTAACTTCCTTTCTTTATTAATTGGACTGACCTGGTGGAAGCGAAGAGTTCTGTGCTGGTGCTTGCAATGTCTATAAAGCTGAGCAACATGACAGCACAATAGAGGAGGAACAAATATTTTTTTAATATGTATCTATCCTGTGTCACAGTTTGAAATTGTCCTGGTTTATGTCCCTTTTGGCAAACTTACATAAATGTGACCTTG…						-1	0.00188555	2.72456	-2.72456
Hs2496.106	AACTTTAATGCCTATGTTTGATATCAAGTCATAGCATAAAAGTTAACATAAGCAACATCCTGGCCAATTATCCAAACCATCCAGGCATCCCTGAATGGCCAGAGCGTAGCACACGATCTGTAGGATTAAGAGGTTAACTCCTATAACTTCAAACAAAGTTCCTGATAATAAAAGCAAAAAGTACAAGATTTTAGGTAACTTCCTTTCTTAATTAATTGGACTGACCAGGTGGAAGCGAAGAGTTCTGTGCTGGTGCTTGGAATGTCTATACAGCTAAGCAAAATGACAGCACAATAGAGGAGGAACAAAGATTTTTTTAATATGTTTCTATCCTGTGTCACAGTTTGAAATTGTCCTGGTTTATGTCCCTTTTGGCAAACTTACATAAAAGTGACCTTG…	0.0960253	0.0960253	1	TTGGAATG	TTGGAATG	-1	0.0234113	1.63057	-1.63057
Hs2496.106	AACTTTAATGCCTATGTTTGATATCAAGTCATAGCATAAAAGTTAACATAAGCAACATCCTGGCCAATTATCCAAACCATCCAGGCATCCCTGAATGGCCAGAGCGTAGCACACGATCTGTAGGATTAAGAGGTTAACTCCTATAACTTCAAACAAAGTTCCTGATAATAAAAGCAAAAAGTACAAGATTTTAGGTAACTTCCTTTCTTAATTAATTGGACTGACCAGGTGGAAGCGAAGAGTTCTGTGCTGGTGCTTGGAATGTCTATACAGCTAAGCAAAATGACAGCACAATAGAGGAGGAACAAAGATTTTTTTAATATGTTTCTATCCTGTGTCACAGTTTGAAATTGTCCTGGTTTATGTCCCTTTTGGCAAACTTACATAAAAGTGACCTTG…	0.290448	0.290448	1	GAGGAAAT	GAGGAAAT	-1	0.0234113	1.63057	-1.63057
Hs2496.106	AACTTTAATGCCTATGTTTGATATCAAGTCATAGCATAAAAGTTAACATAAGCAACATCCTGGCCAATTATCCAAACCATCCAGGCATCCCTGAATGGCCAGAGCGTAGCACACGATCTGTAGGATTAAGAGGTTAACTCCTATAACTTCAAACAAAGTTCCTGATAATAAAAGCAAAAAGTACAAGATTTTAGGTAACTTCCTTTCTTAATTAATTGGACTGACCAGGTGGAAGCGAAGAGTTCTGTGCTGGTGCTTGGAATGTCTATACAGCTAAGCAAAATGACAGCACAATAGAGGAGGAACAAAGATTTTTTTAATATGTTTCTATCCTGTGTCACAGTTTGAAATTGTCCTGGTTTATGTCCCTTTTGGCAAACTTACATAAAAGTGACCTTG…	0.134624	0.134624	1	AGGGAAGC	AGGGAAGC	-1	0.0234113	1.63057	-1.63057
Hs2496.106	AACTTTAATGCCTATGTTTGATATCAAGTCATAGCATAAAAGTTAACATAAGCAACATCCTGGCCAATTATCCAAACCATCCAGGCATCCCTGAATGGCCAGAGCGTAGCACACGATCTGTAGGATTAAGAGGTTAACTCCTATAACTTCAAACAAAGTTCCTGATAATAAAAGCAAAAAGTACAAGATTTTAGGTAACTTCCTTTCTTAATTAATTGGACTGACCAGGTGGAAGCGAAGAGTTCTGTGCTGGTGCTTGGAATGTCTATACAGCTAAGCAAAATGACAGCACAATAGAGGAGGAACAAAGATTTTTTTAATATGTTTCTATCCTGTGTCACAGTTTGAAATTGTCCTGGTTTATGTCCCTTTTGGCAAACTTACATAAAAGTGACCTTG…	0.0971889	0.0971889	1	TGGGAACC	TGGGAACC	-1	0.0234113	1.63057	-1.63057
Hs2496.106	AACTTTAATGCCTATGTTTGATATCAAGTCATAGCATAAAAGTTAACATAAGCAACATCCTGGCCAATTATCCAAACCATCCAGGCATCCCTGAATGGCCAGAGCGTAGCACACGATCTGTAGGATTAAGAGGTTAACTCCTATAACTTCAAACAAAGTTCCTGATAATAAAAGCAAAAAGTACAAGATTTTAGGTAACTTCCTTTCTTAATTAATTGGACTGACCAGGTGGAAGCGAAGAGTTCTGTGCTGGTGCTTGGAATGTCTATACAGCTAAGCAAAATGACAGCACAATAGAGGAGGAACAAAGATTTTTTTAATATGTTTCTATCCTGTGTCACAGTTTGAAATTGTCCTGGTTTATGTCCCTTTTGGCAAACTTACATAAAAGTGACCTTG…	0.135068	0.135068	1	TTTTCCCC	TTTTCCCC	-1	0.0234113	1.63057	-1.63057
Hs2496.106	AACTTTAATGCCTATGTTTGATATCAAGTCATAGCATAAAAGTTAACATAAGCAACATCCTGGCCAATTATCCAAACCATCCAGGCATCCCTGAATGGCCAGAGCGTAGCACACGATCTGTAGGATTAAGAGGTTAACTCCTATAACTTCAAACAAAGTTCCTGATAATAAAAGCAAAAAGTACAAGATTTTAGGTAACTTCCTTTCTTAATTAATTGGACTGACCAGGTGGAAGCGAAGAGTTCTGTGCTGGTGCTTGGAATGTCTATACAGCTAAGCAAAATGACAGCACAATAGAGGAGGAACAAAGATTTTTTTAATATGTTTCTATCCTGTGTCACAGTTTGAAATTGTCCTGGTTTATGTCCCTTTTGGCAAACTTACATAAAAGTGACCTTG…	0.113599	0.113599	1	GAGGAACA	GAGGAACA	-1	0.0234113	1.63057	-1.63057
Hs2496.106	AACTTTAATGCCTATGTTTGATATCAAGTCATAGCATAAAAGTTAACATAAGCAACATCCTGGCCAATTATCCAAACCATCCAGGCATCCCTGAATGGCCAGAGCGTAGCACACGATCTGTAGGATTAAGAGGTTAACTCCTATAACTTCAAACAAAGTTCCTGATAATAAAAGCAAAAAGTACAAGATTTTAGGTAACTTCCTTTCTTAATTAATTGGACTGACCAGGTGGAAGCGAAGAGTTCTGTGCTGGTGCTTGGAATGTCTATACAGCTAAGCAAAATGACAGCACAATAGAGGAGGAACAAAGATTTTTTTAATATGTTTCTATCCTGTGTCACAGTTTGAAATTGTCCTGGTTTATGTCCCTTTTGGCAAACTTACATAAAAGTGACCTTG…	0.108599	0.108599	1	TGATCCAT	TGATCCAT	-1	0.0234113	1.63057	-1.63057
Hs2496.106	AACTTTAATGCCTATGTTTGATATCAAGTCATAGCATAAAAGTTAACATAAGCAACATCCTGGCCAATTATCCAAACCATCCAGGCATCCCTGAATGGCCAGAGCGTAGCACACGATCTGTAGGATTAAGAGGTTAACTCCTATAACTTCAAACAAAGTTCCTGATAATAAAAGCAAAAAGTACAAGATTTTAGGTAACTTCCTTTCTTAATTAATTGGACTGACCAGGTGGAAGCGAAGAGTTCTGTGCTGGTGCTTGGAATGTCTATACAGCTAAGCAAAATGACAGCACAATAGAGGAGGAACAAAGATTTTTTTAATATGTTTCTATCCTGTGTCACAGTTTGAAATTGTCCTGGTTTATGTCCCTTTTGGCAAACTTACATAAAAGTGACCTTG…	0.391636	0.391636	1	AAGGAAAT	AAGGAAAT	-1	0.0234113	1.63057	-1.63057
Hs2496.106	AACTTTAATGCCTATGTTTGATATCAAGTCATAGCATAAAAGTTAACATAAGCAACATCCTGGCCAATTATCCAAACCATCCAGGCATCCCTGAATGGCCAGAGCGTAGCACACGATCTGTAGGATTAAGAGGTTAACTCCTATAACTTCAAACAAAGTTCCTGATAATAAAAGCAAAAAGTACAAGATTTTAGGTAACTTCCTTTCTTAATTAATTGGACTGACCAGGTGGAAGCGAAGAGTTCTGTGCTGGTGCTTGGAATGTCTATACAGCTAAGCAAAATGACAGCACAATAGAGGAGGAACAAAGATTTTTTTAATATGTTTCTATCCTGTGTCACAGTTTGAAATTGTCCTGGTTTATGTCCCTTTTGGCAAACTTACATAAAAGTGACCTTG…	0.522166	0.522166	1	ACATCCTG	ACATCCTG	-1	0.0234113	1.63057	-1.63057
Hs2496.106	AACTTTAATGCCTATGTTTGATATCAAGTCATAGCATAAAAGTTAACATAAGCAACATCCTGGCCAATTATCCAAACCATCCAGGCATCCCTGAATGGCCAGAGCGTAGCACACGATCTGTAGGATTAAGAGGTTAACTCCTATAACTTCAAACAAAGTTCCTGATAATAAAAGCAAAAAGTACAAGATTTTAGGTAACTTCCTTTCTTAATTAATTGGACTGACCAGGTGGAAGCGAAGAGTTCTGTGCTGGTGCTTGGAATGTCTATACAGCTAAGCAAAATGACAGCACAATAGAGGAGGAACAAAGATTTTTTTAATATGTTTCTATCCTGTGTCACAGTTTGAAATTGTCCTGGTTTATGTCCCTTTTGGCAAACTTACATAAAAGTGACCTTG…	0.105232	0.105232	1	TTGGAAAT	TTGGAAAT	-1	0.0234113	1.63057	-1.63057
Hs2496.106	AACTTTAATGCCTATGTTTGATATCAAGTCATAGCATAAAAGTTAACATAAGCAACATCCTGGCCAATTATCCAAACCATCCAGGCATCCCTGAATGGCCAGAGCGTAGCACACGATCTGTAGGATTAAGAGGTTAACTCCTATAACTTCAAACAAAGTTCCTGATAATAAAAGCAAAAAGTACAAGATTTTAGGTAACTTCCTTTCTTAATTAATTGGACTGACCAGGTGGAAGCGAAGAGTTCTGTGCTGGTGCTTGGAATGTCTATACAGCTAAGCAAAATGACAGCACAATAGAGGAGGAACAAAGATTTTTTTAATATGTTTCTATCCTGTGTCACAGTTTGAAATTGTCCTGGTTTATGTCCCTTTTGGCAAACTTACATAAAAGTGACCTTG…	0.121434	0.121434	1	TTATCCAA	TTATCCAA	-1	0.0234113	1.63057	-1.63057
Hs2496.106	AACTTTAATGCCTATGTTTGATATCAAGTCATAGCATAAAAGTTAACATAAGCAACATCCTGGCCAATTATCCAAACCATCCAGGCATCCCTGAATGGCCAGAGCGTAGCACACGATCTGTAGGATTAAGAGGTTAACTCCTATAACTTCAAACAAAGTTCCTGATAATAAAAGCAAAAAGTACAAGATTTTAGGTAACTTCCTTTCTTAATTAATTGGACTGACCAGGTGGAAGCGAAGAGTTCTGTGCTGGTGCTTGGAATGTCTATACAGCTAAGCAAAATGACAGCACAATAGAGGAGGAACAAAGATTTTTTTAATATGTTTCTATCCTGTGTCACAGTTTGAAATTGTCCTGGTTTATGTCCCTTTTGGCAAACTTACATAAAAGTGACCTTG…	0.393827	0.393827	1	ACTTCCTT	ACTTCCTT	-1	0.0234113	1.63057	-1.63057
Hs2496.106	AACTTTAATGCCTATGTTTGATATCAAGTCATAGCATAAAAGTTAACATAAGCAACATCCTGGCCAATTATCCAAACCATCCAGGCATCCCTGAATGGCCAGAGCGTAGCACACGATCTGTAGGATTAAGAGGTTAACTCCTATAACTTCAAACAAAGTTCCTGATAATAAAAGCAAAAAGTACAAGATTTTAGGTAACTTCCTTTCTTAATTAATTGGACTGACCAGGTGGAAGCGAAGAGTTCTGTGCTGGTGCTTGGAATGTCTATACAGCTAAGCAAAATGACAGCACAATAGAGGAGGAACAAAGATTTTTTTAATATGTTTCTATCCTGTGTCACAGTTTGAAATTGTCCTGGTTTATGTCCCTTTTGGCAAACTTACATAAAAGTGACCTTG…	0.15351	0.15351	1	CTATCCTG	CTATCCTG	-1	0.0234113	1.63057	-1.63057
Hs2496.106	AACTTTAATGCCTATGTTTGATATCAAGTCATAGCATAAAAGTTAACATAAGCAACATCCTGGCCAATTATCCAAACCATCCAGGCATCCCTGAATGGCCAGAGCGTAGCACACGATCTGTAGGATTAAGAGGTTAACTCCTATAACTTCAAACAAAGTTCCTGATAATAAAAGCAAAAAGTACAAGATTTTAGGTAACTTCCTTTCTTAATTAATTGGACTGACCAGGTGGAAGCGAAGAGTTCTGTGCTGGTGCTTGGAATGTCTATACAGCTAAGCAAAATGACAGCACAATAGAGGAGGAACAAAGATTTTTTTAATATGTTTCTATCCTGTGTCACAGTTTGAAATTGTCCTGGTTTATGTCCCTTTTGGCAAACTTACATAAAAGTGACCTTG…	0.393827	0.393827	1	AAGGAAGT	AAGGAAGT	-1	0.0234113	1.63057	-1.63057
Hs2496.106	AACTTTAATGCCTATGTTTGATATCAAGTCATAGCATAAAAGTTAACATAAGCAACATCCTGGCCAATTATCCAAACCATCCAGGCATCCCTGAATGGCCAGAGCGTAGCACACGATCTGTAGGATTAAGAGGTTAACTCCTATAACTTCAAACAAAGTTCCTGATAATAAAAGCAAAAAGTACAAGATTTTAGGTAACTTCCTTTCTTAATTAATTGGACTGACCAGGTGGAAGCGAAGAGTTCTGTGCTGGTGCTTGGAATGTCTATACAGCTAAGCAAAATGACAGCACAATAGAGGAGGAACAAAGATTTTTTTAATATGTTTCTATCCTGTGTCACAGTTTGAAATTGTCCTGGTTTATGTCCCTTTTGGCAAACTTACATAAAAGTGACCTTG…	0.10158	0.10158	1	CCATCCAG	CCATCCAG	-1	0.0234113	1.63057	-1.63057
Hs2496.106	AACTTTAATGCCTATGTTTGATATCAAGTCATAGCATAAAAGTTAACATAAGCAACATCCTGGCCAATTATCCAAACCATCCAGGCATCCCTGAATGGCCAGAGCGTAGCACACGATCTGTAGGATTAAGAGGTTAACTCCTATAACTTCAAACAAAGTTCCTGATAATAAAAGCAAAAAGTACAAGATTTTAGGTAACTTCCTTTCTTAATTAATTGGACTGACCAGGTGGAAGCGAAGAGTTCTGTGCTGGTGCTTGGAATGTCTATACAGCTAAGCAAAATGACAGCACAATAGAGGAGGAACAAAGATTTTTTTAATATGTTTCTATCCTGTGTCACAGTTTGAAATTGTCCTGGTTTATGTCCCTTTTGGCAAACTTACATAAAAGTGACCTTG…	0.256574	0.256574	1	TAGGAAGT	TAGGAAGT	-1	0.0234113	1.63057	-1.63057
Hs2496.106	AACTTTAATGCCTATGTTTGATATCAAGTCATAGCATAAAAGTTAACATAAGCAACATCCTGGCCAATTATCCAAACCATCCAGGCATCCCTGAATGGCCAGAGCGTAGCACACGATCTGTAGGATTAAGAGGTTAACTCCTATAACTTCAAACAAAGTTCCTGATAATAAAAGCAAAAAGTACAAGATTTTAGGTAACTTCCTTTCTTAATTAATTGGACTGACCAGGTGGAAGCGAAGAGTTCTGTGCTGGTGCTTGGAATGTCTATACAGCTAAGCAAAATGACAGCACAATAGAGGAGGAACAAAGATTTTTTTAATATGTTTCTATCCTGTGTCACAGTTTGAAATTGTCCTGGTTTATGTCCCTTTTGGCAAACTTACATAAAAGTGACCTTG…	0.111675	0.111675	1	GTGGAAGC	GTGGAAGC	-1	0.0234113	1.63057	-1.63057
Hs2496.106	AACTTTAATGCCTATGTTTGATATCAAGTCATAGCATAAAAGTTAACATAAGCAACATCCTGGCCAATTATCCAAACCATCCAGGCATCCCTGAATGGCCAGAGCGTAGCACACGATCTGTAGGATTAAGAGGTTAACTCCTATAACTTCAAACAAAGTTCCTGATAATAAAAGCAAAAAGTACAAGATTTTAGGTAACTTCCTTTCTTAATTAATTGGACTGACCAGGTGGAAGCGAAGAGTTCTGTGCTGGTGCTTGGAATGTCTATACAGCTAAGCAAAATGACAGCACAATAGAGGAGGAACAAAGATTTTTTTAATATGTTTCTATCCTGTGTCACAGTTTGAAATTGTCCTGGTTTATGTCCCTTTTGGCAAACTTACATAAAAGTGACCTTG…	0.106827	0.106827	1	TAGGATTA	TAGGATTA	-1	0.0234113	1.63057	-1.63057
Hs2496.106	AACTTTAATGCCTATGTTTGATATCAAGTCATAGCATAAAAGTTAACATAAGCAACATCCTGGCCAATTATCCAAACCATCCAGGCATCCCTGAATGGCCAGAGCGTAGCACACGATCTGTAGGATTAAGAGGTTAACTCCTATAACTTCAAACAAAGTTCCTGATAATAAAAGCAAAAAGTACAAGATTTTAGGTAACTTCCTTTCTTAATTAATTGGACTGACCAGGTGGAAGCGAAGAGTTCTGTGCTGGTGCTTGGAATGTCTATACAGCTAAGCAAAATGACAGCACAATAGAGGAGGAACAAAGATTTTTTTAATATGTTTCTATCCTGTGTCACAGTTTGAAATTGTCCTGGTTTATGTCCCTTTTGGCAAACTTACATAAAAGTGACCTTG…	0.136024	0.119934	0.881714	ACATCCCT	GCATCCCT	-1	0.0234113	1.63057	-1.63057
Hs2496.106	AACTTTAATGCCTATGTTTGATATCAAGTCATAGCATAAAAGTTAACATAAGCAACATCCTGGCCAATTATCCAAACCATCCAGGCATCCCTGAATGGCCAGAGCGTAGCACACGATCTGTAGGATTAAGAGGTTAACTCCTATAACTTCAAACAAAGTTCCTGATAATAAAAGCAAAAAGTACAAGATTTTAGGTAACTTCCTTTCTTAATTAATTGGACTGACCAGGTGGAAGCGAAGAGTTCTGTGCTGGTGCTTGGAATGTCTATACAGCTAAGCAAAATGACAGCACAATAGAGGAGGAACAAAGATTTTTTTAATATGTTTCTATCCTGTGTCACAGTTTGAAATTGTCCTGGTTTATGTCCCTTTTGGCAAACTTACATAAAAGTGACCTTG…						-1	0.0234113	1.63057	-1.63057
Hs2496.106	AACTTTAATGCCTATGTTTGATATCAAGTCATAGCATAAAAGTTAACATAAGCAACATCCTGGCCAATTATCCAAACCATCCAGGCATCCCTGAATGGCCAGAGCGTAGCACACGATCTGTAGGATTAAGAGGTTAACTCCTATAACTTCAAACAAAGTTCCTGATAATAAAAGCAAAAAGTACAAGATTTTAGGTAACTTCCTTTCTTAATTAATTGGACTGACCAGGTGGAAGCGAAGAGTTCTGTGCTGGTGCTTGGAATGTCTATACAGCTAAGCAAAATGACAGCACAATAGAGGAGGAACAAAGATTTTTTTAATATGTTTCTATCCTGTGTCACAGTTTGAAATTGTCCTGGTTTATGTCCCTTTTGGCAAACTTACATAAAAGTGACCTTG…						-1	0.0234113	1.63057	-1.63057
Hs2496.106	AACTTTAATGCCTATGTTTGATATCAAGTCATAGCATAAAAGTTAACATAAGCAACATCCTGGCCAATTATCCAAACCATCCAGGCATCCCTGAATGGCCAGAGCGTAGCACACGATCTGTAGGATTAAGAGGTTAACTCCTATAACTTCAAACAAAGTTCCTGATAATAAAAGCAAAAAGTACAAGATTTTAGGTAACTTCCTTTCTTAATTAATTGGACTGACCAGGTGGAAGCGAAGAGTTCTGTGCTGGTGCTTGGAATGTCTATACAGCTAAGCAAAATGACAGCACAATAGAGGAGGAACAAAGATTTTTTTAATATGTTTCTATCCTGTGTCACAGTTTGAAATTGTCCTGGTTTATGTCCCTTTTGGCAAACTTACATAAAAGTGACCTTG…						-1	0.0234113	1.63057	-1.63057
Hs2496.106	AACTTTAATGCCTATGTTTGATATCAAGTCATAGCATAAAAGTTAACATAAGCAACATCCTGGCCAATTATCCAAACCATCCAGGCATCCCTGAATGGCCAGAGCGTAGCACACGATCTGTAGGATTAAGAGGTTAACTCCTATAACTTCAAACAAAGTTCCTGATAATAAAAGCAAAAAGTACAAGATTTTAGGTAACTTCCTTTCTTAATTAATTGGACTGACCAGGTGGAAGCGAAGAGTTCTGTGCTGGTGCTTGGAATGTCTATACAGCTAAGCAAAATGACAGCACAATAGAGGAGGAACAAAGATTTTTTTAATATGTTTCTATCCTGTGTCACAGTTTGAAATTGTCCTGGTTTATGTCCCTTTTGGCAAACTTACATAAAAGTGACCTTG…						-1	0.0234113	1.63057	-1.63057
Hs2496.106	AACTTTAATGCCTATGTTTGATATCAAGTCATAGCATAAAAGTTAACATAAGCAACATCCTGGCCAATTATCCAAACCATCCAGGCATCCCTGAATGGCCAGAGCGTAGCACACGATCTGTAGGATTAAGAGGTTAACTCCTATAACTTCAAACAAAGTTCCTGATAATAAAAGCAAAAAGTACAAGATTTTAGGTAACTTCCTTTCTTAATTAATTGGACTGACCAGGTGGAAGCGAAGAGTTCTGTGCTGGTGCTTGGAATGTCTATACAGCTAAGCAAAATGACAGCACAATAGAGGAGGAACAAAGATTTTTTTAATATGTTTCTATCCTGTGTCACAGTTTGAAATTGTCCTGGTTTATGTCCCTTTTGGCAAACTTACATAAAAGTGACCTTG…						-1	0.0234113	1.63057	-1.63057
Hs2496.106	AACTTTAATGCCTATGTTTGATATCAAGTCATAGCATAAAAGTTAACATAAGCAACATCCTGGCCAATTATCCAAACCATCCAGGCATCCCTGAATGGCCAGAGCGTAGCACACGATCTGTAGGATTAAGAGGTTAACTCCTATAACTTCAAACAAAGTTCCTGATAATAAAAGCAAAAAGTACAAGATTTTAGGTAACTTCCTTTCTTAATTAATTGGACTGACCAGGTGGAAGCGAAGAGTTCTGTGCTGGTGCTTGGAATGTCTATACAGCTAAGCAAAATGACAGCACAATAGAGGAGGAACAAAGATTTTTTTAATATGTTTCTATCCTGTGTCACAGTTTGAAATTGTCCTGGTTTATGTCCCTTTTGGCAAACTTACATAAAAGTGACCTTG…						-1	0.0234113	1.63057	-1.63057
Hs2496.106	AACTTTAATGCCTATGTTTGATATCAAGTCATAGCATAAAAGTTAACATAAGCAACATCCTGGCCAATTATCCAAACCATCCAGGCATCCCTGAATGGCCAGAGCGTAGCACACGATCTGTAGGATTAAGAGGTTAACTCCTATAACTTCAAACAAAGTTCCTGATAATAAAAGCAAAAAGTACAAGATTTTAGGTAACTTCCTTTCTTAATTAATTGGACTGACCAGGTGGAAGCGAAGAGTTCTGTGCTGGTGCTTGGAATGTCTATACAGCTAAGCAAAATGACAGCACAATAGAGGAGGAACAAAGATTTTTTTAATATGTTTCTATCCTGTGTCACAGTTTGAAATTGTCCTGGTTTATGTCCCTTTTGGCAAACTTACATAAAAGTGACCTTG…						-1	0.0234113	1.63057	-1.63057
Hs2496.106	AACTTTAATGCCTATGTTTGATATCAAGTCATAGCATAAAAGTTAACATAAGCAACATCCTGGCCAATTATCCAAACCATCCAGGCATCCCTGAATGGCCAGAGCGTAGCACACGATCTGTAGGATTAAGAGGTTAACTCCTATAACTTCAAACAAAGTTCCTGATAATAAAAGCAAAAAGTACAAGATTTTAGGTAACTTCCTTTCTTAATTAATTGGACTGACCAGGTGGAAGCGAAGAGTTCTGTGCTGGTGCTTGGAATGTCTATACAGCTAAGCAAAATGACAGCACAATAGAGGAGGAACAAAGATTTTTTTAATATGTTTCTATCCTGTGTCACAGTTTGAAATTGTCCTGGTTTATGTCCCTTTTGGCAAACTTACATAAAAGTGACCTTG…						-1	0.0234113	1.63057	-1.63057
Hs2496.106	AACTTTAATGCCTATGTTTGATATCAAGTCATAGCATAAAAGTTAACATAAGCAACATCCTGGCCAATTATCCAAACCATCCAGGCATCCCTGAATGGCCAGAGCGTAGCACACGATCTGTAGGATTAAGAGGTTAACTCCTATAACTTCAAACAAAGTTCCTGATAATAAAAGCAAAAAGTACAAGATTTTAGGTAACTTCCTTTCTTAATTAATTGGACTGACCAGGTGGAAGCGAAGAGTTCTGTGCTGGTGCTTGGAATGTCTATACAGCTAAGCAAAATGACAGCACAATAGAGGAGGAACAAAGATTTTTTTAATATGTTTCTATCCTGTGTCACAGTTTGAAATTGTCCTGGTTTATGTCCCTTTTGGCAAACTTACATAAAAGTGACCTTG…						-1	0.0234113	1.63057	-1.63057
Hs2496.106	AACTTTAATGCCTATGTTTGATATCAAGTCATAGCATAAAAGTTAACATAAGCAACATCCTGGCCAATTATCCAAACCATCCAGGCATCCCTGAATGGCCAGAGCGTAGCACACGATCTGTAGGATTAAGAGGTTAACTCCTATAACTTCAAACAAAGTTCCTGATAATAAAAGCAAAAAGTACAAGATTTTAGGTAACTTCCTTTCTTAATTAATTGGACTGACCAGGTGGAAGCGAAGAGTTCTGTGCTGGTGCTTGGAATGTCTATACAGCTAAGCAAAATGACAGCACAATAGAGGAGGAACAAAGATTTTTTTAATATGTTTCTATCCTGTGTCACAGTTTGAAATTGTCCTGGTTTATGTCCCTTTTGGCAAACTTACATAAAAGTGACCTTG…						-1	0.0234113	1.63057	-1.63057
Hs2496.106	AACTTTAATGCCTATGTTTGATATCAAGTCATAGCATAAAAGTTAACATAAGCAACATCCTGGCCAATTATCCAAACCATCCAGGCATCCCTGAATGGCCAGAGCGTAGCACACGATCTGTAGGATTAAGAGGTTAACTCCTATAACTTCAAACAAAGTTCCTGATAATAAAAGCAAAAAGTACAAGATTTTAGGTAACTTCCTTTCTTAATTAATTGGACTGACCAGGTGGAAGCGAAGAGTTCTGTGCTGGTGCTTGGAATGTCTATACAGCTAAGCAAAATGACAGCACAATAGAGGAGGAACAAAGATTTTTTTAATATGTTTCTATCCTGTGTCACAGTTTGAAATTGTCCTGGTTTATGTCCCTTTTGGCAAACTTACATAAAAGTGACCTTG…						-1	0.0234113	1.63057	-1.63057
Hs2496.106	AACTTTAATGCCTATGTTTGATATCAAGTCATAGCATAAAAGTTAACATAAGCAACATCCTGGCCAATTATCCAAACCATCCAGGCATCCCTGAATGGCCAGAGCGTAGCACACGATCTGTAGGATTAAGAGGTTAACTCCTATAACTTCAAACAAAGTTCCTGATAATAAAAGCAAAAAGTACAAGATTTTAGGTAACTTCCTTTCTTAATTAATTGGACTGACCAGGTGGAAGCGAAGAGTTCTGTGCTGGTGCTTGGAATGTCTATACAGCTAAGCAAAATGACAGCACAATAGAGGAGGAACAAAGATTTTTTTAATATGTTTCTATCCTGTGTCACAGTTTGAAATTGTCCTGGTTTATGTCCCTTTTGGCAAACTTACATAAAAGTGACCTTG…						-1	0.0234113	1.63057	-1.63057
Hs2496.106	AACTTTAATGCCTATGTTTGATATCAAGTCATAGCATAAAAGTTAACATAAGCAACATCCTGGCCAATTATCCAAACCATCCAGGCATCCCTGAATGGCCAGAGCGTAGCACACGATCTGTAGGATTAAGAGGTTAACTCCTATAACTTCAAACAAAGTTCCTGATAATAAAAGCAAAAAGTACAAGATTTTAGGTAACTTCCTTTCTTAATTAATTGGACTGACCAGGTGGAAGCGAAGAGTTCTGTGCTGGTGCTTGGAATGTCTATACAGCTAAGCAAAATGACAGCACAATAGAGGAGGAACAAAGATTTTTTTAATATGTTTCTATCCTGTGTCACAGTTTGAAATTGTCCTGGTTTATGTCCCTTTTGGCAAACTTACATAAAAGTGACCTTG…						-1	0.0234113	1.63057	-1.63057
Hs2496.106	AACTTTAATGCCTATGTTTGATATCAAGTCATAGCATAAAAGTTAACATAAGCAACATCCTGGCCAATTATCCAAACCATCCAGGCATCCCTGAATGGCCAGAGCGTAGCACACGATCTGTAGGATTAAGAGGTTAACTCCTATAACTTCAAACAAAGTTCCTGATAATAAAAGCAAAAAGTACAAGATTTTAGGTAACTTCCTTTCTTAATTAATTGGACTGACCAGGTGGAAGCGAAGAGTTCTGTGCTGGTGCTTGGAATGTCTATACAGCTAAGCAAAATGACAGCACAATAGAGGAGGAACAAAGATTTTTTTAATATGTTTCTATCCTGTGTCACAGTTTGAAATTGTCCTGGTTTATGTCCCTTTTGGCAAACTTACATAAAAGTGACCTTG…						-1	0.0234113	1.63057	-1.63057
Hs2496.106	AACTTTAATGCCTATGTTTGATATCAAGTCATAGCATAAAAGTTAACATAAGCAACATCCTGGCCAATTATCCAAACCATCCAGGCATCCCTGAATGGCCAGAGCGTAGCACACGATCTGTAGGATTAAGAGGTTAACTCCTATAACTTCAAACAAAGTTCCTGATAATAAAAGCAAAAAGTACAAGATTTTAGGTAACTTCCTTTCTTAATTAATTGGACTGACCAGGTGGAAGCGAAGAGTTCTGTGCTGGTGCTTGGAATGTCTATACAGCTAAGCAAAATGACAGCACAATAGAGGAGGAACAAAGATTTTTTTAATATGTTTCTATCCTGTGTCACAGTTTGAAATTGTCCTGGTTTATGTCCCTTTTGGCAAACTTACATAAAAGTGACCTTG…						-1	0.0234113	1.63057	-1.63057
Hs2496.107	AACTTTAATGCCTATGTTTGATTTGAAGTCATAGCACAAAAGGTAACATACGCAACATCCTGACCAATTATCCAAACCATCCAGACATCCCTGAATGGCCAGAGCGTAGCACACGGTCTGTAGGATTAAGAGGTTAACTCCTATAACTTCAAACAAAGTGCATGATAATAAAAGCAAAAAGTACAAAATTTTAGGTAACTTCCTTTCTTAATTAATTGGACTGACCAGGTGGAAGCGAAGAGTTCTGTGCTGGAGCTTGGAATGTCTATAAAGCTGAGGAACATGACAGCACAATAGAGGAGGAACAAAGATTTTTTTAATATGTTTCTATCCTGTGTCACAGTTTGAAATTGTCCTGGTTGATGTCCCTTTTGGCAAACTCACATAAAAGTGACCTTG…	0.105232	0.122455	1.16366	TTGGAAAT	GTGGAAAT	-1	0.00188555	2.72456	-2.72456
Hs2496.107	AACTTTAATGCCTATGTTTGATTTGAAGTCATAGCACAAAAGGTAACATACGCAACATCCTGACCAATTATCCAAACCATCCAGACATCCCTGAATGGCCAGAGCGTAGCACACGGTCTGTAGGATTAAGAGGTTAACTCCTATAACTTCAAACAAAGTGCATGATAATAAAAGCAAAAAGTACAAAATTTTAGGTAACTTCCTTTCTTAATTAATTGGACTGACCAGGTGGAAGCGAAGAGTTCTGTGCTGGAGCTTGGAATGTCTATAAAGCTGAGGAACATGACAGCACAATAGAGGAGGAACAAAGATTTTTTTAATATGTTTCTATCCTGTGTCACAGTTTGAAATTGTCCTGGTTGATGTCCCTTTTGGCAAACTCACATAAAAGTGACCTTG…	0.0960253	0.0960253	1	TTGGAATG	TTGGAATG	-1	0.00188555	2.72456	-2.72456
Hs2496.107	AACTTTAATGCCTATGTTTGATTTGAAGTCATAGCACAAAAGGTAACATACGCAACATCCTGACCAATTATCCAAACCATCCAGACATCCCTGAATGGCCAGAGCGTAGCACACGGTCTGTAGGATTAAGAGGTTAACTCCTATAACTTCAAACAAAGTGCATGATAATAAAAGCAAAAAGTACAAAATTTTAGGTAACTTCCTTTCTTAATTAATTGGACTGACCAGGTGGAAGCGAAGAGTTCTGTGCTGGAGCTTGGAATGTCTATAAAGCTGAGGAACATGACAGCACAATAGAGGAGGAACAAAGATTTTTTTAATATGTTTCTATCCTGTGTCACAGTTTGAAATTGTCCTGGTTGATGTCCCTTTTGGCAAACTCACATAAAAGTGACCTTG…	0.290448	0.290448	1	GAGGAAAT	GAGGAAAT	-1	0.00188555	2.72456	-2.72456
Hs2496.107	AACTTTAATGCCTATGTTTGATTTGAAGTCATAGCACAAAAGGTAACATACGCAACATCCTGACCAATTATCCAAACCATCCAGACATCCCTGAATGGCCAGAGCGTAGCACACGGTCTGTAGGATTAAGAGGTTAACTCCTATAACTTCAAACAAAGTGCATGATAATAAAAGCAAAAAGTACAAAATTTTAGGTAACTTCCTTTCTTAATTAATTGGACTGACCAGGTGGAAGCGAAGAGTTCTGTGCTGGAGCTTGGAATGTCTATAAAGCTGAGGAACATGACAGCACAATAGAGGAGGAACAAAGATTTTTTTAATATGTTTCTATCCTGTGTCACAGTTTGAAATTGTCCTGGTTGATGTCCCTTTTGGCAAACTCACATAAAAGTGACCTTG…	0.134624	0.134624	1	AGGGAAGC	AGGGAAGC	-1	0.00188555	2.72456	-2.72456
Hs2496.107	AACTTTAATGCCTATGTTTGATTTGAAGTCATAGCACAAAAGGTAACATACGCAACATCCTGACCAATTATCCAAACCATCCAGACATCCCTGAATGGCCAGAGCGTAGCACACGGTCTGTAGGATTAAGAGGTTAACTCCTATAACTTCAAACAAAGTGCATGATAATAAAAGCAAAAAGTACAAAATTTTAGGTAACTTCCTTTCTTAATTAATTGGACTGACCAGGTGGAAGCGAAGAGTTCTGTGCTGGAGCTTGGAATGTCTATAAAGCTGAGGAACATGACAGCACAATAGAGGAGGAACAAAGATTTTTTTAATATGTTTCTATCCTGTGTCACAGTTTGAAATTGTCCTGGTTGATGTCCCTTTTGGCAAACTCACATAAAAGTGACCTTG…	0.0971889	0.0971889	1	TGGGAACC	TGGGAACC	-1	0.00188555	2.72456	-2.72456
Hs2496.107	AACTTTAATGCCTATGTTTGATTTGAAGTCATAGCACAAAAGGTAACATACGCAACATCCTGACCAATTATCCAAACCATCCAGACATCCCTGAATGGCCAGAGCGTAGCACACGGTCTGTAGGATTAAGAGGTTAACTCCTATAACTTCAAACAAAGTGCATGATAATAAAAGCAAAAAGTACAAAATTTTAGGTAACTTCCTTTCTTAATTAATTGGACTGACCAGGTGGAAGCGAAGAGTTCTGTGCTGGAGCTTGGAATGTCTATAAAGCTGAGGAACATGACAGCACAATAGAGGAGGAACAAAGATTTTTTTAATATGTTTCTATCCTGTGTCACAGTTTGAAATTGTCCTGGTTGATGTCCCTTTTGGCAAACTCACATAAAAGTGACCTTG…	0.135068	0.135068	1	TTTTCCCC	TTTTCCCC	-1	0.00188555	2.72456	-2.72456
Hs2496.107	AACTTTAATGCCTATGTTTGATTTGAAGTCATAGCACAAAAGGTAACATACGCAACATCCTGACCAATTATCCAAACCATCCAGACATCCCTGAATGGCCAGAGCGTAGCACACGGTCTGTAGGATTAAGAGGTTAACTCCTATAACTTCAAACAAAGTGCATGATAATAAAAGCAAAAAGTACAAAATTTTAGGTAACTTCCTTTCTTAATTAATTGGACTGACCAGGTGGAAGCGAAGAGTTCTGTGCTGGAGCTTGGAATGTCTATAAAGCTGAGGAACATGACAGCACAATAGAGGAGGAACAAAGATTTTTTTAATATGTTTCTATCCTGTGTCACAGTTTGAAATTGTCCTGGTTGATGTCCCTTTTGGCAAACTCACATAAAAGTGACCTTG…	0.113599	0.113599	1	GAGGAACA	GAGGAACA	-1	0.00188555	2.72456	-2.72456
Hs2496.107	AACTTTAATGCCTATGTTTGATTTGAAGTCATAGCACAAAAGGTAACATACGCAACATCCTGACCAATTATCCAAACCATCCAGACATCCCTGAATGGCCAGAGCGTAGCACACGGTCTGTAGGATTAAGAGGTTAACTCCTATAACTTCAAACAAAGTGCATGATAATAAAAGCAAAAAGTACAAAATTTTAGGTAACTTCCTTTCTTAATTAATTGGACTGACCAGGTGGAAGCGAAGAGTTCTGTGCTGGAGCTTGGAATGTCTATAAAGCTGAGGAACATGACAGCACAATAGAGGAGGAACAAAGATTTTTTTAATATGTTTCTATCCTGTGTCACAGTTTGAAATTGTCCTGGTTGATGTCCCTTTTGGCAAACTCACATAAAAGTGACCTTG…	0.108599	0.108599	1	TGATCCAT	TGATCCAT	-1	0.00188555	2.72456	-2.72456
Hs2496.107	AACTTTAATGCCTATGTTTGATTTGAAGTCATAGCACAAAAGGTAACATACGCAACATCCTGACCAATTATCCAAACCATCCAGACATCCCTGAATGGCCAGAGCGTAGCACACGGTCTGTAGGATTAAGAGGTTAACTCCTATAACTTCAAACAAAGTGCATGATAATAAAAGCAAAAAGTACAAAATTTTAGGTAACTTCCTTTCTTAATTAATTGGACTGACCAGGTGGAAGCGAAGAGTTCTGTGCTGGAGCTTGGAATGTCTATAAAGCTGAGGAACATGACAGCACAATAGAGGAGGAACAAAGATTTTTTTAATATGTTTCTATCCTGTGTCACAGTTTGAAATTGTCCTGGTTGATGTCCCTTTTGGCAAACTCACATAAAAGTGACCTTG…	0.391636	0.391636	1	AAGGAAAT	AAGGAAAT	-1	0.00188555	2.72456	-2.72456
Hs2496.107	AACTTTAATGCCTATGTTTGATTTGAAGTCATAGCACAAAAGGTAACATACGCAACATCCTGACCAATTATCCAAACCATCCAGACATCCCTGAATGGCCAGAGCGTAGCACACGGTCTGTAGGATTAAGAGGTTAACTCCTATAACTTCAAACAAAGTGCATGATAATAAAAGCAAAAAGTACAAAATTTTAGGTAACTTCCTTTCTTAATTAATTGGACTGACCAGGTGGAAGCGAAGAGTTCTGTGCTGGAGCTTGGAATGTCTATAAAGCTGAGGAACATGACAGCACAATAGAGGAGGAACAAAGATTTTTTTAATATGTTTCTATCCTGTGTCACAGTTTGAAATTGTCCTGGTTGATGTCCCTTTTGGCAAACTCACATAAAAGTGACCTTG…	0.522166	0.522166	1	ACATCCTG	ACATCCTG	-1	0.00188555	2.72456	-2.72456
Hs2496.107	AACTTTAATGCCTATGTTTGATTTGAAGTCATAGCACAAAAGGTAACATACGCAACATCCTGACCAATTATCCAAACCATCCAGACATCCCTGAATGGCCAGAGCGTAGCACACGGTCTGTAGGATTAAGAGGTTAACTCCTATAACTTCAAACAAAGTGCATGATAATAAAAGCAAAAAGTACAAAATTTTAGGTAACTTCCTTTCTTAATTAATTGGACTGACCAGGTGGAAGCGAAGAGTTCTGTGCTGGAGCTTGGAATGTCTATAAAGCTGAGGAACATGACAGCACAATAGAGGAGGAACAAAGATTTTTTTAATATGTTTCTATCCTGTGTCACAGTTTGAAATTGTCCTGGTTGATGTCCCTTTTGGCAAACTCACATAAAAGTGACCTTG…	0.121434	0.121434	1	TTATCCAA	TTATCCAA	-1	0.00188555	2.72456	-2.72456
Hs2496.107	AACTTTAATGCCTATGTTTGATTTGAAGTCATAGCACAAAAGGTAACATACGCAACATCCTGACCAATTATCCAAACCATCCAGACATCCCTGAATGGCCAGAGCGTAGCACACGGTCTGTAGGATTAAGAGGTTAACTCCTATAACTTCAAACAAAGTGCATGATAATAAAAGCAAAAAGTACAAAATTTTAGGTAACTTCCTTTCTTAATTAATTGGACTGACCAGGTGGAAGCGAAGAGTTCTGTGCTGGAGCTTGGAATGTCTATAAAGCTGAGGAACATGACAGCACAATAGAGGAGGAACAAAGATTTTTTTAATATGTTTCTATCCTGTGTCACAGTTTGAAATTGTCCTGGTTGATGTCCCTTTTGGCAAACTCACATAAAAGTGACCTTG…	0.393827	0.393827	1	ACTTCCTT	ACTTCCTT	-1	0.00188555	2.72456	-2.72456
Hs2496.107	AACTTTAATGCCTATGTTTGATTTGAAGTCATAGCACAAAAGGTAACATACGCAACATCCTGACCAATTATCCAAACCATCCAGACATCCCTGAATGGCCAGAGCGTAGCACACGGTCTGTAGGATTAAGAGGTTAACTCCTATAACTTCAAACAAAGTGCATGATAATAAAAGCAAAAAGTACAAAATTTTAGGTAACTTCCTTTCTTAATTAATTGGACTGACCAGGTGGAAGCGAAGAGTTCTGTGCTGGAGCTTGGAATGTCTATAAAGCTGAGGAACATGACAGCACAATAGAGGAGGAACAAAGATTTTTTTAATATGTTTCTATCCTGTGTCACAGTTTGAAATTGTCCTGGTTGATGTCCCTTTTGGCAAACTCACATAAAAGTGACCTTG…	0.15351	0.15351	1	CTATCCTG	CTATCCTG	-1	0.00188555	2.72456	-2.72456
Hs2496.107	AACTTTAATGCCTATGTTTGATTTGAAGTCATAGCACAAAAGGTAACATACGCAACATCCTGACCAATTATCCAAACCATCCAGACATCCCTGAATGGCCAGAGCGTAGCACACGGTCTGTAGGATTAAGAGGTTAACTCCTATAACTTCAAACAAAGTGCATGATAATAAAAGCAAAAAGTACAAAATTTTAGGTAACTTCCTTTCTTAATTAATTGGACTGACCAGGTGGAAGCGAAGAGTTCTGTGCTGGAGCTTGGAATGTCTATAAAGCTGAGGAACATGACAGCACAATAGAGGAGGAACAAAGATTTTTTTAATATGTTTCTATCCTGTGTCACAGTTTGAAATTGTCCTGGTTGATGTCCCTTTTGGCAAACTCACATAAAAGTGACCTTG…	0.10158	0.10158	1	CCATCCAG	CCATCCAG	-1	0.00188555	2.72456	-2.72456
Hs2496.107	AACTTTAATGCCTATGTTTGATTTGAAGTCATAGCACAAAAGGTAACATACGCAACATCCTGACCAATTATCCAAACCATCCAGACATCCCTGAATGGCCAGAGCGTAGCACACGGTCTGTAGGATTAAGAGGTTAACTCCTATAACTTCAAACAAAGTGCATGATAATAAAAGCAAAAAGTACAAAATTTTAGGTAACTTCCTTTCTTAATTAATTGGACTGACCAGGTGGAAGCGAAGAGTTCTGTGCTGGAGCTTGGAATGTCTATAAAGCTGAGGAACATGACAGCACAATAGAGGAGGAACAAAGATTTTTTTAATATGTTTCTATCCTGTGTCACAGTTTGAAATTGTCCTGGTTGATGTCCCTTTTGGCAAACTCACATAAAAGTGACCTTG…	0.136024	0.136024	1	ACATCCCT	ACATCCCT	-1	0.00188555	2.72456	-2.72456
Hs2496.107	AACTTTAATGCCTATGTTTGATTTGAAGTCATAGCACAAAAGGTAACATACGCAACATCCTGACCAATTATCCAAACCATCCAGACATCCCTGAATGGCCAGAGCGTAGCACACGGTCTGTAGGATTAAGAGGTTAACTCCTATAACTTCAAACAAAGTGCATGATAATAAAAGCAAAAAGTACAAAATTTTAGGTAACTTCCTTTCTTAATTAATTGGACTGACCAGGTGGAAGCGAAGAGTTCTGTGCTGGAGCTTGGAATGTCTATAAAGCTGAGGAACATGACAGCACAATAGAGGAGGAACAAAGATTTTTTTAATATGTTTCTATCCTGTGTCACAGTTTGAAATTGTCCTGGTTGATGTCCCTTTTGGCAAACTCACATAAAAGTGACCTTG…	0.256574	0.256574	1	TAGGAAGT	TAGGAAGT	-1	0.00188555	2.72456	-2.72456
Hs2496.107	AACTTTAATGCCTATGTTTGATTTGAAGTCATAGCACAAAAGGTAACATACGCAACATCCTGACCAATTATCCAAACCATCCAGACATCCCTGAATGGCCAGAGCGTAGCACACGGTCTGTAGGATTAAGAGGTTAACTCCTATAACTTCAAACAAAGTGCATGATAATAAAAGCAAAAAGTACAAAATTTTAGGTAACTTCCTTTCTTAATTAATTGGACTGACCAGGTGGAAGCGAAGAGTTCTGTGCTGGAGCTTGGAATGTCTATAAAGCTGAGGAACATGACAGCACAATAGAGGAGGAACAAAGATTTTTTTAATATGTTTCTATCCTGTGTCACAGTTTGAAATTGTCCTGGTTGATGTCCCTTTTGGCAAACTCACATAAAAGTGACCTTG…	0.111675	0.111675	1	GTGGAAGC	GTGGAAGC	-1	0.00188555	2.72456	-2.72456
Hs2496.107	AACTTTAATGCCTATGTTTGATTTGAAGTCATAGCACAAAAGGTAACATACGCAACATCCTGACCAATTATCCAAACCATCCAGACATCCCTGAATGGCCAGAGCGTAGCACACGGTCTGTAGGATTAAGAGGTTAACTCCTATAACTTCAAACAAAGTGCATGATAATAAAAGCAAAAAGTACAAAATTTTAGGTAACTTCCTTTCTTAATTAATTGGACTGACCAGGTGGAAGCGAAGAGTTCTGTGCTGGAGCTTGGAATGTCTATAAAGCTGAGGAACATGACAGCACAATAGAGGAGGAACAAAGATTTTTTTAATATGTTTCTATCCTGTGTCACAGTTTGAAATTGTCCTGGTTGATGTCCCTTTTGGCAAACTCACATAAAAGTGACCTTG…	0.106827	0.106827	1	TAGGATTA	TAGGATTA	-1	0.00188555	2.72456	-2.72456
Hs2496.107	AACTTTAATGCCTATGTTTGATTTGAAGTCATAGCACAAAAGGTAACATACGCAACATCCTGACCAATTATCCAAACCATCCAGACATCCCTGAATGGCCAGAGCGTAGCACACGGTCTGTAGGATTAAGAGGTTAACTCCTATAACTTCAAACAAAGTGCATGATAATAAAAGCAAAAAGTACAAAATTTTAGGTAACTTCCTTTCTTAATTAATTGGACTGACCAGGTGGAAGCGAAGAGTTCTGTGCTGGAGCTTGGAATGTCTATAAAGCTGAGGAACATGACAGCACAATAGAGGAGGAACAAAGATTTTTTTAATATGTTTCTATCCTGTGTCACAGTTTGAAATTGTCCTGGTTGATGTCCCTTTTGGCAAACTCACATAAAAGTGACCTTG…	0.393827	0.154915	0.393357	AAGGAAGT	AAGGAAGA	-1	0.00188555	2.72456	-2.72456
Hs2496.107	AACTTTAATGCCTATGTTTGATTTGAAGTCATAGCACAAAAGGTAACATACGCAACATCCTGACCAATTATCCAAACCATCCAGACATCCCTGAATGGCCAGAGCGTAGCACACGGTCTGTAGGATTAAGAGGTTAACTCCTATAACTTCAAACAAAGTGCATGATAATAAAAGCAAAAAGTACAAAATTTTAGGTAACTTCCTTTCTTAATTAATTGGACTGACCAGGTGGAAGCGAAGAGTTCTGTGCTGGAGCTTGGAATGTCTATAAAGCTGAGGAACATGACAGCACAATAGAGGAGGAACAAAGATTTTTTTAATATGTTTCTATCCTGTGTCACAGTTTGAAATTGTCCTGGTTGATGTCCCTTTTGGCAAACTCACATAAAAGTGACCTTG…						-1	0.00188555	2.72456	-2.72456
Hs2496.107	AACTTTAATGCCTATGTTTGATTTGAAGTCATAGCACAAAAGGTAACATACGCAACATCCTGACCAATTATCCAAACCATCCAGACATCCCTGAATGGCCAGAGCGTAGCACACGGTCTGTAGGATTAAGAGGTTAACTCCTATAACTTCAAACAAAGTGCATGATAATAAAAGCAAAAAGTACAAAATTTTAGGTAACTTCCTTTCTTAATTAATTGGACTGACCAGGTGGAAGCGAAGAGTTCTGTGCTGGAGCTTGGAATGTCTATAAAGCTGAGGAACATGACAGCACAATAGAGGAGGAACAAAGATTTTTTTAATATGTTTCTATCCTGTGTCACAGTTTGAAATTGTCCTGGTTGATGTCCCTTTTGGCAAACTCACATAAAAGTGACCTTG…						-1	0.00188555	2.72456	-2.72456
Hs2496.107	AACTTTAATGCCTATGTTTGATTTGAAGTCATAGCACAAAAGGTAACATACGCAACATCCTGACCAATTATCCAAACCATCCAGACATCCCTGAATGGCCAGAGCGTAGCACACGGTCTGTAGGATTAAGAGGTTAACTCCTATAACTTCAAACAAAGTGCATGATAATAAAAGCAAAAAGTACAAAATTTTAGGTAACTTCCTTTCTTAATTAATTGGACTGACCAGGTGGAAGCGAAGAGTTCTGTGCTGGAGCTTGGAATGTCTATAAAGCTGAGGAACATGACAGCACAATAGAGGAGGAACAAAGATTTTTTTAATATGTTTCTATCCTGTGTCACAGTTTGAAATTGTCCTGGTTGATGTCCCTTTTGGCAAACTCACATAAAAGTGACCTTG…						-1	0.00188555	2.72456	-2.72456
Hs2496.107	AACTTTAATGCCTATGTTTGATTTGAAGTCATAGCACAAAAGGTAACATACGCAACATCCTGACCAATTATCCAAACCATCCAGACATCCCTGAATGGCCAGAGCGTAGCACACGGTCTGTAGGATTAAGAGGTTAACTCCTATAACTTCAAACAAAGTGCATGATAATAAAAGCAAAAAGTACAAAATTTTAGGTAACTTCCTTTCTTAATTAATTGGACTGACCAGGTGGAAGCGAAGAGTTCTGTGCTGGAGCTTGGAATGTCTATAAAGCTGAGGAACATGACAGCACAATAGAGGAGGAACAAAGATTTTTTTAATATGTTTCTATCCTGTGTCACAGTTTGAAATTGTCCTGGTTGATGTCCCTTTTGGCAAACTCACATAAAAGTGACCTTG…						-1	0.00188555	2.72456	-2.72456
Hs2496.107	AACTTTAATGCCTATGTTTGATTTGAAGTCATAGCACAAAAGGTAACATACGCAACATCCTGACCAATTATCCAAACCATCCAGACATCCCTGAATGGCCAGAGCGTAGCACACGGTCTGTAGGATTAAGAGGTTAACTCCTATAACTTCAAACAAAGTGCATGATAATAAAAGCAAAAAGTACAAAATTTTAGGTAACTTCCTTTCTTAATTAATTGGACTGACCAGGTGGAAGCGAAGAGTTCTGTGCTGGAGCTTGGAATGTCTATAAAGCTGAGGAACATGACAGCACAATAGAGGAGGAACAAAGATTTTTTTAATATGTTTCTATCCTGTGTCACAGTTTGAAATTGTCCTGGTTGATGTCCCTTTTGGCAAACTCACATAAAAGTGACCTTG…						-1	0.00188555	2.72456	-2.72456
Hs2496.107	AACTTTAATGCCTATGTTTGATTTGAAGTCATAGCACAAAAGGTAACATACGCAACATCCTGACCAATTATCCAAACCATCCAGACATCCCTGAATGGCCAGAGCGTAGCACACGGTCTGTAGGATTAAGAGGTTAACTCCTATAACTTCAAACAAAGTGCATGATAATAAAAGCAAAAAGTACAAAATTTTAGGTAACTTCCTTTCTTAATTAATTGGACTGACCAGGTGGAAGCGAAGAGTTCTGTGCTGGAGCTTGGAATGTCTATAAAGCTGAGGAACATGACAGCACAATAGAGGAGGAACAAAGATTTTTTTAATATGTTTCTATCCTGTGTCACAGTTTGAAATTGTCCTGGTTGATGTCCCTTTTGGCAAACTCACATAAAAGTGACCTTG…						-1	0.00188555	2.72456	-2.72456
Hs2496.107	AACTTTAATGCCTATGTTTGATTTGAAGTCATAGCACAAAAGGTAACATACGCAACATCCTGACCAATTATCCAAACCATCCAGACATCCCTGAATGGCCAGAGCGTAGCACACGGTCTGTAGGATTAAGAGGTTAACTCCTATAACTTCAAACAAAGTGCATGATAATAAAAGCAAAAAGTACAAAATTTTAGGTAACTTCCTTTCTTAATTAATTGGACTGACCAGGTGGAAGCGAAGAGTTCTGTGCTGGAGCTTGGAATGTCTATAAAGCTGAGGAACATGACAGCACAATAGAGGAGGAACAAAGATTTTTTTAATATGTTTCTATCCTGTGTCACAGTTTGAAATTGTCCTGGTTGATGTCCCTTTTGGCAAACTCACATAAAAGTGACCTTG…						-1	0.00188555	2.72456	-2.72456
Hs2496.107	AACTTTAATGCCTATGTTTGATTTGAAGTCATAGCACAAAAGGTAACATACGCAACATCCTGACCAATTATCCAAACCATCCAGACATCCCTGAATGGCCAGAGCGTAGCACACGGTCTGTAGGATTAAGAGGTTAACTCCTATAACTTCAAACAAAGTGCATGATAATAAAAGCAAAAAGTACAAAATTTTAGGTAACTTCCTTTCTTAATTAATTGGACTGACCAGGTGGAAGCGAAGAGTTCTGTGCTGGAGCTTGGAATGTCTATAAAGCTGAGGAACATGACAGCACAATAGAGGAGGAACAAAGATTTTTTTAATATGTTTCTATCCTGTGTCACAGTTTGAAATTGTCCTGGTTGATGTCCCTTTTGGCAAACTCACATAAAAGTGACCTTG…						-1	0.00188555	2.72456	-2.72456
Hs2496.107	AACTTTAATGCCTATGTTTGATTTGAAGTCATAGCACAAAAGGTAACATACGCAACATCCTGACCAATTATCCAAACCATCCAGACATCCCTGAATGGCCAGAGCGTAGCACACGGTCTGTAGGATTAAGAGGTTAACTCCTATAACTTCAAACAAAGTGCATGATAATAAAAGCAAAAAGTACAAAATTTTAGGTAACTTCCTTTCTTAATTAATTGGACTGACCAGGTGGAAGCGAAGAGTTCTGTGCTGGAGCTTGGAATGTCTATAAAGCTGAGGAACATGACAGCACAATAGAGGAGGAACAAAGATTTTTTTAATATGTTTCTATCCTGTGTCACAGTTTGAAATTGTCCTGGTTGATGTCCCTTTTGGCAAACTCACATAAAAGTGACCTTG…						-1	0.00188555	2.72456	-2.72456
Hs2496.107	AACTTTAATGCCTATGTTTGATTTGAAGTCATAGCACAAAAGGTAACATACGCAACATCCTGACCAATTATCCAAACCATCCAGACATCCCTGAATGGCCAGAGCGTAGCACACGGTCTGTAGGATTAAGAGGTTAACTCCTATAACTTCAAACAAAGTGCATGATAATAAAAGCAAAAAGTACAAAATTTTAGGTAACTTCCTTTCTTAATTAATTGGACTGACCAGGTGGAAGCGAAGAGTTCTGTGCTGGAGCTTGGAATGTCTATAAAGCTGAGGAACATGACAGCACAATAGAGGAGGAACAAAGATTTTTTTAATATGTTTCTATCCTGTGTCACAGTTTGAAATTGTCCTGGTTGATGTCCCTTTTGGCAAACTCACATAAAAGTGACCTTG…						-1	0.00188555	2.72456	-2.72456
Hs2496.107	AACTTTAATGCCTATGTTTGATTTGAAGTCATAGCACAAAAGGTAACATACGCAACATCCTGACCAATTATCCAAACCATCCAGACATCCCTGAATGGCCAGAGCGTAGCACACGGTCTGTAGGATTAAGAGGTTAACTCCTATAACTTCAAACAAAGTGCATGATAATAAAAGCAAAAAGTACAAAATTTTAGGTAACTTCCTTTCTTAATTAATTGGACTGACCAGGTGGAAGCGAAGAGTTCTGTGCTGGAGCTTGGAATGTCTATAAAGCTGAGGAACATGACAGCACAATAGAGGAGGAACAAAGATTTTTTTAATATGTTTCTATCCTGTGTCACAGTTTGAAATTGTCCTGGTTGATGTCCCTTTTGGCAAACTCACATAAAAGTGACCTTG…						-1	0.00188555	2.72456	-2.72456
Hs2496.107	AACTTTAATGCCTATGTTTGATTTGAAGTCATAGCACAAAAGGTAACATACGCAACATCCTGACCAATTATCCAAACCATCCAGACATCCCTGAATGGCCAGAGCGTAGCACACGGTCTGTAGGATTAAGAGGTTAACTCCTATAACTTCAAACAAAGTGCATGATAATAAAAGCAAAAAGTACAAAATTTTAGGTAACTTCCTTTCTTAATTAATTGGACTGACCAGGTGGAAGCGAAGAGTTCTGTGCTGGAGCTTGGAATGTCTATAAAGCTGAGGAACATGACAGCACAATAGAGGAGGAACAAAGATTTTTTTAATATGTTTCTATCCTGTGTCACAGTTTGAAATTGTCCTGGTTGATGTCCCTTTTGGCAAACTCACATAAAAGTGACCTTG…						-1	0.00188555	2.72456	-2.72456
Hs2496.107	AACTTTAATGCCTATGTTTGATTTGAAGTCATAGCACAAAAGGTAACATACGCAACATCCTGACCAATTATCCAAACCATCCAGACATCCCTGAATGGCCAGAGCGTAGCACACGGTCTGTAGGATTAAGAGGTTAACTCCTATAACTTCAAACAAAGTGCATGATAATAAAAGCAAAAAGTACAAAATTTTAGGTAACTTCCTTTCTTAATTAATTGGACTGACCAGGTGGAAGCGAAGAGTTCTGTGCTGGAGCTTGGAATGTCTATAAAGCTGAGGAACATGACAGCACAATAGAGGAGGAACAAAGATTTTTTTAATATGTTTCTATCCTGTGTCACAGTTTGAAATTGTCCTGGTTGATGTCCCTTTTGGCAAACTCACATAAAAGTGACCTTG…						-1	0.00188555	2.72456	-2.72456
Hs2496.107	AACTTTAATGCCTATGTTTGATTTGAAGTCATAGCACAAAAGGTAACATACGCAACATCCTGACCAATTATCCAAACCATCCAGACATCCCTGAATGGCCAGAGCGTAGCACACGGTCTGTAGGATTAAGAGGTTAACTCCTATAACTTCAAACAAAGTGCATGATAATAAAAGCAAAAAGTACAAAATTTTAGGTAACTTCCTTTCTTAATTAATTGGACTGACCAGGTGGAAGCGAAGAGTTCTGTGCTGGAGCTTGGAATGTCTATAAAGCTGAGGAACATGACAGCACAATAGAGGAGGAACAAAGATTTTTTTAATATGTTTCTATCCTGTGTCACAGTTTGAAATTGTCCTGGTTGATGTCCCTTTTGGCAAACTCACATAAAAGTGACCTTG…						-1	0.00188555	2.72456	-2.72456
Hs2496.65	AACTTTAATGCCTATGTTTGATTTGAAGTCATAGCATAAAAGGTAACATAAGCAACATCCTAACCAATTATCCAAACCATCCAGACATCCCTGAATGGCGAGTGCGTAGCACACGGTCTGTAGGATTAAGAGGTTAACTCCTATAACTTCAAACAAAGTGCCTGATAATAAAAGCAAAAAGTACAAAATTTTAGGTAACTTCATTTCTTAATTAATTGGACTGACCAGGTGGAAGCGAAGAGTTCTGTGCTGGTGCTTGGAATGTCTATAAAGCTGAGCAACATGACAGCACAATAGAGGAGGAACAAAGATTCTTCTAATATGTTTCTATCCTGTATCACAGTTTGAAATTGTGCTGGTTTATGTCCCTTTTGGCAAACTTACATAAAAGTGACCTTG…	0.0960253	0.0960253	1	TTGGAATG	TTGGAATG	-1	0.00109343	2.96121	-2.96121
Hs2496.65	AACTTTAATGCCTATGTTTGATTTGAAGTCATAGCATAAAAGGTAACATAAGCAACATCCTAACCAATTATCCAAACCATCCAGACATCCCTGAATGGCGAGTGCGTAGCACACGGTCTGTAGGATTAAGAGGTTAACTCCTATAACTTCAAACAAAGTGCCTGATAATAAAAGCAAAAAGTACAAAATTTTAGGTAACTTCATTTCTTAATTAATTGGACTGACCAGGTGGAAGCGAAGAGTTCTGTGCTGGTGCTTGGAATGTCTATAAAGCTGAGCAACATGACAGCACAATAGAGGAGGAACAAAGATTCTTCTAATATGTTTCTATCCTGTATCACAGTTTGAAATTGTGCTGGTTTATGTCCCTTTTGGCAAACTTACATAAAAGTGACCTTG…	0.121434	0.121434	1	TTATCCAA	TTATCCAA	-1	0.00109343	2.96121	-2.96121
Hs2496.65	AACTTTAATGCCTATGTTTGATTTGAAGTCATAGCATAAAAGGTAACATAAGCAACATCCTAACCAATTATCCAAACCATCCAGACATCCCTGAATGGCGAGTGCGTAGCACACGGTCTGTAGGATTAAGAGGTTAACTCCTATAACTTCAAACAAAGTGCCTGATAATAAAAGCAAAAAGTACAAAATTTTAGGTAACTTCATTTCTTAATTAATTGGACTGACCAGGTGGAAGCGAAGAGTTCTGTGCTGGTGCTTGGAATGTCTATAAAGCTGAGCAACATGACAGCACAATAGAGGAGGAACAAAGATTCTTCTAATATGTTTCTATCCTGTATCACAGTTTGAAATTGTGCTGGTTTATGTCCCTTTTGGCAAACTTACATAAAAGTGACCTTG…	0.15351	0.15351	1	CTATCCTG	CTATCCTG	-1	0.00109343	2.96121	-2.96121
Hs2496.65	AACTTTAATGCCTATGTTTGATTTGAAGTCATAGCATAAAAGGTAACATAAGCAACATCCTAACCAATTATCCAAACCATCCAGACATCCCTGAATGGCGAGTGCGTAGCACACGGTCTGTAGGATTAAGAGGTTAACTCCTATAACTTCAAACAAAGTGCCTGATAATAAAAGCAAAAAGTACAAAATTTTAGGTAACTTCATTTCTTAATTAATTGGACTGACCAGGTGGAAGCGAAGAGTTCTGTGCTGGTGCTTGGAATGTCTATAAAGCTGAGCAACATGACAGCACAATAGAGGAGGAACAAAGATTCTTCTAATATGTTTCTATCCTGTATCACAGTTTGAAATTGTGCTGGTTTATGTCCCTTTTGGCAAACTTACATAAAAGTGACCTTG…	0.290448	0.290448	1	GAGGAAAT	GAGGAAAT	-1	0.00109343	2.96121	-2.96121
Hs2496.65	AACTTTAATGCCTATGTTTGATTTGAAGTCATAGCATAAAAGGTAACATAAGCAACATCCTAACCAATTATCCAAACCATCCAGACATCCCTGAATGGCGAGTGCGTAGCACACGGTCTGTAGGATTAAGAGGTTAACTCCTATAACTTCAAACAAAGTGCCTGATAATAAAAGCAAAAAGTACAAAATTTTAGGTAACTTCATTTCTTAATTAATTGGACTGACCAGGTGGAAGCGAAGAGTTCTGTGCTGGTGCTTGGAATGTCTATAAAGCTGAGCAACATGACAGCACAATAGAGGAGGAACAAAGATTCTTCTAATATGTTTCTATCCTGTATCACAGTTTGAAATTGTGCTGGTTTATGTCCCTTTTGGCAAACTTACATAAAAGTGACCTTG…	0.393827	0.393827	1	AAGGAAGT	AAGGAAGT	-1	0.00109343	2.96121	-2.96121
Hs2496.65	AACTTTAATGCCTATGTTTGATTTGAAGTCATAGCATAAAAGGTAACATAAGCAACATCCTAACCAATTATCCAAACCATCCAGACATCCCTGAATGGCGAGTGCGTAGCACACGGTCTGTAGGATTAAGAGGTTAACTCCTATAACTTCAAACAAAGTGCCTGATAATAAAAGCAAAAAGTACAAAATTTTAGGTAACTTCATTTCTTAATTAATTGGACTGACCAGGTGGAAGCGAAGAGTTCTGTGCTGGTGCTTGGAATGTCTATAAAGCTGAGCAACATGACAGCACAATAGAGGAGGAACAAAGATTCTTCTAATATGTTTCTATCCTGTATCACAGTTTGAAATTGTGCTGGTTTATGTCCCTTTTGGCAAACTTACATAAAAGTGACCTTG…	0.10158	0.10158	1	CCATCCAG	CCATCCAG	-1	0.00109343	2.96121	-2.96121
Hs2496.65	AACTTTAATGCCTATGTTTGATTTGAAGTCATAGCATAAAAGGTAACATAAGCAACATCCTAACCAATTATCCAAACCATCCAGACATCCCTGAATGGCGAGTGCGTAGCACACGGTCTGTAGGATTAAGAGGTTAACTCCTATAACTTCAAACAAAGTGCCTGATAATAAAAGCAAAAAGTACAAAATTTTAGGTAACTTCATTTCTTAATTAATTGGACTGACCAGGTGGAAGCGAAGAGTTCTGTGCTGGTGCTTGGAATGTCTATAAAGCTGAGCAACATGACAGCACAATAGAGGAGGAACAAAGATTCTTCTAATATGTTTCTATCCTGTATCACAGTTTGAAATTGTGCTGGTTTATGTCCCTTTTGGCAAACTTACATAAAAGTGACCTTG…	0.136024	0.136024	1	ACATCCCT	ACATCCCT	-1	0.00109343	2.96121	-2.96121
Hs2496.65	AACTTTAATGCCTATGTTTGATTTGAAGTCATAGCATAAAAGGTAACATAAGCAACATCCTAACCAATTATCCAAACCATCCAGACATCCCTGAATGGCGAGTGCGTAGCACACGGTCTGTAGGATTAAGAGGTTAACTCCTATAACTTCAAACAAAGTGCCTGATAATAAAAGCAAAAAGTACAAAATTTTAGGTAACTTCATTTCTTAATTAATTGGACTGACCAGGTGGAAGCGAAGAGTTCTGTGCTGGTGCTTGGAATGTCTATAAAGCTGAGCAACATGACAGCACAATAGAGGAGGAACAAAGATTCTTCTAATATGTTTCTATCCTGTATCACAGTTTGAAATTGTGCTGGTTTATGTCCCTTTTGGCAAACTTACATAAAAGTGACCTTG…	0.134624	0.134624	1	AGGGAAGC	AGGGAAGC	-1	0.00109343	2.96121	-2.96121
Hs2496.65	AACTTTAATGCCTATGTTTGATTTGAAGTCATAGCATAAAAGGTAACATAAGCAACATCCTAACCAATTATCCAAACCATCCAGACATCCCTGAATGGCGAGTGCGTAGCACACGGTCTGTAGGATTAAGAGGTTAACTCCTATAACTTCAAACAAAGTGCCTGATAATAAAAGCAAAAAGTACAAAATTTTAGGTAACTTCATTTCTTAATTAATTGGACTGACCAGGTGGAAGCGAAGAGTTCTGTGCTGGTGCTTGGAATGTCTATAAAGCTGAGCAACATGACAGCACAATAGAGGAGGAACAAAGATTCTTCTAATATGTTTCTATCCTGTATCACAGTTTGAAATTGTGCTGGTTTATGTCCCTTTTGGCAAACTTACATAAAAGTGACCTTG…	0.256574	0.256574	1	TAGGAAGT	TAGGAAGT	-1	0.00109343	2.96121	-2.96121
Hs2496.65	AACTTTAATGCCTATGTTTGATTTGAAGTCATAGCATAAAAGGTAACATAAGCAACATCCTAACCAATTATCCAAACCATCCAGACATCCCTGAATGGCGAGTGCGTAGCACACGGTCTGTAGGATTAAGAGGTTAACTCCTATAACTTCAAACAAAGTGCCTGATAATAAAAGCAAAAAGTACAAAATTTTAGGTAACTTCATTTCTTAATTAATTGGACTGACCAGGTGGAAGCGAAGAGTTCTGTGCTGGTGCTTGGAATGTCTATAAAGCTGAGCAACATGACAGCACAATAGAGGAGGAACAAAGATTCTTCTAATATGTTTCTATCCTGTATCACAGTTTGAAATTGTGCTGGTTTATGTCCCTTTTGGCAAACTTACATAAAAGTGACCTTG…	0.111675	0.111675	1	GTGGAAGC	GTGGAAGC	-1	0.00109343	2.96121	-2.96121
Hs2496.65	AACTTTAATGCCTATGTTTGATTTGAAGTCATAGCATAAAAGGTAACATAAGCAACATCCTAACCAATTATCCAAACCATCCAGACATCCCTGAATGGCGAGTGCGTAGCACACGGTCTGTAGGATTAAGAGGTTAACTCCTATAACTTCAAACAAAGTGCCTGATAATAAAAGCAAAAAGTACAAAATTTTAGGTAACTTCATTTCTTAATTAATTGGACTGACCAGGTGGAAGCGAAGAGTTCTGTGCTGGTGCTTGGAATGTCTATAAAGCTGAGCAACATGACAGCACAATAGAGGAGGAACAAAGATTCTTCTAATATGTTTCTATCCTGTATCACAGTTTGAAATTGTGCTGGTTTATGTCCCTTTTGGCAAACTTACATAAAAGTGACCTTG…	0.0971889	0.0971889	1	TGGGAACC	TGGGAACC	-1	0.00109343	2.96121	-2.96121
Hs2496.65	AACTTTAATGCCTATGTTTGATTTGAAGTCATAGCATAAAAGGTAACATAAGCAACATCCTAACCAATTATCCAAACCATCCAGACATCCCTGAATGGCGAGTGCGTAGCACACGGTCTGTAGGATTAAGAGGTTAACTCCTATAACTTCAAACAAAGTGCCTGATAATAAAAGCAAAAAGTACAAAATTTTAGGTAACTTCATTTCTTAATTAATTGGACTGACCAGGTGGAAGCGAAGAGTTCTGTGCTGGTGCTTGGAATGTCTATAAAGCTGAGCAACATGACAGCACAATAGAGGAGGAACAAAGATTCTTCTAATATGTTTCTATCCTGTATCACAGTTTGAAATTGTGCTGGTTTATGTCCCTTTTGGCAAACTTACATAAAAGTGACCTTG…	0.113599	0.113599	1	GAGGAACA	GAGGAACA	-1	0.00109343	2.96121	-2.96121
Hs2496.65	AACTTTAATGCCTATGTTTGATTTGAAGTCATAGCATAAAAGGTAACATAAGCAACATCCTAACCAATTATCCAAACCATCCAGACATCCCTGAATGGCGAGTGCGTAGCACACGGTCTGTAGGATTAAGAGGTTAACTCCTATAACTTCAAACAAAGTGCCTGATAATAAAAGCAAAAAGTACAAAATTTTAGGTAACTTCATTTCTTAATTAATTGGACTGACCAGGTGGAAGCGAAGAGTTCTGTGCTGGTGCTTGGAATGTCTATAAAGCTGAGCAACATGACAGCACAATAGAGGAGGAACAAAGATTCTTCTAATATGTTTCTATCCTGTATCACAGTTTGAAATTGTGCTGGTTTATGTCCCTTTTGGCAAACTTACATAAAAGTGACCTTG…	0.108599	0.108599	1	TGATCCAT	TGATCCAT	-1	0.00109343	2.96121	-2.96121
Hs2496.65	AACTTTAATGCCTATGTTTGATTTGAAGTCATAGCATAAAAGGTAACATAAGCAACATCCTAACCAATTATCCAAACCATCCAGACATCCCTGAATGGCGAGTGCGTAGCACACGGTCTGTAGGATTAAGAGGTTAACTCCTATAACTTCAAACAAAGTGCCTGATAATAAAAGCAAAAAGTACAAAATTTTAGGTAACTTCATTTCTTAATTAATTGGACTGACCAGGTGGAAGCGAAGAGTTCTGTGCTGGTGCTTGGAATGTCTATAAAGCTGAGCAACATGACAGCACAATAGAGGAGGAACAAAGATTCTTCTAATATGTTTCTATCCTGTATCACAGTTTGAAATTGTGCTGGTTTATGTCCCTTTTGGCAAACTTACATAAAAGTGACCTTG…	0.391636	0.391636	1	AAGGAAAT	AAGGAAAT	-1	0.00109343	2.96121	-2.96121
Hs2496.65	AACTTTAATGCCTATGTTTGATTTGAAGTCATAGCATAAAAGGTAACATAAGCAACATCCTAACCAATTATCCAAACCATCCAGACATCCCTGAATGGCGAGTGCGTAGCACACGGTCTGTAGGATTAAGAGGTTAACTCCTATAACTTCAAACAAAGTGCCTGATAATAAAAGCAAAAAGTACAAAATTTTAGGTAACTTCATTTCTTAATTAATTGGACTGACCAGGTGGAAGCGAAGAGTTCTGTGCTGGTGCTTGGAATGTCTATAAAGCTGAGCAACATGACAGCACAATAGAGGAGGAACAAAGATTCTTCTAATATGTTTCTATCCTGTATCACAGTTTGAAATTGTGCTGGTTTATGTCCCTTTTGGCAAACTTACATAAAAGTGACCTTG…	0.106827	0.106827	1	TAGGATTA	TAGGATTA	-1	0.00109343	2.96121	-2.96121
Hs2496.65	AACTTTAATGCCTATGTTTGATTTGAAGTCATAGCATAAAAGGTAACATAAGCAACATCCTAACCAATTATCCAAACCATCCAGACATCCCTGAATGGCGAGTGCGTAGCACACGGTCTGTAGGATTAAGAGGTTAACTCCTATAACTTCAAACAAAGTGCCTGATAATAAAAGCAAAAAGTACAAAATTTTAGGTAACTTCATTTCTTAATTAATTGGACTGACCAGGTGGAAGCGAAGAGTTCTGTGCTGGTGCTTGGAATGTCTATAAAGCTGAGCAACATGACAGCACAATAGAGGAGGAACAAAGATTCTTCTAATATGTTTCTATCCTGTATCACAGTTTGAAATTGTGCTGGTTTATGTCCCTTTTGGCAAACTTACATAAAAGTGACCTTG…	0.105232	0.105232	1	TTGGAAAT	TTGGAAAT	-1	0.00109343	2.96121	-2.96121
Hs2496.65	AACTTTAATGCCTATGTTTGATTTGAAGTCATAGCATAAAAGGTAACATAAGCAACATCCTAACCAATTATCCAAACCATCCAGACATCCCTGAATGGCGAGTGCGTAGCACACGGTCTGTAGGATTAAGAGGTTAACTCCTATAACTTCAAACAAAGTGCCTGATAATAAAAGCAAAAAGTACAAAATTTTAGGTAACTTCATTTCTTAATTAATTGGACTGACCAGGTGGAAGCGAAGAGTTCTGTGCTGGTGCTTGGAATGTCTATAAAGCTGAGCAACATGACAGCACAATAGAGGAGGAACAAAGATTCTTCTAATATGTTTCTATCCTGTATCACAGTTTGAAATTGTGCTGGTTTATGTCCCTTTTGGCAAACTTACATAAAAGTGACCTTG…	0.522166	0.17221	0.3298	ACATCCTG	ACATCCTA	-1	0.00109343	2.96121	-2.96121
Hs2496.65	AACTTTAATGCCTATGTTTGATTTGAAGTCATAGCATAAAAGGTAACATAAGCAACATCCTAACCAATTATCCAAACCATCCAGACATCCCTGAATGGCGAGTGCGTAGCACACGGTCTGTAGGATTAAGAGGTTAACTCCTATAACTTCAAACAAAGTGCCTGATAATAAAAGCAAAAAGTACAAAATTTTAGGTAACTTCATTTCTTAATTAATTGGACTGACCAGGTGGAAGCGAAGAGTTCTGTGCTGGTGCTTGGAATGTCTATAAAGCTGAGCAACATGACAGCACAATAGAGGAGGAACAAAGATTCTTCTAATATGTTTCTATCCTGTATCACAGTTTGAAATTGTGCTGGTTTATGTCCCTTTTGGCAAACTTACATAAAAGTGACCTTG…						-1	0.00109343	2.96121	-2.96121
Hs2496.65	AACTTTAATGCCTATGTTTGATTTGAAGTCATAGCATAAAAGGTAACATAAGCAACATCCTAACCAATTATCCAAACCATCCAGACATCCCTGAATGGCGAGTGCGTAGCACACGGTCTGTAGGATTAAGAGGTTAACTCCTATAACTTCAAACAAAGTGCCTGATAATAAAAGCAAAAAGTACAAAATTTTAGGTAACTTCATTTCTTAATTAATTGGACTGACCAGGTGGAAGCGAAGAGTTCTGTGCTGGTGCTTGGAATGTCTATAAAGCTGAGCAACATGACAGCACAATAGAGGAGGAACAAAGATTCTTCTAATATGTTTCTATCCTGTATCACAGTTTGAAATTGTGCTGGTTTATGTCCCTTTTGGCAAACTTACATAAAAGTGACCTTG…						-1	0.00109343	2.96121	-2.96121
Hs2496.65	AACTTTAATGCCTATGTTTGATTTGAAGTCATAGCATAAAAGGTAACATAAGCAACATCCTAACCAATTATCCAAACCATCCAGACATCCCTGAATGGCGAGTGCGTAGCACACGGTCTGTAGGATTAAGAGGTTAACTCCTATAACTTCAAACAAAGTGCCTGATAATAAAAGCAAAAAGTACAAAATTTTAGGTAACTTCATTTCTTAATTAATTGGACTGACCAGGTGGAAGCGAAGAGTTCTGTGCTGGTGCTTGGAATGTCTATAAAGCTGAGCAACATGACAGCACAATAGAGGAGGAACAAAGATTCTTCTAATATGTTTCTATCCTGTATCACAGTTTGAAATTGTGCTGGTTTATGTCCCTTTTGGCAAACTTACATAAAAGTGACCTTG…						-1	0.00109343	2.96121	-2.96121
Hs2496.65	AACTTTAATGCCTATGTTTGATTTGAAGTCATAGCATAAAAGGTAACATAAGCAACATCCTAACCAATTATCCAAACCATCCAGACATCCCTGAATGGCGAGTGCGTAGCACACGGTCTGTAGGATTAAGAGGTTAACTCCTATAACTTCAAACAAAGTGCCTGATAATAAAAGCAAAAAGTACAAAATTTTAGGTAACTTCATTTCTTAATTAATTGGACTGACCAGGTGGAAGCGAAGAGTTCTGTGCTGGTGCTTGGAATGTCTATAAAGCTGAGCAACATGACAGCACAATAGAGGAGGAACAAAGATTCTTCTAATATGTTTCTATCCTGTATCACAGTTTGAAATTGTGCTGGTTTATGTCCCTTTTGGCAAACTTACATAAAAGTGACCTTG…						-1	0.00109343	2.96121	-2.96121
Hs2496.65	AACTTTAATGCCTATGTTTGATTTGAAGTCATAGCATAAAAGGTAACATAAGCAACATCCTAACCAATTATCCAAACCATCCAGACATCCCTGAATGGCGAGTGCGTAGCACACGGTCTGTAGGATTAAGAGGTTAACTCCTATAACTTCAAACAAAGTGCCTGATAATAAAAGCAAAAAGTACAAAATTTTAGGTAACTTCATTTCTTAATTAATTGGACTGACCAGGTGGAAGCGAAGAGTTCTGTGCTGGTGCTTGGAATGTCTATAAAGCTGAGCAACATGACAGCACAATAGAGGAGGAACAAAGATTCTTCTAATATGTTTCTATCCTGTATCACAGTTTGAAATTGTGCTGGTTTATGTCCCTTTTGGCAAACTTACATAAAAGTGACCTTG…						-1	0.00109343	2.96121	-2.96121
Hs2496.65	AACTTTAATGCCTATGTTTGATTTGAAGTCATAGCATAAAAGGTAACATAAGCAACATCCTAACCAATTATCCAAACCATCCAGACATCCCTGAATGGCGAGTGCGTAGCACACGGTCTGTAGGATTAAGAGGTTAACTCCTATAACTTCAAACAAAGTGCCTGATAATAAAAGCAAAAAGTACAAAATTTTAGGTAACTTCATTTCTTAATTAATTGGACTGACCAGGTGGAAGCGAAGAGTTCTGTGCTGGTGCTTGGAATGTCTATAAAGCTGAGCAACATGACAGCACAATAGAGGAGGAACAAAGATTCTTCTAATATGTTTCTATCCTGTATCACAGTTTGAAATTGTGCTGGTTTATGTCCCTTTTGGCAAACTTACATAAAAGTGACCTTG…						-1	0.00109343	2.96121	-2.96121
Hs2496.65	AACTTTAATGCCTATGTTTGATTTGAAGTCATAGCATAAAAGGTAACATAAGCAACATCCTAACCAATTATCCAAACCATCCAGACATCCCTGAATGGCGAGTGCGTAGCACACGGTCTGTAGGATTAAGAGGTTAACTCCTATAACTTCAAACAAAGTGCCTGATAATAAAAGCAAAAAGTACAAAATTTTAGGTAACTTCATTTCTTAATTAATTGGACTGACCAGGTGGAAGCGAAGAGTTCTGTGCTGGTGCTTGGAATGTCTATAAAGCTGAGCAACATGACAGCACAATAGAGGAGGAACAAAGATTCTTCTAATATGTTTCTATCCTGTATCACAGTTTGAAATTGTGCTGGTTTATGTCCCTTTTGGCAAACTTACATAAAAGTGACCTTG…						-1	0.00109343	2.96121	-2.96121
Hs2496.65	AACTTTAATGCCTATGTTTGATTTGAAGTCATAGCATAAAAGGTAACATAAGCAACATCCTAACCAATTATCCAAACCATCCAGACATCCCTGAATGGCGAGTGCGTAGCACACGGTCTGTAGGATTAAGAGGTTAACTCCTATAACTTCAAACAAAGTGCCTGATAATAAAAGCAAAAAGTACAAAATTTTAGGTAACTTCATTTCTTAATTAATTGGACTGACCAGGTGGAAGCGAAGAGTTCTGTGCTGGTGCTTGGAATGTCTATAAAGCTGAGCAACATGACAGCACAATAGAGGAGGAACAAAGATTCTTCTAATATGTTTCTATCCTGTATCACAGTTTGAAATTGTGCTGGTTTATGTCCCTTTTGGCAAACTTACATAAAAGTGACCTTG…						-1	0.00109343	2.96121	-2.96121
Hs2496.65	AACTTTAATGCCTATGTTTGATTTGAAGTCATAGCATAAAAGGTAACATAAGCAACATCCTAACCAATTATCCAAACCATCCAGACATCCCTGAATGGCGAGTGCGTAGCACACGGTCTGTAGGATTAAGAGGTTAACTCCTATAACTTCAAACAAAGTGCCTGATAATAAAAGCAAAAAGTACAAAATTTTAGGTAACTTCATTTCTTAATTAATTGGACTGACCAGGTGGAAGCGAAGAGTTCTGTGCTGGTGCTTGGAATGTCTATAAAGCTGAGCAACATGACAGCACAATAGAGGAGGAACAAAGATTCTTCTAATATGTTTCTATCCTGTATCACAGTTTGAAATTGTGCTGGTTTATGTCCCTTTTGGCAAACTTACATAAAAGTGACCTTG…						-1	0.00109343	2.96121	-2.96121
Hs2496.65	AACTTTAATGCCTATGTTTGATTTGAAGTCATAGCATAAAAGGTAACATAAGCAACATCCTAACCAATTATCCAAACCATCCAGACATCCCTGAATGGCGAGTGCGTAGCACACGGTCTGTAGGATTAAGAGGTTAACTCCTATAACTTCAAACAAAGTGCCTGATAATAAAAGCAAAAAGTACAAAATTTTAGGTAACTTCATTTCTTAATTAATTGGACTGACCAGGTGGAAGCGAAGAGTTCTGTGCTGGTGCTTGGAATGTCTATAAAGCTGAGCAACATGACAGCACAATAGAGGAGGAACAAAGATTCTTCTAATATGTTTCTATCCTGTATCACAGTTTGAAATTGTGCTGGTTTATGTCCCTTTTGGCAAACTTACATAAAAGTGACCTTG…						-1	0.00109343	2.96121	-2.96121
Hs2496.65	AACTTTAATGCCTATGTTTGATTTGAAGTCATAGCATAAAAGGTAACATAAGCAACATCCTAACCAATTATCCAAACCATCCAGACATCCCTGAATGGCGAGTGCGTAGCACACGGTCTGTAGGATTAAGAGGTTAACTCCTATAACTTCAAACAAAGTGCCTGATAATAAAAGCAAAAAGTACAAAATTTTAGGTAACTTCATTTCTTAATTAATTGGACTGACCAGGTGGAAGCGAAGAGTTCTGTGCTGGTGCTTGGAATGTCTATAAAGCTGAGCAACATGACAGCACAATAGAGGAGGAACAAAGATTCTTCTAATATGTTTCTATCCTGTATCACAGTTTGAAATTGTGCTGGTTTATGTCCCTTTTGGCAAACTTACATAAAAGTGACCTTG…						-1	0.00109343	2.96121	-2.96121
Hs2496.65	AACTTTAATGCCTATGTTTGATTTGAAGTCATAGCATAAAAGGTAACATAAGCAACATCCTAACCAATTATCCAAACCATCCAGACATCCCTGAATGGCGAGTGCGTAGCACACGGTCTGTAGGATTAAGAGGTTAACTCCTATAACTTCAAACAAAGTGCCTGATAATAAAAGCAAAAAGTACAAAATTTTAGGTAACTTCATTTCTTAATTAATTGGACTGACCAGGTGGAAGCGAAGAGTTCTGTGCTGGTGCTTGGAATGTCTATAAAGCTGAGCAACATGACAGCACAATAGAGGAGGAACAAAGATTCTTCTAATATGTTTCTATCCTGTATCACAGTTTGAAATTGTGCTGGTTTATGTCCCTTTTGGCAAACTTACATAAAAGTGACCTTG…						-1	0.00109343	2.96121	-2.96121
Hs2496.65	AACTTTAATGCCTATGTTTGATTTGAAGTCATAGCATAAAAGGTAACATAAGCAACATCCTAACCAATTATCCAAACCATCCAGACATCCCTGAATGGCGAGTGCGTAGCACACGGTCTGTAGGATTAAGAGGTTAACTCCTATAACTTCAAACAAAGTGCCTGATAATAAAAGCAAAAAGTACAAAATTTTAGGTAACTTCATTTCTTAATTAATTGGACTGACCAGGTGGAAGCGAAGAGTTCTGTGCTGGTGCTTGGAATGTCTATAAAGCTGAGCAACATGACAGCACAATAGAGGAGGAACAAAGATTCTTCTAATATGTTTCTATCCTGTATCACAGTTTGAAATTGTGCTGGTTTATGTCCCTTTTGGCAAACTTACATAAAAGTGACCTTG…						-1	0.00109343	2.96121	-2.96121
Hs2496.65	AACTTTAATGCCTATGTTTGATTTGAAGTCATAGCATAAAAGGTAACATAAGCAACATCCTAACCAATTATCCAAACCATCCAGACATCCCTGAATGGCGAGTGCGTAGCACACGGTCTGTAGGATTAAGAGGTTAACTCCTATAACTTCAAACAAAGTGCCTGATAATAAAAGCAAAAAGTACAAAATTTTAGGTAACTTCATTTCTTAATTAATTGGACTGACCAGGTGGAAGCGAAGAGTTCTGTGCTGGTGCTTGGAATGTCTATAAAGCTGAGCAACATGACAGCACAATAGAGGAGGAACAAAGATTCTTCTAATATGTTTCTATCCTGTATCACAGTTTGAAATTGTGCTGGTTTATGTCCCTTTTGGCAAACTTACATAAAAGTGACCTTG…						-1	0.00109343	2.96121	-2.96121
Hs2496.65	AACTTTAATGCCTATGTTTGATTTGAAGTCATAGCATAAAAGGTAACATAAGCAACATCCTAACCAATTATCCAAACCATCCAGACATCCCTGAATGGCGAGTGCGTAGCACACGGTCTGTAGGATTAAGAGGTTAACTCCTATAACTTCAAACAAAGTGCCTGATAATAAAAGCAAAAAGTACAAAATTTTAGGTAACTTCATTTCTTAATTAATTGGACTGACCAGGTGGAAGCGAAGAGTTCTGTGCTGGTGCTTGGAATGTCTATAAAGCTGAGCAACATGACAGCACAATAGAGGAGGAACAAAGATTCTTCTAATATGTTTCTATCCTGTATCACAGTTTGAAATTGTGCTGGTTTATGTCCCTTTTGGCAAACTTACATAAAAGTGACCTTG…						-1	0.00109343	2.96121	-2.96121
Hs2496.66	AACTTTAATGCCTATGTTCGATTTGAAGTCATAGCATAAAAGGTAACAAAAGCAACATTCTGACCAATTATCCAAACCATCCAGACATCCCTGAATGGCCAGAGCGTAGCACACGGTCTGTAGGATTAAGAGGTTAACTCCTTTAACTTCAAACAAAGTGCCTGATAATAAAAGCAAAAAGTACTAAATTTTAGGTAACTTCCTTTCTTAATTAATTGGACTGACCAGGTGGAAGCGAAGAGTTCTGTGCTGGTGCTTGGAATGTCTATAAAGCTGAGCAACTTGACAGCACAATAGAGGAGGAACAAAGATTTTTTTAATATGTTTCTATCCTGTGTCACAGTTTGAAATTGTCCTGGTTTATTTCCCTTTTGGCAAACTTACATAAAAGCGACCTTG…	0.0971889	0.103481	1.06474	TGGGAACC	AGGGAACC	0	1	0	0
Hs2496.66	AACTTTAATGCCTATGTTCGATTTGAAGTCATAGCATAAAAGGTAACAAAAGCAACATTCTGACCAATTATCCAAACCATCCAGACATCCCTGAATGGCCAGAGCGTAGCACACGGTCTGTAGGATTAAGAGGTTAACTCCTTTAACTTCAAACAAAGTGCCTGATAATAAAAGCAAAAAGTACTAAATTTTAGGTAACTTCCTTTCTTAATTAATTGGACTGACCAGGTGGAAGCGAAGAGTTCTGTGCTGGTGCTTGGAATGTCTATAAAGCTGAGCAACTTGACAGCACAATAGAGGAGGAACAAAGATTTTTTTAATATGTTTCTATCCTGTGTCACAGTTTGAAATTGTCCTGGTTTATTTCCCTTTTGGCAAACTTACATAAAAGCGACCTTG…	0.0960253	0.0960253	1	TTGGAATG	TTGGAATG	0	1	0	0
Hs2496.66	AACTTTAATGCCTATGTTCGATTTGAAGTCATAGCATAAAAGGTAACAAAAGCAACATTCTGACCAATTATCCAAACCATCCAGACATCCCTGAATGGCCAGAGCGTAGCACACGGTCTGTAGGATTAAGAGGTTAACTCCTTTAACTTCAAACAAAGTGCCTGATAATAAAAGCAAAAAGTACTAAATTTTAGGTAACTTCCTTTCTTAATTAATTGGACTGACCAGGTGGAAGCGAAGAGTTCTGTGCTGGTGCTTGGAATGTCTATAAAGCTGAGCAACTTGACAGCACAATAGAGGAGGAACAAAGATTTTTTTAATATGTTTCTATCCTGTGTCACAGTTTGAAATTGTCCTGGTTTATTTCCCTTTTGGCAAACTTACATAAAAGCGACCTTG…	0.290448	0.290448	1	GAGGAAAT	GAGGAAAT	0	1	0	0
Hs2496.66	AACTTTAATGCCTATGTTCGATTTGAAGTCATAGCATAAAAGGTAACAAAAGCAACATTCTGACCAATTATCCAAACCATCCAGACATCCCTGAATGGCCAGAGCGTAGCACACGGTCTGTAGGATTAAGAGGTTAACTCCTTTAACTTCAAACAAAGTGCCTGATAATAAAAGCAAAAAGTACTAAATTTTAGGTAACTTCCTTTCTTAATTAATTGGACTGACCAGGTGGAAGCGAAGAGTTCTGTGCTGGTGCTTGGAATGTCTATAAAGCTGAGCAACTTGACAGCACAATAGAGGAGGAACAAAGATTTTTTTAATATGTTTCTATCCTGTGTCACAGTTTGAAATTGTCCTGGTTTATTTCCCTTTTGGCAAACTTACATAAAAGCGACCTTG…	0.134624	0.134624	1	AGGGAAGC	AGGGAAGC	0	1	0	0
Hs2496.66	AACTTTAATGCCTATGTTCGATTTGAAGTCATAGCATAAAAGGTAACAAAAGCAACATTCTGACCAATTATCCAAACCATCCAGACATCCCTGAATGGCCAGAGCGTAGCACACGGTCTGTAGGATTAAGAGGTTAACTCCTTTAACTTCAAACAAAGTGCCTGATAATAAAAGCAAAAAGTACTAAATTTTAGGTAACTTCCTTTCTTAATTAATTGGACTGACCAGGTGGAAGCGAAGAGTTCTGTGCTGGTGCTTGGAATGTCTATAAAGCTGAGCAACTTGACAGCACAATAGAGGAGGAACAAAGATTTTTTTAATATGTTTCTATCCTGTGTCACAGTTTGAAATTGTCCTGGTTTATTTCCCTTTTGGCAAACTTACATAAAAGCGACCTTG…	0.135068	0.135068	1	TTTTCCCC	TTTTCCCC	0	1	0	0
Hs2496.66	AACTTTAATGCCTATGTTCGATTTGAAGTCATAGCATAAAAGGTAACAAAAGCAACATTCTGACCAATTATCCAAACCATCCAGACATCCCTGAATGGCCAGAGCGTAGCACACGGTCTGTAGGATTAAGAGGTTAACTCCTTTAACTTCAAACAAAGTGCCTGATAATAAAAGCAAAAAGTACTAAATTTTAGGTAACTTCCTTTCTTAATTAATTGGACTGACCAGGTGGAAGCGAAGAGTTCTGTGCTGGTGCTTGGAATGTCTATAAAGCTGAGCAACTTGACAGCACAATAGAGGAGGAACAAAGATTTTTTTAATATGTTTCTATCCTGTGTCACAGTTTGAAATTGTCCTGGTTTATTTCCCTTTTGGCAAACTTACATAAAAGCGACCTTG…	0.113599	0.113599	1	GAGGAACA	GAGGAACA	0	1	0	0
Hs2496.66	AACTTTAATGCCTATGTTCGATTTGAAGTCATAGCATAAAAGGTAACAAAAGCAACATTCTGACCAATTATCCAAACCATCCAGACATCCCTGAATGGCCAGAGCGTAGCACACGGTCTGTAGGATTAAGAGGTTAACTCCTTTAACTTCAAACAAAGTGCCTGATAATAAAAGCAAAAAGTACTAAATTTTAGGTAACTTCCTTTCTTAATTAATTGGACTGACCAGGTGGAAGCGAAGAGTTCTGTGCTGGTGCTTGGAATGTCTATAAAGCTGAGCAACTTGACAGCACAATAGAGGAGGAACAAAGATTTTTTTAATATGTTTCTATCCTGTGTCACAGTTTGAAATTGTCCTGGTTTATTTCCCTTTTGGCAAACTTACATAAAAGCGACCTTG…	0.108599	0.108599	1	TGATCCAT	TGATCCAT	0	1	0	0
Hs2496.66	AACTTTAATGCCTATGTTCGATTTGAAGTCATAGCATAAAAGGTAACAAAAGCAACATTCTGACCAATTATCCAAACCATCCAGACATCCCTGAATGGCCAGAGCGTAGCACACGGTCTGTAGGATTAAGAGGTTAACTCCTTTAACTTCAAACAAAGTGCCTGATAATAAAAGCAAAAAGTACTAAATTTTAGGTAACTTCCTTTCTTAATTAATTGGACTGACCAGGTGGAAGCGAAGAGTTCTGTGCTGGTGCTTGGAATGTCTATAAAGCTGAGCAACTTGACAGCACAATAGAGGAGGAACAAAGATTTTTTTAATATGTTTCTATCCTGTGTCACAGTTTGAAATTGTCCTGGTTTATTTCCCTTTTGGCAAACTTACATAAAAGCGACCTTG…	0.391636	0.391636	1	AAGGAAAT	AAGGAAAT	0	1	0	0
Hs2496.66	AACTTTAATGCCTATGTTCGATTTGAAGTCATAGCATAAAAGGTAACAAAAGCAACATTCTGACCAATTATCCAAACCATCCAGACATCCCTGAATGGCCAGAGCGTAGCACACGGTCTGTAGGATTAAGAGGTTAACTCCTTTAACTTCAAACAAAGTGCCTGATAATAAAAGCAAAAAGTACTAAATTTTAGGTAACTTCCTTTCTTAATTAATTGGACTGACCAGGTGGAAGCGAAGAGTTCTGTGCTGGTGCTTGGAATGTCTATAAAGCTGAGCAACTTGACAGCACAATAGAGGAGGAACAAAGATTTTTTTAATATGTTTCTATCCTGTGTCACAGTTTGAAATTGTCCTGGTTTATTTCCCTTTTGGCAAACTTACATAAAAGCGACCTTG…	0.105232	0.105232	1	TTGGAAAT	TTGGAAAT	0	1	0	0
Hs2496.66	AACTTTAATGCCTATGTTCGATTTGAAGTCATAGCATAAAAGGTAACAAAAGCAACATTCTGACCAATTATCCAAACCATCCAGACATCCCTGAATGGCCAGAGCGTAGCACACGGTCTGTAGGATTAAGAGGTTAACTCCTTTAACTTCAAACAAAGTGCCTGATAATAAAAGCAAAAAGTACTAAATTTTAGGTAACTTCCTTTCTTAATTAATTGGACTGACCAGGTGGAAGCGAAGAGTTCTGTGCTGGTGCTTGGAATGTCTATAAAGCTGAGCAACTTGACAGCACAATAGAGGAGGAACAAAGATTTTTTTAATATGTTTCTATCCTGTGTCACAGTTTGAAATTGTCCTGGTTTATTTCCCTTTTGGCAAACTTACATAAAAGCGACCTTG…	0.121434	0.121434	1	TTATCCAA	TTATCCAA	0	1	0	0
Hs2496.66	AACTTTAATGCCTATGTTCGATTTGAAGTCATAGCATAAAAGGTAACAAAAGCAACATTCTGACCAATTATCCAAACCATCCAGACATCCCTGAATGGCCAGAGCGTAGCACACGGTCTGTAGGATTAAGAGGTTAACTCCTTTAACTTCAAACAAAGTGCCTGATAATAAAAGCAAAAAGTACTAAATTTTAGGTAACTTCCTTTCTTAATTAATTGGACTGACCAGGTGGAAGCGAAGAGTTCTGTGCTGGTGCTTGGAATGTCTATAAAGCTGAGCAACTTGACAGCACAATAGAGGAGGAACAAAGATTTTTTTAATATGTTTCTATCCTGTGTCACAGTTTGAAATTGTCCTGGTTTATTTCCCTTTTGGCAAACTTACATAAAAGCGACCTTG…	0.393827	0.393827	1	ACTTCCTT	ACTTCCTT	0	1	0	0
Hs2496.66	AACTTTAATGCCTATGTTCGATTTGAAGTCATAGCATAAAAGGTAACAAAAGCAACATTCTGACCAATTATCCAAACCATCCAGACATCCCTGAATGGCCAGAGCGTAGCACACGGTCTGTAGGATTAAGAGGTTAACTCCTTTAACTTCAAACAAAGTGCCTGATAATAAAAGCAAAAAGTACTAAATTTTAGGTAACTTCCTTTCTTAATTAATTGGACTGACCAGGTGGAAGCGAAGAGTTCTGTGCTGGTGCTTGGAATGTCTATAAAGCTGAGCAACTTGACAGCACAATAGAGGAGGAACAAAGATTTTTTTAATATGTTTCTATCCTGTGTCACAGTTTGAAATTGTCCTGGTTTATTTCCCTTTTGGCAAACTTACATAAAAGCGACCTTG…	0.15351	0.15351	1	CTATCCTG	CTATCCTG	0	1	0	0
Hs2496.66	AACTTTAATGCCTATGTTCGATTTGAAGTCATAGCATAAAAGGTAACAAAAGCAACATTCTGACCAATTATCCAAACCATCCAGACATCCCTGAATGGCCAGAGCGTAGCACACGGTCTGTAGGATTAAGAGGTTAACTCCTTTAACTTCAAACAAAGTGCCTGATAATAAAAGCAAAAAGTACTAAATTTTAGGTAACTTCCTTTCTTAATTAATTGGACTGACCAGGTGGAAGCGAAGAGTTCTGTGCTGGTGCTTGGAATGTCTATAAAGCTGAGCAACTTGACAGCACAATAGAGGAGGAACAAAGATTTTTTTAATATGTTTCTATCCTGTGTCACAGTTTGAAATTGTCCTGGTTTATTTCCCTTTTGGCAAACTTACATAAAAGCGACCTTG…	0.393827	0.393827	1	AAGGAAGT	AAGGAAGT	0	1	0	0
Hs2496.66	AACTTTAATGCCTATGTTCGATTTGAAGTCATAGCATAAAAGGTAACAAAAGCAACATTCTGACCAATTATCCAAACCATCCAGACATCCCTGAATGGCCAGAGCGTAGCACACGGTCTGTAGGATTAAGAGGTTAACTCCTTTAACTTCAAACAAAGTGCCTGATAATAAAAGCAAAAAGTACTAAATTTTAGGTAACTTCCTTTCTTAATTAATTGGACTGACCAGGTGGAAGCGAAGAGTTCTGTGCTGGTGCTTGGAATGTCTATAAAGCTGAGCAACTTGACAGCACAATAGAGGAGGAACAAAGATTTTTTTAATATGTTTCTATCCTGTGTCACAGTTTGAAATTGTCCTGGTTTATTTCCCTTTTGGCAAACTTACATAAAAGCGACCTTG…	0.10158	0.10158	1	CCATCCAG	CCATCCAG	0	1	0	0
Hs2496.66	AACTTTAATGCCTATGTTCGATTTGAAGTCATAGCATAAAAGGTAACAAAAGCAACATTCTGACCAATTATCCAAACCATCCAGACATCCCTGAATGGCCAGAGCGTAGCACACGGTCTGTAGGATTAAGAGGTTAACTCCTTTAACTTCAAACAAAGTGCCTGATAATAAAAGCAAAAAGTACTAAATTTTAGGTAACTTCCTTTCTTAATTAATTGGACTGACCAGGTGGAAGCGAAGAGTTCTGTGCTGGTGCTTGGAATGTCTATAAAGCTGAGCAACTTGACAGCACAATAGAGGAGGAACAAAGATTTTTTTAATATGTTTCTATCCTGTGTCACAGTTTGAAATTGTCCTGGTTTATTTCCCTTTTGGCAAACTTACATAAAAGCGACCTTG…	0.136024	0.136024	1	ACATCCCT	ACATCCCT	0	1	0	0
Hs2496.66	AACTTTAATGCCTATGTTCGATTTGAAGTCATAGCATAAAAGGTAACAAAAGCAACATTCTGACCAATTATCCAAACCATCCAGACATCCCTGAATGGCCAGAGCGTAGCACACGGTCTGTAGGATTAAGAGGTTAACTCCTTTAACTTCAAACAAAGTGCCTGATAATAAAAGCAAAAAGTACTAAATTTTAGGTAACTTCCTTTCTTAATTAATTGGACTGACCAGGTGGAAGCGAAGAGTTCTGTGCTGGTGCTTGGAATGTCTATAAAGCTGAGCAACTTGACAGCACAATAGAGGAGGAACAAAGATTTTTTTAATATGTTTCTATCCTGTGTCACAGTTTGAAATTGTCCTGGTTTATTTCCCTTTTGGCAAACTTACATAAAAGCGACCTTG…	0.256574	0.256574	1	TAGGAAGT	TAGGAAGT	0	1	0	0
Hs2496.66	AACTTTAATGCCTATGTTCGATTTGAAGTCATAGCATAAAAGGTAACAAAAGCAACATTCTGACCAATTATCCAAACCATCCAGACATCCCTGAATGGCCAGAGCGTAGCACACGGTCTGTAGGATTAAGAGGTTAACTCCTTTAACTTCAAACAAAGTGCCTGATAATAAAAGCAAAAAGTACTAAATTTTAGGTAACTTCCTTTCTTAATTAATTGGACTGACCAGGTGGAAGCGAAGAGTTCTGTGCTGGTGCTTGGAATGTCTATAAAGCTGAGCAACTTGACAGCACAATAGAGGAGGAACAAAGATTTTTTTAATATGTTTCTATCCTGTGTCACAGTTTGAAATTGTCCTGGTTTATTTCCCTTTTGGCAAACTTACATAAAAGCGACCTTG…	0.111675	0.111675	1	GTGGAAGC	GTGGAAGC	0	1	0	0
Hs2496.66	AACTTTAATGCCTATGTTCGATTTGAAGTCATAGCATAAAAGGTAACAAAAGCAACATTCTGACCAATTATCCAAACCATCCAGACATCCCTGAATGGCCAGAGCGTAGCACACGGTCTGTAGGATTAAGAGGTTAACTCCTTTAACTTCAAACAAAGTGCCTGATAATAAAAGCAAAAAGTACTAAATTTTAGGTAACTTCCTTTCTTAATTAATTGGACTGACCAGGTGGAAGCGAAGAGTTCTGTGCTGGTGCTTGGAATGTCTATAAAGCTGAGCAACTTGACAGCACAATAGAGGAGGAACAAAGATTTTTTTAATATGTTTCTATCCTGTGTCACAGTTTGAAATTGTCCTGGTTTATTTCCCTTTTGGCAAACTTACATAAAAGCGACCTTG…	0.106827	0.106827	1	TAGGATTA	TAGGATTA	0	1	0	0
Hs2496.66	AACTTTAATGCCTATGTTCGATTTGAAGTCATAGCATAAAAGGTAACAAAAGCAACATTCTGACCAATTATCCAAACCATCCAGACATCCCTGAATGGCCAGAGCGTAGCACACGGTCTGTAGGATTAAGAGGTTAACTCCTTTAACTTCAAACAAAGTGCCTGATAATAAAAGCAAAAAGTACTAAATTTTAGGTAACTTCCTTTCTTAATTAATTGGACTGACCAGGTGGAAGCGAAGAGTTCTGTGCTGGTGCTTGGAATGTCTATAAAGCTGAGCAACTTGACAGCACAATAGAGGAGGAACAAAGATTTTTTTAATATGTTTCTATCCTGTGTCACAGTTTGAAATTGTCCTGGTTTATTTCCCTTTTGGCAAACTTACATAAAAGCGACCTTG…						0	1	0	0
Hs2496.66	AACTTTAATGCCTATGTTCGATTTGAAGTCATAGCATAAAAGGTAACAAAAGCAACATTCTGACCAATTATCCAAACCATCCAGACATCCCTGAATGGCCAGAGCGTAGCACACGGTCTGTAGGATTAAGAGGTTAACTCCTTTAACTTCAAACAAAGTGCCTGATAATAAAAGCAAAAAGTACTAAATTTTAGGTAACTTCCTTTCTTAATTAATTGGACTGACCAGGTGGAAGCGAAGAGTTCTGTGCTGGTGCTTGGAATGTCTATAAAGCTGAGCAACTTGACAGCACAATAGAGGAGGAACAAAGATTTTTTTAATATGTTTCTATCCTGTGTCACAGTTTGAAATTGTCCTGGTTTATTTCCCTTTTGGCAAACTTACATAAAAGCGACCTTG…						0	1	0	0
Hs2496.66	AACTTTAATGCCTATGTTCGATTTGAAGTCATAGCATAAAAGGTAACAAAAGCAACATTCTGACCAATTATCCAAACCATCCAGACATCCCTGAATGGCCAGAGCGTAGCACACGGTCTGTAGGATTAAGAGGTTAACTCCTTTAACTTCAAACAAAGTGCCTGATAATAAAAGCAAAAAGTACTAAATTTTAGGTAACTTCCTTTCTTAATTAATTGGACTGACCAGGTGGAAGCGAAGAGTTCTGTGCTGGTGCTTGGAATGTCTATAAAGCTGAGCAACTTGACAGCACAATAGAGGAGGAACAAAGATTTTTTTAATATGTTTCTATCCTGTGTCACAGTTTGAAATTGTCCTGGTTTATTTCCCTTTTGGCAAACTTACATAAAAGCGACCTTG…						0	1	0	0
Hs2496.66	AACTTTAATGCCTATGTTCGATTTGAAGTCATAGCATAAAAGGTAACAAAAGCAACATTCTGACCAATTATCCAAACCATCCAGACATCCCTGAATGGCCAGAGCGTAGCACACGGTCTGTAGGATTAAGAGGTTAACTCCTTTAACTTCAAACAAAGTGCCTGATAATAAAAGCAAAAAGTACTAAATTTTAGGTAACTTCCTTTCTTAATTAATTGGACTGACCAGGTGGAAGCGAAGAGTTCTGTGCTGGTGCTTGGAATGTCTATAAAGCTGAGCAACTTGACAGCACAATAGAGGAGGAACAAAGATTTTTTTAATATGTTTCTATCCTGTGTCACAGTTTGAAATTGTCCTGGTTTATTTCCCTTTTGGCAAACTTACATAAAAGCGACCTTG…						0	1	0	0
Hs2496.66	AACTTTAATGCCTATGTTCGATTTGAAGTCATAGCATAAAAGGTAACAAAAGCAACATTCTGACCAATTATCCAAACCATCCAGACATCCCTGAATGGCCAGAGCGTAGCACACGGTCTGTAGGATTAAGAGGTTAACTCCTTTAACTTCAAACAAAGTGCCTGATAATAAAAGCAAAAAGTACTAAATTTTAGGTAACTTCCTTTCTTAATTAATTGGACTGACCAGGTGGAAGCGAAGAGTTCTGTGCTGGTGCTTGGAATGTCTATAAAGCTGAGCAACTTGACAGCACAATAGAGGAGGAACAAAGATTTTTTTAATATGTTTCTATCCTGTGTCACAGTTTGAAATTGTCCTGGTTTATTTCCCTTTTGGCAAACTTACATAAAAGCGACCTTG…						0	1	0	0
Hs2496.66	AACTTTAATGCCTATGTTCGATTTGAAGTCATAGCATAAAAGGTAACAAAAGCAACATTCTGACCAATTATCCAAACCATCCAGACATCCCTGAATGGCCAGAGCGTAGCACACGGTCTGTAGGATTAAGAGGTTAACTCCTTTAACTTCAAACAAAGTGCCTGATAATAAAAGCAAAAAGTACTAAATTTTAGGTAACTTCCTTTCTTAATTAATTGGACTGACCAGGTGGAAGCGAAGAGTTCTGTGCTGGTGCTTGGAATGTCTATAAAGCTGAGCAACTTGACAGCACAATAGAGGAGGAACAAAGATTTTTTTAATATGTTTCTATCCTGTGTCACAGTTTGAAATTGTCCTGGTTTATTTCCCTTTTGGCAAACTTACATAAAAGCGACCTTG…						0	1	0	0
Hs2496.66	AACTTTAATGCCTATGTTCGATTTGAAGTCATAGCATAAAAGGTAACAAAAGCAACATTCTGACCAATTATCCAAACCATCCAGACATCCCTGAATGGCCAGAGCGTAGCACACGGTCTGTAGGATTAAGAGGTTAACTCCTTTAACTTCAAACAAAGTGCCTGATAATAAAAGCAAAAAGTACTAAATTTTAGGTAACTTCCTTTCTTAATTAATTGGACTGACCAGGTGGAAGCGAAGAGTTCTGTGCTGGTGCTTGGAATGTCTATAAAGCTGAGCAACTTGACAGCACAATAGAGGAGGAACAAAGATTTTTTTAATATGTTTCTATCCTGTGTCACAGTTTGAAATTGTCCTGGTTTATTTCCCTTTTGGCAAACTTACATAAAAGCGACCTTG…						0	1	0	0
Hs2496.66	AACTTTAATGCCTATGTTCGATTTGAAGTCATAGCATAAAAGGTAACAAAAGCAACATTCTGACCAATTATCCAAACCATCCAGACATCCCTGAATGGCCAGAGCGTAGCACACGGTCTGTAGGATTAAGAGGTTAACTCCTTTAACTTCAAACAAAGTGCCTGATAATAAAAGCAAAAAGTACTAAATTTTAGGTAACTTCCTTTCTTAATTAATTGGACTGACCAGGTGGAAGCGAAGAGTTCTGTGCTGGTGCTTGGAATGTCTATAAAGCTGAGCAACTTGACAGCACAATAGAGGAGGAACAAAGATTTTTTTAATATGTTTCTATCCTGTGTCACAGTTTGAAATTGTCCTGGTTTATTTCCCTTTTGGCAAACTTACATAAAAGCGACCTTG…						0	1	0	0
Hs2496.66	AACTTTAATGCCTATGTTCGATTTGAAGTCATAGCATAAAAGGTAACAAAAGCAACATTCTGACCAATTATCCAAACCATCCAGACATCCCTGAATGGCCAGAGCGTAGCACACGGTCTGTAGGATTAAGAGGTTAACTCCTTTAACTTCAAACAAAGTGCCTGATAATAAAAGCAAAAAGTACTAAATTTTAGGTAACTTCCTTTCTTAATTAATTGGACTGACCAGGTGGAAGCGAAGAGTTCTGTGCTGGTGCTTGGAATGTCTATAAAGCTGAGCAACTTGACAGCACAATAGAGGAGGAACAAAGATTTTTTTAATATGTTTCTATCCTGTGTCACAGTTTGAAATTGTCCTGGTTTATTTCCCTTTTGGCAAACTTACATAAAAGCGACCTTG…						0	1	0	0
Hs2496.66	AACTTTAATGCCTATGTTCGATTTGAAGTCATAGCATAAAAGGTAACAAAAGCAACATTCTGACCAATTATCCAAACCATCCAGACATCCCTGAATGGCCAGAGCGTAGCACACGGTCTGTAGGATTAAGAGGTTAACTCCTTTAACTTCAAACAAAGTGCCTGATAATAAAAGCAAAAAGTACTAAATTTTAGGTAACTTCCTTTCTTAATTAATTGGACTGACCAGGTGGAAGCGAAGAGTTCTGTGCTGGTGCTTGGAATGTCTATAAAGCTGAGCAACTTGACAGCACAATAGAGGAGGAACAAAGATTTTTTTAATATGTTTCTATCCTGTGTCACAGTTTGAAATTGTCCTGGTTTATTTCCCTTTTGGCAAACTTACATAAAAGCGACCTTG…						0	1	0	0
Hs2496.66	AACTTTAATGCCTATGTTCGATTTGAAGTCATAGCATAAAAGGTAACAAAAGCAACATTCTGACCAATTATCCAAACCATCCAGACATCCCTGAATGGCCAGAGCGTAGCACACGGTCTGTAGGATTAAGAGGTTAACTCCTTTAACTTCAAACAAAGTGCCTGATAATAAAAGCAAAAAGTACTAAATTTTAGGTAACTTCCTTTCTTAATTAATTGGACTGACCAGGTGGAAGCGAAGAGTTCTGTGCTGGTGCTTGGAATGTCTATAAAGCTGAGCAACTTGACAGCACAATAGAGGAGGAACAAAGATTTTTTTAATATGTTTCTATCCTGTGTCACAGTTTGAAATTGTCCTGGTTTATTTCCCTTTTGGCAAACTTACATAAAAGCGACCTTG…						0	1	0	0
Hs2496.66	AACTTTAATGCCTATGTTCGATTTGAAGTCATAGCATAAAAGGTAACAAAAGCAACATTCTGACCAATTATCCAAACCATCCAGACATCCCTGAATGGCCAGAGCGTAGCACACGGTCTGTAGGATTAAGAGGTTAACTCCTTTAACTTCAAACAAAGTGCCTGATAATAAAAGCAAAAAGTACTAAATTTTAGGTAACTTCCTTTCTTAATTAATTGGACTGACCAGGTGGAAGCGAAGAGTTCTGTGCTGGTGCTTGGAATGTCTATAAAGCTGAGCAACTTGACAGCACAATAGAGGAGGAACAAAGATTTTTTTAATATGTTTCTATCCTGTGTCACAGTTTGAAATTGTCCTGGTTTATTTCCCTTTTGGCAAACTTACATAAAAGCGACCTTG…						0	1	0	0
Hs2496.66	AACTTTAATGCCTATGTTCGATTTGAAGTCATAGCATAAAAGGTAACAAAAGCAACATTCTGACCAATTATCCAAACCATCCAGACATCCCTGAATGGCCAGAGCGTAGCACACGGTCTGTAGGATTAAGAGGTTAACTCCTTTAACTTCAAACAAAGTGCCTGATAATAAAAGCAAAAAGTACTAAATTTTAGGTAACTTCCTTTCTTAATTAATTGGACTGACCAGGTGGAAGCGAAGAGTTCTGTGCTGGTGCTTGGAATGTCTATAAAGCTGAGCAACTTGACAGCACAATAGAGGAGGAACAAAGATTTTTTTAATATGTTTCTATCCTGTGTCACAGTTTGAAATTGTCCTGGTTTATTTCCCTTTTGGCAAACTTACATAAAAGCGACCTTG…						0	1	0	0
Hs2496.66	AACTTTAATGCCTATGTTCGATTTGAAGTCATAGCATAAAAGGTAACAAAAGCAACATTCTGACCAATTATCCAAACCATCCAGACATCCCTGAATGGCCAGAGCGTAGCACACGGTCTGTAGGATTAAGAGGTTAACTCCTTTAACTTCAAACAAAGTGCCTGATAATAAAAGCAAAAAGTACTAAATTTTAGGTAACTTCCTTTCTTAATTAATTGGACTGACCAGGTGGAAGCGAAGAGTTCTGTGCTGGTGCTTGGAATGTCTATAAAGCTGAGCAACTTGACAGCACAATAGAGGAGGAACAAAGATTTTTTTAATATGTTTCTATCCTGTGTCACAGTTTGAAATTGTCCTGGTTTATTTCCCTTTTGGCAAACTTACATAAAAGCGACCTTG…						0	1	0	0
Hs2496.66	AACTTTAATGCCTATGTTCGATTTGAAGTCATAGCATAAAAGGTAACAAAAGCAACATTCTGACCAATTATCCAAACCATCCAGACATCCCTGAATGGCCAGAGCGTAGCACACGGTCTGTAGGATTAAGAGGTTAACTCCTTTAACTTCAAACAAAGTGCCTGATAATAAAAGCAAAAAGTACTAAATTTTAGGTAACTTCCTTTCTTAATTAATTGGACTGACCAGGTGGAAGCGAAGAGTTCTGTGCTGGTGCTTGGAATGTCTATAAAGCTGAGCAACTTGACAGCACAATAGAGGAGGAACAAAGATTTTTTTAATATGTTTCTATCCTGTGTCACAGTTTGAAATTGTCCTGGTTTATTTCCCTTTTGGCAAACTTACATAAAAGCGACCTTG…						0	1	0	0
Hs2496.67	AACATTAATGCCTATGTTTGATTTGAAGTCATAGCATAAATGGTAACATAAGCAACATCCTGACCAATTATCCAAACCATCCAGACATCCCTGAATGGCCAGAGCGTAGCACATGGTCTGTAGGATTAAGAGGTTATCTCCTATAACTTCAAACAAAGTGCCTGATAATAAAAGCAAAAAGTACAAAATTTTAGGTAACTTCCTTTCTTAATTAATTGGACTGACCAGGTGGAAGCGAAGAGTTCTGTGCTGGTGCTTGGAATGTCTATAAAGCTGGGCAACATGACAGCACAATAGAGGAGGAACAAAGAATTTTTTGATATGTTTCTATCCTGTGTCACAGTATGAAATTGTCCTGGTTTATGTCCCTTTTGGCAAACTTACATAAAAGTGACCTTG…	0.0960253	0.0960253	1	TTGGAATG	TTGGAATG	0	1	0	0
Hs2496.67	AACATTAATGCCTATGTTTGATTTGAAGTCATAGCATAAATGGTAACATAAGCAACATCCTGACCAATTATCCAAACCATCCAGACATCCCTGAATGGCCAGAGCGTAGCACATGGTCTGTAGGATTAAGAGGTTATCTCCTATAACTTCAAACAAAGTGCCTGATAATAAAAGCAAAAAGTACAAAATTTTAGGTAACTTCCTTTCTTAATTAATTGGACTGACCAGGTGGAAGCGAAGAGTTCTGTGCTGGTGCTTGGAATGTCTATAAAGCTGGGCAACATGACAGCACAATAGAGGAGGAACAAAGAATTTTTTGATATGTTTCTATCCTGTGTCACAGTATGAAATTGTCCTGGTTTATGTCCCTTTTGGCAAACTTACATAAAAGTGACCTTG…	0.121434	0.121434	1	TTATCCAA	TTATCCAA	0	1	0	0
Hs2496.67	AACATTAATGCCTATGTTTGATTTGAAGTCATAGCATAAATGGTAACATAAGCAACATCCTGACCAATTATCCAAACCATCCAGACATCCCTGAATGGCCAGAGCGTAGCACATGGTCTGTAGGATTAAGAGGTTATCTCCTATAACTTCAAACAAAGTGCCTGATAATAAAAGCAAAAAGTACAAAATTTTAGGTAACTTCCTTTCTTAATTAATTGGACTGACCAGGTGGAAGCGAAGAGTTCTGTGCTGGTGCTTGGAATGTCTATAAAGCTGGGCAACATGACAGCACAATAGAGGAGGAACAAAGAATTTTTTGATATGTTTCTATCCTGTGTCACAGTATGAAATTGTCCTGGTTTATGTCCCTTTTGGCAAACTTACATAAAAGTGACCTTG…	0.393827	0.393827	1	ACTTCCTT	ACTTCCTT	0	1	0	0
Hs2496.67	AACATTAATGCCTATGTTTGATTTGAAGTCATAGCATAAATGGTAACATAAGCAACATCCTGACCAATTATCCAAACCATCCAGACATCCCTGAATGGCCAGAGCGTAGCACATGGTCTGTAGGATTAAGAGGTTATCTCCTATAACTTCAAACAAAGTGCCTGATAATAAAAGCAAAAAGTACAAAATTTTAGGTAACTTCCTTTCTTAATTAATTGGACTGACCAGGTGGAAGCGAAGAGTTCTGTGCTGGTGCTTGGAATGTCTATAAAGCTGGGCAACATGACAGCACAATAGAGGAGGAACAAAGAATTTTTTGATATGTTTCTATCCTGTGTCACAGTATGAAATTGTCCTGGTTTATGTCCCTTTTGGCAAACTTACATAAAAGTGACCTTG…	0.15351	0.15351	1	CTATCCTG	CTATCCTG	0	1	0	0
Hs2496.67	AACATTAATGCCTATGTTTGATTTGAAGTCATAGCATAAATGGTAACATAAGCAACATCCTGACCAATTATCCAAACCATCCAGACATCCCTGAATGGCCAGAGCGTAGCACATGGTCTGTAGGATTAAGAGGTTATCTCCTATAACTTCAAACAAAGTGCCTGATAATAAAAGCAAAAAGTACAAAATTTTAGGTAACTTCCTTTCTTAATTAATTGGACTGACCAGGTGGAAGCGAAGAGTTCTGTGCTGGTGCTTGGAATGTCTATAAAGCTGGGCAACATGACAGCACAATAGAGGAGGAACAAAGAATTTTTTGATATGTTTCTATCCTGTGTCACAGTATGAAATTGTCCTGGTTTATGTCCCTTTTGGCAAACTTACATAAAAGTGACCTTG…	0.290448	0.290448	1	GAGGAAAT	GAGGAAAT	0	1	0	0
Hs2496.67	AACATTAATGCCTATGTTTGATTTGAAGTCATAGCATAAATGGTAACATAAGCAACATCCTGACCAATTATCCAAACCATCCAGACATCCCTGAATGGCCAGAGCGTAGCACATGGTCTGTAGGATTAAGAGGTTATCTCCTATAACTTCAAACAAAGTGCCTGATAATAAAAGCAAAAAGTACAAAATTTTAGGTAACTTCCTTTCTTAATTAATTGGACTGACCAGGTGGAAGCGAAGAGTTCTGTGCTGGTGCTTGGAATGTCTATAAAGCTGGGCAACATGACAGCACAATAGAGGAGGAACAAAGAATTTTTTGATATGTTTCTATCCTGTGTCACAGTATGAAATTGTCCTGGTTTATGTCCCTTTTGGCAAACTTACATAAAAGTGACCTTG…	0.393827	0.393827	1	AAGGAAGT	AAGGAAGT	0	1	0	0
Hs2496.67	AACATTAATGCCTATGTTTGATTTGAAGTCATAGCATAAATGGTAACATAAGCAACATCCTGACCAATTATCCAAACCATCCAGACATCCCTGAATGGCCAGAGCGTAGCACATGGTCTGTAGGATTAAGAGGTTATCTCCTATAACTTCAAACAAAGTGCCTGATAATAAAAGCAAAAAGTACAAAATTTTAGGTAACTTCCTTTCTTAATTAATTGGACTGACCAGGTGGAAGCGAAGAGTTCTGTGCTGGTGCTTGGAATGTCTATAAAGCTGGGCAACATGACAGCACAATAGAGGAGGAACAAAGAATTTTTTGATATGTTTCTATCCTGTGTCACAGTATGAAATTGTCCTGGTTTATGTCCCTTTTGGCAAACTTACATAAAAGTGACCTTG…	0.10158	0.10158	1	CCATCCAG	CCATCCAG	0	1	0	0
Hs2496.67	AACATTAATGCCTATGTTTGATTTGAAGTCATAGCATAAATGGTAACATAAGCAACATCCTGACCAATTATCCAAACCATCCAGACATCCCTGAATGGCCAGAGCGTAGCACATGGTCTGTAGGATTAAGAGGTTATCTCCTATAACTTCAAACAAAGTGCCTGATAATAAAAGCAAAAAGTACAAAATTTTAGGTAACTTCCTTTCTTAATTAATTGGACTGACCAGGTGGAAGCGAAGAGTTCTGTGCTGGTGCTTGGAATGTCTATAAAGCTGGGCAACATGACAGCACAATAGAGGAGGAACAAAGAATTTTTTGATATGTTTCTATCCTGTGTCACAGTATGAAATTGTCCTGGTTTATGTCCCTTTTGGCAAACTTACATAAAAGTGACCTTG…	0.136024	0.136024	1	ACATCCCT	ACATCCCT	0	1	0	0
Hs2496.67	AACATTAATGCCTATGTTTGATTTGAAGTCATAGCATAAATGGTAACATAAGCAACATCCTGACCAATTATCCAAACCATCCAGACATCCCTGAATGGCCAGAGCGTAGCACATGGTCTGTAGGATTAAGAGGTTATCTCCTATAACTTCAAACAAAGTGCCTGATAATAAAAGCAAAAAGTACAAAATTTTAGGTAACTTCCTTTCTTAATTAATTGGACTGACCAGGTGGAAGCGAAGAGTTCTGTGCTGGTGCTTGGAATGTCTATAAAGCTGGGCAACATGACAGCACAATAGAGGAGGAACAAAGAATTTTTTGATATGTTTCTATCCTGTGTCACAGTATGAAATTGTCCTGGTTTATGTCCCTTTTGGCAAACTTACATAAAAGTGACCTTG…	0.134624	0.134624	1	AGGGAAGC	AGGGAAGC	0	1	0	0
Hs2496.67	AACATTAATGCCTATGTTTGATTTGAAGTCATAGCATAAATGGTAACATAAGCAACATCCTGACCAATTATCCAAACCATCCAGACATCCCTGAATGGCCAGAGCGTAGCACATGGTCTGTAGGATTAAGAGGTTATCTCCTATAACTTCAAACAAAGTGCCTGATAATAAAAGCAAAAAGTACAAAATTTTAGGTAACTTCCTTTCTTAATTAATTGGACTGACCAGGTGGAAGCGAAGAGTTCTGTGCTGGTGCTTGGAATGTCTATAAAGCTGGGCAACATGACAGCACAATAGAGGAGGAACAAAGAATTTTTTGATATGTTTCTATCCTGTGTCACAGTATGAAATTGTCCTGGTTTATGTCCCTTTTGGCAAACTTACATAAAAGTGACCTTG…	0.256574	0.256574	1	TAGGAAGT	TAGGAAGT	0	1	0	0
Hs2496.67	AACATTAATGCCTATGTTTGATTTGAAGTCATAGCATAAATGGTAACATAAGCAACATCCTGACCAATTATCCAAACCATCCAGACATCCCTGAATGGCCAGAGCGTAGCACATGGTCTGTAGGATTAAGAGGTTATCTCCTATAACTTCAAACAAAGTGCCTGATAATAAAAGCAAAAAGTACAAAATTTTAGGTAACTTCCTTTCTTAATTAATTGGACTGACCAGGTGGAAGCGAAGAGTTCTGTGCTGGTGCTTGGAATGTCTATAAAGCTGGGCAACATGACAGCACAATAGAGGAGGAACAAAGAATTTTTTGATATGTTTCTATCCTGTGTCACAGTATGAAATTGTCCTGGTTTATGTCCCTTTTGGCAAACTTACATAAAAGTGACCTTG…	0.111675	0.111675	1	GTGGAAGC	GTGGAAGC	0	1	0	0
Hs2496.67	AACATTAATGCCTATGTTTGATTTGAAGTCATAGCATAAATGGTAACATAAGCAACATCCTGACCAATTATCCAAACCATCCAGACATCCCTGAATGGCCAGAGCGTAGCACATGGTCTGTAGGATTAAGAGGTTATCTCCTATAACTTCAAACAAAGTGCCTGATAATAAAAGCAAAAAGTACAAAATTTTAGGTAACTTCCTTTCTTAATTAATTGGACTGACCAGGTGGAAGCGAAGAGTTCTGTGCTGGTGCTTGGAATGTCTATAAAGCTGGGCAACATGACAGCACAATAGAGGAGGAACAAAGAATTTTTTGATATGTTTCTATCCTGTGTCACAGTATGAAATTGTCCTGGTTTATGTCCCTTTTGGCAAACTTACATAAAAGTGACCTTG…	0.0971889	0.0971889	1	TGGGAACC	TGGGAACC	0	1	0	0
Hs2496.67	AACATTAATGCCTATGTTTGATTTGAAGTCATAGCATAAATGGTAACATAAGCAACATCCTGACCAATTATCCAAACCATCCAGACATCCCTGAATGGCCAGAGCGTAGCACATGGTCTGTAGGATTAAGAGGTTATCTCCTATAACTTCAAACAAAGTGCCTGATAATAAAAGCAAAAAGTACAAAATTTTAGGTAACTTCCTTTCTTAATTAATTGGACTGACCAGGTGGAAGCGAAGAGTTCTGTGCTGGTGCTTGGAATGTCTATAAAGCTGGGCAACATGACAGCACAATAGAGGAGGAACAAAGAATTTTTTGATATGTTTCTATCCTGTGTCACAGTATGAAATTGTCCTGGTTTATGTCCCTTTTGGCAAACTTACATAAAAGTGACCTTG…	0.135068	0.135068	1	TTTTCCCC	TTTTCCCC	0	1	0	0
Hs2496.67	AACATTAATGCCTATGTTTGATTTGAAGTCATAGCATAAATGGTAACATAAGCAACATCCTGACCAATTATCCAAACCATCCAGACATCCCTGAATGGCCAGAGCGTAGCACATGGTCTGTAGGATTAAGAGGTTATCTCCTATAACTTCAAACAAAGTGCCTGATAATAAAAGCAAAAAGTACAAAATTTTAGGTAACTTCCTTTCTTAATTAATTGGACTGACCAGGTGGAAGCGAAGAGTTCTGTGCTGGTGCTTGGAATGTCTATAAAGCTGGGCAACATGACAGCACAATAGAGGAGGAACAAAGAATTTTTTGATATGTTTCTATCCTGTGTCACAGTATGAAATTGTCCTGGTTTATGTCCCTTTTGGCAAACTTACATAAAAGTGACCTTG…	0.113599	0.113599	1	GAGGAACA	GAGGAACA	0	1	0	0
Hs2496.67	AACATTAATGCCTATGTTTGATTTGAAGTCATAGCATAAATGGTAACATAAGCAACATCCTGACCAATTATCCAAACCATCCAGACATCCCTGAATGGCCAGAGCGTAGCACATGGTCTGTAGGATTAAGAGGTTATCTCCTATAACTTCAAACAAAGTGCCTGATAATAAAAGCAAAAAGTACAAAATTTTAGGTAACTTCCTTTCTTAATTAATTGGACTGACCAGGTGGAAGCGAAGAGTTCTGTGCTGGTGCTTGGAATGTCTATAAAGCTGGGCAACATGACAGCACAATAGAGGAGGAACAAAGAATTTTTTGATATGTTTCTATCCTGTGTCACAGTATGAAATTGTCCTGGTTTATGTCCCTTTTGGCAAACTTACATAAAAGTGACCTTG…	0.108599	0.108599	1	TGATCCAT	TGATCCAT	0	1	0	0
Hs2496.67	AACATTAATGCCTATGTTTGATTTGAAGTCATAGCATAAATGGTAACATAAGCAACATCCTGACCAATTATCCAAACCATCCAGACATCCCTGAATGGCCAGAGCGTAGCACATGGTCTGTAGGATTAAGAGGTTATCTCCTATAACTTCAAACAAAGTGCCTGATAATAAAAGCAAAAAGTACAAAATTTTAGGTAACTTCCTTTCTTAATTAATTGGACTGACCAGGTGGAAGCGAAGAGTTCTGTGCTGGTGCTTGGAATGTCTATAAAGCTGGGCAACATGACAGCACAATAGAGGAGGAACAAAGAATTTTTTGATATGTTTCTATCCTGTGTCACAGTATGAAATTGTCCTGGTTTATGTCCCTTTTGGCAAACTTACATAAAAGTGACCTTG…	0.391636	0.391636	1	AAGGAAAT	AAGGAAAT	0	1	0	0
Hs2496.67	AACATTAATGCCTATGTTTGATTTGAAGTCATAGCATAAATGGTAACATAAGCAACATCCTGACCAATTATCCAAACCATCCAGACATCCCTGAATGGCCAGAGCGTAGCACATGGTCTGTAGGATTAAGAGGTTATCTCCTATAACTTCAAACAAAGTGCCTGATAATAAAAGCAAAAAGTACAAAATTTTAGGTAACTTCCTTTCTTAATTAATTGGACTGACCAGGTGGAAGCGAAGAGTTCTGTGCTGGTGCTTGGAATGTCTATAAAGCTGGGCAACATGACAGCACAATAGAGGAGGAACAAAGAATTTTTTGATATGTTTCTATCCTGTGTCACAGTATGAAATTGTCCTGGTTTATGTCCCTTTTGGCAAACTTACATAAAAGTGACCTTG…	0.522166	0.522166	1	ACATCCTG	ACATCCTG	0	1	0	0
Hs2496.67	AACATTAATGCCTATGTTTGATTTGAAGTCATAGCATAAATGGTAACATAAGCAACATCCTGACCAATTATCCAAACCATCCAGACATCCCTGAATGGCCAGAGCGTAGCACATGGTCTGTAGGATTAAGAGGTTATCTCCTATAACTTCAAACAAAGTGCCTGATAATAAAAGCAAAAAGTACAAAATTTTAGGTAACTTCCTTTCTTAATTAATTGGACTGACCAGGTGGAAGCGAAGAGTTCTGTGCTGGTGCTTGGAATGTCTATAAAGCTGGGCAACATGACAGCACAATAGAGGAGGAACAAAGAATTTTTTGATATGTTTCTATCCTGTGTCACAGTATGAAATTGTCCTGGTTTATGTCCCTTTTGGCAAACTTACATAAAAGTGACCTTG…	0.106827	0.106827	1	TAGGATTA	TAGGATTA	0	1	0	0
Hs2496.67	AACATTAATGCCTATGTTTGATTTGAAGTCATAGCATAAATGGTAACATAAGCAACATCCTGACCAATTATCCAAACCATCCAGACATCCCTGAATGGCCAGAGCGTAGCACATGGTCTGTAGGATTAAGAGGTTATCTCCTATAACTTCAAACAAAGTGCCTGATAATAAAAGCAAAAAGTACAAAATTTTAGGTAACTTCCTTTCTTAATTAATTGGACTGACCAGGTGGAAGCGAAGAGTTCTGTGCTGGTGCTTGGAATGTCTATAAAGCTGGGCAACATGACAGCACAATAGAGGAGGAACAAAGAATTTTTTGATATGTTTCTATCCTGTGTCACAGTATGAAATTGTCCTGGTTTATGTCCCTTTTGGCAAACTTACATAAAAGTGACCTTG…						0	1	0	0
Hs2496.67	AACATTAATGCCTATGTTTGATTTGAAGTCATAGCATAAATGGTAACATAAGCAACATCCTGACCAATTATCCAAACCATCCAGACATCCCTGAATGGCCAGAGCGTAGCACATGGTCTGTAGGATTAAGAGGTTATCTCCTATAACTTCAAACAAAGTGCCTGATAATAAAAGCAAAAAGTACAAAATTTTAGGTAACTTCCTTTCTTAATTAATTGGACTGACCAGGTGGAAGCGAAGAGTTCTGTGCTGGTGCTTGGAATGTCTATAAAGCTGGGCAACATGACAGCACAATAGAGGAGGAACAAAGAATTTTTTGATATGTTTCTATCCTGTGTCACAGTATGAAATTGTCCTGGTTTATGTCCCTTTTGGCAAACTTACATAAAAGTGACCTTG…						0	1	0	0
Hs2496.67	AACATTAATGCCTATGTTTGATTTGAAGTCATAGCATAAATGGTAACATAAGCAACATCCTGACCAATTATCCAAACCATCCAGACATCCCTGAATGGCCAGAGCGTAGCACATGGTCTGTAGGATTAAGAGGTTATCTCCTATAACTTCAAACAAAGTGCCTGATAATAAAAGCAAAAAGTACAAAATTTTAGGTAACTTCCTTTCTTAATTAATTGGACTGACCAGGTGGAAGCGAAGAGTTCTGTGCTGGTGCTTGGAATGTCTATAAAGCTGGGCAACATGACAGCACAATAGAGGAGGAACAAAGAATTTTTTGATATGTTTCTATCCTGTGTCACAGTATGAAATTGTCCTGGTTTATGTCCCTTTTGGCAAACTTACATAAAAGTGACCTTG…						0	1	0	0
Hs2496.67	AACATTAATGCCTATGTTTGATTTGAAGTCATAGCATAAATGGTAACATAAGCAACATCCTGACCAATTATCCAAACCATCCAGACATCCCTGAATGGCCAGAGCGTAGCACATGGTCTGTAGGATTAAGAGGTTATCTCCTATAACTTCAAACAAAGTGCCTGATAATAAAAGCAAAAAGTACAAAATTTTAGGTAACTTCCTTTCTTAATTAATTGGACTGACCAGGTGGAAGCGAAGAGTTCTGTGCTGGTGCTTGGAATGTCTATAAAGCTGGGCAACATGACAGCACAATAGAGGAGGAACAAAGAATTTTTTGATATGTTTCTATCCTGTGTCACAGTATGAAATTGTCCTGGTTTATGTCCCTTTTGGCAAACTTACATAAAAGTGACCTTG…						0	1	0	0
Hs2496.67	AACATTAATGCCTATGTTTGATTTGAAGTCATAGCATAAATGGTAACATAAGCAACATCCTGACCAATTATCCAAACCATCCAGACATCCCTGAATGGCCAGAGCGTAGCACATGGTCTGTAGGATTAAGAGGTTATCTCCTATAACTTCAAACAAAGTGCCTGATAATAAAAGCAAAAAGTACAAAATTTTAGGTAACTTCCTTTCTTAATTAATTGGACTGACCAGGTGGAAGCGAAGAGTTCTGTGCTGGTGCTTGGAATGTCTATAAAGCTGGGCAACATGACAGCACAATAGAGGAGGAACAAAGAATTTTTTGATATGTTTCTATCCTGTGTCACAGTATGAAATTGTCCTGGTTTATGTCCCTTTTGGCAAACTTACATAAAAGTGACCTTG…						0	1	0	0
Hs2496.67	AACATTAATGCCTATGTTTGATTTGAAGTCATAGCATAAATGGTAACATAAGCAACATCCTGACCAATTATCCAAACCATCCAGACATCCCTGAATGGCCAGAGCGTAGCACATGGTCTGTAGGATTAAGAGGTTATCTCCTATAACTTCAAACAAAGTGCCTGATAATAAAAGCAAAAAGTACAAAATTTTAGGTAACTTCCTTTCTTAATTAATTGGACTGACCAGGTGGAAGCGAAGAGTTCTGTGCTGGTGCTTGGAATGTCTATAAAGCTGGGCAACATGACAGCACAATAGAGGAGGAACAAAGAATTTTTTGATATGTTTCTATCCTGTGTCACAGTATGAAATTGTCCTGGTTTATGTCCCTTTTGGCAAACTTACATAAAAGTGACCTTG…						0	1	0	0
Hs2496.67	AACATTAATGCCTATGTTTGATTTGAAGTCATAGCATAAATGGTAACATAAGCAACATCCTGACCAATTATCCAAACCATCCAGACATCCCTGAATGGCCAGAGCGTAGCACATGGTCTGTAGGATTAAGAGGTTATCTCCTATAACTTCAAACAAAGTGCCTGATAATAAAAGCAAAAAGTACAAAATTTTAGGTAACTTCCTTTCTTAATTAATTGGACTGACCAGGTGGAAGCGAAGAGTTCTGTGCTGGTGCTTGGAATGTCTATAAAGCTGGGCAACATGACAGCACAATAGAGGAGGAACAAAGAATTTTTTGATATGTTTCTATCCTGTGTCACAGTATGAAATTGTCCTGGTTTATGTCCCTTTTGGCAAACTTACATAAAAGTGACCTTG…						0	1	0	0
Hs2496.67	AACATTAATGCCTATGTTTGATTTGAAGTCATAGCATAAATGGTAACATAAGCAACATCCTGACCAATTATCCAAACCATCCAGACATCCCTGAATGGCCAGAGCGTAGCACATGGTCTGTAGGATTAAGAGGTTATCTCCTATAACTTCAAACAAAGTGCCTGATAATAAAAGCAAAAAGTACAAAATTTTAGGTAACTTCCTTTCTTAATTAATTGGACTGACCAGGTGGAAGCGAAGAGTTCTGTGCTGGTGCTTGGAATGTCTATAAAGCTGGGCAACATGACAGCACAATAGAGGAGGAACAAAGAATTTTTTGATATGTTTCTATCCTGTGTCACAGTATGAAATTGTCCTGGTTTATGTCCCTTTTGGCAAACTTACATAAAAGTGACCTTG…						0	1	0	0
Hs2496.67	AACATTAATGCCTATGTTTGATTTGAAGTCATAGCATAAATGGTAACATAAGCAACATCCTGACCAATTATCCAAACCATCCAGACATCCCTGAATGGCCAGAGCGTAGCACATGGTCTGTAGGATTAAGAGGTTATCTCCTATAACTTCAAACAAAGTGCCTGATAATAAAAGCAAAAAGTACAAAATTTTAGGTAACTTCCTTTCTTAATTAATTGGACTGACCAGGTGGAAGCGAAGAGTTCTGTGCTGGTGCTTGGAATGTCTATAAAGCTGGGCAACATGACAGCACAATAGAGGAGGAACAAAGAATTTTTTGATATGTTTCTATCCTGTGTCACAGTATGAAATTGTCCTGGTTTATGTCCCTTTTGGCAAACTTACATAAAAGTGACCTTG…						0	1	0	0
Hs2496.67	AACATTAATGCCTATGTTTGATTTGAAGTCATAGCATAAATGGTAACATAAGCAACATCCTGACCAATTATCCAAACCATCCAGACATCCCTGAATGGCCAGAGCGTAGCACATGGTCTGTAGGATTAAGAGGTTATCTCCTATAACTTCAAACAAAGTGCCTGATAATAAAAGCAAAAAGTACAAAATTTTAGGTAACTTCCTTTCTTAATTAATTGGACTGACCAGGTGGAAGCGAAGAGTTCTGTGCTGGTGCTTGGAATGTCTATAAAGCTGGGCAACATGACAGCACAATAGAGGAGGAACAAAGAATTTTTTGATATGTTTCTATCCTGTGTCACAGTATGAAATTGTCCTGGTTTATGTCCCTTTTGGCAAACTTACATAAAAGTGACCTTG…						0	1	0	0
Hs2496.67	AACATTAATGCCTATGTTTGATTTGAAGTCATAGCATAAATGGTAACATAAGCAACATCCTGACCAATTATCCAAACCATCCAGACATCCCTGAATGGCCAGAGCGTAGCACATGGTCTGTAGGATTAAGAGGTTATCTCCTATAACTTCAAACAAAGTGCCTGATAATAAAAGCAAAAAGTACAAAATTTTAGGTAACTTCCTTTCTTAATTAATTGGACTGACCAGGTGGAAGCGAAGAGTTCTGTGCTGGTGCTTGGAATGTCTATAAAGCTGGGCAACATGACAGCACAATAGAGGAGGAACAAAGAATTTTTTGATATGTTTCTATCCTGTGTCACAGTATGAAATTGTCCTGGTTTATGTCCCTTTTGGCAAACTTACATAAAAGTGACCTTG…						0	1	0	0
Hs2496.67	AACATTAATGCCTATGTTTGATTTGAAGTCATAGCATAAATGGTAACATAAGCAACATCCTGACCAATTATCCAAACCATCCAGACATCCCTGAATGGCCAGAGCGTAGCACATGGTCTGTAGGATTAAGAGGTTATCTCCTATAACTTCAAACAAAGTGCCTGATAATAAAAGCAAAAAGTACAAAATTTTAGGTAACTTCCTTTCTTAATTAATTGGACTGACCAGGTGGAAGCGAAGAGTTCTGTGCTGGTGCTTGGAATGTCTATAAAGCTGGGCAACATGACAGCACAATAGAGGAGGAACAAAGAATTTTTTGATATGTTTCTATCCTGTGTCACAGTATGAAATTGTCCTGGTTTATGTCCCTTTTGGCAAACTTACATAAAAGTGACCTTG…						0	1	0	0
Hs2496.67	AACATTAATGCCTATGTTTGATTTGAAGTCATAGCATAAATGGTAACATAAGCAACATCCTGACCAATTATCCAAACCATCCAGACATCCCTGAATGGCCAGAGCGTAGCACATGGTCTGTAGGATTAAGAGGTTATCTCCTATAACTTCAAACAAAGTGCCTGATAATAAAAGCAAAAAGTACAAAATTTTAGGTAACTTCCTTTCTTAATTAATTGGACTGACCAGGTGGAAGCGAAGAGTTCTGTGCTGGTGCTTGGAATGTCTATAAAGCTGGGCAACATGACAGCACAATAGAGGAGGAACAAAGAATTTTTTGATATGTTTCTATCCTGTGTCACAGTATGAAATTGTCCTGGTTTATGTCCCTTTTGGCAAACTTACATAAAAGTGACCTTG…						0	1	0	0
Hs2496.67	AACATTAATGCCTATGTTTGATTTGAAGTCATAGCATAAATGGTAACATAAGCAACATCCTGACCAATTATCCAAACCATCCAGACATCCCTGAATGGCCAGAGCGTAGCACATGGTCTGTAGGATTAAGAGGTTATCTCCTATAACTTCAAACAAAGTGCCTGATAATAAAAGCAAAAAGTACAAAATTTTAGGTAACTTCCTTTCTTAATTAATTGGACTGACCAGGTGGAAGCGAAGAGTTCTGTGCTGGTGCTTGGAATGTCTATAAAGCTGGGCAACATGACAGCACAATAGAGGAGGAACAAAGAATTTTTTGATATGTTTCTATCCTGTGTCACAGTATGAAATTGTCCTGGTTTATGTCCCTTTTGGCAAACTTACATAAAAGTGACCTTG…						0	1	0	0
Hs2496.67	AACATTAATGCCTATGTTTGATTTGAAGTCATAGCATAAATGGTAACATAAGCAACATCCTGACCAATTATCCAAACCATCCAGACATCCCTGAATGGCCAGAGCGTAGCACATGGTCTGTAGGATTAAGAGGTTATCTCCTATAACTTCAAACAAAGTGCCTGATAATAAAAGCAAAAAGTACAAAATTTTAGGTAACTTCCTTTCTTAATTAATTGGACTGACCAGGTGGAAGCGAAGAGTTCTGTGCTGGTGCTTGGAATGTCTATAAAGCTGGGCAACATGACAGCACAATAGAGGAGGAACAAAGAATTTTTTGATATGTTTCTATCCTGTGTCACAGTATGAAATTGTCCTGGTTTATGTCCCTTTTGGCAAACTTACATAAAAGTGACCTTG…						0	1	0	0
Hs2496.67	AACATTAATGCCTATGTTTGATTTGAAGTCATAGCATAAATGGTAACATAAGCAACATCCTGACCAATTATCCAAACCATCCAGACATCCCTGAATGGCCAGAGCGTAGCACATGGTCTGTAGGATTAAGAGGTTATCTCCTATAACTTCAAACAAAGTGCCTGATAATAAAAGCAAAAAGTACAAAATTTTAGGTAACTTCCTTTCTTAATTAATTGGACTGACCAGGTGGAAGCGAAGAGTTCTGTGCTGGTGCTTGGAATGTCTATAAAGCTGGGCAACATGACAGCACAATAGAGGAGGAACAAAGAATTTTTTGATATGTTTCTATCCTGTGTCACAGTATGAAATTGTCCTGGTTTATGTCCCTTTTGGCAAACTTACATAAAAGTGACCTTG…						0	1	0	0
Hs2496.68	AACTTTAATGCCTCAGTTTGATTGGAAGTTATAGCATAAAAGGTAACATAAGCAACATCCTGACCAATTATCCAAACCATCCAGACATCCCTGAATGGCCAGAGCGTAGCACACGGTCTGCAGGATTAAGAGGTTAACTCCTATAACTTCAAACAAAGTGCCTGATAATAAAAGCAAAAAGTACAAAATTTTAGGTAACTTCCTTTCTTAATTAATTGGACTGACCAGGTGGAAGCGAAGAGTTCTGTGCTGGTGCTTGGAATGTCTATAAAGCTGAGCAACATGACATCATAATAGAGGAGGAACAAAGATTTTTTTAATTTGTTTCTATCCTGTGTCACAGTTTGAAATTGTCCTGGTTTATGTCCCTTTTGGCAAACTTAGATAAAAGTGACCTTG…	0.106827	0.131198	1.22813	TAGGATTA	CAGGATTA	0	1	0	0
Hs2496.68	AACTTTAATGCCTCAGTTTGATTGGAAGTTATAGCATAAAAGGTAACATAAGCAACATCCTGACCAATTATCCAAACCATCCAGACATCCCTGAATGGCCAGAGCGTAGCACACGGTCTGCAGGATTAAGAGGTTAACTCCTATAACTTCAAACAAAGTGCCTGATAATAAAAGCAAAAAGTACAAAATTTTAGGTAACTTCCTTTCTTAATTAATTGGACTGACCAGGTGGAAGCGAAGAGTTCTGTGCTGGTGCTTGGAATGTCTATAAAGCTGAGCAACATGACATCATAATAGAGGAGGAACAAAGATTTTTTTAATTTGTTTCTATCCTGTGTCACAGTTTGAAATTGTCCTGGTTTATGTCCCTTTTGGCAAACTTAGATAAAAGTGACCTTG…	0.0960253	0.0960253	1	TTGGAATG	TTGGAATG	0	1	0	0
Hs2496.68	AACTTTAATGCCTCAGTTTGATTGGAAGTTATAGCATAAAAGGTAACATAAGCAACATCCTGACCAATTATCCAAACCATCCAGACATCCCTGAATGGCCAGAGCGTAGCACACGGTCTGCAGGATTAAGAGGTTAACTCCTATAACTTCAAACAAAGTGCCTGATAATAAAAGCAAAAAGTACAAAATTTTAGGTAACTTCCTTTCTTAATTAATTGGACTGACCAGGTGGAAGCGAAGAGTTCTGTGCTGGTGCTTGGAATGTCTATAAAGCTGAGCAACATGACATCATAATAGAGGAGGAACAAAGATTTTTTTAATTTGTTTCTATCCTGTGTCACAGTTTGAAATTGTCCTGGTTTATGTCCCTTTTGGCAAACTTAGATAAAAGTGACCTTG…	0.290448	0.290448	1	GAGGAAAT	GAGGAAAT	0	1	0	0
Hs2496.68	AACTTTAATGCCTCAGTTTGATTGGAAGTTATAGCATAAAAGGTAACATAAGCAACATCCTGACCAATTATCCAAACCATCCAGACATCCCTGAATGGCCAGAGCGTAGCACACGGTCTGCAGGATTAAGAGGTTAACTCCTATAACTTCAAACAAAGTGCCTGATAATAAAAGCAAAAAGTACAAAATTTTAGGTAACTTCCTTTCTTAATTAATTGGACTGACCAGGTGGAAGCGAAGAGTTCTGTGCTGGTGCTTGGAATGTCTATAAAGCTGAGCAACATGACATCATAATAGAGGAGGAACAAAGATTTTTTTAATTTGTTTCTATCCTGTGTCACAGTTTGAAATTGTCCTGGTTTATGTCCCTTTTGGCAAACTTAGATAAAAGTGACCTTG…	0.134624	0.134624	1	AGGGAAGC	AGGGAAGC	0	1	0	0
Hs2496.68	AACTTTAATGCCTCAGTTTGATTGGAAGTTATAGCATAAAAGGTAACATAAGCAACATCCTGACCAATTATCCAAACCATCCAGACATCCCTGAATGGCCAGAGCGTAGCACACGGTCTGCAGGATTAAGAGGTTAACTCCTATAACTTCAAACAAAGTGCCTGATAATAAAAGCAAAAAGTACAAAATTTTAGGTAACTTCCTTTCTTAATTAATTGGACTGACCAGGTGGAAGCGAAGAGTTCTGTGCTGGTGCTTGGAATGTCTATAAAGCTGAGCAACATGACATCATAATAGAGGAGGAACAAAGATTTTTTTAATTTGTTTCTATCCTGTGTCACAGTTTGAAATTGTCCTGGTTTATGTCCCTTTTGGCAAACTTAGATAAAAGTGACCTTG…	0.0971889	0.0971889	1	TGGGAACC	TGGGAACC	0	1	0	0
Hs2496.68	AACTTTAATGCCTCAGTTTGATTGGAAGTTATAGCATAAAAGGTAACATAAGCAACATCCTGACCAATTATCCAAACCATCCAGACATCCCTGAATGGCCAGAGCGTAGCACACGGTCTGCAGGATTAAGAGGTTAACTCCTATAACTTCAAACAAAGTGCCTGATAATAAAAGCAAAAAGTACAAAATTTTAGGTAACTTCCTTTCTTAATTAATTGGACTGACCAGGTGGAAGCGAAGAGTTCTGTGCTGGTGCTTGGAATGTCTATAAAGCTGAGCAACATGACATCATAATAGAGGAGGAACAAAGATTTTTTTAATTTGTTTCTATCCTGTGTCACAGTTTGAAATTGTCCTGGTTTATGTCCCTTTTGGCAAACTTAGATAAAAGTGACCTTG…	0.135068	0.135068	1	TTTTCCCC	TTTTCCCC	0	1	0	0
Hs2496.68	AACTTTAATGCCTCAGTTTGATTGGAAGTTATAGCATAAAAGGTAACATAAGCAACATCCTGACCAATTATCCAAACCATCCAGACATCCCTGAATGGCCAGAGCGTAGCACACGGTCTGCAGGATTAAGAGGTTAACTCCTATAACTTCAAACAAAGTGCCTGATAATAAAAGCAAAAAGTACAAAATTTTAGGTAACTTCCTTTCTTAATTAATTGGACTGACCAGGTGGAAGCGAAGAGTTCTGTGCTGGTGCTTGGAATGTCTATAAAGCTGAGCAACATGACATCATAATAGAGGAGGAACAAAGATTTTTTTAATTTGTTTCTATCCTGTGTCACAGTTTGAAATTGTCCTGGTTTATGTCCCTTTTGGCAAACTTAGATAAAAGTGACCTTG…	0.113599	0.113599	1	GAGGAACA	GAGGAACA	0	1	0	0
Hs2496.68	AACTTTAATGCCTCAGTTTGATTGGAAGTTATAGCATAAAAGGTAACATAAGCAACATCCTGACCAATTATCCAAACCATCCAGACATCCCTGAATGGCCAGAGCGTAGCACACGGTCTGCAGGATTAAGAGGTTAACTCCTATAACTTCAAACAAAGTGCCTGATAATAAAAGCAAAAAGTACAAAATTTTAGGTAACTTCCTTTCTTAATTAATTGGACTGACCAGGTGGAAGCGAAGAGTTCTGTGCTGGTGCTTGGAATGTCTATAAAGCTGAGCAACATGACATCATAATAGAGGAGGAACAAAGATTTTTTTAATTTGTTTCTATCCTGTGTCACAGTTTGAAATTGTCCTGGTTTATGTCCCTTTTGGCAAACTTAGATAAAAGTGACCTTG…	0.108599	0.108599	1	TGATCCAT	TGATCCAT	0	1	0	0
Hs2496.68	AACTTTAATGCCTCAGTTTGATTGGAAGTTATAGCATAAAAGGTAACATAAGCAACATCCTGACCAATTATCCAAACCATCCAGACATCCCTGAATGGCCAGAGCGTAGCACACGGTCTGCAGGATTAAGAGGTTAACTCCTATAACTTCAAACAAAGTGCCTGATAATAAAAGCAAAAAGTACAAAATTTTAGGTAACTTCCTTTCTTAATTAATTGGACTGACCAGGTGGAAGCGAAGAGTTCTGTGCTGGTGCTTGGAATGTCTATAAAGCTGAGCAACATGACATCATAATAGAGGAGGAACAAAGATTTTTTTAATTTGTTTCTATCCTGTGTCACAGTTTGAAATTGTCCTGGTTTATGTCCCTTTTGGCAAACTTAGATAAAAGTGACCTTG…	0.391636	0.391636	1	AAGGAAAT	AAGGAAAT	0	1	0	0
Hs2496.68	AACTTTAATGCCTCAGTTTGATTGGAAGTTATAGCATAAAAGGTAACATAAGCAACATCCTGACCAATTATCCAAACCATCCAGACATCCCTGAATGGCCAGAGCGTAGCACACGGTCTGCAGGATTAAGAGGTTAACTCCTATAACTTCAAACAAAGTGCCTGATAATAAAAGCAAAAAGTACAAAATTTTAGGTAACTTCCTTTCTTAATTAATTGGACTGACCAGGTGGAAGCGAAGAGTTCTGTGCTGGTGCTTGGAATGTCTATAAAGCTGAGCAACATGACATCATAATAGAGGAGGAACAAAGATTTTTTTAATTTGTTTCTATCCTGTGTCACAGTTTGAAATTGTCCTGGTTTATGTCCCTTTTGGCAAACTTAGATAAAAGTGACCTTG…	0.522166	0.522166	1	ACATCCTG	ACATCCTG	0	1	0	0
Hs2496.68	AACTTTAATGCCTCAGTTTGATTGGAAGTTATAGCATAAAAGGTAACATAAGCAACATCCTGACCAATTATCCAAACCATCCAGACATCCCTGAATGGCCAGAGCGTAGCACACGGTCTGCAGGATTAAGAGGTTAACTCCTATAACTTCAAACAAAGTGCCTGATAATAAAAGCAAAAAGTACAAAATTTTAGGTAACTTCCTTTCTTAATTAATTGGACTGACCAGGTGGAAGCGAAGAGTTCTGTGCTGGTGCTTGGAATGTCTATAAAGCTGAGCAACATGACATCATAATAGAGGAGGAACAAAGATTTTTTTAATTTGTTTCTATCCTGTGTCACAGTTTGAAATTGTCCTGGTTTATGTCCCTTTTGGCAAACTTAGATAAAAGTGACCTTG…	0.105232	0.105232	1	TTGGAAAT	TTGGAAAT	0	1	0	0
Hs2496.68	AACTTTAATGCCTCAGTTTGATTGGAAGTTATAGCATAAAAGGTAACATAAGCAACATCCTGACCAATTATCCAAACCATCCAGACATCCCTGAATGGCCAGAGCGTAGCACACGGTCTGCAGGATTAAGAGGTTAACTCCTATAACTTCAAACAAAGTGCCTGATAATAAAAGCAAAAAGTACAAAATTTTAGGTAACTTCCTTTCTTAATTAATTGGACTGACCAGGTGGAAGCGAAGAGTTCTGTGCTGGTGCTTGGAATGTCTATAAAGCTGAGCAACATGACATCATAATAGAGGAGGAACAAAGATTTTTTTAATTTGTTTCTATCCTGTGTCACAGTTTGAAATTGTCCTGGTTTATGTCCCTTTTGGCAAACTTAGATAAAAGTGACCTTG…	0.121434	0.121434	1	TTATCCAA	TTATCCAA	0	1	0	0
Hs2496.68	AACTTTAATGCCTCAGTTTGATTGGAAGTTATAGCATAAAAGGTAACATAAGCAACATCCTGACCAATTATCCAAACCATCCAGACATCCCTGAATGGCCAGAGCGTAGCACACGGTCTGCAGGATTAAGAGGTTAACTCCTATAACTTCAAACAAAGTGCCTGATAATAAAAGCAAAAAGTACAAAATTTTAGGTAACTTCCTTTCTTAATTAATTGGACTGACCAGGTGGAAGCGAAGAGTTCTGTGCTGGTGCTTGGAATGTCTATAAAGCTGAGCAACATGACATCATAATAGAGGAGGAACAAAGATTTTTTTAATTTGTTTCTATCCTGTGTCACAGTTTGAAATTGTCCTGGTTTATGTCCCTTTTGGCAAACTTAGATAAAAGTGACCTTG…	0.393827	0.393827	1	ACTTCCTT	ACTTCCTT	0	1	0	0
Hs2496.68	AACTTTAATGCCTCAGTTTGATTGGAAGTTATAGCATAAAAGGTAACATAAGCAACATCCTGACCAATTATCCAAACCATCCAGACATCCCTGAATGGCCAGAGCGTAGCACACGGTCTGCAGGATTAAGAGGTTAACTCCTATAACTTCAAACAAAGTGCCTGATAATAAAAGCAAAAAGTACAAAATTTTAGGTAACTTCCTTTCTTAATTAATTGGACTGACCAGGTGGAAGCGAAGAGTTCTGTGCTGGTGCTTGGAATGTCTATAAAGCTGAGCAACATGACATCATAATAGAGGAGGAACAAAGATTTTTTTAATTTGTTTCTATCCTGTGTCACAGTTTGAAATTGTCCTGGTTTATGTCCCTTTTGGCAAACTTAGATAAAAGTGACCTTG…	0.15351	0.15351	1	CTATCCTG	CTATCCTG	0	1	0	0
Hs2496.68	AACTTTAATGCCTCAGTTTGATTGGAAGTTATAGCATAAAAGGTAACATAAGCAACATCCTGACCAATTATCCAAACCATCCAGACATCCCTGAATGGCCAGAGCGTAGCACACGGTCTGCAGGATTAAGAGGTTAACTCCTATAACTTCAAACAAAGTGCCTGATAATAAAAGCAAAAAGTACAAAATTTTAGGTAACTTCCTTTCTTAATTAATTGGACTGACCAGGTGGAAGCGAAGAGTTCTGTGCTGGTGCTTGGAATGTCTATAAAGCTGAGCAACATGACATCATAATAGAGGAGGAACAAAGATTTTTTTAATTTGTTTCTATCCTGTGTCACAGTTTGAAATTGTCCTGGTTTATGTCCCTTTTGGCAAACTTAGATAAAAGTGACCTTG…	0.393827	0.393827	1	AAGGAAGT	AAGGAAGT	0	1	0	0
Hs2496.68	AACTTTAATGCCTCAGTTTGATTGGAAGTTATAGCATAAAAGGTAACATAAGCAACATCCTGACCAATTATCCAAACCATCCAGACATCCCTGAATGGCCAGAGCGTAGCACACGGTCTGCAGGATTAAGAGGTTAACTCCTATAACTTCAAACAAAGTGCCTGATAATAAAAGCAAAAAGTACAAAATTTTAGGTAACTTCCTTTCTTAATTAATTGGACTGACCAGGTGGAAGCGAAGAGTTCTGTGCTGGTGCTTGGAATGTCTATAAAGCTGAGCAACATGACATCATAATAGAGGAGGAACAAAGATTTTTTTAATTTGTTTCTATCCTGTGTCACAGTTTGAAATTGTCCTGGTTTATGTCCCTTTTGGCAAACTTAGATAAAAGTGACCTTG…	0.10158	0.10158	1	CCATCCAG	CCATCCAG	0	1	0	0
Hs2496.68	AACTTTAATGCCTCAGTTTGATTGGAAGTTATAGCATAAAAGGTAACATAAGCAACATCCTGACCAATTATCCAAACCATCCAGACATCCCTGAATGGCCAGAGCGTAGCACACGGTCTGCAGGATTAAGAGGTTAACTCCTATAACTTCAAACAAAGTGCCTGATAATAAAAGCAAAAAGTACAAAATTTTAGGTAACTTCCTTTCTTAATTAATTGGACTGACCAGGTGGAAGCGAAGAGTTCTGTGCTGGTGCTTGGAATGTCTATAAAGCTGAGCAACATGACATCATAATAGAGGAGGAACAAAGATTTTTTTAATTTGTTTCTATCCTGTGTCACAGTTTGAAATTGTCCTGGTTTATGTCCCTTTTGGCAAACTTAGATAAAAGTGACCTTG…	0.136024	0.136024	1	ACATCCCT	ACATCCCT	0	1	0	0
Hs2496.68	AACTTTAATGCCTCAGTTTGATTGGAAGTTATAGCATAAAAGGTAACATAAGCAACATCCTGACCAATTATCCAAACCATCCAGACATCCCTGAATGGCCAGAGCGTAGCACACGGTCTGCAGGATTAAGAGGTTAACTCCTATAACTTCAAACAAAGTGCCTGATAATAAAAGCAAAAAGTACAAAATTTTAGGTAACTTCCTTTCTTAATTAATTGGACTGACCAGGTGGAAGCGAAGAGTTCTGTGCTGGTGCTTGGAATGTCTATAAAGCTGAGCAACATGACATCATAATAGAGGAGGAACAAAGATTTTTTTAATTTGTTTCTATCCTGTGTCACAGTTTGAAATTGTCCTGGTTTATGTCCCTTTTGGCAAACTTAGATAAAAGTGACCTTG…	0.256574	0.256574	1	TAGGAAGT	TAGGAAGT	0	1	0	0
Hs2496.68	AACTTTAATGCCTCAGTTTGATTGGAAGTTATAGCATAAAAGGTAACATAAGCAACATCCTGACCAATTATCCAAACCATCCAGACATCCCTGAATGGCCAGAGCGTAGCACACGGTCTGCAGGATTAAGAGGTTAACTCCTATAACTTCAAACAAAGTGCCTGATAATAAAAGCAAAAAGTACAAAATTTTAGGTAACTTCCTTTCTTAATTAATTGGACTGACCAGGTGGAAGCGAAGAGTTCTGTGCTGGTGCTTGGAATGTCTATAAAGCTGAGCAACATGACATCATAATAGAGGAGGAACAAAGATTTTTTTAATTTGTTTCTATCCTGTGTCACAGTTTGAAATTGTCCTGGTTTATGTCCCTTTTGGCAAACTTAGATAAAAGTGACCTTG…	0.111675	0.111675	1	GTGGAAGC	GTGGAAGC	0	1	0	0
Hs2496.68	AACTTTAATGCCTCAGTTTGATTGGAAGTTATAGCATAAAAGGTAACATAAGCAACATCCTGACCAATTATCCAAACCATCCAGACATCCCTGAATGGCCAGAGCGTAGCACACGGTCTGCAGGATTAAGAGGTTAACTCCTATAACTTCAAACAAAGTGCCTGATAATAAAAGCAAAAAGTACAAAATTTTAGGTAACTTCCTTTCTTAATTAATTGGACTGACCAGGTGGAAGCGAAGAGTTCTGTGCTGGTGCTTGGAATGTCTATAAAGCTGAGCAACATGACATCATAATAGAGGAGGAACAAAGATTTTTTTAATTTGTTTCTATCCTGTGTCACAGTTTGAAATTGTCCTGGTTTATGTCCCTTTTGGCAAACTTAGATAAAAGTGACCTTG…						0	1	0	0
Hs2496.68	AACTTTAATGCCTCAGTTTGATTGGAAGTTATAGCATAAAAGGTAACATAAGCAACATCCTGACCAATTATCCAAACCATCCAGACATCCCTGAATGGCCAGAGCGTAGCACACGGTCTGCAGGATTAAGAGGTTAACTCCTATAACTTCAAACAAAGTGCCTGATAATAAAAGCAAAAAGTACAAAATTTTAGGTAACTTCCTTTCTTAATTAATTGGACTGACCAGGTGGAAGCGAAGAGTTCTGTGCTGGTGCTTGGAATGTCTATAAAGCTGAGCAACATGACATCATAATAGAGGAGGAACAAAGATTTTTTTAATTTGTTTCTATCCTGTGTCACAGTTTGAAATTGTCCTGGTTTATGTCCCTTTTGGCAAACTTAGATAAAAGTGACCTTG…						0	1	0	0
Hs2496.68	AACTTTAATGCCTCAGTTTGATTGGAAGTTATAGCATAAAAGGTAACATAAGCAACATCCTGACCAATTATCCAAACCATCCAGACATCCCTGAATGGCCAGAGCGTAGCACACGGTCTGCAGGATTAAGAGGTTAACTCCTATAACTTCAAACAAAGTGCCTGATAATAAAAGCAAAAAGTACAAAATTTTAGGTAACTTCCTTTCTTAATTAATTGGACTGACCAGGTGGAAGCGAAGAGTTCTGTGCTGGTGCTTGGAATGTCTATAAAGCTGAGCAACATGACATCATAATAGAGGAGGAACAAAGATTTTTTTAATTTGTTTCTATCCTGTGTCACAGTTTGAAATTGTCCTGGTTTATGTCCCTTTTGGCAAACTTAGATAAAAGTGACCTTG…						0	1	0	0
Hs2496.68	AACTTTAATGCCTCAGTTTGATTGGAAGTTATAGCATAAAAGGTAACATAAGCAACATCCTGACCAATTATCCAAACCATCCAGACATCCCTGAATGGCCAGAGCGTAGCACACGGTCTGCAGGATTAAGAGGTTAACTCCTATAACTTCAAACAAAGTGCCTGATAATAAAAGCAAAAAGTACAAAATTTTAGGTAACTTCCTTTCTTAATTAATTGGACTGACCAGGTGGAAGCGAAGAGTTCTGTGCTGGTGCTTGGAATGTCTATAAAGCTGAGCAACATGACATCATAATAGAGGAGGAACAAAGATTTTTTTAATTTGTTTCTATCCTGTGTCACAGTTTGAAATTGTCCTGGTTTATGTCCCTTTTGGCAAACTTAGATAAAAGTGACCTTG…						0	1	0	0
Hs2496.68	AACTTTAATGCCTCAGTTTGATTGGAAGTTATAGCATAAAAGGTAACATAAGCAACATCCTGACCAATTATCCAAACCATCCAGACATCCCTGAATGGCCAGAGCGTAGCACACGGTCTGCAGGATTAAGAGGTTAACTCCTATAACTTCAAACAAAGTGCCTGATAATAAAAGCAAAAAGTACAAAATTTTAGGTAACTTCCTTTCTTAATTAATTGGACTGACCAGGTGGAAGCGAAGAGTTCTGTGCTGGTGCTTGGAATGTCTATAAAGCTGAGCAACATGACATCATAATAGAGGAGGAACAAAGATTTTTTTAATTTGTTTCTATCCTGTGTCACAGTTTGAAATTGTCCTGGTTTATGTCCCTTTTGGCAAACTTAGATAAAAGTGACCTTG…						0	1	0	0
Hs2496.68	AACTTTAATGCCTCAGTTTGATTGGAAGTTATAGCATAAAAGGTAACATAAGCAACATCCTGACCAATTATCCAAACCATCCAGACATCCCTGAATGGCCAGAGCGTAGCACACGGTCTGCAGGATTAAGAGGTTAACTCCTATAACTTCAAACAAAGTGCCTGATAATAAAAGCAAAAAGTACAAAATTTTAGGTAACTTCCTTTCTTAATTAATTGGACTGACCAGGTGGAAGCGAAGAGTTCTGTGCTGGTGCTTGGAATGTCTATAAAGCTGAGCAACATGACATCATAATAGAGGAGGAACAAAGATTTTTTTAATTTGTTTCTATCCTGTGTCACAGTTTGAAATTGTCCTGGTTTATGTCCCTTTTGGCAAACTTAGATAAAAGTGACCTTG…						0	1	0	0
Hs2496.68	AACTTTAATGCCTCAGTTTGATTGGAAGTTATAGCATAAAAGGTAACATAAGCAACATCCTGACCAATTATCCAAACCATCCAGACATCCCTGAATGGCCAGAGCGTAGCACACGGTCTGCAGGATTAAGAGGTTAACTCCTATAACTTCAAACAAAGTGCCTGATAATAAAAGCAAAAAGTACAAAATTTTAGGTAACTTCCTTTCTTAATTAATTGGACTGACCAGGTGGAAGCGAAGAGTTCTGTGCTGGTGCTTGGAATGTCTATAAAGCTGAGCAACATGACATCATAATAGAGGAGGAACAAAGATTTTTTTAATTTGTTTCTATCCTGTGTCACAGTTTGAAATTGTCCTGGTTTATGTCCCTTTTGGCAAACTTAGATAAAAGTGACCTTG…						0	1	0	0
Hs2496.68	AACTTTAATGCCTCAGTTTGATTGGAAGTTATAGCATAAAAGGTAACATAAGCAACATCCTGACCAATTATCCAAACCATCCAGACATCCCTGAATGGCCAGAGCGTAGCACACGGTCTGCAGGATTAAGAGGTTAACTCCTATAACTTCAAACAAAGTGCCTGATAATAAAAGCAAAAAGTACAAAATTTTAGGTAACTTCCTTTCTTAATTAATTGGACTGACCAGGTGGAAGCGAAGAGTTCTGTGCTGGTGCTTGGAATGTCTATAAAGCTGAGCAACATGACATCATAATAGAGGAGGAACAAAGATTTTTTTAATTTGTTTCTATCCTGTGTCACAGTTTGAAATTGTCCTGGTTTATGTCCCTTTTGGCAAACTTAGATAAAAGTGACCTTG…						0	1	0	0
Hs2496.68	AACTTTAATGCCTCAGTTTGATTGGAAGTTATAGCATAAAAGGTAACATAAGCAACATCCTGACCAATTATCCAAACCATCCAGACATCCCTGAATGGCCAGAGCGTAGCACACGGTCTGCAGGATTAAGAGGTTAACTCCTATAACTTCAAACAAAGTGCCTGATAATAAAAGCAAAAAGTACAAAATTTTAGGTAACTTCCTTTCTTAATTAATTGGACTGACCAGGTGGAAGCGAAGAGTTCTGTGCTGGTGCTTGGAATGTCTATAAAGCTGAGCAACATGACATCATAATAGAGGAGGAACAAAGATTTTTTTAATTTGTTTCTATCCTGTGTCACAGTTTGAAATTGTCCTGGTTTATGTCCCTTTTGGCAAACTTAGATAAAAGTGACCTTG…						0	1	0	0
Hs2496.68	AACTTTAATGCCTCAGTTTGATTGGAAGTTATAGCATAAAAGGTAACATAAGCAACATCCTGACCAATTATCCAAACCATCCAGACATCCCTGAATGGCCAGAGCGTAGCACACGGTCTGCAGGATTAAGAGGTTAACTCCTATAACTTCAAACAAAGTGCCTGATAATAAAAGCAAAAAGTACAAAATTTTAGGTAACTTCCTTTCTTAATTAATTGGACTGACCAGGTGGAAGCGAAGAGTTCTGTGCTGGTGCTTGGAATGTCTATAAAGCTGAGCAACATGACATCATAATAGAGGAGGAACAAAGATTTTTTTAATTTGTTTCTATCCTGTGTCACAGTTTGAAATTGTCCTGGTTTATGTCCCTTTTGGCAAACTTAGATAAAAGTGACCTTG…						0	1	0	0
Hs2496.68	AACTTTAATGCCTCAGTTTGATTGGAAGTTATAGCATAAAAGGTAACATAAGCAACATCCTGACCAATTATCCAAACCATCCAGACATCCCTGAATGGCCAGAGCGTAGCACACGGTCTGCAGGATTAAGAGGTTAACTCCTATAACTTCAAACAAAGTGCCTGATAATAAAAGCAAAAAGTACAAAATTTTAGGTAACTTCCTTTCTTAATTAATTGGACTGACCAGGTGGAAGCGAAGAGTTCTGTGCTGGTGCTTGGAATGTCTATAAAGCTGAGCAACATGACATCATAATAGAGGAGGAACAAAGATTTTTTTAATTTGTTTCTATCCTGTGTCACAGTTTGAAATTGTCCTGGTTTATGTCCCTTTTGGCAAACTTAGATAAAAGTGACCTTG…						0	1	0	0
Hs2496.68	AACTTTAATGCCTCAGTTTGATTGGAAGTTATAGCATAAAAGGTAACATAAGCAACATCCTGACCAATTATCCAAACCATCCAGACATCCCTGAATGGCCAGAGCGTAGCACACGGTCTGCAGGATTAAGAGGTTAACTCCTATAACTTCAAACAAAGTGCCTGATAATAAAAGCAAAAAGTACAAAATTTTAGGTAACTTCCTTTCTTAATTAATTGGACTGACCAGGTGGAAGCGAAGAGTTCTGTGCTGGTGCTTGGAATGTCTATAAAGCTGAGCAACATGACATCATAATAGAGGAGGAACAAAGATTTTTTTAATTTGTTTCTATCCTGTGTCACAGTTTGAAATTGTCCTGGTTTATGTCCCTTTTGGCAAACTTAGATAAAAGTGACCTTG…						0	1	0	0
Hs2496.68	AACTTTAATGCCTCAGTTTGATTGGAAGTTATAGCATAAAAGGTAACATAAGCAACATCCTGACCAATTATCCAAACCATCCAGACATCCCTGAATGGCCAGAGCGTAGCACACGGTCTGCAGGATTAAGAGGTTAACTCCTATAACTTCAAACAAAGTGCCTGATAATAAAAGCAAAAAGTACAAAATTTTAGGTAACTTCCTTTCTTAATTAATTGGACTGACCAGGTGGAAGCGAAGAGTTCTGTGCTGGTGCTTGGAATGTCTATAAAGCTGAGCAACATGACATCATAATAGAGGAGGAACAAAGATTTTTTTAATTTGTTTCTATCCTGTGTCACAGTTTGAAATTGTCCTGGTTTATGTCCCTTTTGGCAAACTTAGATAAAAGTGACCTTG…						0	1	0	0
Hs2496.68	AACTTTAATGCCTCAGTTTGATTGGAAGTTATAGCATAAAAGGTAACATAAGCAACATCCTGACCAATTATCCAAACCATCCAGACATCCCTGAATGGCCAGAGCGTAGCACACGGTCTGCAGGATTAAGAGGTTAACTCCTATAACTTCAAACAAAGTGCCTGATAATAAAAGCAAAAAGTACAAAATTTTAGGTAACTTCCTTTCTTAATTAATTGGACTGACCAGGTGGAAGCGAAGAGTTCTGTGCTGGTGCTTGGAATGTCTATAAAGCTGAGCAACATGACATCATAATAGAGGAGGAACAAAGATTTTTTTAATTTGTTTCTATCCTGTGTCACAGTTTGAAATTGTCCTGGTTTATGTCCCTTTTGGCAAACTTAGATAAAAGTGACCTTG…						0	1	0	0
Hs2496.68	AACTTTAATGCCTCAGTTTGATTGGAAGTTATAGCATAAAAGGTAACATAAGCAACATCCTGACCAATTATCCAAACCATCCAGACATCCCTGAATGGCCAGAGCGTAGCACACGGTCTGCAGGATTAAGAGGTTAACTCCTATAACTTCAAACAAAGTGCCTGATAATAAAAGCAAAAAGTACAAAATTTTAGGTAACTTCCTTTCTTAATTAATTGGACTGACCAGGTGGAAGCGAAGAGTTCTGTGCTGGTGCTTGGAATGTCTATAAAGCTGAGCAACATGACATCATAATAGAGGAGGAACAAAGATTTTTTTAATTTGTTTCTATCCTGTGTCACAGTTTGAAATTGTCCTGGTTTATGTCCCTTTTGGCAAACTTAGATAAAAGTGACCTTG…						0	1	0	0
Hs2496.69	AACTTTAATGCCTATGTTTGATTTGAAGTCATAGCATAAAAGGTAACATAAGCAACATCCTGACTAATTATCCAAACGATCCAGACATCCCTGAATGGCCAGAGCGTAGCACACGGTCTGTAGGATTAAGAGGTTAACTCCTATAACTTCAAACAAAGTGCCGGATAATAAAAGCAAAAAGTACAAAATTTTAGGTAACTTCCTTTCCTAATTAATTGGACTGCCCAGGTGGAAGCGAAGAGTTCTGTGCTGGTGCTTGGAATGTCTATAAAGCTGAGCAACATGACAGCACAATAGAGGAGGAACAAAGATTTTTTTAATATGTTTCTATCCTGTGTCACAGTTTGAAATTGTCCTGGTTTATGTCCCTTTTGGCAACCTTACATAAAAGTGACCTTG…	0.0971889	0.112805	1.16067	TGGGAACC	TGGGAAGC	1	0.002365	2.62617	2.62617
Hs2496.69	AACTTTAATGCCTATGTTTGATTTGAAGTCATAGCATAAAAGGTAACATAAGCAACATCCTGACTAATTATCCAAACGATCCAGACATCCCTGAATGGCCAGAGCGTAGCACACGGTCTGTAGGATTAAGAGGTTAACTCCTATAACTTCAAACAAAGTGCCGGATAATAAAAGCAAAAAGTACAAAATTTTAGGTAACTTCCTTTCCTAATTAATTGGACTGCCCAGGTGGAAGCGAAGAGTTCTGTGCTGGTGCTTGGAATGTCTATAAAGCTGAGCAACATGACAGCACAATAGAGGAGGAACAAAGATTTTTTTAATATGTTTCTATCCTGTGTCACAGTTTGAAATTGTCCTGGTTTATGTCCCTTTTGGCAACCTTACATAAAAGTGACCTTG…	0.135068	0.147043	1.08866	TTTTCCCC	ATTTCCCC	1	0.002365	2.62617	2.62617
Hs2496.69	AACTTTAATGCCTATGTTTGATTTGAAGTCATAGCATAAAAGGTAACATAAGCAACATCCTGACTAATTATCCAAACGATCCAGACATCCCTGAATGGCCAGAGCGTAGCACACGGTCTGTAGGATTAAGAGGTTAACTCCTATAACTTCAAACAAAGTGCCGGATAATAAAAGCAAAAAGTACAAAATTTTAGGTAACTTCCTTTCCTAATTAATTGGACTGCCCAGGTGGAAGCGAAGAGTTCTGTGCTGGTGCTTGGAATGTCTATAAAGCTGAGCAACATGACAGCACAATAGAGGAGGAACAAAGATTTTTTTAATATGTTTCTATCCTGTGTCACAGTTTGAAATTGTCCTGGTTTATGTCCCTTTTGGCAACCTTACATAAAAGTGACCTTG…	0.0960253	0.0960253	1	TTGGAATG	TTGGAATG	1	0.002365	2.62617	2.62617
Hs2496.69	AACTTTAATGCCTATGTTTGATTTGAAGTCATAGCATAAAAGGTAACATAAGCAACATCCTGACTAATTATCCAAACGATCCAGACATCCCTGAATGGCCAGAGCGTAGCACACGGTCTGTAGGATTAAGAGGTTAACTCCTATAACTTCAAACAAAGTGCCGGATAATAAAAGCAAAAAGTACAAAATTTTAGGTAACTTCCTTTCCTAATTAATTGGACTGCCCAGGTGGAAGCGAAGAGTTCTGTGCTGGTGCTTGGAATGTCTATAAAGCTGAGCAACATGACAGCACAATAGAGGAGGAACAAAGATTTTTTTAATATGTTTCTATCCTGTGTCACAGTTTGAAATTGTCCTGGTTTATGTCCCTTTTGGCAACCTTACATAAAAGTGACCTTG…	0.290448	0.290448	1	GAGGAAAT	GAGGAAAT	1	0.002365	2.62617	2.62617
Hs2496.69	AACTTTAATGCCTATGTTTGATTTGAAGTCATAGCATAAAAGGTAACATAAGCAACATCCTGACTAATTATCCAAACGATCCAGACATCCCTGAATGGCCAGAGCGTAGCACACGGTCTGTAGGATTAAGAGGTTAACTCCTATAACTTCAAACAAAGTGCCGGATAATAAAAGCAAAAAGTACAAAATTTTAGGTAACTTCCTTTCCTAATTAATTGGACTGCCCAGGTGGAAGCGAAGAGTTCTGTGCTGGTGCTTGGAATGTCTATAAAGCTGAGCAACATGACAGCACAATAGAGGAGGAACAAAGATTTTTTTAATATGTTTCTATCCTGTGTCACAGTTTGAAATTGTCCTGGTTTATGTCCCTTTTGGCAACCTTACATAAAAGTGACCTTG…	0.134624	0.134624	1	AGGGAAGC	AGGGAAGC	1	0.002365	2.62617	2.62617
Hs2496.69	AACTTTAATGCCTATGTTTGATTTGAAGTCATAGCATAAAAGGTAACATAAGCAACATCCTGACTAATTATCCAAACGATCCAGACATCCCTGAATGGCCAGAGCGTAGCACACGGTCTGTAGGATTAAGAGGTTAACTCCTATAACTTCAAACAAAGTGCCGGATAATAAAAGCAAAAAGTACAAAATTTTAGGTAACTTCCTTTCCTAATTAATTGGACTGCCCAGGTGGAAGCGAAGAGTTCTGTGCTGGTGCTTGGAATGTCTATAAAGCTGAGCAACATGACAGCACAATAGAGGAGGAACAAAGATTTTTTTAATATGTTTCTATCCTGTGTCACAGTTTGAAATTGTCCTGGTTTATGTCCCTTTTGGCAACCTTACATAAAAGTGACCTTG…	0.113599	0.113599	1	GAGGAACA	GAGGAACA	1	0.002365	2.62617	2.62617
Hs2496.69	AACTTTAATGCCTATGTTTGATTTGAAGTCATAGCATAAAAGGTAACATAAGCAACATCCTGACTAATTATCCAAACGATCCAGACATCCCTGAATGGCCAGAGCGTAGCACACGGTCTGTAGGATTAAGAGGTTAACTCCTATAACTTCAAACAAAGTGCCGGATAATAAAAGCAAAAAGTACAAAATTTTAGGTAACTTCCTTTCCTAATTAATTGGACTGCCCAGGTGGAAGCGAAGAGTTCTGTGCTGGTGCTTGGAATGTCTATAAAGCTGAGCAACATGACAGCACAATAGAGGAGGAACAAAGATTTTTTTAATATGTTTCTATCCTGTGTCACAGTTTGAAATTGTCCTGGTTTATGTCCCTTTTGGCAACCTTACATAAAAGTGACCTTG…	0.391636	0.391636	1	AAGGAAAT	AAGGAAAT	1	0.002365	2.62617	2.62617
Hs2496.69	AACTTTAATGCCTATGTTTGATTTGAAGTCATAGCATAAAAGGTAACATAAGCAACATCCTGACTAATTATCCAAACGATCCAGACATCCCTGAATGGCCAGAGCGTAGCACACGGTCTGTAGGATTAAGAGGTTAACTCCTATAACTTCAAACAAAGTGCCGGATAATAAAAGCAAAAAGTACAAAATTTTAGGTAACTTCCTTTCCTAATTAATTGGACTGCCCAGGTGGAAGCGAAGAGTTCTGTGCTGGTGCTTGGAATGTCTATAAAGCTGAGCAACATGACAGCACAATAGAGGAGGAACAAAGATTTTTTTAATATGTTTCTATCCTGTGTCACAGTTTGAAATTGTCCTGGTTTATGTCCCTTTTGGCAACCTTACATAAAAGTGACCTTG…	0.522166	0.522166	1	ACATCCTG	ACATCCTG	1	0.002365	2.62617	2.62617
Hs2496.69	AACTTTAATGCCTATGTTTGATTTGAAGTCATAGCATAAAAGGTAACATAAGCAACATCCTGACTAATTATCCAAACGATCCAGACATCCCTGAATGGCCAGAGCGTAGCACACGGTCTGTAGGATTAAGAGGTTAACTCCTATAACTTCAAACAAAGTGCCGGATAATAAAAGCAAAAAGTACAAAATTTTAGGTAACTTCCTTTCCTAATTAATTGGACTGCCCAGGTGGAAGCGAAGAGTTCTGTGCTGGTGCTTGGAATGTCTATAAAGCTGAGCAACATGACAGCACAATAGAGGAGGAACAAAGATTTTTTTAATATGTTTCTATCCTGTGTCACAGTTTGAAATTGTCCTGGTTTATGTCCCTTTTGGCAACCTTACATAAAAGTGACCTTG…	0.105232	0.105232	1	TTGGAAAT	TTGGAAAT	1	0.002365	2.62617	2.62617
Hs2496.69	AACTTTAATGCCTATGTTTGATTTGAAGTCATAGCATAAAAGGTAACATAAGCAACATCCTGACTAATTATCCAAACGATCCAGACATCCCTGAATGGCCAGAGCGTAGCACACGGTCTGTAGGATTAAGAGGTTAACTCCTATAACTTCAAACAAAGTGCCGGATAATAAAAGCAAAAAGTACAAAATTTTAGGTAACTTCCTTTCCTAATTAATTGGACTGCCCAGGTGGAAGCGAAGAGTTCTGTGCTGGTGCTTGGAATGTCTATAAAGCTGAGCAACATGACAGCACAATAGAGGAGGAACAAAGATTTTTTTAATATGTTTCTATCCTGTGTCACAGTTTGAAATTGTCCTGGTTTATGTCCCTTTTGGCAACCTTACATAAAAGTGACCTTG…	0.121434	0.121434	1	TTATCCAA	TTATCCAA	1	0.002365	2.62617	2.62617
Hs2496.69	AACTTTAATGCCTATGTTTGATTTGAAGTCATAGCATAAAAGGTAACATAAGCAACATCCTGACTAATTATCCAAACGATCCAGACATCCCTGAATGGCCAGAGCGTAGCACACGGTCTGTAGGATTAAGAGGTTAACTCCTATAACTTCAAACAAAGTGCCGGATAATAAAAGCAAAAAGTACAAAATTTTAGGTAACTTCCTTTCCTAATTAATTGGACTGCCCAGGTGGAAGCGAAGAGTTCTGTGCTGGTGCTTGGAATGTCTATAAAGCTGAGCAACATGACAGCACAATAGAGGAGGAACAAAGATTTTTTTAATATGTTTCTATCCTGTGTCACAGTTTGAAATTGTCCTGGTTTATGTCCCTTTTGGCAACCTTACATAAAAGTGACCTTG…	0.393827	0.393827	1	ACTTCCTT	ACTTCCTT	1	0.002365	2.62617	2.62617
Hs2496.69	AACTTTAATGCCTATGTTTGATTTGAAGTCATAGCATAAAAGGTAACATAAGCAACATCCTGACTAATTATCCAAACGATCCAGACATCCCTGAATGGCCAGAGCGTAGCACACGGTCTGTAGGATTAAGAGGTTAACTCCTATAACTTCAAACAAAGTGCCGGATAATAAAAGCAAAAAGTACAAAATTTTAGGTAACTTCCTTTCCTAATTAATTGGACTGCCCAGGTGGAAGCGAAGAGTTCTGTGCTGGTGCTTGGAATGTCTATAAAGCTGAGCAACATGACAGCACAATAGAGGAGGAACAAAGATTTTTTTAATATGTTTCTATCCTGTGTCACAGTTTGAAATTGTCCTGGTTTATGTCCCTTTTGGCAACCTTACATAAAAGTGACCTTG…	0.15351	0.15351	1	CTATCCTG	CTATCCTG	1	0.002365	2.62617	2.62617
Hs2496.69	AACTTTAATGCCTATGTTTGATTTGAAGTCATAGCATAAAAGGTAACATAAGCAACATCCTGACTAATTATCCAAACGATCCAGACATCCCTGAATGGCCAGAGCGTAGCACACGGTCTGTAGGATTAAGAGGTTAACTCCTATAACTTCAAACAAAGTGCCGGATAATAAAAGCAAAAAGTACAAAATTTTAGGTAACTTCCTTTCCTAATTAATTGGACTGCCCAGGTGGAAGCGAAGAGTTCTGTGCTGGTGCTTGGAATGTCTATAAAGCTGAGCAACATGACAGCACAATAGAGGAGGAACAAAGATTTTTTTAATATGTTTCTATCCTGTGTCACAGTTTGAAATTGTCCTGGTTTATGTCCCTTTTGGCAACCTTACATAAAAGTGACCTTG…	0.393827	0.393827	1	AAGGAAGT	AAGGAAGT	1	0.002365	2.62617	2.62617
Hs2496.69	AACTTTAATGCCTATGTTTGATTTGAAGTCATAGCATAAAAGGTAACATAAGCAACATCCTGACTAATTATCCAAACGATCCAGACATCCCTGAATGGCCAGAGCGTAGCACACGGTCTGTAGGATTAAGAGGTTAACTCCTATAACTTCAAACAAAGTGCCGGATAATAAAAGCAAAAAGTACAAAATTTTAGGTAACTTCCTTTCCTAATTAATTGGACTGCCCAGGTGGAAGCGAAGAGTTCTGTGCTGGTGCTTGGAATGTCTATAAAGCTGAGCAACATGACAGCACAATAGAGGAGGAACAAAGATTTTTTTAATATGTTTCTATCCTGTGTCACAGTTTGAAATTGTCCTGGTTTATGTCCCTTTTGGCAACCTTACATAAAAGTGACCTTG…	0.136024	0.136024	1	ACATCCCT	ACATCCCT	1	0.002365	2.62617	2.62617
Hs2496.69	AACTTTAATGCCTATGTTTGATTTGAAGTCATAGCATAAAAGGTAACATAAGCAACATCCTGACTAATTATCCAAACGATCCAGACATCCCTGAATGGCCAGAGCGTAGCACACGGTCTGTAGGATTAAGAGGTTAACTCCTATAACTTCAAACAAAGTGCCGGATAATAAAAGCAAAAAGTACAAAATTTTAGGTAACTTCCTTTCCTAATTAATTGGACTGCCCAGGTGGAAGCGAAGAGTTCTGTGCTGGTGCTTGGAATGTCTATAAAGCTGAGCAACATGACAGCACAATAGAGGAGGAACAAAGATTTTTTTAATATGTTTCTATCCTGTGTCACAGTTTGAAATTGTCCTGGTTTATGTCCCTTTTGGCAACCTTACATAAAAGTGACCTTG…	0.256574	0.256574	1	TAGGAAGT	TAGGAAGT	1	0.002365	2.62617	2.62617
Hs2496.69	AACTTTAATGCCTATGTTTGATTTGAAGTCATAGCATAAAAGGTAACATAAGCAACATCCTGACTAATTATCCAAACGATCCAGACATCCCTGAATGGCCAGAGCGTAGCACACGGTCTGTAGGATTAAGAGGTTAACTCCTATAACTTCAAACAAAGTGCCGGATAATAAAAGCAAAAAGTACAAAATTTTAGGTAACTTCCTTTCCTAATTAATTGGACTGCCCAGGTGGAAGCGAAGAGTTCTGTGCTGGTGCTTGGAATGTCTATAAAGCTGAGCAACATGACAGCACAATAGAGGAGGAACAAAGATTTTTTTAATATGTTTCTATCCTGTGTCACAGTTTGAAATTGTCCTGGTTTATGTCCCTTTTGGCAACCTTACATAAAAGTGACCTTG…	0.111675	0.111675	1	GTGGAAGC	GTGGAAGC	1	0.002365	2.62617	2.62617
Hs2496.69	AACTTTAATGCCTATGTTTGATTTGAAGTCATAGCATAAAAGGTAACATAAGCAACATCCTGACTAATTATCCAAACGATCCAGACATCCCTGAATGGCCAGAGCGTAGCACACGGTCTGTAGGATTAAGAGGTTAACTCCTATAACTTCAAACAAAGTGCCGGATAATAAAAGCAAAAAGTACAAAATTTTAGGTAACTTCCTTTCCTAATTAATTGGACTGCCCAGGTGGAAGCGAAGAGTTCTGTGCTGGTGCTTGGAATGTCTATAAAGCTGAGCAACATGACAGCACAATAGAGGAGGAACAAAGATTTTTTTAATATGTTTCTATCCTGTGTCACAGTTTGAAATTGTCCTGGTTTATGTCCCTTTTGGCAACCTTACATAAAAGTGACCTTG…	0.106827	0.106827	1	TAGGATTA	TAGGATTA	1	0.002365	2.62617	2.62617
Hs2496.69	AACTTTAATGCCTATGTTTGATTTGAAGTCATAGCATAAAAGGTAACATAAGCAACATCCTGACTAATTATCCAAACGATCCAGACATCCCTGAATGGCCAGAGCGTAGCACACGGTCTGTAGGATTAAGAGGTTAACTCCTATAACTTCAAACAAAGTGCCGGATAATAAAAGCAAAAAGTACAAAATTTTAGGTAACTTCCTTTCCTAATTAATTGGACTGCCCAGGTGGAAGCGAAGAGTTCTGTGCTGGTGCTTGGAATGTCTATAAAGCTGAGCAACATGACAGCACAATAGAGGAGGAACAAAGATTTTTTTAATATGTTTCTATCCTGTGTCACAGTTTGAAATTGTCCTGGTTTATGTCCCTTTTGGCAACCTTACATAAAAGTGACCTTG…	0.10158	0.0879927	0.866243	CCATCCAG	CGATCCAG	1	0.002365	2.62617	2.62617
Hs2496.69	AACTTTAATGCCTATGTTTGATTTGAAGTCATAGCATAAAAGGTAACATAAGCAACATCCTGACTAATTATCCAAACGATCCAGACATCCCTGAATGGCCAGAGCGTAGCACACGGTCTGTAGGATTAAGAGGTTAACTCCTATAACTTCAAACAAAGTGCCGGATAATAAAAGCAAAAAGTACAAAATTTTAGGTAACTTCCTTTCCTAATTAATTGGACTGCCCAGGTGGAAGCGAAGAGTTCTGTGCTGGTGCTTGGAATGTCTATAAAGCTGAGCAACATGACAGCACAATAGAGGAGGAACAAAGATTTTTTTAATATGTTTCTATCCTGTGTCACAGTTTGAAATTGTCCTGGTTTATGTCCCTTTTGGCAACCTTACATAAAAGTGACCTTG…						1	0.002365	2.62617	2.62617
Hs2496.69	AACTTTAATGCCTATGTTTGATTTGAAGTCATAGCATAAAAGGTAACATAAGCAACATCCTGACTAATTATCCAAACGATCCAGACATCCCTGAATGGCCAGAGCGTAGCACACGGTCTGTAGGATTAAGAGGTTAACTCCTATAACTTCAAACAAAGTGCCGGATAATAAAAGCAAAAAGTACAAAATTTTAGGTAACTTCCTTTCCTAATTAATTGGACTGCCCAGGTGGAAGCGAAGAGTTCTGTGCTGGTGCTTGGAATGTCTATAAAGCTGAGCAACATGACAGCACAATAGAGGAGGAACAAAGATTTTTTTAATATGTTTCTATCCTGTGTCACAGTTTGAAATTGTCCTGGTTTATGTCCCTTTTGGCAACCTTACATAAAAGTGACCTTG…						1	0.002365	2.62617	2.62617
Hs2496.69	AACTTTAATGCCTATGTTTGATTTGAAGTCATAGCATAAAAGGTAACATAAGCAACATCCTGACTAATTATCCAAACGATCCAGACATCCCTGAATGGCCAGAGCGTAGCACACGGTCTGTAGGATTAAGAGGTTAACTCCTATAACTTCAAACAAAGTGCCGGATAATAAAAGCAAAAAGTACAAAATTTTAGGTAACTTCCTTTCCTAATTAATTGGACTGCCCAGGTGGAAGCGAAGAGTTCTGTGCTGGTGCTTGGAATGTCTATAAAGCTGAGCAACATGACAGCACAATAGAGGAGGAACAAAGATTTTTTTAATATGTTTCTATCCTGTGTCACAGTTTGAAATTGTCCTGGTTTATGTCCCTTTTGGCAACCTTACATAAAAGTGACCTTG…						1	0.002365	2.62617	2.62617
Hs2496.69	AACTTTAATGCCTATGTTTGATTTGAAGTCATAGCATAAAAGGTAACATAAGCAACATCCTGACTAATTATCCAAACGATCCAGACATCCCTGAATGGCCAGAGCGTAGCACACGGTCTGTAGGATTAAGAGGTTAACTCCTATAACTTCAAACAAAGTGCCGGATAATAAAAGCAAAAAGTACAAAATTTTAGGTAACTTCCTTTCCTAATTAATTGGACTGCCCAGGTGGAAGCGAAGAGTTCTGTGCTGGTGCTTGGAATGTCTATAAAGCTGAGCAACATGACAGCACAATAGAGGAGGAACAAAGATTTTTTTAATATGTTTCTATCCTGTGTCACAGTTTGAAATTGTCCTGGTTTATGTCCCTTTTGGCAACCTTACATAAAAGTGACCTTG…						1	0.002365	2.62617	2.62617
Hs2496.69	AACTTTAATGCCTATGTTTGATTTGAAGTCATAGCATAAAAGGTAACATAAGCAACATCCTGACTAATTATCCAAACGATCCAGACATCCCTGAATGGCCAGAGCGTAGCACACGGTCTGTAGGATTAAGAGGTTAACTCCTATAACTTCAAACAAAGTGCCGGATAATAAAAGCAAAAAGTACAAAATTTTAGGTAACTTCCTTTCCTAATTAATTGGACTGCCCAGGTGGAAGCGAAGAGTTCTGTGCTGGTGCTTGGAATGTCTATAAAGCTGAGCAACATGACAGCACAATAGAGGAGGAACAAAGATTTTTTTAATATGTTTCTATCCTGTGTCACAGTTTGAAATTGTCCTGGTTTATGTCCCTTTTGGCAACCTTACATAAAAGTGACCTTG…						1	0.002365	2.62617	2.62617
Hs2496.69	AACTTTAATGCCTATGTTTGATTTGAAGTCATAGCATAAAAGGTAACATAAGCAACATCCTGACTAATTATCCAAACGATCCAGACATCCCTGAATGGCCAGAGCGTAGCACACGGTCTGTAGGATTAAGAGGTTAACTCCTATAACTTCAAACAAAGTGCCGGATAATAAAAGCAAAAAGTACAAAATTTTAGGTAACTTCCTTTCCTAATTAATTGGACTGCCCAGGTGGAAGCGAAGAGTTCTGTGCTGGTGCTTGGAATGTCTATAAAGCTGAGCAACATGACAGCACAATAGAGGAGGAACAAAGATTTTTTTAATATGTTTCTATCCTGTGTCACAGTTTGAAATTGTCCTGGTTTATGTCCCTTTTGGCAACCTTACATAAAAGTGACCTTG…						1	0.002365	2.62617	2.62617
Hs2496.69	AACTTTAATGCCTATGTTTGATTTGAAGTCATAGCATAAAAGGTAACATAAGCAACATCCTGACTAATTATCCAAACGATCCAGACATCCCTGAATGGCCAGAGCGTAGCACACGGTCTGTAGGATTAAGAGGTTAACTCCTATAACTTCAAACAAAGTGCCGGATAATAAAAGCAAAAAGTACAAAATTTTAGGTAACTTCCTTTCCTAATTAATTGGACTGCCCAGGTGGAAGCGAAGAGTTCTGTGCTGGTGCTTGGAATGTCTATAAAGCTGAGCAACATGACAGCACAATAGAGGAGGAACAAAGATTTTTTTAATATGTTTCTATCCTGTGTCACAGTTTGAAATTGTCCTGGTTTATGTCCCTTTTGGCAACCTTACATAAAAGTGACCTTG…						1	0.002365	2.62617	2.62617
Hs2496.69	AACTTTAATGCCTATGTTTGATTTGAAGTCATAGCATAAAAGGTAACATAAGCAACATCCTGACTAATTATCCAAACGATCCAGACATCCCTGAATGGCCAGAGCGTAGCACACGGTCTGTAGGATTAAGAGGTTAACTCCTATAACTTCAAACAAAGTGCCGGATAATAAAAGCAAAAAGTACAAAATTTTAGGTAACTTCCTTTCCTAATTAATTGGACTGCCCAGGTGGAAGCGAAGAGTTCTGTGCTGGTGCTTGGAATGTCTATAAAGCTGAGCAACATGACAGCACAATAGAGGAGGAACAAAGATTTTTTTAATATGTTTCTATCCTGTGTCACAGTTTGAAATTGTCCTGGTTTATGTCCCTTTTGGCAACCTTACATAAAAGTGACCTTG…						1	0.002365	2.62617	2.62617
Hs2496.69	AACTTTAATGCCTATGTTTGATTTGAAGTCATAGCATAAAAGGTAACATAAGCAACATCCTGACTAATTATCCAAACGATCCAGACATCCCTGAATGGCCAGAGCGTAGCACACGGTCTGTAGGATTAAGAGGTTAACTCCTATAACTTCAAACAAAGTGCCGGATAATAAAAGCAAAAAGTACAAAATTTTAGGTAACTTCCTTTCCTAATTAATTGGACTGCCCAGGTGGAAGCGAAGAGTTCTGTGCTGGTGCTTGGAATGTCTATAAAGCTGAGCAACATGACAGCACAATAGAGGAGGAACAAAGATTTTTTTAATATGTTTCTATCCTGTGTCACAGTTTGAAATTGTCCTGGTTTATGTCCCTTTTGGCAACCTTACATAAAAGTGACCTTG…						1	0.002365	2.62617	2.62617
Hs2496.69	AACTTTAATGCCTATGTTTGATTTGAAGTCATAGCATAAAAGGTAACATAAGCAACATCCTGACTAATTATCCAAACGATCCAGACATCCCTGAATGGCCAGAGCGTAGCACACGGTCTGTAGGATTAAGAGGTTAACTCCTATAACTTCAAACAAAGTGCCGGATAATAAAAGCAAAAAGTACAAAATTTTAGGTAACTTCCTTTCCTAATTAATTGGACTGCCCAGGTGGAAGCGAAGAGTTCTGTGCTGGTGCTTGGAATGTCTATAAAGCTGAGCAACATGACAGCACAATAGAGGAGGAACAAAGATTTTTTTAATATGTTTCTATCCTGTGTCACAGTTTGAAATTGTCCTGGTTTATGTCCCTTTTGGCAACCTTACATAAAAGTGACCTTG…						1	0.002365	2.62617	2.62617
Hs2496.69	AACTTTAATGCCTATGTTTGATTTGAAGTCATAGCATAAAAGGTAACATAAGCAACATCCTGACTAATTATCCAAACGATCCAGACATCCCTGAATGGCCAGAGCGTAGCACACGGTCTGTAGGATTAAGAGGTTAACTCCTATAACTTCAAACAAAGTGCCGGATAATAAAAGCAAAAAGTACAAAATTTTAGGTAACTTCCTTTCCTAATTAATTGGACTGCCCAGGTGGAAGCGAAGAGTTCTGTGCTGGTGCTTGGAATGTCTATAAAGCTGAGCAACATGACAGCACAATAGAGGAGGAACAAAGATTTTTTTAATATGTTTCTATCCTGTGTCACAGTTTGAAATTGTCCTGGTTTATGTCCCTTTTGGCAACCTTACATAAAAGTGACCTTG…						1	0.002365	2.62617	2.62617
Hs2496.69	AACTTTAATGCCTATGTTTGATTTGAAGTCATAGCATAAAAGGTAACATAAGCAACATCCTGACTAATTATCCAAACGATCCAGACATCCCTGAATGGCCAGAGCGTAGCACACGGTCTGTAGGATTAAGAGGTTAACTCCTATAACTTCAAACAAAGTGCCGGATAATAAAAGCAAAAAGTACAAAATTTTAGGTAACTTCCTTTCCTAATTAATTGGACTGCCCAGGTGGAAGCGAAGAGTTCTGTGCTGGTGCTTGGAATGTCTATAAAGCTGAGCAACATGACAGCACAATAGAGGAGGAACAAAGATTTTTTTAATATGTTTCTATCCTGTGTCACAGTTTGAAATTGTCCTGGTTTATGTCCCTTTTGGCAACCTTACATAAAAGTGACCTTG…						1	0.002365	2.62617	2.62617
Hs2496.70	AACTTTAATGCCTATGTTTGATTTGAAGTCATAGCATAAAAGGTAACATAAGCAACATCCTGACCAAGTATCCAAACCATCCAGACATCCCTGAATGGCCAGAGCGTAGCACACAGTCTGTAGGATTCAGAGGTTAACTCCTATAACTTAAAACAAAGTGCCTGATAATAAAAGCAAAAAGTACAAAATTTTAGGTAACTTCCTTTCTTAATTAATGGGACTGACCAGGTGGAAGCGAAGAGTTCTGTGCTGGTGCTTGGAATGTCTATAAAGCTGAGCAGCATGACAGCACAATAGAGGAGGAACAAAGATTTTTTTAATATGTTTCTATCCTGTGTCACAGTTTGAAATTGTCCTGGATTATGTCCCTTTTGGCAAACTTACATAAAAGTGACCTTG…	0.391636	0.51505	1.31513	AAGGAAAT	ACGGAAAT	0	1	0	0
Hs2496.70	AACTTTAATGCCTATGTTTGATTTGAAGTCATAGCATAAAAGGTAACATAAGCAACATCCTGACCAAGTATCCAAACCATCCAGACATCCCTGAATGGCCAGAGCGTAGCACACAGTCTGTAGGATTCAGAGGTTAACTCCTATAACTTAAAACAAAGTGCCTGATAATAAAAGCAAAAAGTACAAAATTTTAGGTAACTTCCTTTCTTAATTAATGGGACTGACCAGGTGGAAGCGAAGAGTTCTGTGCTGGTGCTTGGAATGTCTATAAAGCTGAGCAGCATGACAGCACAATAGAGGAGGAACAAAGATTTTTTTAATATGTTTCTATCCTGTGTCACAGTTTGAAATTGTCCTGGATTATGTCCCTTTTGGCAAACTTACATAAAAGTGACCTTG…	0.0960253	0.0960253	1	TTGGAATG	TTGGAATG	0	1	0	0
Hs2496.70	AACTTTAATGCCTATGTTTGATTTGAAGTCATAGCATAAAAGGTAACATAAGCAACATCCTGACCAAGTATCCAAACCATCCAGACATCCCTGAATGGCCAGAGCGTAGCACACAGTCTGTAGGATTCAGAGGTTAACTCCTATAACTTAAAACAAAGTGCCTGATAATAAAAGCAAAAAGTACAAAATTTTAGGTAACTTCCTTTCTTAATTAATGGGACTGACCAGGTGGAAGCGAAGAGTTCTGTGCTGGTGCTTGGAATGTCTATAAAGCTGAGCAGCATGACAGCACAATAGAGGAGGAACAAAGATTTTTTTAATATGTTTCTATCCTGTGTCACAGTTTGAAATTGTCCTGGATTATGTCCCTTTTGGCAAACTTACATAAAAGTGACCTTG…	0.134624	0.134624	1	AGGGAAGC	AGGGAAGC	0	1	0	0
Hs2496.70	AACTTTAATGCCTATGTTTGATTTGAAGTCATAGCATAAAAGGTAACATAAGCAACATCCTGACCAAGTATCCAAACCATCCAGACATCCCTGAATGGCCAGAGCGTAGCACACAGTCTGTAGGATTCAGAGGTTAACTCCTATAACTTAAAACAAAGTGCCTGATAATAAAAGCAAAAAGTACAAAATTTTAGGTAACTTCCTTTCTTAATTAATGGGACTGACCAGGTGGAAGCGAAGAGTTCTGTGCTGGTGCTTGGAATGTCTATAAAGCTGAGCAGCATGACAGCACAATAGAGGAGGAACAAAGATTTTTTTAATATGTTTCTATCCTGTGTCACAGTTTGAAATTGTCCTGGATTATGTCCCTTTTGGCAAACTTACATAAAAGTGACCTTG…	0.0971889	0.0971889	1	TGGGAACC	TGGGAACC	0	1	0	0
Hs2496.70	AACTTTAATGCCTATGTTTGATTTGAAGTCATAGCATAAAAGGTAACATAAGCAACATCCTGACCAAGTATCCAAACCATCCAGACATCCCTGAATGGCCAGAGCGTAGCACACAGTCTGTAGGATTCAGAGGTTAACTCCTATAACTTAAAACAAAGTGCCTGATAATAAAAGCAAAAAGTACAAAATTTTAGGTAACTTCCTTTCTTAATTAATGGGACTGACCAGGTGGAAGCGAAGAGTTCTGTGCTGGTGCTTGGAATGTCTATAAAGCTGAGCAGCATGACAGCACAATAGAGGAGGAACAAAGATTTTTTTAATATGTTTCTATCCTGTGTCACAGTTTGAAATTGTCCTGGATTATGTCCCTTTTGGCAAACTTACATAAAAGTGACCTTG…	0.135068	0.135068	1	TTTTCCCC	TTTTCCCC	0	1	0	0
Hs2496.70	AACTTTAATGCCTATGTTTGATTTGAAGTCATAGCATAAAAGGTAACATAAGCAACATCCTGACCAAGTATCCAAACCATCCAGACATCCCTGAATGGCCAGAGCGTAGCACACAGTCTGTAGGATTCAGAGGTTAACTCCTATAACTTAAAACAAAGTGCCTGATAATAAAAGCAAAAAGTACAAAATTTTAGGTAACTTCCTTTCTTAATTAATGGGACTGACCAGGTGGAAGCGAAGAGTTCTGTGCTGGTGCTTGGAATGTCTATAAAGCTGAGCAGCATGACAGCACAATAGAGGAGGAACAAAGATTTTTTTAATATGTTTCTATCCTGTGTCACAGTTTGAAATTGTCCTGGATTATGTCCCTTTTGGCAAACTTACATAAAAGTGACCTTG…	0.113599	0.113599	1	GAGGAACA	GAGGAACA	0	1	0	0
Hs2496.70	AACTTTAATGCCTATGTTTGATTTGAAGTCATAGCATAAAAGGTAACATAAGCAACATCCTGACCAAGTATCCAAACCATCCAGACATCCCTGAATGGCCAGAGCGTAGCACACAGTCTGTAGGATTCAGAGGTTAACTCCTATAACTTAAAACAAAGTGCCTGATAATAAAAGCAAAAAGTACAAAATTTTAGGTAACTTCCTTTCTTAATTAATGGGACTGACCAGGTGGAAGCGAAGAGTTCTGTGCTGGTGCTTGGAATGTCTATAAAGCTGAGCAGCATGACAGCACAATAGAGGAGGAACAAAGATTTTTTTAATATGTTTCTATCCTGTGTCACAGTTTGAAATTGTCCTGGATTATGTCCCTTTTGGCAAACTTACATAAAAGTGACCTTG…	0.522166	0.522166	1	ACATCCTG	ACATCCTG	0	1	0	0
Hs2496.70	AACTTTAATGCCTATGTTTGATTTGAAGTCATAGCATAAAAGGTAACATAAGCAACATCCTGACCAAGTATCCAAACCATCCAGACATCCCTGAATGGCCAGAGCGTAGCACACAGTCTGTAGGATTCAGAGGTTAACTCCTATAACTTAAAACAAAGTGCCTGATAATAAAAGCAAAAAGTACAAAATTTTAGGTAACTTCCTTTCTTAATTAATGGGACTGACCAGGTGGAAGCGAAGAGTTCTGTGCTGGTGCTTGGAATGTCTATAAAGCTGAGCAGCATGACAGCACAATAGAGGAGGAACAAAGATTTTTTTAATATGTTTCTATCCTGTGTCACAGTTTGAAATTGTCCTGGATTATGTCCCTTTTGGCAAACTTACATAAAAGTGACCTTG…	0.105232	0.105232	1	TTGGAAAT	TTGGAAAT	0	1	0	0
Hs2496.70	AACTTTAATGCCTATGTTTGATTTGAAGTCATAGCATAAAAGGTAACATAAGCAACATCCTGACCAAGTATCCAAACCATCCAGACATCCCTGAATGGCCAGAGCGTAGCACACAGTCTGTAGGATTCAGAGGTTAACTCCTATAACTTAAAACAAAGTGCCTGATAATAAAAGCAAAAAGTACAAAATTTTAGGTAACTTCCTTTCTTAATTAATGGGACTGACCAGGTGGAAGCGAAGAGTTCTGTGCTGGTGCTTGGAATGTCTATAAAGCTGAGCAGCATGACAGCACAATAGAGGAGGAACAAAGATTTTTTTAATATGTTTCTATCCTGTGTCACAGTTTGAAATTGTCCTGGATTATGTCCCTTTTGGCAAACTTACATAAAAGTGACCTTG…	0.393827	0.393827	1	ACTTCCTT	ACTTCCTT	0	1	0	0
Hs2496.70	AACTTTAATGCCTATGTTTGATTTGAAGTCATAGCATAAAAGGTAACATAAGCAACATCCTGACCAAGTATCCAAACCATCCAGACATCCCTGAATGGCCAGAGCGTAGCACACAGTCTGTAGGATTCAGAGGTTAACTCCTATAACTTAAAACAAAGTGCCTGATAATAAAAGCAAAAAGTACAAAATTTTAGGTAACTTCCTTTCTTAATTAATGGGACTGACCAGGTGGAAGCGAAGAGTTCTGTGCTGGTGCTTGGAATGTCTATAAAGCTGAGCAGCATGACAGCACAATAGAGGAGGAACAAAGATTTTTTTAATATGTTTCTATCCTGTGTCACAGTTTGAAATTGTCCTGGATTATGTCCCTTTTGGCAAACTTACATAAAAGTGACCTTG…	0.15351	0.15351	1	CTATCCTG	CTATCCTG	0	1	0	0
Hs2496.70	AACTTTAATGCCTATGTTTGATTTGAAGTCATAGCATAAAAGGTAACATAAGCAACATCCTGACCAAGTATCCAAACCATCCAGACATCCCTGAATGGCCAGAGCGTAGCACACAGTCTGTAGGATTCAGAGGTTAACTCCTATAACTTAAAACAAAGTGCCTGATAATAAAAGCAAAAAGTACAAAATTTTAGGTAACTTCCTTTCTTAATTAATGGGACTGACCAGGTGGAAGCGAAGAGTTCTGTGCTGGTGCTTGGAATGTCTATAAAGCTGAGCAGCATGACAGCACAATAGAGGAGGAACAAAGATTTTTTTAATATGTTTCTATCCTGTGTCACAGTTTGAAATTGTCCTGGATTATGTCCCTTTTGGCAAACTTACATAAAAGTGACCTTG…	0.393827	0.393827	1	AAGGAAGT	AAGGAAGT	0	1	0	0
Hs2496.70	AACTTTAATGCCTATGTTTGATTTGAAGTCATAGCATAAAAGGTAACATAAGCAACATCCTGACCAAGTATCCAAACCATCCAGACATCCCTGAATGGCCAGAGCGTAGCACACAGTCTGTAGGATTCAGAGGTTAACTCCTATAACTTAAAACAAAGTGCCTGATAATAAAAGCAAAAAGTACAAAATTTTAGGTAACTTCCTTTCTTAATTAATGGGACTGACCAGGTGGAAGCGAAGAGTTCTGTGCTGGTGCTTGGAATGTCTATAAAGCTGAGCAGCATGACAGCACAATAGAGGAGGAACAAAGATTTTTTTAATATGTTTCTATCCTGTGTCACAGTTTGAAATTGTCCTGGATTATGTCCCTTTTGGCAAACTTACATAAAAGTGACCTTG…	0.10158	0.10158	1	CCATCCAG	CCATCCAG	0	1	0	0
Hs2496.70	AACTTTAATGCCTATGTTTGATTTGAAGTCATAGCATAAAAGGTAACATAAGCAACATCCTGACCAAGTATCCAAACCATCCAGACATCCCTGAATGGCCAGAGCGTAGCACACAGTCTGTAGGATTCAGAGGTTAACTCCTATAACTTAAAACAAAGTGCCTGATAATAAAAGCAAAAAGTACAAAATTTTAGGTAACTTCCTTTCTTAATTAATGGGACTGACCAGGTGGAAGCGAAGAGTTCTGTGCTGGTGCTTGGAATGTCTATAAAGCTGAGCAGCATGACAGCACAATAGAGGAGGAACAAAGATTTTTTTAATATGTTTCTATCCTGTGTCACAGTTTGAAATTGTCCTGGATTATGTCCCTTTTGGCAAACTTACATAAAAGTGACCTTG…	0.136024	0.136024	1	ACATCCCT	ACATCCCT	0	1	0	0
Hs2496.70	AACTTTAATGCCTATGTTTGATTTGAAGTCATAGCATAAAAGGTAACATAAGCAACATCCTGACCAAGTATCCAAACCATCCAGACATCCCTGAATGGCCAGAGCGTAGCACACAGTCTGTAGGATTCAGAGGTTAACTCCTATAACTTAAAACAAAGTGCCTGATAATAAAAGCAAAAAGTACAAAATTTTAGGTAACTTCCTTTCTTAATTAATGGGACTGACCAGGTGGAAGCGAAGAGTTCTGTGCTGGTGCTTGGAATGTCTATAAAGCTGAGCAGCATGACAGCACAATAGAGGAGGAACAAAGATTTTTTTAATATGTTTCTATCCTGTGTCACAGTTTGAAATTGTCCTGGATTATGTCCCTTTTGGCAAACTTACATAAAAGTGACCTTG…	0.256574	0.256574	1	TAGGAAGT	TAGGAAGT	0	1	0	0
Hs2496.70	AACTTTAATGCCTATGTTTGATTTGAAGTCATAGCATAAAAGGTAACATAAGCAACATCCTGACCAAGTATCCAAACCATCCAGACATCCCTGAATGGCCAGAGCGTAGCACACAGTCTGTAGGATTCAGAGGTTAACTCCTATAACTTAAAACAAAGTGCCTGATAATAAAAGCAAAAAGTACAAAATTTTAGGTAACTTCCTTTCTTAATTAATGGGACTGACCAGGTGGAAGCGAAGAGTTCTGTGCTGGTGCTTGGAATGTCTATAAAGCTGAGCAGCATGACAGCACAATAGAGGAGGAACAAAGATTTTTTTAATATGTTTCTATCCTGTGTCACAGTTTGAAATTGTCCTGGATTATGTCCCTTTTGGCAAACTTACATAAAAGTGACCTTG…	0.111675	0.111675	1	GTGGAAGC	GTGGAAGC	0	1	0	0
Hs2496.70	AACTTTAATGCCTATGTTTGATTTGAAGTCATAGCATAAAAGGTAACATAAGCAACATCCTGACCAAGTATCCAAACCATCCAGACATCCCTGAATGGCCAGAGCGTAGCACACAGTCTGTAGGATTCAGAGGTTAACTCCTATAACTTAAAACAAAGTGCCTGATAATAAAAGCAAAAAGTACAAAATTTTAGGTAACTTCCTTTCTTAATTAATGGGACTGACCAGGTGGAAGCGAAGAGTTCTGTGCTGGTGCTTGGAATGTCTATAAAGCTGAGCAGCATGACAGCACAATAGAGGAGGAACAAAGATTTTTTTAATATGTTTCTATCCTGTGTCACAGTTTGAAATTGTCCTGGATTATGTCCCTTTTGGCAAACTTACATAAAAGTGACCTTG…	0.121434	0.115431	0.950571	TTATCCAA	GTATCCAA	0	1	0	0
Hs2496.70	AACTTTAATGCCTATGTTTGATTTGAAGTCATAGCATAAAAGGTAACATAAGCAACATCCTGACCAAGTATCCAAACCATCCAGACATCCCTGAATGGCCAGAGCGTAGCACACAGTCTGTAGGATTCAGAGGTTAACTCCTATAACTTAAAACAAAGTGCCTGATAATAAAAGCAAAAAGTACAAAATTTTAGGTAACTTCCTTTCTTAATTAATGGGACTGACCAGGTGGAAGCGAAGAGTTCTGTGCTGGTGCTTGGAATGTCTATAAAGCTGAGCAGCATGACAGCACAATAGAGGAGGAACAAAGATTTTTTTAATATGTTTCTATCCTGTGTCACAGTTTGAAATTGTCCTGGATTATGTCCCTTTTGGCAAACTTACATAAAAGTGACCTTG…	0.106827	0.100108	0.937104	TAGGATTA	TAGGATTC	0	1	0	0
Hs2496.70	AACTTTAATGCCTATGTTTGATTTGAAGTCATAGCATAAAAGGTAACATAAGCAACATCCTGACCAAGTATCCAAACCATCCAGACATCCCTGAATGGCCAGAGCGTAGCACACAGTCTGTAGGATTCAGAGGTTAACTCCTATAACTTAAAACAAAGTGCCTGATAATAAAAGCAAAAAGTACAAAATTTTAGGTAACTTCCTTTCTTAATTAATGGGACTGACCAGGTGGAAGCGAAGAGTTCTGTGCTGGTGCTTGGAATGTCTATAAAGCTGAGCAGCATGACAGCACAATAGAGGAGGAACAAAGATTTTTTTAATATGTTTCTATCCTGTGTCACAGTTTGAAATTGTCCTGGATTATGTCCCTTTTGGCAAACTTACATAAAAGTGACCTTG…	0.290448	0.173273	0.596573	GAGGAAAT	GAGGATAT	0	1	0	0
Hs2496.70	AACTTTAATGCCTATGTTTGATTTGAAGTCATAGCATAAAAGGTAACATAAGCAACATCCTGACCAAGTATCCAAACCATCCAGACATCCCTGAATGGCCAGAGCGTAGCACACAGTCTGTAGGATTCAGAGGTTAACTCCTATAACTTAAAACAAAGTGCCTGATAATAAAAGCAAAAAGTACAAAATTTTAGGTAACTTCCTTTCTTAATTAATGGGACTGACCAGGTGGAAGCGAAGAGTTCTGTGCTGGTGCTTGGAATGTCTATAAAGCTGAGCAGCATGACAGCACAATAGAGGAGGAACAAAGATTTTTTTAATATGTTTCTATCCTGTGTCACAGTTTGAAATTGTCCTGGATTATGTCCCTTTTGGCAAACTTACATAAAAGTGACCTTG…						0	1	0	0
Hs2496.70	AACTTTAATGCCTATGTTTGATTTGAAGTCATAGCATAAAAGGTAACATAAGCAACATCCTGACCAAGTATCCAAACCATCCAGACATCCCTGAATGGCCAGAGCGTAGCACACAGTCTGTAGGATTCAGAGGTTAACTCCTATAACTTAAAACAAAGTGCCTGATAATAAAAGCAAAAAGTACAAAATTTTAGGTAACTTCCTTTCTTAATTAATGGGACTGACCAGGTGGAAGCGAAGAGTTCTGTGCTGGTGCTTGGAATGTCTATAAAGCTGAGCAGCATGACAGCACAATAGAGGAGGAACAAAGATTTTTTTAATATGTTTCTATCCTGTGTCACAGTTTGAAATTGTCCTGGATTATGTCCCTTTTGGCAAACTTACATAAAAGTGACCTTG…						0	1	0	0
Hs2496.70	AACTTTAATGCCTATGTTTGATTTGAAGTCATAGCATAAAAGGTAACATAAGCAACATCCTGACCAAGTATCCAAACCATCCAGACATCCCTGAATGGCCAGAGCGTAGCACACAGTCTGTAGGATTCAGAGGTTAACTCCTATAACTTAAAACAAAGTGCCTGATAATAAAAGCAAAAAGTACAAAATTTTAGGTAACTTCCTTTCTTAATTAATGGGACTGACCAGGTGGAAGCGAAGAGTTCTGTGCTGGTGCTTGGAATGTCTATAAAGCTGAGCAGCATGACAGCACAATAGAGGAGGAACAAAGATTTTTTTAATATGTTTCTATCCTGTGTCACAGTTTGAAATTGTCCTGGATTATGTCCCTTTTGGCAAACTTACATAAAAGTGACCTTG…						0	1	0	0
Hs2496.70	AACTTTAATGCCTATGTTTGATTTGAAGTCATAGCATAAAAGGTAACATAAGCAACATCCTGACCAAGTATCCAAACCATCCAGACATCCCTGAATGGCCAGAGCGTAGCACACAGTCTGTAGGATTCAGAGGTTAACTCCTATAACTTAAAACAAAGTGCCTGATAATAAAAGCAAAAAGTACAAAATTTTAGGTAACTTCCTTTCTTAATTAATGGGACTGACCAGGTGGAAGCGAAGAGTTCTGTGCTGGTGCTTGGAATGTCTATAAAGCTGAGCAGCATGACAGCACAATAGAGGAGGAACAAAGATTTTTTTAATATGTTTCTATCCTGTGTCACAGTTTGAAATTGTCCTGGATTATGTCCCTTTTGGCAAACTTACATAAAAGTGACCTTG…						0	1	0	0
Hs2496.70	AACTTTAATGCCTATGTTTGATTTGAAGTCATAGCATAAAAGGTAACATAAGCAACATCCTGACCAAGTATCCAAACCATCCAGACATCCCTGAATGGCCAGAGCGTAGCACACAGTCTGTAGGATTCAGAGGTTAACTCCTATAACTTAAAACAAAGTGCCTGATAATAAAAGCAAAAAGTACAAAATTTTAGGTAACTTCCTTTCTTAATTAATGGGACTGACCAGGTGGAAGCGAAGAGTTCTGTGCTGGTGCTTGGAATGTCTATAAAGCTGAGCAGCATGACAGCACAATAGAGGAGGAACAAAGATTTTTTTAATATGTTTCTATCCTGTGTCACAGTTTGAAATTGTCCTGGATTATGTCCCTTTTGGCAAACTTACATAAAAGTGACCTTG…						0	1	0	0
Hs2496.70	AACTTTAATGCCTATGTTTGATTTGAAGTCATAGCATAAAAGGTAACATAAGCAACATCCTGACCAAGTATCCAAACCATCCAGACATCCCTGAATGGCCAGAGCGTAGCACACAGTCTGTAGGATTCAGAGGTTAACTCCTATAACTTAAAACAAAGTGCCTGATAATAAAAGCAAAAAGTACAAAATTTTAGGTAACTTCCTTTCTTAATTAATGGGACTGACCAGGTGGAAGCGAAGAGTTCTGTGCTGGTGCTTGGAATGTCTATAAAGCTGAGCAGCATGACAGCACAATAGAGGAGGAACAAAGATTTTTTTAATATGTTTCTATCCTGTGTCACAGTTTGAAATTGTCCTGGATTATGTCCCTTTTGGCAAACTTACATAAAAGTGACCTTG…						0	1	0	0
Hs2496.70	AACTTTAATGCCTATGTTTGATTTGAAGTCATAGCATAAAAGGTAACATAAGCAACATCCTGACCAAGTATCCAAACCATCCAGACATCCCTGAATGGCCAGAGCGTAGCACACAGTCTGTAGGATTCAGAGGTTAACTCCTATAACTTAAAACAAAGTGCCTGATAATAAAAGCAAAAAGTACAAAATTTTAGGTAACTTCCTTTCTTAATTAATGGGACTGACCAGGTGGAAGCGAAGAGTTCTGTGCTGGTGCTTGGAATGTCTATAAAGCTGAGCAGCATGACAGCACAATAGAGGAGGAACAAAGATTTTTTTAATATGTTTCTATCCTGTGTCACAGTTTGAAATTGTCCTGGATTATGTCCCTTTTGGCAAACTTACATAAAAGTGACCTTG…						0	1	0	0
Hs2496.70	AACTTTAATGCCTATGTTTGATTTGAAGTCATAGCATAAAAGGTAACATAAGCAACATCCTGACCAAGTATCCAAACCATCCAGACATCCCTGAATGGCCAGAGCGTAGCACACAGTCTGTAGGATTCAGAGGTTAACTCCTATAACTTAAAACAAAGTGCCTGATAATAAAAGCAAAAAGTACAAAATTTTAGGTAACTTCCTTTCTTAATTAATGGGACTGACCAGGTGGAAGCGAAGAGTTCTGTGCTGGTGCTTGGAATGTCTATAAAGCTGAGCAGCATGACAGCACAATAGAGGAGGAACAAAGATTTTTTTAATATGTTTCTATCCTGTGTCACAGTTTGAAATTGTCCTGGATTATGTCCCTTTTGGCAAACTTACATAAAAGTGACCTTG…						0	1	0	0
Hs2496.70	AACTTTAATGCCTATGTTTGATTTGAAGTCATAGCATAAAAGGTAACATAAGCAACATCCTGACCAAGTATCCAAACCATCCAGACATCCCTGAATGGCCAGAGCGTAGCACACAGTCTGTAGGATTCAGAGGTTAACTCCTATAACTTAAAACAAAGTGCCTGATAATAAAAGCAAAAAGTACAAAATTTTAGGTAACTTCCTTTCTTAATTAATGGGACTGACCAGGTGGAAGCGAAGAGTTCTGTGCTGGTGCTTGGAATGTCTATAAAGCTGAGCAGCATGACAGCACAATAGAGGAGGAACAAAGATTTTTTTAATATGTTTCTATCCTGTGTCACAGTTTGAAATTGTCCTGGATTATGTCCCTTTTGGCAAACTTACATAAAAGTGACCTTG…						0	1	0	0
Hs2496.70	AACTTTAATGCCTATGTTTGATTTGAAGTCATAGCATAAAAGGTAACATAAGCAACATCCTGACCAAGTATCCAAACCATCCAGACATCCCTGAATGGCCAGAGCGTAGCACACAGTCTGTAGGATTCAGAGGTTAACTCCTATAACTTAAAACAAAGTGCCTGATAATAAAAGCAAAAAGTACAAAATTTTAGGTAACTTCCTTTCTTAATTAATGGGACTGACCAGGTGGAAGCGAAGAGTTCTGTGCTGGTGCTTGGAATGTCTATAAAGCTGAGCAGCATGACAGCACAATAGAGGAGGAACAAAGATTTTTTTAATATGTTTCTATCCTGTGTCACAGTTTGAAATTGTCCTGGATTATGTCCCTTTTGGCAAACTTACATAAAAGTGACCTTG…						0	1	0	0
Hs2496.70	AACTTTAATGCCTATGTTTGATTTGAAGTCATAGCATAAAAGGTAACATAAGCAACATCCTGACCAAGTATCCAAACCATCCAGACATCCCTGAATGGCCAGAGCGTAGCACACAGTCTGTAGGATTCAGAGGTTAACTCCTATAACTTAAAACAAAGTGCCTGATAATAAAAGCAAAAAGTACAAAATTTTAGGTAACTTCCTTTCTTAATTAATGGGACTGACCAGGTGGAAGCGAAGAGTTCTGTGCTGGTGCTTGGAATGTCTATAAAGCTGAGCAGCATGACAGCACAATAGAGGAGGAACAAAGATTTTTTTAATATGTTTCTATCCTGTGTCACAGTTTGAAATTGTCCTGGATTATGTCCCTTTTGGCAAACTTACATAAAAGTGACCTTG…						0	1	0	0
Hs2496.70	AACTTTAATGCCTATGTTTGATTTGAAGTCATAGCATAAAAGGTAACATAAGCAACATCCTGACCAAGTATCCAAACCATCCAGACATCCCTGAATGGCCAGAGCGTAGCACACAGTCTGTAGGATTCAGAGGTTAACTCCTATAACTTAAAACAAAGTGCCTGATAATAAAAGCAAAAAGTACAAAATTTTAGGTAACTTCCTTTCTTAATTAATGGGACTGACCAGGTGGAAGCGAAGAGTTCTGTGCTGGTGCTTGGAATGTCTATAAAGCTGAGCAGCATGACAGCACAATAGAGGAGGAACAAAGATTTTTTTAATATGTTTCTATCCTGTGTCACAGTTTGAAATTGTCCTGGATTATGTCCCTTTTGGCAAACTTACATAAAAGTGACCTTG…						0	1	0	0
Hs2496.71	AACTTGAATGCCTATGTTTGATTTGAAATCATAGCATAAAAGGCAACATAAGCAACATCCTGACCAATTATCCAAACCAACCAGACATCCCGGAATGGCCAGAGCGTAGCACACGGTCCGTAGGATTAAGAGGTTAACTCCTATAACTTCAAACAAAGTGCCTGATAATAAAAGCAAAAAGTACAAATTTTTAGGTAACTTCCTTTCTTAATTAATTGGACTGACCAGGTGGAAGCGAAGAGTTCTGTGCTGGTGCTTGGAATGTCTATAAAGCTGAGCAACATGACAGCACAATAGAGGACGAACAAAGATTTTTTTAATATGTTTCTATCCTGTGTCACAGTTTGAAATTGTCCGGGTTTATGTACCTTTTGGCAAACTTACATAAAAGTGACCTTG…	0.136024	0.211036	1.55146	ACATCCCT	ACATCCCG	-1	0.0234113	1.63057	-1.63057
Hs2496.71	AACTTGAATGCCTATGTTTGATTTGAAATCATAGCATAAAAGGCAACATAAGCAACATCCTGACCAATTATCCAAACCAACCAGACATCCCGGAATGGCCAGAGCGTAGCACACGGTCCGTAGGATTAAGAGGTTAACTCCTATAACTTCAAACAAAGTGCCTGATAATAAAAGCAAAAAGTACAAATTTTTAGGTAACTTCCTTTCTTAATTAATTGGACTGACCAGGTGGAAGCGAAGAGTTCTGTGCTGGTGCTTGGAATGTCTATAAAGCTGAGCAACATGACAGCACAATAGAGGACGAACAAAGATTTTTTTAATATGTTTCTATCCTGTGTCACAGTTTGAAATTGTCCGGGTTTATGTACCTTTTGGCAAACTTACATAAAAGTGACCTTG…	0.0960253	0.0960253	1	TTGGAATG	TTGGAATG	-1	0.0234113	1.63057	-1.63057
Hs2496.71	AACTTGAATGCCTATGTTTGATTTGAAATCATAGCATAAAAGGCAACATAAGCAACATCCTGACCAATTATCCAAACCAACCAGACATCCCGGAATGGCCAGAGCGTAGCACACGGTCCGTAGGATTAAGAGGTTAACTCCTATAACTTCAAACAAAGTGCCTGATAATAAAAGCAAAAAGTACAAATTTTTAGGTAACTTCCTTTCTTAATTAATTGGACTGACCAGGTGGAAGCGAAGAGTTCTGTGCTGGTGCTTGGAATGTCTATAAAGCTGAGCAACATGACAGCACAATAGAGGACGAACAAAGATTTTTTTAATATGTTTCTATCCTGTGTCACAGTTTGAAATTGTCCGGGTTTATGTACCTTTTGGCAAACTTACATAAAAGTGACCTTG…	0.121434	0.121434	1	TTATCCAA	TTATCCAA	-1	0.0234113	1.63057	-1.63057
Hs2496.71	AACTTGAATGCCTATGTTTGATTTGAAATCATAGCATAAAAGGCAACATAAGCAACATCCTGACCAATTATCCAAACCAACCAGACATCCCGGAATGGCCAGAGCGTAGCACACGGTCCGTAGGATTAAGAGGTTAACTCCTATAACTTCAAACAAAGTGCCTGATAATAAAAGCAAAAAGTACAAATTTTTAGGTAACTTCCTTTCTTAATTAATTGGACTGACCAGGTGGAAGCGAAGAGTTCTGTGCTGGTGCTTGGAATGTCTATAAAGCTGAGCAACATGACAGCACAATAGAGGACGAACAAAGATTTTTTTAATATGTTTCTATCCTGTGTCACAGTTTGAAATTGTCCGGGTTTATGTACCTTTTGGCAAACTTACATAAAAGTGACCTTG…	0.393827	0.393827	1	ACTTCCTT	ACTTCCTT	-1	0.0234113	1.63057	-1.63057
Hs2496.71	AACTTGAATGCCTATGTTTGATTTGAAATCATAGCATAAAAGGCAACATAAGCAACATCCTGACCAATTATCCAAACCAACCAGACATCCCGGAATGGCCAGAGCGTAGCACACGGTCCGTAGGATTAAGAGGTTAACTCCTATAACTTCAAACAAAGTGCCTGATAATAAAAGCAAAAAGTACAAATTTTTAGGTAACTTCCTTTCTTAATTAATTGGACTGACCAGGTGGAAGCGAAGAGTTCTGTGCTGGTGCTTGGAATGTCTATAAAGCTGAGCAACATGACAGCACAATAGAGGACGAACAAAGATTTTTTTAATATGTTTCTATCCTGTGTCACAGTTTGAAATTGTCCGGGTTTATGTACCTTTTGGCAAACTTACATAAAAGTGACCTTG…	0.15351	0.15351	1	CTATCCTG	CTATCCTG	-1	0.0234113	1.63057	-1.63057
Hs2496.71	AACTTGAATGCCTATGTTTGATTTGAAATCATAGCATAAAAGGCAACATAAGCAACATCCTGACCAATTATCCAAACCAACCAGACATCCCGGAATGGCCAGAGCGTAGCACACGGTCCGTAGGATTAAGAGGTTAACTCCTATAACTTCAAACAAAGTGCCTGATAATAAAAGCAAAAAGTACAAATTTTTAGGTAACTTCCTTTCTTAATTAATTGGACTGACCAGGTGGAAGCGAAGAGTTCTGTGCTGGTGCTTGGAATGTCTATAAAGCTGAGCAACATGACAGCACAATAGAGGACGAACAAAGATTTTTTTAATATGTTTCTATCCTGTGTCACAGTTTGAAATTGTCCGGGTTTATGTACCTTTTGGCAAACTTACATAAAAGTGACCTTG…	0.290448	0.290448	1	GAGGAAAT	GAGGAAAT	-1	0.0234113	1.63057	-1.63057
Hs2496.71	AACTTGAATGCCTATGTTTGATTTGAAATCATAGCATAAAAGGCAACATAAGCAACATCCTGACCAATTATCCAAACCAACCAGACATCCCGGAATGGCCAGAGCGTAGCACACGGTCCGTAGGATTAAGAGGTTAACTCCTATAACTTCAAACAAAGTGCCTGATAATAAAAGCAAAAAGTACAAATTTTTAGGTAACTTCCTTTCTTAATTAATTGGACTGACCAGGTGGAAGCGAAGAGTTCTGTGCTGGTGCTTGGAATGTCTATAAAGCTGAGCAACATGACAGCACAATAGAGGACGAACAAAGATTTTTTTAATATGTTTCTATCCTGTGTCACAGTTTGAAATTGTCCGGGTTTATGTACCTTTTGGCAAACTTACATAAAAGTGACCTTG…	0.393827	0.393827	1	AAGGAAGT	AAGGAAGT	-1	0.0234113	1.63057	-1.63057
Hs2496.71	AACTTGAATGCCTATGTTTGATTTGAAATCATAGCATAAAAGGCAACATAAGCAACATCCTGACCAATTATCCAAACCAACCAGACATCCCGGAATGGCCAGAGCGTAGCACACGGTCCGTAGGATTAAGAGGTTAACTCCTATAACTTCAAACAAAGTGCCTGATAATAAAAGCAAAAAGTACAAATTTTTAGGTAACTTCCTTTCTTAATTAATTGGACTGACCAGGTGGAAGCGAAGAGTTCTGTGCTGGTGCTTGGAATGTCTATAAAGCTGAGCAACATGACAGCACAATAGAGGACGAACAAAGATTTTTTTAATATGTTTCTATCCTGTGTCACAGTTTGAAATTGTCCGGGTTTATGTACCTTTTGGCAAACTTACATAAAAGTGACCTTG…	0.134624	0.134624	1	AGGGAAGC	AGGGAAGC	-1	0.0234113	1.63057	-1.63057
Hs2496.71	AACTTGAATGCCTATGTTTGATTTGAAATCATAGCATAAAAGGCAACATAAGCAACATCCTGACCAATTATCCAAACCAACCAGACATCCCGGAATGGCCAGAGCGTAGCACACGGTCCGTAGGATTAAGAGGTTAACTCCTATAACTTCAAACAAAGTGCCTGATAATAAAAGCAAAAAGTACAAATTTTTAGGTAACTTCCTTTCTTAATTAATTGGACTGACCAGGTGGAAGCGAAGAGTTCTGTGCTGGTGCTTGGAATGTCTATAAAGCTGAGCAACATGACAGCACAATAGAGGACGAACAAAGATTTTTTTAATATGTTTCTATCCTGTGTCACAGTTTGAAATTGTCCGGGTTTATGTACCTTTTGGCAAACTTACATAAAAGTGACCTTG…	0.256574	0.256574	1	TAGGAAGT	TAGGAAGT	-1	0.0234113	1.63057	-1.63057
Hs2496.71	AACTTGAATGCCTATGTTTGATTTGAAATCATAGCATAAAAGGCAACATAAGCAACATCCTGACCAATTATCCAAACCAACCAGACATCCCGGAATGGCCAGAGCGTAGCACACGGTCCGTAGGATTAAGAGGTTAACTCCTATAACTTCAAACAAAGTGCCTGATAATAAAAGCAAAAAGTACAAATTTTTAGGTAACTTCCTTTCTTAATTAATTGGACTGACCAGGTGGAAGCGAAGAGTTCTGTGCTGGTGCTTGGAATGTCTATAAAGCTGAGCAACATGACAGCACAATAGAGGACGAACAAAGATTTTTTTAATATGTTTCTATCCTGTGTCACAGTTTGAAATTGTCCGGGTTTATGTACCTTTTGGCAAACTTACATAAAAGTGACCTTG…	0.111675	0.111675	1	GTGGAAGC	GTGGAAGC	-1	0.0234113	1.63057	-1.63057
Hs2496.71	AACTTGAATGCCTATGTTTGATTTGAAATCATAGCATAAAAGGCAACATAAGCAACATCCTGACCAATTATCCAAACCAACCAGACATCCCGGAATGGCCAGAGCGTAGCACACGGTCCGTAGGATTAAGAGGTTAACTCCTATAACTTCAAACAAAGTGCCTGATAATAAAAGCAAAAAGTACAAATTTTTAGGTAACTTCCTTTCTTAATTAATTGGACTGACCAGGTGGAAGCGAAGAGTTCTGTGCTGGTGCTTGGAATGTCTATAAAGCTGAGCAACATGACAGCACAATAGAGGACGAACAAAGATTTTTTTAATATGTTTCTATCCTGTGTCACAGTTTGAAATTGTCCGGGTTTATGTACCTTTTGGCAAACTTACATAAAAGTGACCTTG…	0.0971889	0.0971889	1	TGGGAACC	TGGGAACC	-1	0.0234113	1.63057	-1.63057
Hs2496.71	AACTTGAATGCCTATGTTTGATTTGAAATCATAGCATAAAAGGCAACATAAGCAACATCCTGACCAATTATCCAAACCAACCAGACATCCCGGAATGGCCAGAGCGTAGCACACGGTCCGTAGGATTAAGAGGTTAACTCCTATAACTTCAAACAAAGTGCCTGATAATAAAAGCAAAAAGTACAAATTTTTAGGTAACTTCCTTTCTTAATTAATTGGACTGACCAGGTGGAAGCGAAGAGTTCTGTGCTGGTGCTTGGAATGTCTATAAAGCTGAGCAACATGACAGCACAATAGAGGACGAACAAAGATTTTTTTAATATGTTTCTATCCTGTGTCACAGTTTGAAATTGTCCGGGTTTATGTACCTTTTGGCAAACTTACATAAAAGTGACCTTG…	0.135068	0.135068	1	TTTTCCCC	TTTTCCCC	-1	0.0234113	1.63057	-1.63057
Hs2496.71	AACTTGAATGCCTATGTTTGATTTGAAATCATAGCATAAAAGGCAACATAAGCAACATCCTGACCAATTATCCAAACCAACCAGACATCCCGGAATGGCCAGAGCGTAGCACACGGTCCGTAGGATTAAGAGGTTAACTCCTATAACTTCAAACAAAGTGCCTGATAATAAAAGCAAAAAGTACAAATTTTTAGGTAACTTCCTTTCTTAATTAATTGGACTGACCAGGTGGAAGCGAAGAGTTCTGTGCTGGTGCTTGGAATGTCTATAAAGCTGAGCAACATGACAGCACAATAGAGGACGAACAAAGATTTTTTTAATATGTTTCTATCCTGTGTCACAGTTTGAAATTGTCCGGGTTTATGTACCTTTTGGCAAACTTACATAAAAGTGACCTTG…	0.108599	0.108599	1	TGATCCAT	TGATCCAT	-1	0.0234113	1.63057	-1.63057
Hs2496.71	AACTTGAATGCCTATGTTTGATTTGAAATCATAGCATAAAAGGCAACATAAGCAACATCCTGACCAATTATCCAAACCAACCAGACATCCCGGAATGGCCAGAGCGTAGCACACGGTCCGTAGGATTAAGAGGTTAACTCCTATAACTTCAAACAAAGTGCCTGATAATAAAAGCAAAAAGTACAAATTTTTAGGTAACTTCCTTTCTTAATTAATTGGACTGACCAGGTGGAAGCGAAGAGTTCTGTGCTGGTGCTTGGAATGTCTATAAAGCTGAGCAACATGACAGCACAATAGAGGACGAACAAAGATTTTTTTAATATGTTTCTATCCTGTGTCACAGTTTGAAATTGTCCGGGTTTATGTACCTTTTGGCAAACTTACATAAAAGTGACCTTG…	0.391636	0.391636	1	AAGGAAAT	AAGGAAAT	-1	0.0234113	1.63057	-1.63057
Hs2496.71	AACTTGAATGCCTATGTTTGATTTGAAATCATAGCATAAAAGGCAACATAAGCAACATCCTGACCAATTATCCAAACCAACCAGACATCCCGGAATGGCCAGAGCGTAGCACACGGTCCGTAGGATTAAGAGGTTAACTCCTATAACTTCAAACAAAGTGCCTGATAATAAAAGCAAAAAGTACAAATTTTTAGGTAACTTCCTTTCTTAATTAATTGGACTGACCAGGTGGAAGCGAAGAGTTCTGTGCTGGTGCTTGGAATGTCTATAAAGCTGAGCAACATGACAGCACAATAGAGGACGAACAAAGATTTTTTTAATATGTTTCTATCCTGTGTCACAGTTTGAAATTGTCCGGGTTTATGTACCTTTTGGCAAACTTACATAAAAGTGACCTTG…	0.522166	0.522166	1	ACATCCTG	ACATCCTG	-1	0.0234113	1.63057	-1.63057
Hs2496.71	AACTTGAATGCCTATGTTTGATTTGAAATCATAGCATAAAAGGCAACATAAGCAACATCCTGACCAATTATCCAAACCAACCAGACATCCCGGAATGGCCAGAGCGTAGCACACGGTCCGTAGGATTAAGAGGTTAACTCCTATAACTTCAAACAAAGTGCCTGATAATAAAAGCAAAAAGTACAAATTTTTAGGTAACTTCCTTTCTTAATTAATTGGACTGACCAGGTGGAAGCGAAGAGTTCTGTGCTGGTGCTTGGAATGTCTATAAAGCTGAGCAACATGACAGCACAATAGAGGACGAACAAAGATTTTTTTAATATGTTTCTATCCTGTGTCACAGTTTGAAATTGTCCGGGTTTATGTACCTTTTGGCAAACTTACATAAAAGTGACCTTG…	0.106827	0.106827	1	TAGGATTA	TAGGATTA	-1	0.0234113	1.63057	-1.63057
Hs2496.71	AACTTGAATGCCTATGTTTGATTTGAAATCATAGCATAAAAGGCAACATAAGCAACATCCTGACCAATTATCCAAACCAACCAGACATCCCGGAATGGCCAGAGCGTAGCACACGGTCCGTAGGATTAAGAGGTTAACTCCTATAACTTCAAACAAAGTGCCTGATAATAAAAGCAAAAAGTACAAATTTTTAGGTAACTTCCTTTCTTAATTAATTGGACTGACCAGGTGGAAGCGAAGAGTTCTGTGCTGGTGCTTGGAATGTCTATAAAGCTGAGCAACATGACAGCACAATAGAGGACGAACAAAGATTTTTTTAATATGTTTCTATCCTGTGTCACAGTTTGAAATTGTCCGGGTTTATGTACCTTTTGGCAAACTTACATAAAAGTGACCTTG…	0.105232	0.105232	1	TTGGAAAT	TTGGAAAT	-1	0.0234113	1.63057	-1.63057
Hs2496.71	AACTTGAATGCCTATGTTTGATTTGAAATCATAGCATAAAAGGCAACATAAGCAACATCCTGACCAATTATCCAAACCAACCAGACATCCCGGAATGGCCAGAGCGTAGCACACGGTCCGTAGGATTAAGAGGTTAACTCCTATAACTTCAAACAAAGTGCCTGATAATAAAAGCAAAAAGTACAAATTTTTAGGTAACTTCCTTTCTTAATTAATTGGACTGACCAGGTGGAAGCGAAGAGTTCTGTGCTGGTGCTTGGAATGTCTATAAAGCTGAGCAACATGACAGCACAATAGAGGACGAACAAAGATTTTTTTAATATGTTTCTATCCTGTGTCACAGTTTGAAATTGTCCGGGTTTATGTACCTTTTGGCAAACTTACATAAAAGTGACCTTG…						-1	0.0234113	1.63057	-1.63057
Hs2496.71	AACTTGAATGCCTATGTTTGATTTGAAATCATAGCATAAAAGGCAACATAAGCAACATCCTGACCAATTATCCAAACCAACCAGACATCCCGGAATGGCCAGAGCGTAGCACACGGTCCGTAGGATTAAGAGGTTAACTCCTATAACTTCAAACAAAGTGCCTGATAATAAAAGCAAAAAGTACAAATTTTTAGGTAACTTCCTTTCTTAATTAATTGGACTGACCAGGTGGAAGCGAAGAGTTCTGTGCTGGTGCTTGGAATGTCTATAAAGCTGAGCAACATGACAGCACAATAGAGGACGAACAAAGATTTTTTTAATATGTTTCTATCCTGTGTCACAGTTTGAAATTGTCCGGGTTTATGTACCTTTTGGCAAACTTACATAAAAGTGACCTTG…						-1	0.0234113	1.63057	-1.63057
Hs2496.71	AACTTGAATGCCTATGTTTGATTTGAAATCATAGCATAAAAGGCAACATAAGCAACATCCTGACCAATTATCCAAACCAACCAGACATCCCGGAATGGCCAGAGCGTAGCACACGGTCCGTAGGATTAAGAGGTTAACTCCTATAACTTCAAACAAAGTGCCTGATAATAAAAGCAAAAAGTACAAATTTTTAGGTAACTTCCTTTCTTAATTAATTGGACTGACCAGGTGGAAGCGAAGAGTTCTGTGCTGGTGCTTGGAATGTCTATAAAGCTGAGCAACATGACAGCACAATAGAGGACGAACAAAGATTTTTTTAATATGTTTCTATCCTGTGTCACAGTTTGAAATTGTCCGGGTTTATGTACCTTTTGGCAAACTTACATAAAAGTGACCTTG…						-1	0.0234113	1.63057	-1.63057
Hs2496.71	AACTTGAATGCCTATGTTTGATTTGAAATCATAGCATAAAAGGCAACATAAGCAACATCCTGACCAATTATCCAAACCAACCAGACATCCCGGAATGGCCAGAGCGTAGCACACGGTCCGTAGGATTAAGAGGTTAACTCCTATAACTTCAAACAAAGTGCCTGATAATAAAAGCAAAAAGTACAAATTTTTAGGTAACTTCCTTTCTTAATTAATTGGACTGACCAGGTGGAAGCGAAGAGTTCTGTGCTGGTGCTTGGAATGTCTATAAAGCTGAGCAACATGACAGCACAATAGAGGACGAACAAAGATTTTTTTAATATGTTTCTATCCTGTGTCACAGTTTGAAATTGTCCGGGTTTATGTACCTTTTGGCAAACTTACATAAAAGTGACCTTG…						-1	0.0234113	1.63057	-1.63057
Hs2496.71	AACTTGAATGCCTATGTTTGATTTGAAATCATAGCATAAAAGGCAACATAAGCAACATCCTGACCAATTATCCAAACCAACCAGACATCCCGGAATGGCCAGAGCGTAGCACACGGTCCGTAGGATTAAGAGGTTAACTCCTATAACTTCAAACAAAGTGCCTGATAATAAAAGCAAAAAGTACAAATTTTTAGGTAACTTCCTTTCTTAATTAATTGGACTGACCAGGTGGAAGCGAAGAGTTCTGTGCTGGTGCTTGGAATGTCTATAAAGCTGAGCAACATGACAGCACAATAGAGGACGAACAAAGATTTTTTTAATATGTTTCTATCCTGTGTCACAGTTTGAAATTGTCCGGGTTTATGTACCTTTTGGCAAACTTACATAAAAGTGACCTTG…						-1	0.0234113	1.63057	-1.63057
Hs2496.71	AACTTGAATGCCTATGTTTGATTTGAAATCATAGCATAAAAGGCAACATAAGCAACATCCTGACCAATTATCCAAACCAACCAGACATCCCGGAATGGCCAGAGCGTAGCACACGGTCCGTAGGATTAAGAGGTTAACTCCTATAACTTCAAACAAAGTGCCTGATAATAAAAGCAAAAAGTACAAATTTTTAGGTAACTTCCTTTCTTAATTAATTGGACTGACCAGGTGGAAGCGAAGAGTTCTGTGCTGGTGCTTGGAATGTCTATAAAGCTGAGCAACATGACAGCACAATAGAGGACGAACAAAGATTTTTTTAATATGTTTCTATCCTGTGTCACAGTTTGAAATTGTCCGGGTTTATGTACCTTTTGGCAAACTTACATAAAAGTGACCTTG…						-1	0.0234113	1.63057	-1.63057
Hs2496.71	AACTTGAATGCCTATGTTTGATTTGAAATCATAGCATAAAAGGCAACATAAGCAACATCCTGACCAATTATCCAAACCAACCAGACATCCCGGAATGGCCAGAGCGTAGCACACGGTCCGTAGGATTAAGAGGTTAACTCCTATAACTTCAAACAAAGTGCCTGATAATAAAAGCAAAAAGTACAAATTTTTAGGTAACTTCCTTTCTTAATTAATTGGACTGACCAGGTGGAAGCGAAGAGTTCTGTGCTGGTGCTTGGAATGTCTATAAAGCTGAGCAACATGACAGCACAATAGAGGACGAACAAAGATTTTTTTAATATGTTTCTATCCTGTGTCACAGTTTGAAATTGTCCGGGTTTATGTACCTTTTGGCAAACTTACATAAAAGTGACCTTG…						-1	0.0234113	1.63057	-1.63057
Hs2496.71	AACTTGAATGCCTATGTTTGATTTGAAATCATAGCATAAAAGGCAACATAAGCAACATCCTGACCAATTATCCAAACCAACCAGACATCCCGGAATGGCCAGAGCGTAGCACACGGTCCGTAGGATTAAGAGGTTAACTCCTATAACTTCAAACAAAGTGCCTGATAATAAAAGCAAAAAGTACAAATTTTTAGGTAACTTCCTTTCTTAATTAATTGGACTGACCAGGTGGAAGCGAAGAGTTCTGTGCTGGTGCTTGGAATGTCTATAAAGCTGAGCAACATGACAGCACAATAGAGGACGAACAAAGATTTTTTTAATATGTTTCTATCCTGTGTCACAGTTTGAAATTGTCCGGGTTTATGTACCTTTTGGCAAACTTACATAAAAGTGACCTTG…						-1	0.0234113	1.63057	-1.63057
Hs2496.71	AACTTGAATGCCTATGTTTGATTTGAAATCATAGCATAAAAGGCAACATAAGCAACATCCTGACCAATTATCCAAACCAACCAGACATCCCGGAATGGCCAGAGCGTAGCACACGGTCCGTAGGATTAAGAGGTTAACTCCTATAACTTCAAACAAAGTGCCTGATAATAAAAGCAAAAAGTACAAATTTTTAGGTAACTTCCTTTCTTAATTAATTGGACTGACCAGGTGGAAGCGAAGAGTTCTGTGCTGGTGCTTGGAATGTCTATAAAGCTGAGCAACATGACAGCACAATAGAGGACGAACAAAGATTTTTTTAATATGTTTCTATCCTGTGTCACAGTTTGAAATTGTCCGGGTTTATGTACCTTTTGGCAAACTTACATAAAAGTGACCTTG…						-1	0.0234113	1.63057	-1.63057
Hs2496.71	AACTTGAATGCCTATGTTTGATTTGAAATCATAGCATAAAAGGCAACATAAGCAACATCCTGACCAATTATCCAAACCAACCAGACATCCCGGAATGGCCAGAGCGTAGCACACGGTCCGTAGGATTAAGAGGTTAACTCCTATAACTTCAAACAAAGTGCCTGATAATAAAAGCAAAAAGTACAAATTTTTAGGTAACTTCCTTTCTTAATTAATTGGACTGACCAGGTGGAAGCGAAGAGTTCTGTGCTGGTGCTTGGAATGTCTATAAAGCTGAGCAACATGACAGCACAATAGAGGACGAACAAAGATTTTTTTAATATGTTTCTATCCTGTGTCACAGTTTGAAATTGTCCGGGTTTATGTACCTTTTGGCAAACTTACATAAAAGTGACCTTG…						-1	0.0234113	1.63057	-1.63057
Hs2496.71	AACTTGAATGCCTATGTTTGATTTGAAATCATAGCATAAAAGGCAACATAAGCAACATCCTGACCAATTATCCAAACCAACCAGACATCCCGGAATGGCCAGAGCGTAGCACACGGTCCGTAGGATTAAGAGGTTAACTCCTATAACTTCAAACAAAGTGCCTGATAATAAAAGCAAAAAGTACAAATTTTTAGGTAACTTCCTTTCTTAATTAATTGGACTGACCAGGTGGAAGCGAAGAGTTCTGTGCTGGTGCTTGGAATGTCTATAAAGCTGAGCAACATGACAGCACAATAGAGGACGAACAAAGATTTTTTTAATATGTTTCTATCCTGTGTCACAGTTTGAAATTGTCCGGGTTTATGTACCTTTTGGCAAACTTACATAAAAGTGACCTTG…						-1	0.0234113	1.63057	-1.63057
Hs2496.71	AACTTGAATGCCTATGTTTGATTTGAAATCATAGCATAAAAGGCAACATAAGCAACATCCTGACCAATTATCCAAACCAACCAGACATCCCGGAATGGCCAGAGCGTAGCACACGGTCCGTAGGATTAAGAGGTTAACTCCTATAACTTCAAACAAAGTGCCTGATAATAAAAGCAAAAAGTACAAATTTTTAGGTAACTTCCTTTCTTAATTAATTGGACTGACCAGGTGGAAGCGAAGAGTTCTGTGCTGGTGCTTGGAATGTCTATAAAGCTGAGCAACATGACAGCACAATAGAGGACGAACAAAGATTTTTTTAATATGTTTCTATCCTGTGTCACAGTTTGAAATTGTCCGGGTTTATGTACCTTTTGGCAAACTTACATAAAAGTGACCTTG…						-1	0.0234113	1.63057	-1.63057
Hs2496.71	AACTTGAATGCCTATGTTTGATTTGAAATCATAGCATAAAAGGCAACATAAGCAACATCCTGACCAATTATCCAAACCAACCAGACATCCCGGAATGGCCAGAGCGTAGCACACGGTCCGTAGGATTAAGAGGTTAACTCCTATAACTTCAAACAAAGTGCCTGATAATAAAAGCAAAAAGTACAAATTTTTAGGTAACTTCCTTTCTTAATTAATTGGACTGACCAGGTGGAAGCGAAGAGTTCTGTGCTGGTGCTTGGAATGTCTATAAAGCTGAGCAACATGACAGCACAATAGAGGACGAACAAAGATTTTTTTAATATGTTTCTATCCTGTGTCACAGTTTGAAATTGTCCGGGTTTATGTACCTTTTGGCAAACTTACATAAAAGTGACCTTG…						-1	0.0234113	1.63057	-1.63057
Hs2496.71	AACTTGAATGCCTATGTTTGATTTGAAATCATAGCATAAAAGGCAACATAAGCAACATCCTGACCAATTATCCAAACCAACCAGACATCCCGGAATGGCCAGAGCGTAGCACACGGTCCGTAGGATTAAGAGGTTAACTCCTATAACTTCAAACAAAGTGCCTGATAATAAAAGCAAAAAGTACAAATTTTTAGGTAACTTCCTTTCTTAATTAATTGGACTGACCAGGTGGAAGCGAAGAGTTCTGTGCTGGTGCTTGGAATGTCTATAAAGCTGAGCAACATGACAGCACAATAGAGGACGAACAAAGATTTTTTTAATATGTTTCTATCCTGTGTCACAGTTTGAAATTGTCCGGGTTTATGTACCTTTTGGCAAACTTACATAAAAGTGACCTTG…						-1	0.0234113	1.63057	-1.63057
Hs2496.71	AACTTGAATGCCTATGTTTGATTTGAAATCATAGCATAAAAGGCAACATAAGCAACATCCTGACCAATTATCCAAACCAACCAGACATCCCGGAATGGCCAGAGCGTAGCACACGGTCCGTAGGATTAAGAGGTTAACTCCTATAACTTCAAACAAAGTGCCTGATAATAAAAGCAAAAAGTACAAATTTTTAGGTAACTTCCTTTCTTAATTAATTGGACTGACCAGGTGGAAGCGAAGAGTTCTGTGCTGGTGCTTGGAATGTCTATAAAGCTGAGCAACATGACAGCACAATAGAGGACGAACAAAGATTTTTTTAATATGTTTCTATCCTGTGTCACAGTTTGAAATTGTCCGGGTTTATGTACCTTTTGGCAAACTTACATAAAAGTGACCTTG…						-1	0.0234113	1.63057	-1.63057
Hs2496.71	AACTTGAATGCCTATGTTTGATTTGAAATCATAGCATAAAAGGCAACATAAGCAACATCCTGACCAATTATCCAAACCAACCAGACATCCCGGAATGGCCAGAGCGTAGCACACGGTCCGTAGGATTAAGAGGTTAACTCCTATAACTTCAAACAAAGTGCCTGATAATAAAAGCAAAAAGTACAAATTTTTAGGTAACTTCCTTTCTTAATTAATTGGACTGACCAGGTGGAAGCGAAGAGTTCTGTGCTGGTGCTTGGAATGTCTATAAAGCTGAGCAACATGACAGCACAATAGAGGACGAACAAAGATTTTTTTAATATGTTTCTATCCTGTGTCACAGTTTGAAATTGTCCGGGTTTATGTACCTTTTGGCAAACTTACATAAAAGTGACCTTG…						-1	0.0234113	1.63057	-1.63057
Hs2496.72	AACTTTAATGCCTATGTTTGATTTGAAGTCATAGCATAAAAGGTAACATAAGCAACATCCTGACCAATTATCCAAACCATCCAGACATCCCTGAATGGCCAGAGCGTAGCACACGGTCTGTAGGATTAAGAGGTTAACTCCTATAACTTCAAACAAAGTGCCTGATAATAAAAGCAAAAAGTACAAAATTTTAGGTAACTTCCTTTCTTAATTAATTGGACTGACCAGGTGGAAGCGAAGAGTTCTGTGCTGGTGCTGGGAATGTCTATAAAGCTGAGCAACATGACAGCACAATAGAGGAGGAACAAAGATTTTTTCAATATGTTTCTATCCTGTGTCACAGTTTGAAATTGTCCTGGTTTATGTCCCTTTTGGCAAACTTCCATAAAAGTGACCTAG…	0.0960253	0.112642	1.17304	TTGGAATG	TGGGAATG	0	1	0	0
Hs2496.72	AACTTTAATGCCTATGTTTGATTTGAAGTCATAGCATAAAAGGTAACATAAGCAACATCCTGACCAATTATCCAAACCATCCAGACATCCCTGAATGGCCAGAGCGTAGCACACGGTCTGTAGGATTAAGAGGTTAACTCCTATAACTTCAAACAAAGTGCCTGATAATAAAAGCAAAAAGTACAAAATTTTAGGTAACTTCCTTTCTTAATTAATTGGACTGACCAGGTGGAAGCGAAGAGTTCTGTGCTGGTGCTGGGAATGTCTATAAAGCTGAGCAACATGACAGCACAATAGAGGAGGAACAAAGATTTTTTCAATATGTTTCTATCCTGTGTCACAGTTTGAAATTGTCCTGGTTTATGTCCCTTTTGGCAAACTTCCATAAAAGTGACCTAG…	0.290448	0.290448	1	GAGGAAAT	GAGGAAAT	0	1	0	0
Hs2496.72	AACTTTAATGCCTATGTTTGATTTGAAGTCATAGCATAAAAGGTAACATAAGCAACATCCTGACCAATTATCCAAACCATCCAGACATCCCTGAATGGCCAGAGCGTAGCACACGGTCTGTAGGATTAAGAGGTTAACTCCTATAACTTCAAACAAAGTGCCTGATAATAAAAGCAAAAAGTACAAAATTTTAGGTAACTTCCTTTCTTAATTAATTGGACTGACCAGGTGGAAGCGAAGAGTTCTGTGCTGGTGCTGGGAATGTCTATAAAGCTGAGCAACATGACAGCACAATAGAGGAGGAACAAAGATTTTTTCAATATGTTTCTATCCTGTGTCACAGTTTGAAATTGTCCTGGTTTATGTCCCTTTTGGCAAACTTCCATAAAAGTGACCTAG…	0.134624	0.134624	1	AGGGAAGC	AGGGAAGC	0	1	0	0
Hs2496.72	AACTTTAATGCCTATGTTTGATTTGAAGTCATAGCATAAAAGGTAACATAAGCAACATCCTGACCAATTATCCAAACCATCCAGACATCCCTGAATGGCCAGAGCGTAGCACACGGTCTGTAGGATTAAGAGGTTAACTCCTATAACTTCAAACAAAGTGCCTGATAATAAAAGCAAAAAGTACAAAATTTTAGGTAACTTCCTTTCTTAATTAATTGGACTGACCAGGTGGAAGCGAAGAGTTCTGTGCTGGTGCTGGGAATGTCTATAAAGCTGAGCAACATGACAGCACAATAGAGGAGGAACAAAGATTTTTTCAATATGTTTCTATCCTGTGTCACAGTTTGAAATTGTCCTGGTTTATGTCCCTTTTGGCAAACTTCCATAAAAGTGACCTAG…	0.135068	0.135068	1	TTTTCCCC	TTTTCCCC	0	1	0	0
Hs2496.72	AACTTTAATGCCTATGTTTGATTTGAAGTCATAGCATAAAAGGTAACATAAGCAACATCCTGACCAATTATCCAAACCATCCAGACATCCCTGAATGGCCAGAGCGTAGCACACGGTCTGTAGGATTAAGAGGTTAACTCCTATAACTTCAAACAAAGTGCCTGATAATAAAAGCAAAAAGTACAAAATTTTAGGTAACTTCCTTTCTTAATTAATTGGACTGACCAGGTGGAAGCGAAGAGTTCTGTGCTGGTGCTGGGAATGTCTATAAAGCTGAGCAACATGACAGCACAATAGAGGAGGAACAAAGATTTTTTCAATATGTTTCTATCCTGTGTCACAGTTTGAAATTGTCCTGGTTTATGTCCCTTTTGGCAAACTTCCATAAAAGTGACCTAG…	0.113599	0.113599	1	GAGGAACA	GAGGAACA	0	1	0	0
Hs2496.72	AACTTTAATGCCTATGTTTGATTTGAAGTCATAGCATAAAAGGTAACATAAGCAACATCCTGACCAATTATCCAAACCATCCAGACATCCCTGAATGGCCAGAGCGTAGCACACGGTCTGTAGGATTAAGAGGTTAACTCCTATAACTTCAAACAAAGTGCCTGATAATAAAAGCAAAAAGTACAAAATTTTAGGTAACTTCCTTTCTTAATTAATTGGACTGACCAGGTGGAAGCGAAGAGTTCTGTGCTGGTGCTGGGAATGTCTATAAAGCTGAGCAACATGACAGCACAATAGAGGAGGAACAAAGATTTTTTCAATATGTTTCTATCCTGTGTCACAGTTTGAAATTGTCCTGGTTTATGTCCCTTTTGGCAAACTTCCATAAAAGTGACCTAG…	0.108599	0.108599	1	TGATCCAT	TGATCCAT	0	1	0	0
Hs2496.72	AACTTTAATGCCTATGTTTGATTTGAAGTCATAGCATAAAAGGTAACATAAGCAACATCCTGACCAATTATCCAAACCATCCAGACATCCCTGAATGGCCAGAGCGTAGCACACGGTCTGTAGGATTAAGAGGTTAACTCCTATAACTTCAAACAAAGTGCCTGATAATAAAAGCAAAAAGTACAAAATTTTAGGTAACTTCCTTTCTTAATTAATTGGACTGACCAGGTGGAAGCGAAGAGTTCTGTGCTGGTGCTGGGAATGTCTATAAAGCTGAGCAACATGACAGCACAATAGAGGAGGAACAAAGATTTTTTCAATATGTTTCTATCCTGTGTCACAGTTTGAAATTGTCCTGGTTTATGTCCCTTTTGGCAAACTTCCATAAAAGTGACCTAG…	0.391636	0.391636	1	AAGGAAAT	AAGGAAAT	0	1	0	0
Hs2496.72	AACTTTAATGCCTATGTTTGATTTGAAGTCATAGCATAAAAGGTAACATAAGCAACATCCTGACCAATTATCCAAACCATCCAGACATCCCTGAATGGCCAGAGCGTAGCACACGGTCTGTAGGATTAAGAGGTTAACTCCTATAACTTCAAACAAAGTGCCTGATAATAAAAGCAAAAAGTACAAAATTTTAGGTAACTTCCTTTCTTAATTAATTGGACTGACCAGGTGGAAGCGAAGAGTTCTGTGCTGGTGCTGGGAATGTCTATAAAGCTGAGCAACATGACAGCACAATAGAGGAGGAACAAAGATTTTTTCAATATGTTTCTATCCTGTGTCACAGTTTGAAATTGTCCTGGTTTATGTCCCTTTTGGCAAACTTCCATAAAAGTGACCTAG…	0.522166	0.522166	1	ACATCCTG	ACATCCTG	0	1	0	0
Hs2496.72	AACTTTAATGCCTATGTTTGATTTGAAGTCATAGCATAAAAGGTAACATAAGCAACATCCTGACCAATTATCCAAACCATCCAGACATCCCTGAATGGCCAGAGCGTAGCACACGGTCTGTAGGATTAAGAGGTTAACTCCTATAACTTCAAACAAAGTGCCTGATAATAAAAGCAAAAAGTACAAAATTTTAGGTAACTTCCTTTCTTAATTAATTGGACTGACCAGGTGGAAGCGAAGAGTTCTGTGCTGGTGCTGGGAATGTCTATAAAGCTGAGCAACATGACAGCACAATAGAGGAGGAACAAAGATTTTTTCAATATGTTTCTATCCTGTGTCACAGTTTGAAATTGTCCTGGTTTATGTCCCTTTTGGCAAACTTCCATAAAAGTGACCTAG…	0.105232	0.105232	1	TTGGAAAT	TTGGAAAT	0	1	0	0
Hs2496.72	AACTTTAATGCCTATGTTTGATTTGAAGTCATAGCATAAAAGGTAACATAAGCAACATCCTGACCAATTATCCAAACCATCCAGACATCCCTGAATGGCCAGAGCGTAGCACACGGTCTGTAGGATTAAGAGGTTAACTCCTATAACTTCAAACAAAGTGCCTGATAATAAAAGCAAAAAGTACAAAATTTTAGGTAACTTCCTTTCTTAATTAATTGGACTGACCAGGTGGAAGCGAAGAGTTCTGTGCTGGTGCTGGGAATGTCTATAAAGCTGAGCAACATGACAGCACAATAGAGGAGGAACAAAGATTTTTTCAATATGTTTCTATCCTGTGTCACAGTTTGAAATTGTCCTGGTTTATGTCCCTTTTGGCAAACTTCCATAAAAGTGACCTAG…	0.121434	0.121434	1	TTATCCAA	TTATCCAA	0	1	0	0
Hs2496.72	AACTTTAATGCCTATGTTTGATTTGAAGTCATAGCATAAAAGGTAACATAAGCAACATCCTGACCAATTATCCAAACCATCCAGACATCCCTGAATGGCCAGAGCGTAGCACACGGTCTGTAGGATTAAGAGGTTAACTCCTATAACTTCAAACAAAGTGCCTGATAATAAAAGCAAAAAGTACAAAATTTTAGGTAACTTCCTTTCTTAATTAATTGGACTGACCAGGTGGAAGCGAAGAGTTCTGTGCTGGTGCTGGGAATGTCTATAAAGCTGAGCAACATGACAGCACAATAGAGGAGGAACAAAGATTTTTTCAATATGTTTCTATCCTGTGTCACAGTTTGAAATTGTCCTGGTTTATGTCCCTTTTGGCAAACTTCCATAAAAGTGACCTAG…	0.393827	0.393827	1	ACTTCCTT	ACTTCCTT	0	1	0	0
Hs2496.72	AACTTTAATGCCTATGTTTGATTTGAAGTCATAGCATAAAAGGTAACATAAGCAACATCCTGACCAATTATCCAAACCATCCAGACATCCCTGAATGGCCAGAGCGTAGCACACGGTCTGTAGGATTAAGAGGTTAACTCCTATAACTTCAAACAAAGTGCCTGATAATAAAAGCAAAAAGTACAAAATTTTAGGTAACTTCCTTTCTTAATTAATTGGACTGACCAGGTGGAAGCGAAGAGTTCTGTGCTGGTGCTGGGAATGTCTATAAAGCTGAGCAACATGACAGCACAATAGAGGAGGAACAAAGATTTTTTCAATATGTTTCTATCCTGTGTCACAGTTTGAAATTGTCCTGGTTTATGTCCCTTTTGGCAAACTTCCATAAAAGTGACCTAG…	0.15351	0.15351	1	CTATCCTG	CTATCCTG	0	1	0	0
Hs2496.72	AACTTTAATGCCTATGTTTGATTTGAAGTCATAGCATAAAAGGTAACATAAGCAACATCCTGACCAATTATCCAAACCATCCAGACATCCCTGAATGGCCAGAGCGTAGCACACGGTCTGTAGGATTAAGAGGTTAACTCCTATAACTTCAAACAAAGTGCCTGATAATAAAAGCAAAAAGTACAAAATTTTAGGTAACTTCCTTTCTTAATTAATTGGACTGACCAGGTGGAAGCGAAGAGTTCTGTGCTGGTGCTGGGAATGTCTATAAAGCTGAGCAACATGACAGCACAATAGAGGAGGAACAAAGATTTTTTCAATATGTTTCTATCCTGTGTCACAGTTTGAAATTGTCCTGGTTTATGTCCCTTTTGGCAAACTTCCATAAAAGTGACCTAG…	0.10158	0.10158	1	CCATCCAG	CCATCCAG	0	1	0	0
Hs2496.72	AACTTTAATGCCTATGTTTGATTTGAAGTCATAGCATAAAAGGTAACATAAGCAACATCCTGACCAATTATCCAAACCATCCAGACATCCCTGAATGGCCAGAGCGTAGCACACGGTCTGTAGGATTAAGAGGTTAACTCCTATAACTTCAAACAAAGTGCCTGATAATAAAAGCAAAAAGTACAAAATTTTAGGTAACTTCCTTTCTTAATTAATTGGACTGACCAGGTGGAAGCGAAGAGTTCTGTGCTGGTGCTGGGAATGTCTATAAAGCTGAGCAACATGACAGCACAATAGAGGAGGAACAAAGATTTTTTCAATATGTTTCTATCCTGTGTCACAGTTTGAAATTGTCCTGGTTTATGTCCCTTTTGGCAAACTTCCATAAAAGTGACCTAG…	0.136024	0.136024	1	ACATCCCT	ACATCCCT	0	1	0	0
Hs2496.72	AACTTTAATGCCTATGTTTGATTTGAAGTCATAGCATAAAAGGTAACATAAGCAACATCCTGACCAATTATCCAAACCATCCAGACATCCCTGAATGGCCAGAGCGTAGCACACGGTCTGTAGGATTAAGAGGTTAACTCCTATAACTTCAAACAAAGTGCCTGATAATAAAAGCAAAAAGTACAAAATTTTAGGTAACTTCCTTTCTTAATTAATTGGACTGACCAGGTGGAAGCGAAGAGTTCTGTGCTGGTGCTGGGAATGTCTATAAAGCTGAGCAACATGACAGCACAATAGAGGAGGAACAAAGATTTTTTCAATATGTTTCTATCCTGTGTCACAGTTTGAAATTGTCCTGGTTTATGTCCCTTTTGGCAAACTTCCATAAAAGTGACCTAG…	0.256574	0.256574	1	TAGGAAGT	TAGGAAGT	0	1	0	0
Hs2496.72	AACTTTAATGCCTATGTTTGATTTGAAGTCATAGCATAAAAGGTAACATAAGCAACATCCTGACCAATTATCCAAACCATCCAGACATCCCTGAATGGCCAGAGCGTAGCACACGGTCTGTAGGATTAAGAGGTTAACTCCTATAACTTCAAACAAAGTGCCTGATAATAAAAGCAAAAAGTACAAAATTTTAGGTAACTTCCTTTCTTAATTAATTGGACTGACCAGGTGGAAGCGAAGAGTTCTGTGCTGGTGCTGGGAATGTCTATAAAGCTGAGCAACATGACAGCACAATAGAGGAGGAACAAAGATTTTTTCAATATGTTTCTATCCTGTGTCACAGTTTGAAATTGTCCTGGTTTATGTCCCTTTTGGCAAACTTCCATAAAAGTGACCTAG…	0.111675	0.111675	1	GTGGAAGC	GTGGAAGC	0	1	0	0
Hs2496.72	AACTTTAATGCCTATGTTTGATTTGAAGTCATAGCATAAAAGGTAACATAAGCAACATCCTGACCAATTATCCAAACCATCCAGACATCCCTGAATGGCCAGAGCGTAGCACACGGTCTGTAGGATTAAGAGGTTAACTCCTATAACTTCAAACAAAGTGCCTGATAATAAAAGCAAAAAGTACAAAATTTTAGGTAACTTCCTTTCTTAATTAATTGGACTGACCAGGTGGAAGCGAAGAGTTCTGTGCTGGTGCTGGGAATGTCTATAAAGCTGAGCAACATGACAGCACAATAGAGGAGGAACAAAGATTTTTTCAATATGTTTCTATCCTGTGTCACAGTTTGAAATTGTCCTGGTTTATGTCCCTTTTGGCAAACTTCCATAAAAGTGACCTAG…	0.106827	0.106827	1	TAGGATTA	TAGGATTA	0	1	0	0
Hs2496.72	AACTTTAATGCCTATGTTTGATTTGAAGTCATAGCATAAAAGGTAACATAAGCAACATCCTGACCAATTATCCAAACCATCCAGACATCCCTGAATGGCCAGAGCGTAGCACACGGTCTGTAGGATTAAGAGGTTAACTCCTATAACTTCAAACAAAGTGCCTGATAATAAAAGCAAAAAGTACAAAATTTTAGGTAACTTCCTTTCTTAATTAATTGGACTGACCAGGTGGAAGCGAAGAGTTCTGTGCTGGTGCTGGGAATGTCTATAAAGCTGAGCAACATGACAGCACAATAGAGGAGGAACAAAGATTTTTTCAATATGTTTCTATCCTGTGTCACAGTTTGAAATTGTCCTGGTTTATGTCCCTTTTGGCAAACTTCCATAAAAGTGACCTAG…						0	1	0	0
Hs2496.72	AACTTTAATGCCTATGTTTGATTTGAAGTCATAGCATAAAAGGTAACATAAGCAACATCCTGACCAATTATCCAAACCATCCAGACATCCCTGAATGGCCAGAGCGTAGCACACGGTCTGTAGGATTAAGAGGTTAACTCCTATAACTTCAAACAAAGTGCCTGATAATAAAAGCAAAAAGTACAAAATTTTAGGTAACTTCCTTTCTTAATTAATTGGACTGACCAGGTGGAAGCGAAGAGTTCTGTGCTGGTGCTGGGAATGTCTATAAAGCTGAGCAACATGACAGCACAATAGAGGAGGAACAAAGATTTTTTCAATATGTTTCTATCCTGTGTCACAGTTTGAAATTGTCCTGGTTTATGTCCCTTTTGGCAAACTTCCATAAAAGTGACCTAG…						0	1	0	0
Hs2496.72	AACTTTAATGCCTATGTTTGATTTGAAGTCATAGCATAAAAGGTAACATAAGCAACATCCTGACCAATTATCCAAACCATCCAGACATCCCTGAATGGCCAGAGCGTAGCACACGGTCTGTAGGATTAAGAGGTTAACTCCTATAACTTCAAACAAAGTGCCTGATAATAAAAGCAAAAAGTACAAAATTTTAGGTAACTTCCTTTCTTAATTAATTGGACTGACCAGGTGGAAGCGAAGAGTTCTGTGCTGGTGCTGGGAATGTCTATAAAGCTGAGCAACATGACAGCACAATAGAGGAGGAACAAAGATTTTTTCAATATGTTTCTATCCTGTGTCACAGTTTGAAATTGTCCTGGTTTATGTCCCTTTTGGCAAACTTCCATAAAAGTGACCTAG…						0	1	0	0
Hs2496.72	AACTTTAATGCCTATGTTTGATTTGAAGTCATAGCATAAAAGGTAACATAAGCAACATCCTGACCAATTATCCAAACCATCCAGACATCCCTGAATGGCCAGAGCGTAGCACACGGTCTGTAGGATTAAGAGGTTAACTCCTATAACTTCAAACAAAGTGCCTGATAATAAAAGCAAAAAGTACAAAATTTTAGGTAACTTCCTTTCTTAATTAATTGGACTGACCAGGTGGAAGCGAAGAGTTCTGTGCTGGTGCTGGGAATGTCTATAAAGCTGAGCAACATGACAGCACAATAGAGGAGGAACAAAGATTTTTTCAATATGTTTCTATCCTGTGTCACAGTTTGAAATTGTCCTGGTTTATGTCCCTTTTGGCAAACTTCCATAAAAGTGACCTAG…						0	1	0	0
Hs2496.72	AACTTTAATGCCTATGTTTGATTTGAAGTCATAGCATAAAAGGTAACATAAGCAACATCCTGACCAATTATCCAAACCATCCAGACATCCCTGAATGGCCAGAGCGTAGCACACGGTCTGTAGGATTAAGAGGTTAACTCCTATAACTTCAAACAAAGTGCCTGATAATAAAAGCAAAAAGTACAAAATTTTAGGTAACTTCCTTTCTTAATTAATTGGACTGACCAGGTGGAAGCGAAGAGTTCTGTGCTGGTGCTGGGAATGTCTATAAAGCTGAGCAACATGACAGCACAATAGAGGAGGAACAAAGATTTTTTCAATATGTTTCTATCCTGTGTCACAGTTTGAAATTGTCCTGGTTTATGTCCCTTTTGGCAAACTTCCATAAAAGTGACCTAG…						0	1	0	0
Hs2496.72	AACTTTAATGCCTATGTTTGATTTGAAGTCATAGCATAAAAGGTAACATAAGCAACATCCTGACCAATTATCCAAACCATCCAGACATCCCTGAATGGCCAGAGCGTAGCACACGGTCTGTAGGATTAAGAGGTTAACTCCTATAACTTCAAACAAAGTGCCTGATAATAAAAGCAAAAAGTACAAAATTTTAGGTAACTTCCTTTCTTAATTAATTGGACTGACCAGGTGGAAGCGAAGAGTTCTGTGCTGGTGCTGGGAATGTCTATAAAGCTGAGCAACATGACAGCACAATAGAGGAGGAACAAAGATTTTTTCAATATGTTTCTATCCTGTGTCACAGTTTGAAATTGTCCTGGTTTATGTCCCTTTTGGCAAACTTCCATAAAAGTGACCTAG…						0	1	0	0
Hs2496.72	AACTTTAATGCCTATGTTTGATTTGAAGTCATAGCATAAAAGGTAACATAAGCAACATCCTGACCAATTATCCAAACCATCCAGACATCCCTGAATGGCCAGAGCGTAGCACACGGTCTGTAGGATTAAGAGGTTAACTCCTATAACTTCAAACAAAGTGCCTGATAATAAAAGCAAAAAGTACAAAATTTTAGGTAACTTCCTTTCTTAATTAATTGGACTGACCAGGTGGAAGCGAAGAGTTCTGTGCTGGTGCTGGGAATGTCTATAAAGCTGAGCAACATGACAGCACAATAGAGGAGGAACAAAGATTTTTTCAATATGTTTCTATCCTGTGTCACAGTTTGAAATTGTCCTGGTTTATGTCCCTTTTGGCAAACTTCCATAAAAGTGACCTAG…						0	1	0	0
Hs2496.72	AACTTTAATGCCTATGTTTGATTTGAAGTCATAGCATAAAAGGTAACATAAGCAACATCCTGACCAATTATCCAAACCATCCAGACATCCCTGAATGGCCAGAGCGTAGCACACGGTCTGTAGGATTAAGAGGTTAACTCCTATAACTTCAAACAAAGTGCCTGATAATAAAAGCAAAAAGTACAAAATTTTAGGTAACTTCCTTTCTTAATTAATTGGACTGACCAGGTGGAAGCGAAGAGTTCTGTGCTGGTGCTGGGAATGTCTATAAAGCTGAGCAACATGACAGCACAATAGAGGAGGAACAAAGATTTTTTCAATATGTTTCTATCCTGTGTCACAGTTTGAAATTGTCCTGGTTTATGTCCCTTTTGGCAAACTTCCATAAAAGTGACCTAG…						0	1	0	0
Hs2496.72	AACTTTAATGCCTATGTTTGATTTGAAGTCATAGCATAAAAGGTAACATAAGCAACATCCTGACCAATTATCCAAACCATCCAGACATCCCTGAATGGCCAGAGCGTAGCACACGGTCTGTAGGATTAAGAGGTTAACTCCTATAACTTCAAACAAAGTGCCTGATAATAAAAGCAAAAAGTACAAAATTTTAGGTAACTTCCTTTCTTAATTAATTGGACTGACCAGGTGGAAGCGAAGAGTTCTGTGCTGGTGCTGGGAATGTCTATAAAGCTGAGCAACATGACAGCACAATAGAGGAGGAACAAAGATTTTTTCAATATGTTTCTATCCTGTGTCACAGTTTGAAATTGTCCTGGTTTATGTCCCTTTTGGCAAACTTCCATAAAAGTGACCTAG…						0	1	0	0
Hs2496.72	AACTTTAATGCCTATGTTTGATTTGAAGTCATAGCATAAAAGGTAACATAAGCAACATCCTGACCAATTATCCAAACCATCCAGACATCCCTGAATGGCCAGAGCGTAGCACACGGTCTGTAGGATTAAGAGGTTAACTCCTATAACTTCAAACAAAGTGCCTGATAATAAAAGCAAAAAGTACAAAATTTTAGGTAACTTCCTTTCTTAATTAATTGGACTGACCAGGTGGAAGCGAAGAGTTCTGTGCTGGTGCTGGGAATGTCTATAAAGCTGAGCAACATGACAGCACAATAGAGGAGGAACAAAGATTTTTTCAATATGTTTCTATCCTGTGTCACAGTTTGAAATTGTCCTGGTTTATGTCCCTTTTGGCAAACTTCCATAAAAGTGACCTAG…						0	1	0	0
Hs2496.72	AACTTTAATGCCTATGTTTGATTTGAAGTCATAGCATAAAAGGTAACATAAGCAACATCCTGACCAATTATCCAAACCATCCAGACATCCCTGAATGGCCAGAGCGTAGCACACGGTCTGTAGGATTAAGAGGTTAACTCCTATAACTTCAAACAAAGTGCCTGATAATAAAAGCAAAAAGTACAAAATTTTAGGTAACTTCCTTTCTTAATTAATTGGACTGACCAGGTGGAAGCGAAGAGTTCTGTGCTGGTGCTGGGAATGTCTATAAAGCTGAGCAACATGACAGCACAATAGAGGAGGAACAAAGATTTTTTCAATATGTTTCTATCCTGTGTCACAGTTTGAAATTGTCCTGGTTTATGTCCCTTTTGGCAAACTTCCATAAAAGTGACCTAG…						0	1	0	0
Hs2496.72	AACTTTAATGCCTATGTTTGATTTGAAGTCATAGCATAAAAGGTAACATAAGCAACATCCTGACCAATTATCCAAACCATCCAGACATCCCTGAATGGCCAGAGCGTAGCACACGGTCTGTAGGATTAAGAGGTTAACTCCTATAACTTCAAACAAAGTGCCTGATAATAAAAGCAAAAAGTACAAAATTTTAGGTAACTTCCTTTCTTAATTAATTGGACTGACCAGGTGGAAGCGAAGAGTTCTGTGCTGGTGCTGGGAATGTCTATAAAGCTGAGCAACATGACAGCACAATAGAGGAGGAACAAAGATTTTTTCAATATGTTTCTATCCTGTGTCACAGTTTGAAATTGTCCTGGTTTATGTCCCTTTTGGCAAACTTCCATAAAAGTGACCTAG…						0	1	0	0
Hs2496.72	AACTTTAATGCCTATGTTTGATTTGAAGTCATAGCATAAAAGGTAACATAAGCAACATCCTGACCAATTATCCAAACCATCCAGACATCCCTGAATGGCCAGAGCGTAGCACACGGTCTGTAGGATTAAGAGGTTAACTCCTATAACTTCAAACAAAGTGCCTGATAATAAAAGCAAAAAGTACAAAATTTTAGGTAACTTCCTTTCTTAATTAATTGGACTGACCAGGTGGAAGCGAAGAGTTCTGTGCTGGTGCTGGGAATGTCTATAAAGCTGAGCAACATGACAGCACAATAGAGGAGGAACAAAGATTTTTTCAATATGTTTCTATCCTGTGTCACAGTTTGAAATTGTCCTGGTTTATGTCCCTTTTGGCAAACTTCCATAAAAGTGACCTAG…						0	1	0	0
Hs2496.73	AACTTTAATGCATATGTTTGATTTGAAGTCATAGCATAAAAGGTAACATAAGCAAAATCCTGACCAATGATCCAAACCATCCAGACATCCCTGAATGGCCAGAGCGTAGCACACGGTCTGTAGGATTAAGAGGTTAACTCCTATAACTTCAAACAAAATGGCTGATAATAAAAGCAAAAAGTACAAAATTTTAGGTAACTTCCTTTCTTAATTAATTGGACTGACCAGGTGGAAGCGAAGAGTTCTGTGCTGGTGCTTGGAACGTATATAAAGCTGAGCAACATGACAGCACAATAGAGGAGGAACAAAGATTTTTTTAATATCTTTCTATCCTGTGTCACAGTTTGAAATTGTCCTGGTTTATGTCCCTCTTGGCAAACTTACATAAAAGTGACCTTG…	0.0960253	0.10379	1.08086	TTGGAATG	TTGGAACG	-1	0.00188555	2.72456	-2.72456
Hs2496.73	AACTTTAATGCATATGTTTGATTTGAAGTCATAGCATAAAAGGTAACATAAGCAAAATCCTGACCAATGATCCAAACCATCCAGACATCCCTGAATGGCCAGAGCGTAGCACACGGTCTGTAGGATTAAGAGGTTAACTCCTATAACTTCAAACAAAATGGCTGATAATAAAAGCAAAAAGTACAAAATTTTAGGTAACTTCCTTTCTTAATTAATTGGACTGACCAGGTGGAAGCGAAGAGTTCTGTGCTGGTGCTTGGAACGTATATAAAGCTGAGCAACATGACAGCACAATAGAGGAGGAACAAAGATTTTTTTAATATCTTTCTATCCTGTGTCACAGTTTGAAATTGTCCTGGTTTATGTCCCTCTTGGCAAACTTACATAAAAGTGACCTTG…	0.393827	0.393827	1	ACTTCCTT	ACTTCCTT	-1	0.00188555	2.72456	-2.72456
Hs2496.73	AACTTTAATGCATATGTTTGATTTGAAGTCATAGCATAAAAGGTAACATAAGCAAAATCCTGACCAATGATCCAAACCATCCAGACATCCCTGAATGGCCAGAGCGTAGCACACGGTCTGTAGGATTAAGAGGTTAACTCCTATAACTTCAAACAAAATGGCTGATAATAAAAGCAAAAAGTACAAAATTTTAGGTAACTTCCTTTCTTAATTAATTGGACTGACCAGGTGGAAGCGAAGAGTTCTGTGCTGGTGCTTGGAACGTATATAAAGCTGAGCAACATGACAGCACAATAGAGGAGGAACAAAGATTTTTTTAATATCTTTCTATCCTGTGTCACAGTTTGAAATTGTCCTGGTTTATGTCCCTCTTGGCAAACTTACATAAAAGTGACCTTG…	0.15351	0.15351	1	CTATCCTG	CTATCCTG	-1	0.00188555	2.72456	-2.72456
Hs2496.73	AACTTTAATGCATATGTTTGATTTGAAGTCATAGCATAAAAGGTAACATAAGCAAAATCCTGACCAATGATCCAAACCATCCAGACATCCCTGAATGGCCAGAGCGTAGCACACGGTCTGTAGGATTAAGAGGTTAACTCCTATAACTTCAAACAAAATGGCTGATAATAAAAGCAAAAAGTACAAAATTTTAGGTAACTTCCTTTCTTAATTAATTGGACTGACCAGGTGGAAGCGAAGAGTTCTGTGCTGGTGCTTGGAACGTATATAAAGCTGAGCAACATGACAGCACAATAGAGGAGGAACAAAGATTTTTTTAATATCTTTCTATCCTGTGTCACAGTTTGAAATTGTCCTGGTTTATGTCCCTCTTGGCAAACTTACATAAAAGTGACCTTG…	0.290448	0.290448	1	GAGGAAAT	GAGGAAAT	-1	0.00188555	2.72456	-2.72456
Hs2496.73	AACTTTAATGCATATGTTTGATTTGAAGTCATAGCATAAAAGGTAACATAAGCAAAATCCTGACCAATGATCCAAACCATCCAGACATCCCTGAATGGCCAGAGCGTAGCACACGGTCTGTAGGATTAAGAGGTTAACTCCTATAACTTCAAACAAAATGGCTGATAATAAAAGCAAAAAGTACAAAATTTTAGGTAACTTCCTTTCTTAATTAATTGGACTGACCAGGTGGAAGCGAAGAGTTCTGTGCTGGTGCTTGGAACGTATATAAAGCTGAGCAACATGACAGCACAATAGAGGAGGAACAAAGATTTTTTTAATATCTTTCTATCCTGTGTCACAGTTTGAAATTGTCCTGGTTTATGTCCCTCTTGGCAAACTTACATAAAAGTGACCTTG…	0.393827	0.393827	1	AAGGAAGT	AAGGAAGT	-1	0.00188555	2.72456	-2.72456
Hs2496.73	AACTTTAATGCATATGTTTGATTTGAAGTCATAGCATAAAAGGTAACATAAGCAAAATCCTGACCAATGATCCAAACCATCCAGACATCCCTGAATGGCCAGAGCGTAGCACACGGTCTGTAGGATTAAGAGGTTAACTCCTATAACTTCAAACAAAATGGCTGATAATAAAAGCAAAAAGTACAAAATTTTAGGTAACTTCCTTTCTTAATTAATTGGACTGACCAGGTGGAAGCGAAGAGTTCTGTGCTGGTGCTTGGAACGTATATAAAGCTGAGCAACATGACAGCACAATAGAGGAGGAACAAAGATTTTTTTAATATCTTTCTATCCTGTGTCACAGTTTGAAATTGTCCTGGTTTATGTCCCTCTTGGCAAACTTACATAAAAGTGACCTTG…	0.10158	0.10158	1	CCATCCAG	CCATCCAG	-1	0.00188555	2.72456	-2.72456
Hs2496.73	AACTTTAATGCATATGTTTGATTTGAAGTCATAGCATAAAAGGTAACATAAGCAAAATCCTGACCAATGATCCAAACCATCCAGACATCCCTGAATGGCCAGAGCGTAGCACACGGTCTGTAGGATTAAGAGGTTAACTCCTATAACTTCAAACAAAATGGCTGATAATAAAAGCAAAAAGTACAAAATTTTAGGTAACTTCCTTTCTTAATTAATTGGACTGACCAGGTGGAAGCGAAGAGTTCTGTGCTGGTGCTTGGAACGTATATAAAGCTGAGCAACATGACAGCACAATAGAGGAGGAACAAAGATTTTTTTAATATCTTTCTATCCTGTGTCACAGTTTGAAATTGTCCTGGTTTATGTCCCTCTTGGCAAACTTACATAAAAGTGACCTTG…	0.136024	0.136024	1	ACATCCCT	ACATCCCT	-1	0.00188555	2.72456	-2.72456
Hs2496.73	AACTTTAATGCATATGTTTGATTTGAAGTCATAGCATAAAAGGTAACATAAGCAAAATCCTGACCAATGATCCAAACCATCCAGACATCCCTGAATGGCCAGAGCGTAGCACACGGTCTGTAGGATTAAGAGGTTAACTCCTATAACTTCAAACAAAATGGCTGATAATAAAAGCAAAAAGTACAAAATTTTAGGTAACTTCCTTTCTTAATTAATTGGACTGACCAGGTGGAAGCGAAGAGTTCTGTGCTGGTGCTTGGAACGTATATAAAGCTGAGCAACATGACAGCACAATAGAGGAGGAACAAAGATTTTTTTAATATCTTTCTATCCTGTGTCACAGTTTGAAATTGTCCTGGTTTATGTCCCTCTTGGCAAACTTACATAAAAGTGACCTTG…	0.111675	0.111675	1	GTGGAAGC	GTGGAAGC	-1	0.00188555	2.72456	-2.72456
Hs2496.73	AACTTTAATGCATATGTTTGATTTGAAGTCATAGCATAAAAGGTAACATAAGCAAAATCCTGACCAATGATCCAAACCATCCAGACATCCCTGAATGGCCAGAGCGTAGCACACGGTCTGTAGGATTAAGAGGTTAACTCCTATAACTTCAAACAAAATGGCTGATAATAAAAGCAAAAAGTACAAAATTTTAGGTAACTTCCTTTCTTAATTAATTGGACTGACCAGGTGGAAGCGAAGAGTTCTGTGCTGGTGCTTGGAACGTATATAAAGCTGAGCAACATGACAGCACAATAGAGGAGGAACAAAGATTTTTTTAATATCTTTCTATCCTGTGTCACAGTTTGAAATTGTCCTGGTTTATGTCCCTCTTGGCAAACTTACATAAAAGTGACCTTG…	0.0971889	0.0971889	1	TGGGAACC	TGGGAACC	-1	0.00188555	2.72456	-2.72456
Hs2496.73	AACTTTAATGCATATGTTTGATTTGAAGTCATAGCATAAAAGGTAACATAAGCAAAATCCTGACCAATGATCCAAACCATCCAGACATCCCTGAATGGCCAGAGCGTAGCACACGGTCTGTAGGATTAAGAGGTTAACTCCTATAACTTCAAACAAAATGGCTGATAATAAAAGCAAAAAGTACAAAATTTTAGGTAACTTCCTTTCTTAATTAATTGGACTGACCAGGTGGAAGCGAAGAGTTCTGTGCTGGTGCTTGGAACGTATATAAAGCTGAGCAACATGACAGCACAATAGAGGAGGAACAAAGATTTTTTTAATATCTTTCTATCCTGTGTCACAGTTTGAAATTGTCCTGGTTTATGTCCCTCTTGGCAAACTTACATAAAAGTGACCTTG…	0.135068	0.135068	1	TTTTCCCC	TTTTCCCC	-1	0.00188555	2.72456	-2.72456
Hs2496.73	AACTTTAATGCATATGTTTGATTTGAAGTCATAGCATAAAAGGTAACATAAGCAAAATCCTGACCAATGATCCAAACCATCCAGACATCCCTGAATGGCCAGAGCGTAGCACACGGTCTGTAGGATTAAGAGGTTAACTCCTATAACTTCAAACAAAATGGCTGATAATAAAAGCAAAAAGTACAAAATTTTAGGTAACTTCCTTTCTTAATTAATTGGACTGACCAGGTGGAAGCGAAGAGTTCTGTGCTGGTGCTTGGAACGTATATAAAGCTGAGCAACATGACAGCACAATAGAGGAGGAACAAAGATTTTTTTAATATCTTTCTATCCTGTGTCACAGTTTGAAATTGTCCTGGTTTATGTCCCTCTTGGCAAACTTACATAAAAGTGACCTTG…	0.113599	0.113599	1	GAGGAACA	GAGGAACA	-1	0.00188555	2.72456	-2.72456
Hs2496.73	AACTTTAATGCATATGTTTGATTTGAAGTCATAGCATAAAAGGTAACATAAGCAAAATCCTGACCAATGATCCAAACCATCCAGACATCCCTGAATGGCCAGAGCGTAGCACACGGTCTGTAGGATTAAGAGGTTAACTCCTATAACTTCAAACAAAATGGCTGATAATAAAAGCAAAAAGTACAAAATTTTAGGTAACTTCCTTTCTTAATTAATTGGACTGACCAGGTGGAAGCGAAGAGTTCTGTGCTGGTGCTTGGAACGTATATAAAGCTGAGCAACATGACAGCACAATAGAGGAGGAACAAAGATTTTTTTAATATCTTTCTATCCTGTGTCACAGTTTGAAATTGTCCTGGTTTATGTCCCTCTTGGCAAACTTACATAAAAGTGACCTTG…	0.108599	0.108599	1	TGATCCAT	TGATCCAT	-1	0.00188555	2.72456	-2.72456
Hs2496.73	AACTTTAATGCATATGTTTGATTTGAAGTCATAGCATAAAAGGTAACATAAGCAAAATCCTGACCAATGATCCAAACCATCCAGACATCCCTGAATGGCCAGAGCGTAGCACACGGTCTGTAGGATTAAGAGGTTAACTCCTATAACTTCAAACAAAATGGCTGATAATAAAAGCAAAAAGTACAAAATTTTAGGTAACTTCCTTTCTTAATTAATTGGACTGACCAGGTGGAAGCGAAGAGTTCTGTGCTGGTGCTTGGAACGTATATAAAGCTGAGCAACATGACAGCACAATAGAGGAGGAACAAAGATTTTTTTAATATCTTTCTATCCTGTGTCACAGTTTGAAATTGTCCTGGTTTATGTCCCTCTTGGCAAACTTACATAAAAGTGACCTTG…	0.391636	0.391636	1	AAGGAAAT	AAGGAAAT	-1	0.00188555	2.72456	-2.72456
Hs2496.73	AACTTTAATGCATATGTTTGATTTGAAGTCATAGCATAAAAGGTAACATAAGCAAAATCCTGACCAATGATCCAAACCATCCAGACATCCCTGAATGGCCAGAGCGTAGCACACGGTCTGTAGGATTAAGAGGTTAACTCCTATAACTTCAAACAAAATGGCTGATAATAAAAGCAAAAAGTACAAAATTTTAGGTAACTTCCTTTCTTAATTAATTGGACTGACCAGGTGGAAGCGAAGAGTTCTGTGCTGGTGCTTGGAACGTATATAAAGCTGAGCAACATGACAGCACAATAGAGGAGGAACAAAGATTTTTTTAATATCTTTCTATCCTGTGTCACAGTTTGAAATTGTCCTGGTTTATGTCCCTCTTGGCAAACTTACATAAAAGTGACCTTG…	0.106827	0.106827	1	TAGGATTA	TAGGATTA	-1	0.00188555	2.72456	-2.72456
Hs2496.73	AACTTTAATGCATATGTTTGATTTGAAGTCATAGCATAAAAGGTAACATAAGCAAAATCCTGACCAATGATCCAAACCATCCAGACATCCCTGAATGGCCAGAGCGTAGCACACGGTCTGTAGGATTAAGAGGTTAACTCCTATAACTTCAAACAAAATGGCTGATAATAAAAGCAAAAAGTACAAAATTTTAGGTAACTTCCTTTCTTAATTAATTGGACTGACCAGGTGGAAGCGAAGAGTTCTGTGCTGGTGCTTGGAACGTATATAAAGCTGAGCAACATGACAGCACAATAGAGGAGGAACAAAGATTTTTTTAATATCTTTCTATCCTGTGTCACAGTTTGAAATTGTCCTGGTTTATGTCCCTCTTGGCAAACTTACATAAAAGTGACCTTG…	0.105232	0.105232	1	TTGGAAAT	TTGGAAAT	-1	0.00188555	2.72456	-2.72456
Hs2496.73	AACTTTAATGCATATGTTTGATTTGAAGTCATAGCATAAAAGGTAACATAAGCAAAATCCTGACCAATGATCCAAACCATCCAGACATCCCTGAATGGCCAGAGCGTAGCACACGGTCTGTAGGATTAAGAGGTTAACTCCTATAACTTCAAACAAAATGGCTGATAATAAAAGCAAAAAGTACAAAATTTTAGGTAACTTCCTTTCTTAATTAATTGGACTGACCAGGTGGAAGCGAAGAGTTCTGTGCTGGTGCTTGGAACGTATATAAAGCTGAGCAACATGACAGCACAATAGAGGAGGAACAAAGATTTTTTTAATATCTTTCTATCCTGTGTCACAGTTTGAAATTGTCCTGGTTTATGTCCCTCTTGGCAAACTTACATAAAAGTGACCTTG…	0.121434	0.0970425	0.79914	TTATCCAA	TGATCCAA	-1	0.00188555	2.72456	-2.72456
Hs2496.73	AACTTTAATGCATATGTTTGATTTGAAGTCATAGCATAAAAGGTAACATAAGCAAAATCCTGACCAATGATCCAAACCATCCAGACATCCCTGAATGGCCAGAGCGTAGCACACGGTCTGTAGGATTAAGAGGTTAACTCCTATAACTTCAAACAAAATGGCTGATAATAAAAGCAAAAAGTACAAAATTTTAGGTAACTTCCTTTCTTAATTAATTGGACTGACCAGGTGGAAGCGAAGAGTTCTGTGCTGGTGCTTGGAACGTATATAAAGCTGAGCAACATGACAGCACAATAGAGGAGGAACAAAGATTTTTTTAATATCTTTCTATCCTGTGTCACAGTTTGAAATTGTCCTGGTTTATGTCCCTCTTGGCAAACTTACATAAAAGTGACCTTG…	0.522166	0.136539	0.261486	ACATCCTG	AAATCCTG	-1	0.00188555	2.72456	-2.72456
Hs2496.73	AACTTTAATGCATATGTTTGATTTGAAGTCATAGCATAAAAGGTAACATAAGCAAAATCCTGACCAATGATCCAAACCATCCAGACATCCCTGAATGGCCAGAGCGTAGCACACGGTCTGTAGGATTAAGAGGTTAACTCCTATAACTTCAAACAAAATGGCTGATAATAAAAGCAAAAAGTACAAAATTTTAGGTAACTTCCTTTCTTAATTAATTGGACTGACCAGGTGGAAGCGAAGAGTTCTGTGCTGGTGCTTGGAACGTATATAAAGCTGAGCAACATGACAGCACAATAGAGGAGGAACAAAGATTTTTTTAATATCTTTCTATCCTGTGTCACAGTTTGAAATTGTCCTGGTTTATGTCCCTCTTGGCAAACTTACATAAAAGTGACCTTG…						-1	0.00188555	2.72456	-2.72456
Hs2496.73	AACTTTAATGCATATGTTTGATTTGAAGTCATAGCATAAAAGGTAACATAAGCAAAATCCTGACCAATGATCCAAACCATCCAGACATCCCTGAATGGCCAGAGCGTAGCACACGGTCTGTAGGATTAAGAGGTTAACTCCTATAACTTCAAACAAAATGGCTGATAATAAAAGCAAAAAGTACAAAATTTTAGGTAACTTCCTTTCTTAATTAATTGGACTGACCAGGTGGAAGCGAAGAGTTCTGTGCTGGTGCTTGGAACGTATATAAAGCTGAGCAACATGACAGCACAATAGAGGAGGAACAAAGATTTTTTTAATATCTTTCTATCCTGTGTCACAGTTTGAAATTGTCCTGGTTTATGTCCCTCTTGGCAAACTTACATAAAAGTGACCTTG…						-1	0.00188555	2.72456	-2.72456
Hs2496.73	AACTTTAATGCATATGTTTGATTTGAAGTCATAGCATAAAAGGTAACATAAGCAAAATCCTGACCAATGATCCAAACCATCCAGACATCCCTGAATGGCCAGAGCGTAGCACACGGTCTGTAGGATTAAGAGGTTAACTCCTATAACTTCAAACAAAATGGCTGATAATAAAAGCAAAAAGTACAAAATTTTAGGTAACTTCCTTTCTTAATTAATTGGACTGACCAGGTGGAAGCGAAGAGTTCTGTGCTGGTGCTTGGAACGTATATAAAGCTGAGCAACATGACAGCACAATAGAGGAGGAACAAAGATTTTTTTAATATCTTTCTATCCTGTGTCACAGTTTGAAATTGTCCTGGTTTATGTCCCTCTTGGCAAACTTACATAAAAGTGACCTTG…						-1	0.00188555	2.72456	-2.72456
Hs2496.73	AACTTTAATGCATATGTTTGATTTGAAGTCATAGCATAAAAGGTAACATAAGCAAAATCCTGACCAATGATCCAAACCATCCAGACATCCCTGAATGGCCAGAGCGTAGCACACGGTCTGTAGGATTAAGAGGTTAACTCCTATAACTTCAAACAAAATGGCTGATAATAAAAGCAAAAAGTACAAAATTTTAGGTAACTTCCTTTCTTAATTAATTGGACTGACCAGGTGGAAGCGAAGAGTTCTGTGCTGGTGCTTGGAACGTATATAAAGCTGAGCAACATGACAGCACAATAGAGGAGGAACAAAGATTTTTTTAATATCTTTCTATCCTGTGTCACAGTTTGAAATTGTCCTGGTTTATGTCCCTCTTGGCAAACTTACATAAAAGTGACCTTG…						-1	0.00188555	2.72456	-2.72456
Hs2496.73	AACTTTAATGCATATGTTTGATTTGAAGTCATAGCATAAAAGGTAACATAAGCAAAATCCTGACCAATGATCCAAACCATCCAGACATCCCTGAATGGCCAGAGCGTAGCACACGGTCTGTAGGATTAAGAGGTTAACTCCTATAACTTCAAACAAAATGGCTGATAATAAAAGCAAAAAGTACAAAATTTTAGGTAACTTCCTTTCTTAATTAATTGGACTGACCAGGTGGAAGCGAAGAGTTCTGTGCTGGTGCTTGGAACGTATATAAAGCTGAGCAACATGACAGCACAATAGAGGAGGAACAAAGATTTTTTTAATATCTTTCTATCCTGTGTCACAGTTTGAAATTGTCCTGGTTTATGTCCCTCTTGGCAAACTTACATAAAAGTGACCTTG…						-1	0.00188555	2.72456	-2.72456
Hs2496.73	AACTTTAATGCATATGTTTGATTTGAAGTCATAGCATAAAAGGTAACATAAGCAAAATCCTGACCAATGATCCAAACCATCCAGACATCCCTGAATGGCCAGAGCGTAGCACACGGTCTGTAGGATTAAGAGGTTAACTCCTATAACTTCAAACAAAATGGCTGATAATAAAAGCAAAAAGTACAAAATTTTAGGTAACTTCCTTTCTTAATTAATTGGACTGACCAGGTGGAAGCGAAGAGTTCTGTGCTGGTGCTTGGAACGTATATAAAGCTGAGCAACATGACAGCACAATAGAGGAGGAACAAAGATTTTTTTAATATCTTTCTATCCTGTGTCACAGTTTGAAATTGTCCTGGTTTATGTCCCTCTTGGCAAACTTACATAAAAGTGACCTTG…						-1	0.00188555	2.72456	-2.72456
Hs2496.73	AACTTTAATGCATATGTTTGATTTGAAGTCATAGCATAAAAGGTAACATAAGCAAAATCCTGACCAATGATCCAAACCATCCAGACATCCCTGAATGGCCAGAGCGTAGCACACGGTCTGTAGGATTAAGAGGTTAACTCCTATAACTTCAAACAAAATGGCTGATAATAAAAGCAAAAAGTACAAAATTTTAGGTAACTTCCTTTCTTAATTAATTGGACTGACCAGGTGGAAGCGAAGAGTTCTGTGCTGGTGCTTGGAACGTATATAAAGCTGAGCAACATGACAGCACAATAGAGGAGGAACAAAGATTTTTTTAATATCTTTCTATCCTGTGTCACAGTTTGAAATTGTCCTGGTTTATGTCCCTCTTGGCAAACTTACATAAAAGTGACCTTG…						-1	0.00188555	2.72456	-2.72456
Hs2496.73	AACTTTAATGCATATGTTTGATTTGAAGTCATAGCATAAAAGGTAACATAAGCAAAATCCTGACCAATGATCCAAACCATCCAGACATCCCTGAATGGCCAGAGCGTAGCACACGGTCTGTAGGATTAAGAGGTTAACTCCTATAACTTCAAACAAAATGGCTGATAATAAAAGCAAAAAGTACAAAATTTTAGGTAACTTCCTTTCTTAATTAATTGGACTGACCAGGTGGAAGCGAAGAGTTCTGTGCTGGTGCTTGGAACGTATATAAAGCTGAGCAACATGACAGCACAATAGAGGAGGAACAAAGATTTTTTTAATATCTTTCTATCCTGTGTCACAGTTTGAAATTGTCCTGGTTTATGTCCCTCTTGGCAAACTTACATAAAAGTGACCTTG…						-1	0.00188555	2.72456	-2.72456
Hs2496.73	AACTTTAATGCATATGTTTGATTTGAAGTCATAGCATAAAAGGTAACATAAGCAAAATCCTGACCAATGATCCAAACCATCCAGACATCCCTGAATGGCCAGAGCGTAGCACACGGTCTGTAGGATTAAGAGGTTAACTCCTATAACTTCAAACAAAATGGCTGATAATAAAAGCAAAAAGTACAAAATTTTAGGTAACTTCCTTTCTTAATTAATTGGACTGACCAGGTGGAAGCGAAGAGTTCTGTGCTGGTGCTTGGAACGTATATAAAGCTGAGCAACATGACAGCACAATAGAGGAGGAACAAAGATTTTTTTAATATCTTTCTATCCTGTGTCACAGTTTGAAATTGTCCTGGTTTATGTCCCTCTTGGCAAACTTACATAAAAGTGACCTTG…						-1	0.00188555	2.72456	-2.72456
Hs2496.73	AACTTTAATGCATATGTTTGATTTGAAGTCATAGCATAAAAGGTAACATAAGCAAAATCCTGACCAATGATCCAAACCATCCAGACATCCCTGAATGGCCAGAGCGTAGCACACGGTCTGTAGGATTAAGAGGTTAACTCCTATAACTTCAAACAAAATGGCTGATAATAAAAGCAAAAAGTACAAAATTTTAGGTAACTTCCTTTCTTAATTAATTGGACTGACCAGGTGGAAGCGAAGAGTTCTGTGCTGGTGCTTGGAACGTATATAAAGCTGAGCAACATGACAGCACAATAGAGGAGGAACAAAGATTTTTTTAATATCTTTCTATCCTGTGTCACAGTTTGAAATTGTCCTGGTTTATGTCCCTCTTGGCAAACTTACATAAAAGTGACCTTG…						-1	0.00188555	2.72456	-2.72456
Hs2496.73	AACTTTAATGCATATGTTTGATTTGAAGTCATAGCATAAAAGGTAACATAAGCAAAATCCTGACCAATGATCCAAACCATCCAGACATCCCTGAATGGCCAGAGCGTAGCACACGGTCTGTAGGATTAAGAGGTTAACTCCTATAACTTCAAACAAAATGGCTGATAATAAAAGCAAAAAGTACAAAATTTTAGGTAACTTCCTTTCTTAATTAATTGGACTGACCAGGTGGAAGCGAAGAGTTCTGTGCTGGTGCTTGGAACGTATATAAAGCTGAGCAACATGACAGCACAATAGAGGAGGAACAAAGATTTTTTTAATATCTTTCTATCCTGTGTCACAGTTTGAAATTGTCCTGGTTTATGTCCCTCTTGGCAAACTTACATAAAAGTGACCTTG…						-1	0.00188555	2.72456	-2.72456
Hs2496.73	AACTTTAATGCATATGTTTGATTTGAAGTCATAGCATAAAAGGTAACATAAGCAAAATCCTGACCAATGATCCAAACCATCCAGACATCCCTGAATGGCCAGAGCGTAGCACACGGTCTGTAGGATTAAGAGGTTAACTCCTATAACTTCAAACAAAATGGCTGATAATAAAAGCAAAAAGTACAAAATTTTAGGTAACTTCCTTTCTTAATTAATTGGACTGACCAGGTGGAAGCGAAGAGTTCTGTGCTGGTGCTTGGAACGTATATAAAGCTGAGCAACATGACAGCACAATAGAGGAGGAACAAAGATTTTTTTAATATCTTTCTATCCTGTGTCACAGTTTGAAATTGTCCTGGTTTATGTCCCTCTTGGCAAACTTACATAAAAGTGACCTTG…						-1	0.00188555	2.72456	-2.72456
Hs2496.74	AACTTTAATGCCTATGTTTGATTTGAAGTCATAGCATAAAAGGTAACATAAGCAACATCCTGACCAATTATCCAAACCATCCAGACATCCCTGAATGGCCAGAGCGTAGCACACGGTCTGTAGGATTAAGAGGTTCACTCCTATAACTTCAAACAAAGAGCCTGATAATAAAAGCAAAAAGTACAAAATGTTAGGTAACTTCCTTTCTTAATTAATTGGACTAACCAGGTGGAAGCGAAGAGTTCTGTGCTGGTGCTTGGAATGTCTATAAAGCTGAGCAACATGACAGCACAATAGAGTAGGAACAAAGATTTTTTTAATATGTTTCTATCCTGAGTCACAGTTTGTAATTGTCCTGGTTTATGTCCCTTTTGGCAAACTTACATACAAGTGACCTTG…	0.135068	0.159898	1.18383	TTTTCCCC	TTTTCCTC	-1	0.00967169	2.0145	-2.0145
Hs2496.74	AACTTTAATGCCTATGTTTGATTTGAAGTCATAGCATAAAAGGTAACATAAGCAACATCCTGACCAATTATCCAAACCATCCAGACATCCCTGAATGGCCAGAGCGTAGCACACGGTCTGTAGGATTAAGAGGTTCACTCCTATAACTTCAAACAAAGAGCCTGATAATAAAAGCAAAAAGTACAAAATGTTAGGTAACTTCCTTTCTTAATTAATTGGACTAACCAGGTGGAAGCGAAGAGTTCTGTGCTGGTGCTTGGAATGTCTATAAAGCTGAGCAACATGACAGCACAATAGAGTAGGAACAAAGATTTTTTTAATATGTTTCTATCCTGAGTCACAGTTTGTAATTGTCCTGGTTTATGTCCCTTTTGGCAAACTTACATACAAGTGACCTTG…	0.0960253	0.0960253	1	TTGGAATG	TTGGAATG	-1	0.00967169	2.0145	-2.0145
Hs2496.74	AACTTTAATGCCTATGTTTGATTTGAAGTCATAGCATAAAAGGTAACATAAGCAACATCCTGACCAATTATCCAAACCATCCAGACATCCCTGAATGGCCAGAGCGTAGCACACGGTCTGTAGGATTAAGAGGTTCACTCCTATAACTTCAAACAAAGAGCCTGATAATAAAAGCAAAAAGTACAAAATGTTAGGTAACTTCCTTTCTTAATTAATTGGACTAACCAGGTGGAAGCGAAGAGTTCTGTGCTGGTGCTTGGAATGTCTATAAAGCTGAGCAACATGACAGCACAATAGAGTAGGAACAAAGATTTTTTTAATATGTTTCTATCCTGAGTCACAGTTTGTAATTGTCCTGGTTTATGTCCCTTTTGGCAAACTTACATACAAGTGACCTTG…	0.121434	0.121434	1	TTATCCAA	TTATCCAA	-1	0.00967169	2.0145	-2.0145
Hs2496.74	AACTTTAATGCCTATGTTTGATTTGAAGTCATAGCATAAAAGGTAACATAAGCAACATCCTGACCAATTATCCAAACCATCCAGACATCCCTGAATGGCCAGAGCGTAGCACACGGTCTGTAGGATTAAGAGGTTCACTCCTATAACTTCAAACAAAGAGCCTGATAATAAAAGCAAAAAGTACAAAATGTTAGGTAACTTCCTTTCTTAATTAATTGGACTAACCAGGTGGAAGCGAAGAGTTCTGTGCTGGTGCTTGGAATGTCTATAAAGCTGAGCAACATGACAGCACAATAGAGTAGGAACAAAGATTTTTTTAATATGTTTCTATCCTGAGTCACAGTTTGTAATTGTCCTGGTTTATGTCCCTTTTGGCAAACTTACATACAAGTGACCTTG…	0.393827	0.393827	1	ACTTCCTT	ACTTCCTT	-1	0.00967169	2.0145	-2.0145
Hs2496.74	AACTTTAATGCCTATGTTTGATTTGAAGTCATAGCATAAAAGGTAACATAAGCAACATCCTGACCAATTATCCAAACCATCCAGACATCCCTGAATGGCCAGAGCGTAGCACACGGTCTGTAGGATTAAGAGGTTCACTCCTATAACTTCAAACAAAGAGCCTGATAATAAAAGCAAAAAGTACAAAATGTTAGGTAACTTCCTTTCTTAATTAATTGGACTAACCAGGTGGAAGCGAAGAGTTCTGTGCTGGTGCTTGGAATGTCTATAAAGCTGAGCAACATGACAGCACAATAGAGTAGGAACAAAGATTTTTTTAATATGTTTCTATCCTGAGTCACAGTTTGTAATTGTCCTGGTTTATGTCCCTTTTGGCAAACTTACATACAAGTGACCTTG…	0.15351	0.15351	1	CTATCCTG	CTATCCTG	-1	0.00967169	2.0145	-2.0145
Hs2496.74	AACTTTAATGCCTATGTTTGATTTGAAGTCATAGCATAAAAGGTAACATAAGCAACATCCTGACCAATTATCCAAACCATCCAGACATCCCTGAATGGCCAGAGCGTAGCACACGGTCTGTAGGATTAAGAGGTTCACTCCTATAACTTCAAACAAAGAGCCTGATAATAAAAGCAAAAAGTACAAAATGTTAGGTAACTTCCTTTCTTAATTAATTGGACTAACCAGGTGGAAGCGAAGAGTTCTGTGCTGGTGCTTGGAATGTCTATAAAGCTGAGCAACATGACAGCACAATAGAGTAGGAACAAAGATTTTTTTAATATGTTTCTATCCTGAGTCACAGTTTGTAATTGTCCTGGTTTATGTCCCTTTTGGCAAACTTACATACAAGTGACCTTG…	0.290448	0.290448	1	GAGGAAAT	GAGGAAAT	-1	0.00967169	2.0145	-2.0145
Hs2496.74	AACTTTAATGCCTATGTTTGATTTGAAGTCATAGCATAAAAGGTAACATAAGCAACATCCTGACCAATTATCCAAACCATCCAGACATCCCTGAATGGCCAGAGCGTAGCACACGGTCTGTAGGATTAAGAGGTTCACTCCTATAACTTCAAACAAAGAGCCTGATAATAAAAGCAAAAAGTACAAAATGTTAGGTAACTTCCTTTCTTAATTAATTGGACTAACCAGGTGGAAGCGAAGAGTTCTGTGCTGGTGCTTGGAATGTCTATAAAGCTGAGCAACATGACAGCACAATAGAGTAGGAACAAAGATTTTTTTAATATGTTTCTATCCTGAGTCACAGTTTGTAATTGTCCTGGTTTATGTCCCTTTTGGCAAACTTACATACAAGTGACCTTG…	0.393827	0.393827	1	AAGGAAGT	AAGGAAGT	-1	0.00967169	2.0145	-2.0145
Hs2496.74	AACTTTAATGCCTATGTTTGATTTGAAGTCATAGCATAAAAGGTAACATAAGCAACATCCTGACCAATTATCCAAACCATCCAGACATCCCTGAATGGCCAGAGCGTAGCACACGGTCTGTAGGATTAAGAGGTTCACTCCTATAACTTCAAACAAAGAGCCTGATAATAAAAGCAAAAAGTACAAAATGTTAGGTAACTTCCTTTCTTAATTAATTGGACTAACCAGGTGGAAGCGAAGAGTTCTGTGCTGGTGCTTGGAATGTCTATAAAGCTGAGCAACATGACAGCACAATAGAGTAGGAACAAAGATTTTTTTAATATGTTTCTATCCTGAGTCACAGTTTGTAATTGTCCTGGTTTATGTCCCTTTTGGCAAACTTACATACAAGTGACCTTG…	0.10158	0.10158	1	CCATCCAG	CCATCCAG	-1	0.00967169	2.0145	-2.0145
Hs2496.74	AACTTTAATGCCTATGTTTGATTTGAAGTCATAGCATAAAAGGTAACATAAGCAACATCCTGACCAATTATCCAAACCATCCAGACATCCCTGAATGGCCAGAGCGTAGCACACGGTCTGTAGGATTAAGAGGTTCACTCCTATAACTTCAAACAAAGAGCCTGATAATAAAAGCAAAAAGTACAAAATGTTAGGTAACTTCCTTTCTTAATTAATTGGACTAACCAGGTGGAAGCGAAGAGTTCTGTGCTGGTGCTTGGAATGTCTATAAAGCTGAGCAACATGACAGCACAATAGAGTAGGAACAAAGATTTTTTTAATATGTTTCTATCCTGAGTCACAGTTTGTAATTGTCCTGGTTTATGTCCCTTTTGGCAAACTTACATACAAGTGACCTTG…	0.136024	0.136024	1	ACATCCCT	ACATCCCT	-1	0.00967169	2.0145	-2.0145
Hs2496.74	AACTTTAATGCCTATGTTTGATTTGAAGTCATAGCATAAAAGGTAACATAAGCAACATCCTGACCAATTATCCAAACCATCCAGACATCCCTGAATGGCCAGAGCGTAGCACACGGTCTGTAGGATTAAGAGGTTCACTCCTATAACTTCAAACAAAGAGCCTGATAATAAAAGCAAAAAGTACAAAATGTTAGGTAACTTCCTTTCTTAATTAATTGGACTAACCAGGTGGAAGCGAAGAGTTCTGTGCTGGTGCTTGGAATGTCTATAAAGCTGAGCAACATGACAGCACAATAGAGTAGGAACAAAGATTTTTTTAATATGTTTCTATCCTGAGTCACAGTTTGTAATTGTCCTGGTTTATGTCCCTTTTGGCAAACTTACATACAAGTGACCTTG…	0.256574	0.256574	1	TAGGAAGT	TAGGAAGT	-1	0.00967169	2.0145	-2.0145
Hs2496.74	AACTTTAATGCCTATGTTTGATTTGAAGTCATAGCATAAAAGGTAACATAAGCAACATCCTGACCAATTATCCAAACCATCCAGACATCCCTGAATGGCCAGAGCGTAGCACACGGTCTGTAGGATTAAGAGGTTCACTCCTATAACTTCAAACAAAGAGCCTGATAATAAAAGCAAAAAGTACAAAATGTTAGGTAACTTCCTTTCTTAATTAATTGGACTAACCAGGTGGAAGCGAAGAGTTCTGTGCTGGTGCTTGGAATGTCTATAAAGCTGAGCAACATGACAGCACAATAGAGTAGGAACAAAGATTTTTTTAATATGTTTCTATCCTGAGTCACAGTTTGTAATTGTCCTGGTTTATGTCCCTTTTGGCAAACTTACATACAAGTGACCTTG…	0.111675	0.111675	1	GTGGAAGC	GTGGAAGC	-1	0.00967169	2.0145	-2.0145
Hs2496.74	AACTTTAATGCCTATGTTTGATTTGAAGTCATAGCATAAAAGGTAACATAAGCAACATCCTGACCAATTATCCAAACCATCCAGACATCCCTGAATGGCCAGAGCGTAGCACACGGTCTGTAGGATTAAGAGGTTCACTCCTATAACTTCAAACAAAGAGCCTGATAATAAAAGCAAAAAGTACAAAATGTTAGGTAACTTCCTTTCTTAATTAATTGGACTAACCAGGTGGAAGCGAAGAGTTCTGTGCTGGTGCTTGGAATGTCTATAAAGCTGAGCAACATGACAGCACAATAGAGTAGGAACAAAGATTTTTTTAATATGTTTCTATCCTGAGTCACAGTTTGTAATTGTCCTGGTTTATGTCCCTTTTGGCAAACTTACATACAAGTGACCTTG…	0.0971889	0.0971889	1	TGGGAACC	TGGGAACC	-1	0.00967169	2.0145	-2.0145
Hs2496.74	AACTTTAATGCCTATGTTTGATTTGAAGTCATAGCATAAAAGGTAACATAAGCAACATCCTGACCAATTATCCAAACCATCCAGACATCCCTGAATGGCCAGAGCGTAGCACACGGTCTGTAGGATTAAGAGGTTCACTCCTATAACTTCAAACAAAGAGCCTGATAATAAAAGCAAAAAGTACAAAATGTTAGGTAACTTCCTTTCTTAATTAATTGGACTAACCAGGTGGAAGCGAAGAGTTCTGTGCTGGTGCTTGGAATGTCTATAAAGCTGAGCAACATGACAGCACAATAGAGTAGGAACAAAGATTTTTTTAATATGTTTCTATCCTGAGTCACAGTTTGTAATTGTCCTGGTTTATGTCCCTTTTGGCAAACTTACATACAAGTGACCTTG…	0.108599	0.108599	1	TGATCCAT	TGATCCAT	-1	0.00967169	2.0145	-2.0145
Hs2496.74	AACTTTAATGCCTATGTTTGATTTGAAGTCATAGCATAAAAGGTAACATAAGCAACATCCTGACCAATTATCCAAACCATCCAGACATCCCTGAATGGCCAGAGCGTAGCACACGGTCTGTAGGATTAAGAGGTTCACTCCTATAACTTCAAACAAAGAGCCTGATAATAAAAGCAAAAAGTACAAAATGTTAGGTAACTTCCTTTCTTAATTAATTGGACTAACCAGGTGGAAGCGAAGAGTTCTGTGCTGGTGCTTGGAATGTCTATAAAGCTGAGCAACATGACAGCACAATAGAGTAGGAACAAAGATTTTTTTAATATGTTTCTATCCTGAGTCACAGTTTGTAATTGTCCTGGTTTATGTCCCTTTTGGCAAACTTACATACAAGTGACCTTG…	0.391636	0.391636	1	AAGGAAAT	AAGGAAAT	-1	0.00967169	2.0145	-2.0145
Hs2496.74	AACTTTAATGCCTATGTTTGATTTGAAGTCATAGCATAAAAGGTAACATAAGCAACATCCTGACCAATTATCCAAACCATCCAGACATCCCTGAATGGCCAGAGCGTAGCACACGGTCTGTAGGATTAAGAGGTTCACTCCTATAACTTCAAACAAAGAGCCTGATAATAAAAGCAAAAAGTACAAAATGTTAGGTAACTTCCTTTCTTAATTAATTGGACTAACCAGGTGGAAGCGAAGAGTTCTGTGCTGGTGCTTGGAATGTCTATAAAGCTGAGCAACATGACAGCACAATAGAGTAGGAACAAAGATTTTTTTAATATGTTTCTATCCTGAGTCACAGTTTGTAATTGTCCTGGTTTATGTCCCTTTTGGCAAACTTACATACAAGTGACCTTG…	0.522166	0.522166	1	ACATCCTG	ACATCCTG	-1	0.00967169	2.0145	-2.0145
Hs2496.74	AACTTTAATGCCTATGTTTGATTTGAAGTCATAGCATAAAAGGTAACATAAGCAACATCCTGACCAATTATCCAAACCATCCAGACATCCCTGAATGGCCAGAGCGTAGCACACGGTCTGTAGGATTAAGAGGTTCACTCCTATAACTTCAAACAAAGAGCCTGATAATAAAAGCAAAAAGTACAAAATGTTAGGTAACTTCCTTTCTTAATTAATTGGACTAACCAGGTGGAAGCGAAGAGTTCTGTGCTGGTGCTTGGAATGTCTATAAAGCTGAGCAACATGACAGCACAATAGAGTAGGAACAAAGATTTTTTTAATATGTTTCTATCCTGAGTCACAGTTTGTAATTGTCCTGGTTTATGTCCCTTTTGGCAAACTTACATACAAGTGACCTTG…	0.106827	0.106827	1	TAGGATTA	TAGGATTA	-1	0.00967169	2.0145	-2.0145
Hs2496.74	AACTTTAATGCCTATGTTTGATTTGAAGTCATAGCATAAAAGGTAACATAAGCAACATCCTGACCAATTATCCAAACCATCCAGACATCCCTGAATGGCCAGAGCGTAGCACACGGTCTGTAGGATTAAGAGGTTCACTCCTATAACTTCAAACAAAGAGCCTGATAATAAAAGCAAAAAGTACAAAATGTTAGGTAACTTCCTTTCTTAATTAATTGGACTAACCAGGTGGAAGCGAAGAGTTCTGTGCTGGTGCTTGGAATGTCTATAAAGCTGAGCAACATGACAGCACAATAGAGTAGGAACAAAGATTTTTTTAATATGTTTCTATCCTGAGTCACAGTTTGTAATTGTCCTGGTTTATGTCCCTTTTGGCAAACTTACATACAAGTGACCTTG…	0.105232	0.105232	1	TTGGAAAT	TTGGAAAT	-1	0.00967169	2.0145	-2.0145
Hs2496.74	AACTTTAATGCCTATGTTTGATTTGAAGTCATAGCATAAAAGGTAACATAAGCAACATCCTGACCAATTATCCAAACCATCCAGACATCCCTGAATGGCCAGAGCGTAGCACACGGTCTGTAGGATTAAGAGGTTCACTCCTATAACTTCAAACAAAGAGCCTGATAATAAAAGCAAAAAGTACAAAATGTTAGGTAACTTCCTTTCTTAATTAATTGGACTAACCAGGTGGAAGCGAAGAGTTCTGTGCTGGTGCTTGGAATGTCTATAAAGCTGAGCAACATGACAGCACAATAGAGTAGGAACAAAGATTTTTTTAATATGTTTCTATCCTGAGTCACAGTTTGTAATTGTCCTGGTTTATGTCCCTTTTGGCAAACTTACATACAAGTGACCTTG…	0.113599	0.105765	0.931043	GAGGAACA	TAGGAACA	-1	0.00967169	2.0145	-2.0145
Hs2496.74	AACTTTAATGCCTATGTTTGATTTGAAGTCATAGCATAAAAGGTAACATAAGCAACATCCTGACCAATTATCCAAACCATCCAGACATCCCTGAATGGCCAGAGCGTAGCACACGGTCTGTAGGATTAAGAGGTTCACTCCTATAACTTCAAACAAAGAGCCTGATAATAAAAGCAAAAAGTACAAAATGTTAGGTAACTTCCTTTCTTAATTAATTGGACTAACCAGGTGGAAGCGAAGAGTTCTGTGCTGGTGCTTGGAATGTCTATAAAGCTGAGCAACATGACAGCACAATAGAGTAGGAACAAAGATTTTTTTAATATGTTTCTATCCTGAGTCACAGTTTGTAATTGTCCTGGTTTATGTCCCTTTTGGCAAACTTACATACAAGTGACCTTG…						-1	0.00967169	2.0145	-2.0145
Hs2496.74	AACTTTAATGCCTATGTTTGATTTGAAGTCATAGCATAAAAGGTAACATAAGCAACATCCTGACCAATTATCCAAACCATCCAGACATCCCTGAATGGCCAGAGCGTAGCACACGGTCTGTAGGATTAAGAGGTTCACTCCTATAACTTCAAACAAAGAGCCTGATAATAAAAGCAAAAAGTACAAAATGTTAGGTAACTTCCTTTCTTAATTAATTGGACTAACCAGGTGGAAGCGAAGAGTTCTGTGCTGGTGCTTGGAATGTCTATAAAGCTGAGCAACATGACAGCACAATAGAGTAGGAACAAAGATTTTTTTAATATGTTTCTATCCTGAGTCACAGTTTGTAATTGTCCTGGTTTATGTCCCTTTTGGCAAACTTACATACAAGTGACCTTG…						-1	0.00967169	2.0145	-2.0145
Hs2496.74	AACTTTAATGCCTATGTTTGATTTGAAGTCATAGCATAAAAGGTAACATAAGCAACATCCTGACCAATTATCCAAACCATCCAGACATCCCTGAATGGCCAGAGCGTAGCACACGGTCTGTAGGATTAAGAGGTTCACTCCTATAACTTCAAACAAAGAGCCTGATAATAAAAGCAAAAAGTACAAAATGTTAGGTAACTTCCTTTCTTAATTAATTGGACTAACCAGGTGGAAGCGAAGAGTTCTGTGCTGGTGCTTGGAATGTCTATAAAGCTGAGCAACATGACAGCACAATAGAGTAGGAACAAAGATTTTTTTAATATGTTTCTATCCTGAGTCACAGTTTGTAATTGTCCTGGTTTATGTCCCTTTTGGCAAACTTACATACAAGTGACCTTG…						-1	0.00967169	2.0145	-2.0145
Hs2496.74	AACTTTAATGCCTATGTTTGATTTGAAGTCATAGCATAAAAGGTAACATAAGCAACATCCTGACCAATTATCCAAACCATCCAGACATCCCTGAATGGCCAGAGCGTAGCACACGGTCTGTAGGATTAAGAGGTTCACTCCTATAACTTCAAACAAAGAGCCTGATAATAAAAGCAAAAAGTACAAAATGTTAGGTAACTTCCTTTCTTAATTAATTGGACTAACCAGGTGGAAGCGAAGAGTTCTGTGCTGGTGCTTGGAATGTCTATAAAGCTGAGCAACATGACAGCACAATAGAGTAGGAACAAAGATTTTTTTAATATGTTTCTATCCTGAGTCACAGTTTGTAATTGTCCTGGTTTATGTCCCTTTTGGCAAACTTACATACAAGTGACCTTG…						-1	0.00967169	2.0145	-2.0145
Hs2496.74	AACTTTAATGCCTATGTTTGATTTGAAGTCATAGCATAAAAGGTAACATAAGCAACATCCTGACCAATTATCCAAACCATCCAGACATCCCTGAATGGCCAGAGCGTAGCACACGGTCTGTAGGATTAAGAGGTTCACTCCTATAACTTCAAACAAAGAGCCTGATAATAAAAGCAAAAAGTACAAAATGTTAGGTAACTTCCTTTCTTAATTAATTGGACTAACCAGGTGGAAGCGAAGAGTTCTGTGCTGGTGCTTGGAATGTCTATAAAGCTGAGCAACATGACAGCACAATAGAGTAGGAACAAAGATTTTTTTAATATGTTTCTATCCTGAGTCACAGTTTGTAATTGTCCTGGTTTATGTCCCTTTTGGCAAACTTACATACAAGTGACCTTG…						-1	0.00967169	2.0145	-2.0145
Hs2496.74	AACTTTAATGCCTATGTTTGATTTGAAGTCATAGCATAAAAGGTAACATAAGCAACATCCTGACCAATTATCCAAACCATCCAGACATCCCTGAATGGCCAGAGCGTAGCACACGGTCTGTAGGATTAAGAGGTTCACTCCTATAACTTCAAACAAAGAGCCTGATAATAAAAGCAAAAAGTACAAAATGTTAGGTAACTTCCTTTCTTAATTAATTGGACTAACCAGGTGGAAGCGAAGAGTTCTGTGCTGGTGCTTGGAATGTCTATAAAGCTGAGCAACATGACAGCACAATAGAGTAGGAACAAAGATTTTTTTAATATGTTTCTATCCTGAGTCACAGTTTGTAATTGTCCTGGTTTATGTCCCTTTTGGCAAACTTACATACAAGTGACCTTG…						-1	0.00967169	2.0145	-2.0145
Hs2496.74	AACTTTAATGCCTATGTTTGATTTGAAGTCATAGCATAAAAGGTAACATAAGCAACATCCTGACCAATTATCCAAACCATCCAGACATCCCTGAATGGCCAGAGCGTAGCACACGGTCTGTAGGATTAAGAGGTTCACTCCTATAACTTCAAACAAAGAGCCTGATAATAAAAGCAAAAAGTACAAAATGTTAGGTAACTTCCTTTCTTAATTAATTGGACTAACCAGGTGGAAGCGAAGAGTTCTGTGCTGGTGCTTGGAATGTCTATAAAGCTGAGCAACATGACAGCACAATAGAGTAGGAACAAAGATTTTTTTAATATGTTTCTATCCTGAGTCACAGTTTGTAATTGTCCTGGTTTATGTCCCTTTTGGCAAACTTACATACAAGTGACCTTG…						-1	0.00967169	2.0145	-2.0145
Hs2496.74	AACTTTAATGCCTATGTTTGATTTGAAGTCATAGCATAAAAGGTAACATAAGCAACATCCTGACCAATTATCCAAACCATCCAGACATCCCTGAATGGCCAGAGCGTAGCACACGGTCTGTAGGATTAAGAGGTTCACTCCTATAACTTCAAACAAAGAGCCTGATAATAAAAGCAAAAAGTACAAAATGTTAGGTAACTTCCTTTCTTAATTAATTGGACTAACCAGGTGGAAGCGAAGAGTTCTGTGCTGGTGCTTGGAATGTCTATAAAGCTGAGCAACATGACAGCACAATAGAGTAGGAACAAAGATTTTTTTAATATGTTTCTATCCTGAGTCACAGTTTGTAATTGTCCTGGTTTATGTCCCTTTTGGCAAACTTACATACAAGTGACCTTG…						-1	0.00967169	2.0145	-2.0145
Hs2496.74	AACTTTAATGCCTATGTTTGATTTGAAGTCATAGCATAAAAGGTAACATAAGCAACATCCTGACCAATTATCCAAACCATCCAGACATCCCTGAATGGCCAGAGCGTAGCACACGGTCTGTAGGATTAAGAGGTTCACTCCTATAACTTCAAACAAAGAGCCTGATAATAAAAGCAAAAAGTACAAAATGTTAGGTAACTTCCTTTCTTAATTAATTGGACTAACCAGGTGGAAGCGAAGAGTTCTGTGCTGGTGCTTGGAATGTCTATAAAGCTGAGCAACATGACAGCACAATAGAGTAGGAACAAAGATTTTTTTAATATGTTTCTATCCTGAGTCACAGTTTGTAATTGTCCTGGTTTATGTCCCTTTTGGCAAACTTACATACAAGTGACCTTG…						-1	0.00967169	2.0145	-2.0145
Hs2496.74	AACTTTAATGCCTATGTTTGATTTGAAGTCATAGCATAAAAGGTAACATAAGCAACATCCTGACCAATTATCCAAACCATCCAGACATCCCTGAATGGCCAGAGCGTAGCACACGGTCTGTAGGATTAAGAGGTTCACTCCTATAACTTCAAACAAAGAGCCTGATAATAAAAGCAAAAAGTACAAAATGTTAGGTAACTTCCTTTCTTAATTAATTGGACTAACCAGGTGGAAGCGAAGAGTTCTGTGCTGGTGCTTGGAATGTCTATAAAGCTGAGCAACATGACAGCACAATAGAGTAGGAACAAAGATTTTTTTAATATGTTTCTATCCTGAGTCACAGTTTGTAATTGTCCTGGTTTATGTCCCTTTTGGCAAACTTACATACAAGTGACCTTG…						-1	0.00967169	2.0145	-2.0145
Hs2496.74	AACTTTAATGCCTATGTTTGATTTGAAGTCATAGCATAAAAGGTAACATAAGCAACATCCTGACCAATTATCCAAACCATCCAGACATCCCTGAATGGCCAGAGCGTAGCACACGGTCTGTAGGATTAAGAGGTTCACTCCTATAACTTCAAACAAAGAGCCTGATAATAAAAGCAAAAAGTACAAAATGTTAGGTAACTTCCTTTCTTAATTAATTGGACTAACCAGGTGGAAGCGAAGAGTTCTGTGCTGGTGCTTGGAATGTCTATAAAGCTGAGCAACATGACAGCACAATAGAGTAGGAACAAAGATTTTTTTAATATGTTTCTATCCTGAGTCACAGTTTGTAATTGTCCTGGTTTATGTCCCTTTTGGCAAACTTACATACAAGTGACCTTG…						-1	0.00967169	2.0145	-2.0145
Hs2496.74	AACTTTAATGCCTATGTTTGATTTGAAGTCATAGCATAAAAGGTAACATAAGCAACATCCTGACCAATTATCCAAACCATCCAGACATCCCTGAATGGCCAGAGCGTAGCACACGGTCTGTAGGATTAAGAGGTTCACTCCTATAACTTCAAACAAAGAGCCTGATAATAAAAGCAAAAAGTACAAAATGTTAGGTAACTTCCTTTCTTAATTAATTGGACTAACCAGGTGGAAGCGAAGAGTTCTGTGCTGGTGCTTGGAATGTCTATAAAGCTGAGCAACATGACAGCACAATAGAGTAGGAACAAAGATTTTTTTAATATGTTTCTATCCTGAGTCACAGTTTGTAATTGTCCTGGTTTATGTCCCTTTTGGCAAACTTACATACAAGTGACCTTG…						-1	0.00967169	2.0145	-2.0145
Hs2496.74	AACTTTAATGCCTATGTTTGATTTGAAGTCATAGCATAAAAGGTAACATAAGCAACATCCTGACCAATTATCCAAACCATCCAGACATCCCTGAATGGCCAGAGCGTAGCACACGGTCTGTAGGATTAAGAGGTTCACTCCTATAACTTCAAACAAAGAGCCTGATAATAAAAGCAAAAAGTACAAAATGTTAGGTAACTTCCTTTCTTAATTAATTGGACTAACCAGGTGGAAGCGAAGAGTTCTGTGCTGGTGCTTGGAATGTCTATAAAGCTGAGCAACATGACAGCACAATAGAGTAGGAACAAAGATTTTTTTAATATGTTTCTATCCTGAGTCACAGTTTGTAATTGTCCTGGTTTATGTCCCTTTTGGCAAACTTACATACAAGTGACCTTG…						-1	0.00967169	2.0145	-2.0145
Hs2496.74	AACTTTAATGCCTATGTTTGATTTGAAGTCATAGCATAAAAGGTAACATAAGCAACATCCTGACCAATTATCCAAACCATCCAGACATCCCTGAATGGCCAGAGCGTAGCACACGGTCTGTAGGATTAAGAGGTTCACTCCTATAACTTCAAACAAAGAGCCTGATAATAAAAGCAAAAAGTACAAAATGTTAGGTAACTTCCTTTCTTAATTAATTGGACTAACCAGGTGGAAGCGAAGAGTTCTGTGCTGGTGCTTGGAATGTCTATAAAGCTGAGCAACATGACAGCACAATAGAGTAGGAACAAAGATTTTTTTAATATGTTTCTATCCTGAGTCACAGTTTGTAATTGTCCTGGTTTATGTCCCTTTTGGCAAACTTACATACAAGTGACCTTG…						-1	0.00967169	2.0145	-2.0145
Hs2496.75	AACTTTAATGCCTATGTTTGAATTGAAGTCATAGCATAAAAGGTAACATAAGCAACATCCTGACCAATTATCCAAACCATCAAGACATCCCTGAATGGCCAGAGCGTAGCACACGGTCTGTAGGATTAAGAGGTTAACTCCTATAACTTCAAACAAAGTGCCTGATAATAAAAGCAAATAGTACAAAATTTTAGGTAACTTCCTTTCTTAATTAATTGGACTGACCAGGTGGATGCGAAGAGTTCTGTGCTGGTGCTTGGAATGTCTATAAAGCTGAGCAACATGACAGCACAATAGAGGAGGAACAAAGATTTTTTTAATATGTTTCTATTCTGTGTCGCGGTTTGAAATTGTCCTGGTTTATGTCCCTTTTGGCAAACTTACATAAAAGTGACCTTG…	0.0960253	0.0960253	1	TTGGAATG	TTGGAATG	-1	0.00188555	2.72456	-2.72456
Hs2496.75	AACTTTAATGCCTATGTTTGAATTGAAGTCATAGCATAAAAGGTAACATAAGCAACATCCTGACCAATTATCCAAACCATCAAGACATCCCTGAATGGCCAGAGCGTAGCACACGGTCTGTAGGATTAAGAGGTTAACTCCTATAACTTCAAACAAAGTGCCTGATAATAAAAGCAAATAGTACAAAATTTTAGGTAACTTCCTTTCTTAATTAATTGGACTGACCAGGTGGATGCGAAGAGTTCTGTGCTGGTGCTTGGAATGTCTATAAAGCTGAGCAACATGACAGCACAATAGAGGAGGAACAAAGATTTTTTTAATATGTTTCTATTCTGTGTCGCGGTTTGAAATTGTCCTGGTTTATGTCCCTTTTGGCAAACTTACATAAAAGTGACCTTG…	0.121434	0.121434	1	TTATCCAA	TTATCCAA	-1	0.00188555	2.72456	-2.72456
Hs2496.75	AACTTTAATGCCTATGTTTGAATTGAAGTCATAGCATAAAAGGTAACATAAGCAACATCCTGACCAATTATCCAAACCATCAAGACATCCCTGAATGGCCAGAGCGTAGCACACGGTCTGTAGGATTAAGAGGTTAACTCCTATAACTTCAAACAAAGTGCCTGATAATAAAAGCAAATAGTACAAAATTTTAGGTAACTTCCTTTCTTAATTAATTGGACTGACCAGGTGGATGCGAAGAGTTCTGTGCTGGTGCTTGGAATGTCTATAAAGCTGAGCAACATGACAGCACAATAGAGGAGGAACAAAGATTTTTTTAATATGTTTCTATTCTGTGTCGCGGTTTGAAATTGTCCTGGTTTATGTCCCTTTTGGCAAACTTACATAAAAGTGACCTTG…	0.393827	0.393827	1	ACTTCCTT	ACTTCCTT	-1	0.00188555	2.72456	-2.72456
Hs2496.75	AACTTTAATGCCTATGTTTGAATTGAAGTCATAGCATAAAAGGTAACATAAGCAACATCCTGACCAATTATCCAAACCATCAAGACATCCCTGAATGGCCAGAGCGTAGCACACGGTCTGTAGGATTAAGAGGTTAACTCCTATAACTTCAAACAAAGTGCCTGATAATAAAAGCAAATAGTACAAAATTTTAGGTAACTTCCTTTCTTAATTAATTGGACTGACCAGGTGGATGCGAAGAGTTCTGTGCTGGTGCTTGGAATGTCTATAAAGCTGAGCAACATGACAGCACAATAGAGGAGGAACAAAGATTTTTTTAATATGTTTCTATTCTGTGTCGCGGTTTGAAATTGTCCTGGTTTATGTCCCTTTTGGCAAACTTACATAAAAGTGACCTTG…	0.290448	0.290448	1	GAGGAAAT	GAGGAAAT	-1	0.00188555	2.72456	-2.72456
Hs2496.75	AACTTTAATGCCTATGTTTGAATTGAAGTCATAGCATAAAAGGTAACATAAGCAACATCCTGACCAATTATCCAAACCATCAAGACATCCCTGAATGGCCAGAGCGTAGCACACGGTCTGTAGGATTAAGAGGTTAACTCCTATAACTTCAAACAAAGTGCCTGATAATAAAAGCAAATAGTACAAAATTTTAGGTAACTTCCTTTCTTAATTAATTGGACTGACCAGGTGGATGCGAAGAGTTCTGTGCTGGTGCTTGGAATGTCTATAAAGCTGAGCAACATGACAGCACAATAGAGGAGGAACAAAGATTTTTTTAATATGTTTCTATTCTGTGTCGCGGTTTGAAATTGTCCTGGTTTATGTCCCTTTTGGCAAACTTACATAAAAGTGACCTTG…	0.393827	0.393827	1	AAGGAAGT	AAGGAAGT	-1	0.00188555	2.72456	-2.72456
Hs2496.75	AACTTTAATGCCTATGTTTGAATTGAAGTCATAGCATAAAAGGTAACATAAGCAACATCCTGACCAATTATCCAAACCATCAAGACATCCCTGAATGGCCAGAGCGTAGCACACGGTCTGTAGGATTAAGAGGTTAACTCCTATAACTTCAAACAAAGTGCCTGATAATAAAAGCAAATAGTACAAAATTTTAGGTAACTTCCTTTCTTAATTAATTGGACTGACCAGGTGGATGCGAAGAGTTCTGTGCTGGTGCTTGGAATGTCTATAAAGCTGAGCAACATGACAGCACAATAGAGGAGGAACAAAGATTTTTTTAATATGTTTCTATTCTGTGTCGCGGTTTGAAATTGTCCTGGTTTATGTCCCTTTTGGCAAACTTACATAAAAGTGACCTTG…	0.136024	0.136024	1	ACATCCCT	ACATCCCT	-1	0.00188555	2.72456	-2.72456
Hs2496.75	AACTTTAATGCCTATGTTTGAATTGAAGTCATAGCATAAAAGGTAACATAAGCAACATCCTGACCAATTATCCAAACCATCAAGACATCCCTGAATGGCCAGAGCGTAGCACACGGTCTGTAGGATTAAGAGGTTAACTCCTATAACTTCAAACAAAGTGCCTGATAATAAAAGCAAATAGTACAAAATTTTAGGTAACTTCCTTTCTTAATTAATTGGACTGACCAGGTGGATGCGAAGAGTTCTGTGCTGGTGCTTGGAATGTCTATAAAGCTGAGCAACATGACAGCACAATAGAGGAGGAACAAAGATTTTTTTAATATGTTTCTATTCTGTGTCGCGGTTTGAAATTGTCCTGGTTTATGTCCCTTTTGGCAAACTTACATAAAAGTGACCTTG…	0.134624	0.134624	1	AGGGAAGC	AGGGAAGC	-1	0.00188555	2.72456	-2.72456
Hs2496.75	AACTTTAATGCCTATGTTTGAATTGAAGTCATAGCATAAAAGGTAACATAAGCAACATCCTGACCAATTATCCAAACCATCAAGACATCCCTGAATGGCCAGAGCGTAGCACACGGTCTGTAGGATTAAGAGGTTAACTCCTATAACTTCAAACAAAGTGCCTGATAATAAAAGCAAATAGTACAAAATTTTAGGTAACTTCCTTTCTTAATTAATTGGACTGACCAGGTGGATGCGAAGAGTTCTGTGCTGGTGCTTGGAATGTCTATAAAGCTGAGCAACATGACAGCACAATAGAGGAGGAACAAAGATTTTTTTAATATGTTTCTATTCTGTGTCGCGGTTTGAAATTGTCCTGGTTTATGTCCCTTTTGGCAAACTTACATAAAAGTGACCTTG…	0.256574	0.256574	1	TAGGAAGT	TAGGAAGT	-1	0.00188555	2.72456	-2.72456
Hs2496.75	AACTTTAATGCCTATGTTTGAATTGAAGTCATAGCATAAAAGGTAACATAAGCAACATCCTGACCAATTATCCAAACCATCAAGACATCCCTGAATGGCCAGAGCGTAGCACACGGTCTGTAGGATTAAGAGGTTAACTCCTATAACTTCAAACAAAGTGCCTGATAATAAAAGCAAATAGTACAAAATTTTAGGTAACTTCCTTTCTTAATTAATTGGACTGACCAGGTGGATGCGAAGAGTTCTGTGCTGGTGCTTGGAATGTCTATAAAGCTGAGCAACATGACAGCACAATAGAGGAGGAACAAAGATTTTTTTAATATGTTTCTATTCTGTGTCGCGGTTTGAAATTGTCCTGGTTTATGTCCCTTTTGGCAAACTTACATAAAAGTGACCTTG…	0.0971889	0.0971889	1	TGGGAACC	TGGGAACC	-1	0.00188555	2.72456	-2.72456
Hs2496.75	AACTTTAATGCCTATGTTTGAATTGAAGTCATAGCATAAAAGGTAACATAAGCAACATCCTGACCAATTATCCAAACCATCAAGACATCCCTGAATGGCCAGAGCGTAGCACACGGTCTGTAGGATTAAGAGGTTAACTCCTATAACTTCAAACAAAGTGCCTGATAATAAAAGCAAATAGTACAAAATTTTAGGTAACTTCCTTTCTTAATTAATTGGACTGACCAGGTGGATGCGAAGAGTTCTGTGCTGGTGCTTGGAATGTCTATAAAGCTGAGCAACATGACAGCACAATAGAGGAGGAACAAAGATTTTTTTAATATGTTTCTATTCTGTGTCGCGGTTTGAAATTGTCCTGGTTTATGTCCCTTTTGGCAAACTTACATAAAAGTGACCTTG…	0.135068	0.135068	1	TTTTCCCC	TTTTCCCC	-1	0.00188555	2.72456	-2.72456
Hs2496.75	AACTTTAATGCCTATGTTTGAATTGAAGTCATAGCATAAAAGGTAACATAAGCAACATCCTGACCAATTATCCAAACCATCAAGACATCCCTGAATGGCCAGAGCGTAGCACACGGTCTGTAGGATTAAGAGGTTAACTCCTATAACTTCAAACAAAGTGCCTGATAATAAAAGCAAATAGTACAAAATTTTAGGTAACTTCCTTTCTTAATTAATTGGACTGACCAGGTGGATGCGAAGAGTTCTGTGCTGGTGCTTGGAATGTCTATAAAGCTGAGCAACATGACAGCACAATAGAGGAGGAACAAAGATTTTTTTAATATGTTTCTATTCTGTGTCGCGGTTTGAAATTGTCCTGGTTTATGTCCCTTTTGGCAAACTTACATAAAAGTGACCTTG…	0.113599	0.113599	1	GAGGAACA	GAGGAACA	-1	0.00188555	2.72456	-2.72456
Hs2496.75	AACTTTAATGCCTATGTTTGAATTGAAGTCATAGCATAAAAGGTAACATAAGCAACATCCTGACCAATTATCCAAACCATCAAGACATCCCTGAATGGCCAGAGCGTAGCACACGGTCTGTAGGATTAAGAGGTTAACTCCTATAACTTCAAACAAAGTGCCTGATAATAAAAGCAAATAGTACAAAATTTTAGGTAACTTCCTTTCTTAATTAATTGGACTGACCAGGTGGATGCGAAGAGTTCTGTGCTGGTGCTTGGAATGTCTATAAAGCTGAGCAACATGACAGCACAATAGAGGAGGAACAAAGATTTTTTTAATATGTTTCTATTCTGTGTCGCGGTTTGAAATTGTCCTGGTTTATGTCCCTTTTGGCAAACTTACATAAAAGTGACCTTG…	0.108599	0.108599	1	TGATCCAT	TGATCCAT	-1	0.00188555	2.72456	-2.72456
Hs2496.75	AACTTTAATGCCTATGTTTGAATTGAAGTCATAGCATAAAAGGTAACATAAGCAACATCCTGACCAATTATCCAAACCATCAAGACATCCCTGAATGGCCAGAGCGTAGCACACGGTCTGTAGGATTAAGAGGTTAACTCCTATAACTTCAAACAAAGTGCCTGATAATAAAAGCAAATAGTACAAAATTTTAGGTAACTTCCTTTCTTAATTAATTGGACTGACCAGGTGGATGCGAAGAGTTCTGTGCTGGTGCTTGGAATGTCTATAAAGCTGAGCAACATGACAGCACAATAGAGGAGGAACAAAGATTTTTTTAATATGTTTCTATTCTGTGTCGCGGTTTGAAATTGTCCTGGTTTATGTCCCTTTTGGCAAACTTACATAAAAGTGACCTTG…	0.522166	0.522166	1	ACATCCTG	ACATCCTG	-1	0.00188555	2.72456	-2.72456
Hs2496.75	AACTTTAATGCCTATGTTTGAATTGAAGTCATAGCATAAAAGGTAACATAAGCAACATCCTGACCAATTATCCAAACCATCAAGACATCCCTGAATGGCCAGAGCGTAGCACACGGTCTGTAGGATTAAGAGGTTAACTCCTATAACTTCAAACAAAGTGCCTGATAATAAAAGCAAATAGTACAAAATTTTAGGTAACTTCCTTTCTTAATTAATTGGACTGACCAGGTGGATGCGAAGAGTTCTGTGCTGGTGCTTGGAATGTCTATAAAGCTGAGCAACATGACAGCACAATAGAGGAGGAACAAAGATTTTTTTAATATGTTTCTATTCTGTGTCGCGGTTTGAAATTGTCCTGGTTTATGTCCCTTTTGGCAAACTTACATAAAAGTGACCTTG…	0.106827	0.106827	1	TAGGATTA	TAGGATTA	-1	0.00188555	2.72456	-2.72456
Hs2496.75	AACTTTAATGCCTATGTTTGAATTGAAGTCATAGCATAAAAGGTAACATAAGCAACATCCTGACCAATTATCCAAACCATCAAGACATCCCTGAATGGCCAGAGCGTAGCACACGGTCTGTAGGATTAAGAGGTTAACTCCTATAACTTCAAACAAAGTGCCTGATAATAAAAGCAAATAGTACAAAATTTTAGGTAACTTCCTTTCTTAATTAATTGGACTGACCAGGTGGATGCGAAGAGTTCTGTGCTGGTGCTTGGAATGTCTATAAAGCTGAGCAACATGACAGCACAATAGAGGAGGAACAAAGATTTTTTTAATATGTTTCTATTCTGTGTCGCGGTTTGAAATTGTCCTGGTTTATGTCCCTTTTGGCAAACTTACATAAAAGTGACCTTG…	0.105232	0.105232	1	TTGGAAAT	TTGGAAAT	-1	0.00188555	2.72456	-2.72456
Hs2496.75	AACTTTAATGCCTATGTTTGAATTGAAGTCATAGCATAAAAGGTAACATAAGCAACATCCTGACCAATTATCCAAACCATCAAGACATCCCTGAATGGCCAGAGCGTAGCACACGGTCTGTAGGATTAAGAGGTTAACTCCTATAACTTCAAACAAAGTGCCTGATAATAAAAGCAAATAGTACAAAATTTTAGGTAACTTCCTTTCTTAATTAATTGGACTGACCAGGTGGATGCGAAGAGTTCTGTGCTGGTGCTTGGAATGTCTATAAAGCTGAGCAACATGACAGCACAATAGAGGAGGAACAAAGATTTTTTTAATATGTTTCTATTCTGTGTCGCGGTTTGAAATTGTCCTGGTTTATGTCCCTTTTGGCAAACTTACATAAAAGTGACCTTG…	0.111675	0.102132	0.914548	GTGGAAGC	GTGGATGC	-1	0.00188555	2.72456	-2.72456
Hs2496.75	AACTTTAATGCCTATGTTTGAATTGAAGTCATAGCATAAAAGGTAACATAAGCAACATCCTGACCAATTATCCAAACCATCAAGACATCCCTGAATGGCCAGAGCGTAGCACACGGTCTGTAGGATTAAGAGGTTAACTCCTATAACTTCAAACAAAGTGCCTGATAATAAAAGCAAATAGTACAAAATTTTAGGTAACTTCCTTTCTTAATTAATTGGACTGACCAGGTGGATGCGAAGAGTTCTGTGCTGGTGCTTGGAATGTCTATAAAGCTGAGCAACATGACAGCACAATAGAGGAGGAACAAAGATTTTTTTAATATGTTTCTATTCTGTGTCGCGGTTTGAAATTGTCCTGGTTTATGTCCCTTTTGGCAAACTTACATAAAAGTGACCTTG…						-1	0.00188555	2.72456	-2.72456
Hs2496.75	AACTTTAATGCCTATGTTTGAATTGAAGTCATAGCATAAAAGGTAACATAAGCAACATCCTGACCAATTATCCAAACCATCAAGACATCCCTGAATGGCCAGAGCGTAGCACACGGTCTGTAGGATTAAGAGGTTAACTCCTATAACTTCAAACAAAGTGCCTGATAATAAAAGCAAATAGTACAAAATTTTAGGTAACTTCCTTTCTTAATTAATTGGACTGACCAGGTGGATGCGAAGAGTTCTGTGCTGGTGCTTGGAATGTCTATAAAGCTGAGCAACATGACAGCACAATAGAGGAGGAACAAAGATTTTTTTAATATGTTTCTATTCTGTGTCGCGGTTTGAAATTGTCCTGGTTTATGTCCCTTTTGGCAAACTTACATAAAAGTGACCTTG…						-1	0.00188555	2.72456	-2.72456
Hs2496.75	AACTTTAATGCCTATGTTTGAATTGAAGTCATAGCATAAAAGGTAACATAAGCAACATCCTGACCAATTATCCAAACCATCAAGACATCCCTGAATGGCCAGAGCGTAGCACACGGTCTGTAGGATTAAGAGGTTAACTCCTATAACTTCAAACAAAGTGCCTGATAATAAAAGCAAATAGTACAAAATTTTAGGTAACTTCCTTTCTTAATTAATTGGACTGACCAGGTGGATGCGAAGAGTTCTGTGCTGGTGCTTGGAATGTCTATAAAGCTGAGCAACATGACAGCACAATAGAGGAGGAACAAAGATTTTTTTAATATGTTTCTATTCTGTGTCGCGGTTTGAAATTGTCCTGGTTTATGTCCCTTTTGGCAAACTTACATAAAAGTGACCTTG…						-1	0.00188555	2.72456	-2.72456
Hs2496.75	AACTTTAATGCCTATGTTTGAATTGAAGTCATAGCATAAAAGGTAACATAAGCAACATCCTGACCAATTATCCAAACCATCAAGACATCCCTGAATGGCCAGAGCGTAGCACACGGTCTGTAGGATTAAGAGGTTAACTCCTATAACTTCAAACAAAGTGCCTGATAATAAAAGCAAATAGTACAAAATTTTAGGTAACTTCCTTTCTTAATTAATTGGACTGACCAGGTGGATGCGAAGAGTTCTGTGCTGGTGCTTGGAATGTCTATAAAGCTGAGCAACATGACAGCACAATAGAGGAGGAACAAAGATTTTTTTAATATGTTTCTATTCTGTGTCGCGGTTTGAAATTGTCCTGGTTTATGTCCCTTTTGGCAAACTTACATAAAAGTGACCTTG…						-1	0.00188555	2.72456	-2.72456
Hs2496.75	AACTTTAATGCCTATGTTTGAATTGAAGTCATAGCATAAAAGGTAACATAAGCAACATCCTGACCAATTATCCAAACCATCAAGACATCCCTGAATGGCCAGAGCGTAGCACACGGTCTGTAGGATTAAGAGGTTAACTCCTATAACTTCAAACAAAGTGCCTGATAATAAAAGCAAATAGTACAAAATTTTAGGTAACTTCCTTTCTTAATTAATTGGACTGACCAGGTGGATGCGAAGAGTTCTGTGCTGGTGCTTGGAATGTCTATAAAGCTGAGCAACATGACAGCACAATAGAGGAGGAACAAAGATTTTTTTAATATGTTTCTATTCTGTGTCGCGGTTTGAAATTGTCCTGGTTTATGTCCCTTTTGGCAAACTTACATAAAAGTGACCTTG…						-1	0.00188555	2.72456	-2.72456
Hs2496.75	AACTTTAATGCCTATGTTTGAATTGAAGTCATAGCATAAAAGGTAACATAAGCAACATCCTGACCAATTATCCAAACCATCAAGACATCCCTGAATGGCCAGAGCGTAGCACACGGTCTGTAGGATTAAGAGGTTAACTCCTATAACTTCAAACAAAGTGCCTGATAATAAAAGCAAATAGTACAAAATTTTAGGTAACTTCCTTTCTTAATTAATTGGACTGACCAGGTGGATGCGAAGAGTTCTGTGCTGGTGCTTGGAATGTCTATAAAGCTGAGCAACATGACAGCACAATAGAGGAGGAACAAAGATTTTTTTAATATGTTTCTATTCTGTGTCGCGGTTTGAAATTGTCCTGGTTTATGTCCCTTTTGGCAAACTTACATAAAAGTGACCTTG…						-1	0.00188555	2.72456	-2.72456
Hs2496.75	AACTTTAATGCCTATGTTTGAATTGAAGTCATAGCATAAAAGGTAACATAAGCAACATCCTGACCAATTATCCAAACCATCAAGACATCCCTGAATGGCCAGAGCGTAGCACACGGTCTGTAGGATTAAGAGGTTAACTCCTATAACTTCAAACAAAGTGCCTGATAATAAAAGCAAATAGTACAAAATTTTAGGTAACTTCCTTTCTTAATTAATTGGACTGACCAGGTGGATGCGAAGAGTTCTGTGCTGGTGCTTGGAATGTCTATAAAGCTGAGCAACATGACAGCACAATAGAGGAGGAACAAAGATTTTTTTAATATGTTTCTATTCTGTGTCGCGGTTTGAAATTGTCCTGGTTTATGTCCCTTTTGGCAAACTTACATAAAAGTGACCTTG…						-1	0.00188555	2.72456	-2.72456
Hs2496.75	AACTTTAATGCCTATGTTTGAATTGAAGTCATAGCATAAAAGGTAACATAAGCAACATCCTGACCAATTATCCAAACCATCAAGACATCCCTGAATGGCCAGAGCGTAGCACACGGTCTGTAGGATTAAGAGGTTAACTCCTATAACTTCAAACAAAGTGCCTGATAATAAAAGCAAATAGTACAAAATTTTAGGTAACTTCCTTTCTTAATTAATTGGACTGACCAGGTGGATGCGAAGAGTTCTGTGCTGGTGCTTGGAATGTCTATAAAGCTGAGCAACATGACAGCACAATAGAGGAGGAACAAAGATTTTTTTAATATGTTTCTATTCTGTGTCGCGGTTTGAAATTGTCCTGGTTTATGTCCCTTTTGGCAAACTTACATAAAAGTGACCTTG…						-1	0.00188555	2.72456	-2.72456
Hs2496.75	AACTTTAATGCCTATGTTTGAATTGAAGTCATAGCATAAAAGGTAACATAAGCAACATCCTGACCAATTATCCAAACCATCAAGACATCCCTGAATGGCCAGAGCGTAGCACACGGTCTGTAGGATTAAGAGGTTAACTCCTATAACTTCAAACAAAGTGCCTGATAATAAAAGCAAATAGTACAAAATTTTAGGTAACTTCCTTTCTTAATTAATTGGACTGACCAGGTGGATGCGAAGAGTTCTGTGCTGGTGCTTGGAATGTCTATAAAGCTGAGCAACATGACAGCACAATAGAGGAGGAACAAAGATTTTTTTAATATGTTTCTATTCTGTGTCGCGGTTTGAAATTGTCCTGGTTTATGTCCCTTTTGGCAAACTTACATAAAAGTGACCTTG…						-1	0.00188555	2.72456	-2.72456
Hs2496.75	AACTTTAATGCCTATGTTTGAATTGAAGTCATAGCATAAAAGGTAACATAAGCAACATCCTGACCAATTATCCAAACCATCAAGACATCCCTGAATGGCCAGAGCGTAGCACACGGTCTGTAGGATTAAGAGGTTAACTCCTATAACTTCAAACAAAGTGCCTGATAATAAAAGCAAATAGTACAAAATTTTAGGTAACTTCCTTTCTTAATTAATTGGACTGACCAGGTGGATGCGAAGAGTTCTGTGCTGGTGCTTGGAATGTCTATAAAGCTGAGCAACATGACAGCACAATAGAGGAGGAACAAAGATTTTTTTAATATGTTTCTATTCTGTGTCGCGGTTTGAAATTGTCCTGGTTTATGTCCCTTTTGGCAAACTTACATAAAAGTGACCTTG…						-1	0.00188555	2.72456	-2.72456
Hs2496.75	AACTTTAATGCCTATGTTTGAATTGAAGTCATAGCATAAAAGGTAACATAAGCAACATCCTGACCAATTATCCAAACCATCAAGACATCCCTGAATGGCCAGAGCGTAGCACACGGTCTGTAGGATTAAGAGGTTAACTCCTATAACTTCAAACAAAGTGCCTGATAATAAAAGCAAATAGTACAAAATTTTAGGTAACTTCCTTTCTTAATTAATTGGACTGACCAGGTGGATGCGAAGAGTTCTGTGCTGGTGCTTGGAATGTCTATAAAGCTGAGCAACATGACAGCACAATAGAGGAGGAACAAAGATTTTTTTAATATGTTTCTATTCTGTGTCGCGGTTTGAAATTGTCCTGGTTTATGTCCCTTTTGGCAAACTTACATAAAAGTGACCTTG…						-1	0.00188555	2.72456	-2.72456
Hs2496.75	AACTTTAATGCCTATGTTTGAATTGAAGTCATAGCATAAAAGGTAACATAAGCAACATCCTGACCAATTATCCAAACCATCAAGACATCCCTGAATGGCCAGAGCGTAGCACACGGTCTGTAGGATTAAGAGGTTAACTCCTATAACTTCAAACAAAGTGCCTGATAATAAAAGCAAATAGTACAAAATTTTAGGTAACTTCCTTTCTTAATTAATTGGACTGACCAGGTGGATGCGAAGAGTTCTGTGCTGGTGCTTGGAATGTCTATAAAGCTGAGCAACATGACAGCACAATAGAGGAGGAACAAAGATTTTTTTAATATGTTTCTATTCTGTGTCGCGGTTTGAAATTGTCCTGGTTTATGTCCCTTTTGGCAAACTTACATAAAAGTGACCTTG…						-1	0.00188555	2.72456	-2.72456
Hs2496.75	AACTTTAATGCCTATGTTTGAATTGAAGTCATAGCATAAAAGGTAACATAAGCAACATCCTGACCAATTATCCAAACCATCAAGACATCCCTGAATGGCCAGAGCGTAGCACACGGTCTGTAGGATTAAGAGGTTAACTCCTATAACTTCAAACAAAGTGCCTGATAATAAAAGCAAATAGTACAAAATTTTAGGTAACTTCCTTTCTTAATTAATTGGACTGACCAGGTGGATGCGAAGAGTTCTGTGCTGGTGCTTGGAATGTCTATAAAGCTGAGCAACATGACAGCACAATAGAGGAGGAACAAAGATTTTTTTAATATGTTTCTATTCTGTGTCGCGGTTTGAAATTGTCCTGGTTTATGTCCCTTTTGGCAAACTTACATAAAAGTGACCTTG…						-1	0.00188555	2.72456	-2.72456
Hs2496.75	AACTTTAATGCCTATGTTTGAATTGAAGTCATAGCATAAAAGGTAACATAAGCAACATCCTGACCAATTATCCAAACCATCAAGACATCCCTGAATGGCCAGAGCGTAGCACACGGTCTGTAGGATTAAGAGGTTAACTCCTATAACTTCAAACAAAGTGCCTGATAATAAAAGCAAATAGTACAAAATTTTAGGTAACTTCCTTTCTTAATTAATTGGACTGACCAGGTGGATGCGAAGAGTTCTGTGCTGGTGCTTGGAATGTCTATAAAGCTGAGCAACATGACAGCACAATAGAGGAGGAACAAAGATTTTTTTAATATGTTTCTATTCTGTGTCGCGGTTTGAAATTGTCCTGGTTTATGTCCCTTTTGGCAAACTTACATAAAAGTGACCTTG…						-1	0.00188555	2.72456	-2.72456
Hs2496.76	AACTTTAATGCCTATGTTTGATTTGAAGTCATAGCATAAAAAGTAACATAAGCAACATCCTGACCAATTATCCAAACCATCCAGACTTCCCTGAATGGCCAGAGCGTAGCACACGGTCTGTAGGATTAAGAGGTTAACTCCTATAACTTCAAACAAAGTGCCTGATAATAAAAGCAAAAAGTACAAAATTTTAGGTAACTTCCTTTCTTAATTAATTGGACTGACCAGGTGGAAGCGAAGAGTTCTCTGCTGGTGCTTGGAATGTCTATAAAGCTGAGCAACATGACAGCCCAATAGAGGAGGAACAAAGATTTTTTTAATATGTTTCTATCCTGTGTCACAGTTTGAAATTGTCCTGGTTTATGTCCCTTTTGGCAAACTTACATAAAAGTGACCTTG…	0.134624	0.232046	1.72366	AGGGAAGC	AAGGAAGC	1	0.62049	0.207265	0.207265
Hs2496.76	AACTTTAATGCCTATGTTTGATTTGAAGTCATAGCATAAAAAGTAACATAAGCAACATCCTGACCAATTATCCAAACCATCCAGACTTCCCTGAATGGCCAGAGCGTAGCACACGGTCTGTAGGATTAAGAGGTTAACTCCTATAACTTCAAACAAAGTGCCTGATAATAAAAGCAAAAAGTACAAAATTTTAGGTAACTTCCTTTCTTAATTAATTGGACTGACCAGGTGGAAGCGAAGAGTTCTCTGCTGGTGCTTGGAATGTCTATAAAGCTGAGCAACATGACAGCCCAATAGAGGAGGAACAAAGATTTTTTTAATATGTTTCTATCCTGTGTCACAGTTTGAAATTGTCCTGGTTTATGTCCCTTTTGGCAAACTTACATAAAAGTGACCTTG…	0.136024	0.202234	1.48675	ACATCCCT	ACTTCCCT	1	0.62049	0.207265	0.207265
Hs2496.76	AACTTTAATGCCTATGTTTGATTTGAAGTCATAGCATAAAAAGTAACATAAGCAACATCCTGACCAATTATCCAAACCATCCAGACTTCCCTGAATGGCCAGAGCGTAGCACACGGTCTGTAGGATTAAGAGGTTAACTCCTATAACTTCAAACAAAGTGCCTGATAATAAAAGCAAAAAGTACAAAATTTTAGGTAACTTCCTTTCTTAATTAATTGGACTGACCAGGTGGAAGCGAAGAGTTCTCTGCTGGTGCTTGGAATGTCTATAAAGCTGAGCAACATGACAGCCCAATAGAGGAGGAACAAAGATTTTTTTAATATGTTTCTATCCTGTGTCACAGTTTGAAATTGTCCTGGTTTATGTCCCTTTTGGCAAACTTACATAAAAGTGACCTTG…	0.0960253	0.0960253	1	TTGGAATG	TTGGAATG	1	0.62049	0.207265	0.207265
Hs2496.76	AACTTTAATGCCTATGTTTGATTTGAAGTCATAGCATAAAAAGTAACATAAGCAACATCCTGACCAATTATCCAAACCATCCAGACTTCCCTGAATGGCCAGAGCGTAGCACACGGTCTGTAGGATTAAGAGGTTAACTCCTATAACTTCAAACAAAGTGCCTGATAATAAAAGCAAAAAGTACAAAATTTTAGGTAACTTCCTTTCTTAATTAATTGGACTGACCAGGTGGAAGCGAAGAGTTCTCTGCTGGTGCTTGGAATGTCTATAAAGCTGAGCAACATGACAGCCCAATAGAGGAGGAACAAAGATTTTTTTAATATGTTTCTATCCTGTGTCACAGTTTGAAATTGTCCTGGTTTATGTCCCTTTTGGCAAACTTACATAAAAGTGACCTTG…	0.0971889	0.0971889	1	TGGGAACC	TGGGAACC	1	0.62049	0.207265	0.207265
Hs2496.76	AACTTTAATGCCTATGTTTGATTTGAAGTCATAGCATAAAAAGTAACATAAGCAACATCCTGACCAATTATCCAAACCATCCAGACTTCCCTGAATGGCCAGAGCGTAGCACACGGTCTGTAGGATTAAGAGGTTAACTCCTATAACTTCAAACAAAGTGCCTGATAATAAAAGCAAAAAGTACAAAATTTTAGGTAACTTCCTTTCTTAATTAATTGGACTGACCAGGTGGAAGCGAAGAGTTCTCTGCTGGTGCTTGGAATGTCTATAAAGCTGAGCAACATGACAGCCCAATAGAGGAGGAACAAAGATTTTTTTAATATGTTTCTATCCTGTGTCACAGTTTGAAATTGTCCTGGTTTATGTCCCTTTTGGCAAACTTACATAAAAGTGACCTTG…	0.135068	0.135068	1	TTTTCCCC	TTTTCCCC	1	0.62049	0.207265	0.207265
Hs2496.76	AACTTTAATGCCTATGTTTGATTTGAAGTCATAGCATAAAAAGTAACATAAGCAACATCCTGACCAATTATCCAAACCATCCAGACTTCCCTGAATGGCCAGAGCGTAGCACACGGTCTGTAGGATTAAGAGGTTAACTCCTATAACTTCAAACAAAGTGCCTGATAATAAAAGCAAAAAGTACAAAATTTTAGGTAACTTCCTTTCTTAATTAATTGGACTGACCAGGTGGAAGCGAAGAGTTCTCTGCTGGTGCTTGGAATGTCTATAAAGCTGAGCAACATGACAGCCCAATAGAGGAGGAACAAAGATTTTTTTAATATGTTTCTATCCTGTGTCACAGTTTGAAATTGTCCTGGTTTATGTCCCTTTTGGCAAACTTACATAAAAGTGACCTTG…	0.113599	0.113599	1	GAGGAACA	GAGGAACA	1	0.62049	0.207265	0.207265
Hs2496.76	AACTTTAATGCCTATGTTTGATTTGAAGTCATAGCATAAAAAGTAACATAAGCAACATCCTGACCAATTATCCAAACCATCCAGACTTCCCTGAATGGCCAGAGCGTAGCACACGGTCTGTAGGATTAAGAGGTTAACTCCTATAACTTCAAACAAAGTGCCTGATAATAAAAGCAAAAAGTACAAAATTTTAGGTAACTTCCTTTCTTAATTAATTGGACTGACCAGGTGGAAGCGAAGAGTTCTCTGCTGGTGCTTGGAATGTCTATAAAGCTGAGCAACATGACAGCCCAATAGAGGAGGAACAAAGATTTTTTTAATATGTTTCTATCCTGTGTCACAGTTTGAAATTGTCCTGGTTTATGTCCCTTTTGGCAAACTTACATAAAAGTGACCTTG…	0.391636	0.391636	1	AAGGAAAT	AAGGAAAT	1	0.62049	0.207265	0.207265
Hs2496.76	AACTTTAATGCCTATGTTTGATTTGAAGTCATAGCATAAAAAGTAACATAAGCAACATCCTGACCAATTATCCAAACCATCCAGACTTCCCTGAATGGCCAGAGCGTAGCACACGGTCTGTAGGATTAAGAGGTTAACTCCTATAACTTCAAACAAAGTGCCTGATAATAAAAGCAAAAAGTACAAAATTTTAGGTAACTTCCTTTCTTAATTAATTGGACTGACCAGGTGGAAGCGAAGAGTTCTCTGCTGGTGCTTGGAATGTCTATAAAGCTGAGCAACATGACAGCCCAATAGAGGAGGAACAAAGATTTTTTTAATATGTTTCTATCCTGTGTCACAGTTTGAAATTGTCCTGGTTTATGTCCCTTTTGGCAAACTTACATAAAAGTGACCTTG…	0.522166	0.522166	1	ACATCCTG	ACATCCTG	1	0.62049	0.207265	0.207265
Hs2496.76	AACTTTAATGCCTATGTTTGATTTGAAGTCATAGCATAAAAAGTAACATAAGCAACATCCTGACCAATTATCCAAACCATCCAGACTTCCCTGAATGGCCAGAGCGTAGCACACGGTCTGTAGGATTAAGAGGTTAACTCCTATAACTTCAAACAAAGTGCCTGATAATAAAAGCAAAAAGTACAAAATTTTAGGTAACTTCCTTTCTTAATTAATTGGACTGACCAGGTGGAAGCGAAGAGTTCTCTGCTGGTGCTTGGAATGTCTATAAAGCTGAGCAACATGACAGCCCAATAGAGGAGGAACAAAGATTTTTTTAATATGTTTCTATCCTGTGTCACAGTTTGAAATTGTCCTGGTTTATGTCCCTTTTGGCAAACTTACATAAAAGTGACCTTG…	0.105232	0.105232	1	TTGGAAAT	TTGGAAAT	1	0.62049	0.207265	0.207265
Hs2496.76	AACTTTAATGCCTATGTTTGATTTGAAGTCATAGCATAAAAAGTAACATAAGCAACATCCTGACCAATTATCCAAACCATCCAGACTTCCCTGAATGGCCAGAGCGTAGCACACGGTCTGTAGGATTAAGAGGTTAACTCCTATAACTTCAAACAAAGTGCCTGATAATAAAAGCAAAAAGTACAAAATTTTAGGTAACTTCCTTTCTTAATTAATTGGACTGACCAGGTGGAAGCGAAGAGTTCTCTGCTGGTGCTTGGAATGTCTATAAAGCTGAGCAACATGACAGCCCAATAGAGGAGGAACAAAGATTTTTTTAATATGTTTCTATCCTGTGTCACAGTTTGAAATTGTCCTGGTTTATGTCCCTTTTGGCAAACTTACATAAAAGTGACCTTG…	0.121434	0.121434	1	TTATCCAA	TTATCCAA	1	0.62049	0.207265	0.207265
Hs2496.76	AACTTTAATGCCTATGTTTGATTTGAAGTCATAGCATAAAAAGTAACATAAGCAACATCCTGACCAATTATCCAAACCATCCAGACTTCCCTGAATGGCCAGAGCGTAGCACACGGTCTGTAGGATTAAGAGGTTAACTCCTATAACTTCAAACAAAGTGCCTGATAATAAAAGCAAAAAGTACAAAATTTTAGGTAACTTCCTTTCTTAATTAATTGGACTGACCAGGTGGAAGCGAAGAGTTCTCTGCTGGTGCTTGGAATGTCTATAAAGCTGAGCAACATGACAGCCCAATAGAGGAGGAACAAAGATTTTTTTAATATGTTTCTATCCTGTGTCACAGTTTGAAATTGTCCTGGTTTATGTCCCTTTTGGCAAACTTACATAAAAGTGACCTTG…	0.393827	0.393827	1	ACTTCCTT	ACTTCCTT	1	0.62049	0.207265	0.207265
Hs2496.76	AACTTTAATGCCTATGTTTGATTTGAAGTCATAGCATAAAAAGTAACATAAGCAACATCCTGACCAATTATCCAAACCATCCAGACTTCCCTGAATGGCCAGAGCGTAGCACACGGTCTGTAGGATTAAGAGGTTAACTCCTATAACTTCAAACAAAGTGCCTGATAATAAAAGCAAAAAGTACAAAATTTTAGGTAACTTCCTTTCTTAATTAATTGGACTGACCAGGTGGAAGCGAAGAGTTCTCTGCTGGTGCTTGGAATGTCTATAAAGCTGAGCAACATGACAGCCCAATAGAGGAGGAACAAAGATTTTTTTAATATGTTTCTATCCTGTGTCACAGTTTGAAATTGTCCTGGTTTATGTCCCTTTTGGCAAACTTACATAAAAGTGACCTTG…	0.15351	0.15351	1	CTATCCTG	CTATCCTG	1	0.62049	0.207265	0.207265
Hs2496.76	AACTTTAATGCCTATGTTTGATTTGAAGTCATAGCATAAAAAGTAACATAAGCAACATCCTGACCAATTATCCAAACCATCCAGACTTCCCTGAATGGCCAGAGCGTAGCACACGGTCTGTAGGATTAAGAGGTTAACTCCTATAACTTCAAACAAAGTGCCTGATAATAAAAGCAAAAAGTACAAAATTTTAGGTAACTTCCTTTCTTAATTAATTGGACTGACCAGGTGGAAGCGAAGAGTTCTCTGCTGGTGCTTGGAATGTCTATAAAGCTGAGCAACATGACAGCCCAATAGAGGAGGAACAAAGATTTTTTTAATATGTTTCTATCCTGTGTCACAGTTTGAAATTGTCCTGGTTTATGTCCCTTTTGGCAAACTTACATAAAAGTGACCTTG…	0.393827	0.393827	1	AAGGAAGT	AAGGAAGT	1	0.62049	0.207265	0.207265
Hs2496.76	AACTTTAATGCCTATGTTTGATTTGAAGTCATAGCATAAAAAGTAACATAAGCAACATCCTGACCAATTATCCAAACCATCCAGACTTCCCTGAATGGCCAGAGCGTAGCACACGGTCTGTAGGATTAAGAGGTTAACTCCTATAACTTCAAACAAAGTGCCTGATAATAAAAGCAAAAAGTACAAAATTTTAGGTAACTTCCTTTCTTAATTAATTGGACTGACCAGGTGGAAGCGAAGAGTTCTCTGCTGGTGCTTGGAATGTCTATAAAGCTGAGCAACATGACAGCCCAATAGAGGAGGAACAAAGATTTTTTTAATATGTTTCTATCCTGTGTCACAGTTTGAAATTGTCCTGGTTTATGTCCCTTTTGGCAAACTTACATAAAAGTGACCTTG…	0.10158	0.10158	1	CCATCCAG	CCATCCAG	1	0.62049	0.207265	0.207265
Hs2496.76	AACTTTAATGCCTATGTTTGATTTGAAGTCATAGCATAAAAAGTAACATAAGCAACATCCTGACCAATTATCCAAACCATCCAGACTTCCCTGAATGGCCAGAGCGTAGCACACGGTCTGTAGGATTAAGAGGTTAACTCCTATAACTTCAAACAAAGTGCCTGATAATAAAAGCAAAAAGTACAAAATTTTAGGTAACTTCCTTTCTTAATTAATTGGACTGACCAGGTGGAAGCGAAGAGTTCTCTGCTGGTGCTTGGAATGTCTATAAAGCTGAGCAACATGACAGCCCAATAGAGGAGGAACAAAGATTTTTTTAATATGTTTCTATCCTGTGTCACAGTTTGAAATTGTCCTGGTTTATGTCCCTTTTGGCAAACTTACATAAAAGTGACCTTG…	0.256574	0.256574	1	TAGGAAGT	TAGGAAGT	1	0.62049	0.207265	0.207265
Hs2496.76	AACTTTAATGCCTATGTTTGATTTGAAGTCATAGCATAAAAAGTAACATAAGCAACATCCTGACCAATTATCCAAACCATCCAGACTTCCCTGAATGGCCAGAGCGTAGCACACGGTCTGTAGGATTAAGAGGTTAACTCCTATAACTTCAAACAAAGTGCCTGATAATAAAAGCAAAAAGTACAAAATTTTAGGTAACTTCCTTTCTTAATTAATTGGACTGACCAGGTGGAAGCGAAGAGTTCTCTGCTGGTGCTTGGAATGTCTATAAAGCTGAGCAACATGACAGCCCAATAGAGGAGGAACAAAGATTTTTTTAATATGTTTCTATCCTGTGTCACAGTTTGAAATTGTCCTGGTTTATGTCCCTTTTGGCAAACTTACATAAAAGTGACCTTG…	0.111675	0.111675	1	GTGGAAGC	GTGGAAGC	1	0.62049	0.207265	0.207265
Hs2496.76	AACTTTAATGCCTATGTTTGATTTGAAGTCATAGCATAAAAAGTAACATAAGCAACATCCTGACCAATTATCCAAACCATCCAGACTTCCCTGAATGGCCAGAGCGTAGCACACGGTCTGTAGGATTAAGAGGTTAACTCCTATAACTTCAAACAAAGTGCCTGATAATAAAAGCAAAAAGTACAAAATTTTAGGTAACTTCCTTTCTTAATTAATTGGACTGACCAGGTGGAAGCGAAGAGTTCTCTGCTGGTGCTTGGAATGTCTATAAAGCTGAGCAACATGACAGCCCAATAGAGGAGGAACAAAGATTTTTTTAATATGTTTCTATCCTGTGTCACAGTTTGAAATTGTCCTGGTTTATGTCCCTTTTGGCAAACTTACATAAAAGTGACCTTG…	0.106827	0.106827	1	TAGGATTA	TAGGATTA	1	0.62049	0.207265	0.207265
Hs2496.76	AACTTTAATGCCTATGTTTGATTTGAAGTCATAGCATAAAAAGTAACATAAGCAACATCCTGACCAATTATCCAAACCATCCAGACTTCCCTGAATGGCCAGAGCGTAGCACACGGTCTGTAGGATTAAGAGGTTAACTCCTATAACTTCAAACAAAGTGCCTGATAATAAAAGCAAAAAGTACAAAATTTTAGGTAACTTCCTTTCTTAATTAATTGGACTGACCAGGTGGAAGCGAAGAGTTCTCTGCTGGTGCTTGGAATGTCTATAAAGCTGAGCAACATGACAGCCCAATAGAGGAGGAACAAAGATTTTTTTAATATGTTTCTATCCTGTGTCACAGTTTGAAATTGTCCTGGTTTATGTCCCTTTTGGCAAACTTACATAAAAGTGACCTTG…	0.108599	0.102766	0.94629	TGATCCAT	TGATCCGT	1	0.62049	0.207265	0.207265
Hs2496.76	AACTTTAATGCCTATGTTTGATTTGAAGTCATAGCATAAAAAGTAACATAAGCAACATCCTGACCAATTATCCAAACCATCCAGACTTCCCTGAATGGCCAGAGCGTAGCACACGGTCTGTAGGATTAAGAGGTTAACTCCTATAACTTCAAACAAAGTGCCTGATAATAAAAGCAAAAAGTACAAAATTTTAGGTAACTTCCTTTCTTAATTAATTGGACTGACCAGGTGGAAGCGAAGAGTTCTCTGCTGGTGCTTGGAATGTCTATAAAGCTGAGCAACATGACAGCCCAATAGAGGAGGAACAAAGATTTTTTTAATATGTTTCTATCCTGTGTCACAGTTTGAAATTGTCCTGGTTTATGTCCCTTTTGGCAAACTTACATAAAAGTGACCTTG…	0.290448	0.159898	0.550521	GAGGAAAT	GAGGAAAA	1	0.62049	0.207265	0.207265
Hs2496.76	AACTTTAATGCCTATGTTTGATTTGAAGTCATAGCATAAAAAGTAACATAAGCAACATCCTGACCAATTATCCAAACCATCCAGACTTCCCTGAATGGCCAGAGCGTAGCACACGGTCTGTAGGATTAAGAGGTTAACTCCTATAACTTCAAACAAAGTGCCTGATAATAAAAGCAAAAAGTACAAAATTTTAGGTAACTTCCTTTCTTAATTAATTGGACTGACCAGGTGGAAGCGAAGAGTTCTCTGCTGGTGCTTGGAATGTCTATAAAGCTGAGCAACATGACAGCCCAATAGAGGAGGAACAAAGATTTTTTTAATATGTTTCTATCCTGTGTCACAGTTTGAAATTGTCCTGGTTTATGTCCCTTTTGGCAAACTTACATAAAAGTGACCTTG…						1	0.62049	0.207265	0.207265
Hs2496.76	AACTTTAATGCCTATGTTTGATTTGAAGTCATAGCATAAAAAGTAACATAAGCAACATCCTGACCAATTATCCAAACCATCCAGACTTCCCTGAATGGCCAGAGCGTAGCACACGGTCTGTAGGATTAAGAGGTTAACTCCTATAACTTCAAACAAAGTGCCTGATAATAAAAGCAAAAAGTACAAAATTTTAGGTAACTTCCTTTCTTAATTAATTGGACTGACCAGGTGGAAGCGAAGAGTTCTCTGCTGGTGCTTGGAATGTCTATAAAGCTGAGCAACATGACAGCCCAATAGAGGAGGAACAAAGATTTTTTTAATATGTTTCTATCCTGTGTCACAGTTTGAAATTGTCCTGGTTTATGTCCCTTTTGGCAAACTTACATAAAAGTGACCTTG…						1	0.62049	0.207265	0.207265
Hs2496.76	AACTTTAATGCCTATGTTTGATTTGAAGTCATAGCATAAAAAGTAACATAAGCAACATCCTGACCAATTATCCAAACCATCCAGACTTCCCTGAATGGCCAGAGCGTAGCACACGGTCTGTAGGATTAAGAGGTTAACTCCTATAACTTCAAACAAAGTGCCTGATAATAAAAGCAAAAAGTACAAAATTTTAGGTAACTTCCTTTCTTAATTAATTGGACTGACCAGGTGGAAGCGAAGAGTTCTCTGCTGGTGCTTGGAATGTCTATAAAGCTGAGCAACATGACAGCCCAATAGAGGAGGAACAAAGATTTTTTTAATATGTTTCTATCCTGTGTCACAGTTTGAAATTGTCCTGGTTTATGTCCCTTTTGGCAAACTTACATAAAAGTGACCTTG…						1	0.62049	0.207265	0.207265
Hs2496.76	AACTTTAATGCCTATGTTTGATTTGAAGTCATAGCATAAAAAGTAACATAAGCAACATCCTGACCAATTATCCAAACCATCCAGACTTCCCTGAATGGCCAGAGCGTAGCACACGGTCTGTAGGATTAAGAGGTTAACTCCTATAACTTCAAACAAAGTGCCTGATAATAAAAGCAAAAAGTACAAAATTTTAGGTAACTTCCTTTCTTAATTAATTGGACTGACCAGGTGGAAGCGAAGAGTTCTCTGCTGGTGCTTGGAATGTCTATAAAGCTGAGCAACATGACAGCCCAATAGAGGAGGAACAAAGATTTTTTTAATATGTTTCTATCCTGTGTCACAGTTTGAAATTGTCCTGGTTTATGTCCCTTTTGGCAAACTTACATAAAAGTGACCTTG…						1	0.62049	0.207265	0.207265
Hs2496.76	AACTTTAATGCCTATGTTTGATTTGAAGTCATAGCATAAAAAGTAACATAAGCAACATCCTGACCAATTATCCAAACCATCCAGACTTCCCTGAATGGCCAGAGCGTAGCACACGGTCTGTAGGATTAAGAGGTTAACTCCTATAACTTCAAACAAAGTGCCTGATAATAAAAGCAAAAAGTACAAAATTTTAGGTAACTTCCTTTCTTAATTAATTGGACTGACCAGGTGGAAGCGAAGAGTTCTCTGCTGGTGCTTGGAATGTCTATAAAGCTGAGCAACATGACAGCCCAATAGAGGAGGAACAAAGATTTTTTTAATATGTTTCTATCCTGTGTCACAGTTTGAAATTGTCCTGGTTTATGTCCCTTTTGGCAAACTTACATAAAAGTGACCTTG…						1	0.62049	0.207265	0.207265
Hs2496.76	AACTTTAATGCCTATGTTTGATTTGAAGTCATAGCATAAAAAGTAACATAAGCAACATCCTGACCAATTATCCAAACCATCCAGACTTCCCTGAATGGCCAGAGCGTAGCACACGGTCTGTAGGATTAAGAGGTTAACTCCTATAACTTCAAACAAAGTGCCTGATAATAAAAGCAAAAAGTACAAAATTTTAGGTAACTTCCTTTCTTAATTAATTGGACTGACCAGGTGGAAGCGAAGAGTTCTCTGCTGGTGCTTGGAATGTCTATAAAGCTGAGCAACATGACAGCCCAATAGAGGAGGAACAAAGATTTTTTTAATATGTTTCTATCCTGTGTCACAGTTTGAAATTGTCCTGGTTTATGTCCCTTTTGGCAAACTTACATAAAAGTGACCTTG…						1	0.62049	0.207265	0.207265
Hs2496.76	AACTTTAATGCCTATGTTTGATTTGAAGTCATAGCATAAAAAGTAACATAAGCAACATCCTGACCAATTATCCAAACCATCCAGACTTCCCTGAATGGCCAGAGCGTAGCACACGGTCTGTAGGATTAAGAGGTTAACTCCTATAACTTCAAACAAAGTGCCTGATAATAAAAGCAAAAAGTACAAAATTTTAGGTAACTTCCTTTCTTAATTAATTGGACTGACCAGGTGGAAGCGAAGAGTTCTCTGCTGGTGCTTGGAATGTCTATAAAGCTGAGCAACATGACAGCCCAATAGAGGAGGAACAAAGATTTTTTTAATATGTTTCTATCCTGTGTCACAGTTTGAAATTGTCCTGGTTTATGTCCCTTTTGGCAAACTTACATAAAAGTGACCTTG…						1	0.62049	0.207265	0.207265
Hs2496.76	AACTTTAATGCCTATGTTTGATTTGAAGTCATAGCATAAAAAGTAACATAAGCAACATCCTGACCAATTATCCAAACCATCCAGACTTCCCTGAATGGCCAGAGCGTAGCACACGGTCTGTAGGATTAAGAGGTTAACTCCTATAACTTCAAACAAAGTGCCTGATAATAAAAGCAAAAAGTACAAAATTTTAGGTAACTTCCTTTCTTAATTAATTGGACTGACCAGGTGGAAGCGAAGAGTTCTCTGCTGGTGCTTGGAATGTCTATAAAGCTGAGCAACATGACAGCCCAATAGAGGAGGAACAAAGATTTTTTTAATATGTTTCTATCCTGTGTCACAGTTTGAAATTGTCCTGGTTTATGTCCCTTTTGGCAAACTTACATAAAAGTGACCTTG…						1	0.62049	0.207265	0.207265
Hs2496.76	AACTTTAATGCCTATGTTTGATTTGAAGTCATAGCATAAAAAGTAACATAAGCAACATCCTGACCAATTATCCAAACCATCCAGACTTCCCTGAATGGCCAGAGCGTAGCACACGGTCTGTAGGATTAAGAGGTTAACTCCTATAACTTCAAACAAAGTGCCTGATAATAAAAGCAAAAAGTACAAAATTTTAGGTAACTTCCTTTCTTAATTAATTGGACTGACCAGGTGGAAGCGAAGAGTTCTCTGCTGGTGCTTGGAATGTCTATAAAGCTGAGCAACATGACAGCCCAATAGAGGAGGAACAAAGATTTTTTTAATATGTTTCTATCCTGTGTCACAGTTTGAAATTGTCCTGGTTTATGTCCCTTTTGGCAAACTTACATAAAAGTGACCTTG…						1	0.62049	0.207265	0.207265
Hs2496.76	AACTTTAATGCCTATGTTTGATTTGAAGTCATAGCATAAAAAGTAACATAAGCAACATCCTGACCAATTATCCAAACCATCCAGACTTCCCTGAATGGCCAGAGCGTAGCACACGGTCTGTAGGATTAAGAGGTTAACTCCTATAACTTCAAACAAAGTGCCTGATAATAAAAGCAAAAAGTACAAAATTTTAGGTAACTTCCTTTCTTAATTAATTGGACTGACCAGGTGGAAGCGAAGAGTTCTCTGCTGGTGCTTGGAATGTCTATAAAGCTGAGCAACATGACAGCCCAATAGAGGAGGAACAAAGATTTTTTTAATATGTTTCTATCCTGTGTCACAGTTTGAAATTGTCCTGGTTTATGTCCCTTTTGGCAAACTTACATAAAAGTGACCTTG…						1	0.62049	0.207265	0.207265
Hs2496.76	AACTTTAATGCCTATGTTTGATTTGAAGTCATAGCATAAAAAGTAACATAAGCAACATCCTGACCAATTATCCAAACCATCCAGACTTCCCTGAATGGCCAGAGCGTAGCACACGGTCTGTAGGATTAAGAGGTTAACTCCTATAACTTCAAACAAAGTGCCTGATAATAAAAGCAAAAAGTACAAAATTTTAGGTAACTTCCTTTCTTAATTAATTGGACTGACCAGGTGGAAGCGAAGAGTTCTCTGCTGGTGCTTGGAATGTCTATAAAGCTGAGCAACATGACAGCCCAATAGAGGAGGAACAAAGATTTTTTTAATATGTTTCTATCCTGTGTCACAGTTTGAAATTGTCCTGGTTTATGTCCCTTTTGGCAAACTTACATAAAAGTGACCTTG…						1	0.62049	0.207265	0.207265
Hs2496.76	AACTTTAATGCCTATGTTTGATTTGAAGTCATAGCATAAAAAGTAACATAAGCAACATCCTGACCAATTATCCAAACCATCCAGACTTCCCTGAATGGCCAGAGCGTAGCACACGGTCTGTAGGATTAAGAGGTTAACTCCTATAACTTCAAACAAAGTGCCTGATAATAAAAGCAAAAAGTACAAAATTTTAGGTAACTTCCTTTCTTAATTAATTGGACTGACCAGGTGGAAGCGAAGAGTTCTCTGCTGGTGCTTGGAATGTCTATAAAGCTGAGCAACATGACAGCCCAATAGAGGAGGAACAAAGATTTTTTTAATATGTTTCTATCCTGTGTCACAGTTTGAAATTGTCCTGGTTTATGTCCCTTTTGGCAAACTTACATAAAAGTGACCTTG…						1	0.62049	0.207265	0.207265
Hs2496.77	AACTGTAATGCCTATGTTTGATTTGAAGTCATAGTATAAAAGGTAAGATAAGCAACATCCTGACCAATTATCCATACCATGCAGACATCCCTGAATGGCCAGAGCGTAGCACACGGTCTGTAGGATTAAGAGGTTAACACCTATAACTTCAAACAAAGTGCCTGATAATAAAAGCAAAAAGTACAAAATTTTAGGCAACTTCCTTTCTTAATTAATTGGACTGACCAGGTGGAAGCTGAGAGTTCTGTGCTGGTGCTTGGAATGTCTATAAAGCTGAGCAACATGACAGCACAATAGAGGAGGAACAAAGATTTTTTTAAAATGTTTCTACCCTGTGTCACAGTTTGAAATTGTCCTGGTTTATGTCCCTTTTGGCAAACTTACATAAAAGTGACCTTG…	0.0960253	0.0960253	1	TTGGAATG	TTGGAATG	-1	0.00043	3.36653	-3.36653
Hs2496.77	AACTGTAATGCCTATGTTTGATTTGAAGTCATAGTATAAAAGGTAAGATAAGCAACATCCTGACCAATTATCCATACCATGCAGACATCCCTGAATGGCCAGAGCGTAGCACACGGTCTGTAGGATTAAGAGGTTAACACCTATAACTTCAAACAAAGTGCCTGATAATAAAAGCAAAAAGTACAAAATTTTAGGCAACTTCCTTTCTTAATTAATTGGACTGACCAGGTGGAAGCTGAGAGTTCTGTGCTGGTGCTTGGAATGTCTATAAAGCTGAGCAACATGACAGCACAATAGAGGAGGAACAAAGATTTTTTTAAAATGTTTCTACCCTGTGTCACAGTTTGAAATTGTCCTGGTTTATGTCCCTTTTGGCAAACTTACATAAAAGTGACCTTG…	0.393827	0.393827	1	ACTTCCTT	ACTTCCTT	-1	0.00043	3.36653	-3.36653
Hs2496.77	AACTGTAATGCCTATGTTTGATTTGAAGTCATAGTATAAAAGGTAAGATAAGCAACATCCTGACCAATTATCCATACCATGCAGACATCCCTGAATGGCCAGAGCGTAGCACACGGTCTGTAGGATTAAGAGGTTAACACCTATAACTTCAAACAAAGTGCCTGATAATAAAAGCAAAAAGTACAAAATTTTAGGCAACTTCCTTTCTTAATTAATTGGACTGACCAGGTGGAAGCTGAGAGTTCTGTGCTGGTGCTTGGAATGTCTATAAAGCTGAGCAACATGACAGCACAATAGAGGAGGAACAAAGATTTTTTTAAAATGTTTCTACCCTGTGTCACAGTTTGAAATTGTCCTGGTTTATGTCCCTTTTGGCAAACTTACATAAAAGTGACCTTG…	0.393827	0.393827	1	AAGGAAGT	AAGGAAGT	-1	0.00043	3.36653	-3.36653
Hs2496.77	AACTGTAATGCCTATGTTTGATTTGAAGTCATAGTATAAAAGGTAAGATAAGCAACATCCTGACCAATTATCCATACCATGCAGACATCCCTGAATGGCCAGAGCGTAGCACACGGTCTGTAGGATTAAGAGGTTAACACCTATAACTTCAAACAAAGTGCCTGATAATAAAAGCAAAAAGTACAAAATTTTAGGCAACTTCCTTTCTTAATTAATTGGACTGACCAGGTGGAAGCTGAGAGTTCTGTGCTGGTGCTTGGAATGTCTATAAAGCTGAGCAACATGACAGCACAATAGAGGAGGAACAAAGATTTTTTTAAAATGTTTCTACCCTGTGTCACAGTTTGAAATTGTCCTGGTTTATGTCCCTTTTGGCAAACTTACATAAAAGTGACCTTG…	0.136024	0.136024	1	ACATCCCT	ACATCCCT	-1	0.00043	3.36653	-3.36653
Hs2496.77	AACTGTAATGCCTATGTTTGATTTGAAGTCATAGTATAAAAGGTAAGATAAGCAACATCCTGACCAATTATCCATACCATGCAGACATCCCTGAATGGCCAGAGCGTAGCACACGGTCTGTAGGATTAAGAGGTTAACACCTATAACTTCAAACAAAGTGCCTGATAATAAAAGCAAAAAGTACAAAATTTTAGGCAACTTCCTTTCTTAATTAATTGGACTGACCAGGTGGAAGCTGAGAGTTCTGTGCTGGTGCTTGGAATGTCTATAAAGCTGAGCAACATGACAGCACAATAGAGGAGGAACAAAGATTTTTTTAAAATGTTTCTACCCTGTGTCACAGTTTGAAATTGTCCTGGTTTATGTCCCTTTTGGCAAACTTACATAAAAGTGACCTTG…	0.134624	0.134624	1	AGGGAAGC	AGGGAAGC	-1	0.00043	3.36653	-3.36653
Hs2496.77	AACTGTAATGCCTATGTTTGATTTGAAGTCATAGTATAAAAGGTAAGATAAGCAACATCCTGACCAATTATCCATACCATGCAGACATCCCTGAATGGCCAGAGCGTAGCACACGGTCTGTAGGATTAAGAGGTTAACACCTATAACTTCAAACAAAGTGCCTGATAATAAAAGCAAAAAGTACAAAATTTTAGGCAACTTCCTTTCTTAATTAATTGGACTGACCAGGTGGAAGCTGAGAGTTCTGTGCTGGTGCTTGGAATGTCTATAAAGCTGAGCAACATGACAGCACAATAGAGGAGGAACAAAGATTTTTTTAAAATGTTTCTACCCTGTGTCACAGTTTGAAATTGTCCTGGTTTATGTCCCTTTTGGCAAACTTACATAAAAGTGACCTTG…	0.256574	0.256574	1	TAGGAAGT	TAGGAAGT	-1	0.00043	3.36653	-3.36653
Hs2496.77	AACTGTAATGCCTATGTTTGATTTGAAGTCATAGTATAAAAGGTAAGATAAGCAACATCCTGACCAATTATCCATACCATGCAGACATCCCTGAATGGCCAGAGCGTAGCACACGGTCTGTAGGATTAAGAGGTTAACACCTATAACTTCAAACAAAGTGCCTGATAATAAAAGCAAAAAGTACAAAATTTTAGGCAACTTCCTTTCTTAATTAATTGGACTGACCAGGTGGAAGCTGAGAGTTCTGTGCTGGTGCTTGGAATGTCTATAAAGCTGAGCAACATGACAGCACAATAGAGGAGGAACAAAGATTTTTTTAAAATGTTTCTACCCTGTGTCACAGTTTGAAATTGTCCTGGTTTATGTCCCTTTTGGCAAACTTACATAAAAGTGACCTTG…	0.111675	0.111675	1	GTGGAAGC	GTGGAAGC	-1	0.00043	3.36653	-3.36653
Hs2496.77	AACTGTAATGCCTATGTTTGATTTGAAGTCATAGTATAAAAGGTAAGATAAGCAACATCCTGACCAATTATCCATACCATGCAGACATCCCTGAATGGCCAGAGCGTAGCACACGGTCTGTAGGATTAAGAGGTTAACACCTATAACTTCAAACAAAGTGCCTGATAATAAAAGCAAAAAGTACAAAATTTTAGGCAACTTCCTTTCTTAATTAATTGGACTGACCAGGTGGAAGCTGAGAGTTCTGTGCTGGTGCTTGGAATGTCTATAAAGCTGAGCAACATGACAGCACAATAGAGGAGGAACAAAGATTTTTTTAAAATGTTTCTACCCTGTGTCACAGTTTGAAATTGTCCTGGTTTATGTCCCTTTTGGCAAACTTACATAAAAGTGACCTTG…	0.0971889	0.0971889	1	TGGGAACC	TGGGAACC	-1	0.00043	3.36653	-3.36653
Hs2496.77	AACTGTAATGCCTATGTTTGATTTGAAGTCATAGTATAAAAGGTAAGATAAGCAACATCCTGACCAATTATCCATACCATGCAGACATCCCTGAATGGCCAGAGCGTAGCACACGGTCTGTAGGATTAAGAGGTTAACACCTATAACTTCAAACAAAGTGCCTGATAATAAAAGCAAAAAGTACAAAATTTTAGGCAACTTCCTTTCTTAATTAATTGGACTGACCAGGTGGAAGCTGAGAGTTCTGTGCTGGTGCTTGGAATGTCTATAAAGCTGAGCAACATGACAGCACAATAGAGGAGGAACAAAGATTTTTTTAAAATGTTTCTACCCTGTGTCACAGTTTGAAATTGTCCTGGTTTATGTCCCTTTTGGCAAACTTACATAAAAGTGACCTTG…	0.135068	0.135068	1	TTTTCCCC	TTTTCCCC	-1	0.00043	3.36653	-3.36653
Hs2496.77	AACTGTAATGCCTATGTTTGATTTGAAGTCATAGTATAAAAGGTAAGATAAGCAACATCCTGACCAATTATCCATACCATGCAGACATCCCTGAATGGCCAGAGCGTAGCACACGGTCTGTAGGATTAAGAGGTTAACACCTATAACTTCAAACAAAGTGCCTGATAATAAAAGCAAAAAGTACAAAATTTTAGGCAACTTCCTTTCTTAATTAATTGGACTGACCAGGTGGAAGCTGAGAGTTCTGTGCTGGTGCTTGGAATGTCTATAAAGCTGAGCAACATGACAGCACAATAGAGGAGGAACAAAGATTTTTTTAAAATGTTTCTACCCTGTGTCACAGTTTGAAATTGTCCTGGTTTATGTCCCTTTTGGCAAACTTACATAAAAGTGACCTTG…	0.113599	0.113599	1	GAGGAACA	GAGGAACA	-1	0.00043	3.36653	-3.36653
Hs2496.77	AACTGTAATGCCTATGTTTGATTTGAAGTCATAGTATAAAAGGTAAGATAAGCAACATCCTGACCAATTATCCATACCATGCAGACATCCCTGAATGGCCAGAGCGTAGCACACGGTCTGTAGGATTAAGAGGTTAACACCTATAACTTCAAACAAAGTGCCTGATAATAAAAGCAAAAAGTACAAAATTTTAGGCAACTTCCTTTCTTAATTAATTGGACTGACCAGGTGGAAGCTGAGAGTTCTGTGCTGGTGCTTGGAATGTCTATAAAGCTGAGCAACATGACAGCACAATAGAGGAGGAACAAAGATTTTTTTAAAATGTTTCTACCCTGTGTCACAGTTTGAAATTGTCCTGGTTTATGTCCCTTTTGGCAAACTTACATAAAAGTGACCTTG…	0.108599	0.108599	1	TGATCCAT	TGATCCAT	-1	0.00043	3.36653	-3.36653
Hs2496.77	AACTGTAATGCCTATGTTTGATTTGAAGTCATAGTATAAAAGGTAAGATAAGCAACATCCTGACCAATTATCCATACCATGCAGACATCCCTGAATGGCCAGAGCGTAGCACACGGTCTGTAGGATTAAGAGGTTAACACCTATAACTTCAAACAAAGTGCCTGATAATAAAAGCAAAAAGTACAAAATTTTAGGCAACTTCCTTTCTTAATTAATTGGACTGACCAGGTGGAAGCTGAGAGTTCTGTGCTGGTGCTTGGAATGTCTATAAAGCTGAGCAACATGACAGCACAATAGAGGAGGAACAAAGATTTTTTTAAAATGTTTCTACCCTGTGTCACAGTTTGAAATTGTCCTGGTTTATGTCCCTTTTGGCAAACTTACATAAAAGTGACCTTG…	0.391636	0.391636	1	AAGGAAAT	AAGGAAAT	-1	0.00043	3.36653	-3.36653
Hs2496.77	AACTGTAATGCCTATGTTTGATTTGAAGTCATAGTATAAAAGGTAAGATAAGCAACATCCTGACCAATTATCCATACCATGCAGACATCCCTGAATGGCCAGAGCGTAGCACACGGTCTGTAGGATTAAGAGGTTAACACCTATAACTTCAAACAAAGTGCCTGATAATAAAAGCAAAAAGTACAAAATTTTAGGCAACTTCCTTTCTTAATTAATTGGACTGACCAGGTGGAAGCTGAGAGTTCTGTGCTGGTGCTTGGAATGTCTATAAAGCTGAGCAACATGACAGCACAATAGAGGAGGAACAAAGATTTTTTTAAAATGTTTCTACCCTGTGTCACAGTTTGAAATTGTCCTGGTTTATGTCCCTTTTGGCAAACTTACATAAAAGTGACCTTG…	0.522166	0.522166	1	ACATCCTG	ACATCCTG	-1	0.00043	3.36653	-3.36653
Hs2496.77	AACTGTAATGCCTATGTTTGATTTGAAGTCATAGTATAAAAGGTAAGATAAGCAACATCCTGACCAATTATCCATACCATGCAGACATCCCTGAATGGCCAGAGCGTAGCACACGGTCTGTAGGATTAAGAGGTTAACACCTATAACTTCAAACAAAGTGCCTGATAATAAAAGCAAAAAGTACAAAATTTTAGGCAACTTCCTTTCTTAATTAATTGGACTGACCAGGTGGAAGCTGAGAGTTCTGTGCTGGTGCTTGGAATGTCTATAAAGCTGAGCAACATGACAGCACAATAGAGGAGGAACAAAGATTTTTTTAAAATGTTTCTACCCTGTGTCACAGTTTGAAATTGTCCTGGTTTATGTCCCTTTTGGCAAACTTACATAAAAGTGACCTTG…	0.106827	0.106827	1	TAGGATTA	TAGGATTA	-1	0.00043	3.36653	-3.36653
Hs2496.77	AACTGTAATGCCTATGTTTGATTTGAAGTCATAGTATAAAAGGTAAGATAAGCAACATCCTGACCAATTATCCATACCATGCAGACATCCCTGAATGGCCAGAGCGTAGCACACGGTCTGTAGGATTAAGAGGTTAACACCTATAACTTCAAACAAAGTGCCTGATAATAAAAGCAAAAAGTACAAAATTTTAGGCAACTTCCTTTCTTAATTAATTGGACTGACCAGGTGGAAGCTGAGAGTTCTGTGCTGGTGCTTGGAATGTCTATAAAGCTGAGCAACATGACAGCACAATAGAGGAGGAACAAAGATTTTTTTAAAATGTTTCTACCCTGTGTCACAGTTTGAAATTGTCCTGGTTTATGTCCCTTTTGGCAAACTTACATAAAAGTGACCTTG…	0.105232	0.105232	1	TTGGAAAT	TTGGAAAT	-1	0.00043	3.36653	-3.36653
Hs2496.77	AACTGTAATGCCTATGTTTGATTTGAAGTCATAGTATAAAAGGTAAGATAAGCAACATCCTGACCAATTATCCATACCATGCAGACATCCCTGAATGGCCAGAGCGTAGCACACGGTCTGTAGGATTAAGAGGTTAACACCTATAACTTCAAACAAAGTGCCTGATAATAAAAGCAAAAAGTACAAAATTTTAGGCAACTTCCTTTCTTAATTAATTGGACTGACCAGGTGGAAGCTGAGAGTTCTGTGCTGGTGCTTGGAATGTCTATAAAGCTGAGCAACATGACAGCACAATAGAGGAGGAACAAAGATTTTTTTAAAATGTTTCTACCCTGTGTCACAGTTTGAAATTGTCCTGGTTTATGTCCCTTTTGGCAAACTTACATAAAAGTGACCTTG…	0.121434	0.113566	0.935209	TTATCCAA	TTATCCAT	-1	0.00043	3.36653	-3.36653
Hs2496.77	AACTGTAATGCCTATGTTTGATTTGAAGTCATAGTATAAAAGGTAAGATAAGCAACATCCTGACCAATTATCCATACCATGCAGACATCCCTGAATGGCCAGAGCGTAGCACACGGTCTGTAGGATTAAGAGGTTAACACCTATAACTTCAAACAAAGTGCCTGATAATAAAAGCAAAAAGTACAAAATTTTAGGCAACTTCCTTTCTTAATTAATTGGACTGACCAGGTGGAAGCTGAGAGTTCTGTGCTGGTGCTTGGAATGTCTATAAAGCTGAGCAACATGACAGCACAATAGAGGAGGAACAAAGATTTTTTTAAAATGTTTCTACCCTGTGTCACAGTTTGAAATTGTCCTGGTTTATGTCCCTTTTGGCAAACTTACATAAAAGTGACCTTG…						-1	0.00043	3.36653	-3.36653
Hs2496.77	AACTGTAATGCCTATGTTTGATTTGAAGTCATAGTATAAAAGGTAAGATAAGCAACATCCTGACCAATTATCCATACCATGCAGACATCCCTGAATGGCCAGAGCGTAGCACACGGTCTGTAGGATTAAGAGGTTAACACCTATAACTTCAAACAAAGTGCCTGATAATAAAAGCAAAAAGTACAAAATTTTAGGCAACTTCCTTTCTTAATTAATTGGACTGACCAGGTGGAAGCTGAGAGTTCTGTGCTGGTGCTTGGAATGTCTATAAAGCTGAGCAACATGACAGCACAATAGAGGAGGAACAAAGATTTTTTTAAAATGTTTCTACCCTGTGTCACAGTTTGAAATTGTCCTGGTTTATGTCCCTTTTGGCAAACTTACATAAAAGTGACCTTG…						-1	0.00043	3.36653	-3.36653
Hs2496.77	AACTGTAATGCCTATGTTTGATTTGAAGTCATAGTATAAAAGGTAAGATAAGCAACATCCTGACCAATTATCCATACCATGCAGACATCCCTGAATGGCCAGAGCGTAGCACACGGTCTGTAGGATTAAGAGGTTAACACCTATAACTTCAAACAAAGTGCCTGATAATAAAAGCAAAAAGTACAAAATTTTAGGCAACTTCCTTTCTTAATTAATTGGACTGACCAGGTGGAAGCTGAGAGTTCTGTGCTGGTGCTTGGAATGTCTATAAAGCTGAGCAACATGACAGCACAATAGAGGAGGAACAAAGATTTTTTTAAAATGTTTCTACCCTGTGTCACAGTTTGAAATTGTCCTGGTTTATGTCCCTTTTGGCAAACTTACATAAAAGTGACCTTG…						-1	0.00043	3.36653	-3.36653
Hs2496.77	AACTGTAATGCCTATGTTTGATTTGAAGTCATAGTATAAAAGGTAAGATAAGCAACATCCTGACCAATTATCCATACCATGCAGACATCCCTGAATGGCCAGAGCGTAGCACACGGTCTGTAGGATTAAGAGGTTAACACCTATAACTTCAAACAAAGTGCCTGATAATAAAAGCAAAAAGTACAAAATTTTAGGCAACTTCCTTTCTTAATTAATTGGACTGACCAGGTGGAAGCTGAGAGTTCTGTGCTGGTGCTTGGAATGTCTATAAAGCTGAGCAACATGACAGCACAATAGAGGAGGAACAAAGATTTTTTTAAAATGTTTCTACCCTGTGTCACAGTTTGAAATTGTCCTGGTTTATGTCCCTTTTGGCAAACTTACATAAAAGTGACCTTG…						-1	0.00043	3.36653	-3.36653
Hs2496.77	AACTGTAATGCCTATGTTTGATTTGAAGTCATAGTATAAAAGGTAAGATAAGCAACATCCTGACCAATTATCCATACCATGCAGACATCCCTGAATGGCCAGAGCGTAGCACACGGTCTGTAGGATTAAGAGGTTAACACCTATAACTTCAAACAAAGTGCCTGATAATAAAAGCAAAAAGTACAAAATTTTAGGCAACTTCCTTTCTTAATTAATTGGACTGACCAGGTGGAAGCTGAGAGTTCTGTGCTGGTGCTTGGAATGTCTATAAAGCTGAGCAACATGACAGCACAATAGAGGAGGAACAAAGATTTTTTTAAAATGTTTCTACCCTGTGTCACAGTTTGAAATTGTCCTGGTTTATGTCCCTTTTGGCAAACTTACATAAAAGTGACCTTG…						-1	0.00043	3.36653	-3.36653
Hs2496.77	AACTGTAATGCCTATGTTTGATTTGAAGTCATAGTATAAAAGGTAAGATAAGCAACATCCTGACCAATTATCCATACCATGCAGACATCCCTGAATGGCCAGAGCGTAGCACACGGTCTGTAGGATTAAGAGGTTAACACCTATAACTTCAAACAAAGTGCCTGATAATAAAAGCAAAAAGTACAAAATTTTAGGCAACTTCCTTTCTTAATTAATTGGACTGACCAGGTGGAAGCTGAGAGTTCTGTGCTGGTGCTTGGAATGTCTATAAAGCTGAGCAACATGACAGCACAATAGAGGAGGAACAAAGATTTTTTTAAAATGTTTCTACCCTGTGTCACAGTTTGAAATTGTCCTGGTTTATGTCCCTTTTGGCAAACTTACATAAAAGTGACCTTG…						-1	0.00043	3.36653	-3.36653
Hs2496.77	AACTGTAATGCCTATGTTTGATTTGAAGTCATAGTATAAAAGGTAAGATAAGCAACATCCTGACCAATTATCCATACCATGCAGACATCCCTGAATGGCCAGAGCGTAGCACACGGTCTGTAGGATTAAGAGGTTAACACCTATAACTTCAAACAAAGTGCCTGATAATAAAAGCAAAAAGTACAAAATTTTAGGCAACTTCCTTTCTTAATTAATTGGACTGACCAGGTGGAAGCTGAGAGTTCTGTGCTGGTGCTTGGAATGTCTATAAAGCTGAGCAACATGACAGCACAATAGAGGAGGAACAAAGATTTTTTTAAAATGTTTCTACCCTGTGTCACAGTTTGAAATTGTCCTGGTTTATGTCCCTTTTGGCAAACTTACATAAAAGTGACCTTG…						-1	0.00043	3.36653	-3.36653
Hs2496.77	AACTGTAATGCCTATGTTTGATTTGAAGTCATAGTATAAAAGGTAAGATAAGCAACATCCTGACCAATTATCCATACCATGCAGACATCCCTGAATGGCCAGAGCGTAGCACACGGTCTGTAGGATTAAGAGGTTAACACCTATAACTTCAAACAAAGTGCCTGATAATAAAAGCAAAAAGTACAAAATTTTAGGCAACTTCCTTTCTTAATTAATTGGACTGACCAGGTGGAAGCTGAGAGTTCTGTGCTGGTGCTTGGAATGTCTATAAAGCTGAGCAACATGACAGCACAATAGAGGAGGAACAAAGATTTTTTTAAAATGTTTCTACCCTGTGTCACAGTTTGAAATTGTCCTGGTTTATGTCCCTTTTGGCAAACTTACATAAAAGTGACCTTG…						-1	0.00043	3.36653	-3.36653
Hs2496.77	AACTGTAATGCCTATGTTTGATTTGAAGTCATAGTATAAAAGGTAAGATAAGCAACATCCTGACCAATTATCCATACCATGCAGACATCCCTGAATGGCCAGAGCGTAGCACACGGTCTGTAGGATTAAGAGGTTAACACCTATAACTTCAAACAAAGTGCCTGATAATAAAAGCAAAAAGTACAAAATTTTAGGCAACTTCCTTTCTTAATTAATTGGACTGACCAGGTGGAAGCTGAGAGTTCTGTGCTGGTGCTTGGAATGTCTATAAAGCTGAGCAACATGACAGCACAATAGAGGAGGAACAAAGATTTTTTTAAAATGTTTCTACCCTGTGTCACAGTTTGAAATTGTCCTGGTTTATGTCCCTTTTGGCAAACTTACATAAAAGTGACCTTG…						-1	0.00043	3.36653	-3.36653
Hs2496.77	AACTGTAATGCCTATGTTTGATTTGAAGTCATAGTATAAAAGGTAAGATAAGCAACATCCTGACCAATTATCCATACCATGCAGACATCCCTGAATGGCCAGAGCGTAGCACACGGTCTGTAGGATTAAGAGGTTAACACCTATAACTTCAAACAAAGTGCCTGATAATAAAAGCAAAAAGTACAAAATTTTAGGCAACTTCCTTTCTTAATTAATTGGACTGACCAGGTGGAAGCTGAGAGTTCTGTGCTGGTGCTTGGAATGTCTATAAAGCTGAGCAACATGACAGCACAATAGAGGAGGAACAAAGATTTTTTTAAAATGTTTCTACCCTGTGTCACAGTTTGAAATTGTCCTGGTTTATGTCCCTTTTGGCAAACTTACATAAAAGTGACCTTG…						-1	0.00043	3.36653	-3.36653
Hs2496.77	AACTGTAATGCCTATGTTTGATTTGAAGTCATAGTATAAAAGGTAAGATAAGCAACATCCTGACCAATTATCCATACCATGCAGACATCCCTGAATGGCCAGAGCGTAGCACACGGTCTGTAGGATTAAGAGGTTAACACCTATAACTTCAAACAAAGTGCCTGATAATAAAAGCAAAAAGTACAAAATTTTAGGCAACTTCCTTTCTTAATTAATTGGACTGACCAGGTGGAAGCTGAGAGTTCTGTGCTGGTGCTTGGAATGTCTATAAAGCTGAGCAACATGACAGCACAATAGAGGAGGAACAAAGATTTTTTTAAAATGTTTCTACCCTGTGTCACAGTTTGAAATTGTCCTGGTTTATGTCCCTTTTGGCAAACTTACATAAAAGTGACCTTG…						-1	0.00043	3.36653	-3.36653
Hs2496.77	AACTGTAATGCCTATGTTTGATTTGAAGTCATAGTATAAAAGGTAAGATAAGCAACATCCTGACCAATTATCCATACCATGCAGACATCCCTGAATGGCCAGAGCGTAGCACACGGTCTGTAGGATTAAGAGGTTAACACCTATAACTTCAAACAAAGTGCCTGATAATAAAAGCAAAAAGTACAAAATTTTAGGCAACTTCCTTTCTTAATTAATTGGACTGACCAGGTGGAAGCTGAGAGTTCTGTGCTGGTGCTTGGAATGTCTATAAAGCTGAGCAACATGACAGCACAATAGAGGAGGAACAAAGATTTTTTTAAAATGTTTCTACCCTGTGTCACAGTTTGAAATTGTCCTGGTTTATGTCCCTTTTGGCAAACTTACATAAAAGTGACCTTG…						-1	0.00043	3.36653	-3.36653
Hs2496.77	AACTGTAATGCCTATGTTTGATTTGAAGTCATAGTATAAAAGGTAAGATAAGCAACATCCTGACCAATTATCCATACCATGCAGACATCCCTGAATGGCCAGAGCGTAGCACACGGTCTGTAGGATTAAGAGGTTAACACCTATAACTTCAAACAAAGTGCCTGATAATAAAAGCAAAAAGTACAAAATTTTAGGCAACTTCCTTTCTTAATTAATTGGACTGACCAGGTGGAAGCTGAGAGTTCTGTGCTGGTGCTTGGAATGTCTATAAAGCTGAGCAACATGACAGCACAATAGAGGAGGAACAAAGATTTTTTTAAAATGTTTCTACCCTGTGTCACAGTTTGAAATTGTCCTGGTTTATGTCCCTTTTGGCAAACTTACATAAAAGTGACCTTG…						-1	0.00043	3.36653	-3.36653
Hs2496.77	AACTGTAATGCCTATGTTTGATTTGAAGTCATAGTATAAAAGGTAAGATAAGCAACATCCTGACCAATTATCCATACCATGCAGACATCCCTGAATGGCCAGAGCGTAGCACACGGTCTGTAGGATTAAGAGGTTAACACCTATAACTTCAAACAAAGTGCCTGATAATAAAAGCAAAAAGTACAAAATTTTAGGCAACTTCCTTTCTTAATTAATTGGACTGACCAGGTGGAAGCTGAGAGTTCTGTGCTGGTGCTTGGAATGTCTATAAAGCTGAGCAACATGACAGCACAATAGAGGAGGAACAAAGATTTTTTTAAAATGTTTCTACCCTGTGTCACAGTTTGAAATTGTCCTGGTTTATGTCCCTTTTGGCAAACTTACATAAAAGTGACCTTG…						-1	0.00043	3.36653	-3.36653
Hs2496.77	AACTGTAATGCCTATGTTTGATTTGAAGTCATAGTATAAAAGGTAAGATAAGCAACATCCTGACCAATTATCCATACCATGCAGACATCCCTGAATGGCCAGAGCGTAGCACACGGTCTGTAGGATTAAGAGGTTAACACCTATAACTTCAAACAAAGTGCCTGATAATAAAAGCAAAAAGTACAAAATTTTAGGCAACTTCCTTTCTTAATTAATTGGACTGACCAGGTGGAAGCTGAGAGTTCTGTGCTGGTGCTTGGAATGTCTATAAAGCTGAGCAACATGACAGCACAATAGAGGAGGAACAAAGATTTTTTTAAAATGTTTCTACCCTGTGTCACAGTTTGAAATTGTCCTGGTTTATGTCCCTTTTGGCAAACTTACATAAAAGTGACCTTG…						-1	0.00043	3.36653	-3.36653
Hs2496.78	AACTTTAATGCCTATGTTTAATTTGAAGTCATAGCATAAAAGGTAACATAAGCAACATCCTGACCAATTATCCAAACCATCCATACATCCCTCAATGGCCAGAGCGTAGCACACGGTCTGTTGGATTAAGAGGTTAACTCCTATAACTTCAAACAAAGTGCCTGATAATAAAAGCAAAAAGTACAAAATTTTAGGTAACTTCCTTTCTTAATTAATTGGACTGACCAGGTCGTAGGGAAGAGTTCTGTGCTGGTGCTTGGAATGTCTGTAAAGCTGAGCAACATGACAGCACAATAGAGGAGGAACAAAGATTTTTTTAATATGTTTCTATCCTGTGTCAAAGTTTGAAATTGTCCTGGTTTACGTCCCTTTTGGCAAACTTACATAAAAGTGACCTTG…	0.10158	0.118096	1.1626	CCATCCAG	CCATCCAT	-1	0.00188555	2.72456	-2.72456
Hs2496.78	AACTTTAATGCCTATGTTTAATTTGAAGTCATAGCATAAAAGGTAACATAAGCAACATCCTGACCAATTATCCAAACCATCCATACATCCCTCAATGGCCAGAGCGTAGCACACGGTCTGTTGGATTAAGAGGTTAACTCCTATAACTTCAAACAAAGTGCCTGATAATAAAAGCAAAAAGTACAAAATTTTAGGTAACTTCCTTTCTTAATTAATTGGACTGACCAGGTCGTAGGGAAGAGTTCTGTGCTGGTGCTTGGAATGTCTGTAAAGCTGAGCAACATGACAGCACAATAGAGGAGGAACAAAGATTTTTTTAATATGTTTCTATCCTGTGTCAAAGTTTGAAATTGTCCTGGTTTACGTCCCTTTTGGCAAACTTACATAAAAGTGACCTTG…	0.0960253	0.0960253	1	TTGGAATG	TTGGAATG	-1	0.00188555	2.72456	-2.72456
Hs2496.78	AACTTTAATGCCTATGTTTAATTTGAAGTCATAGCATAAAAGGTAACATAAGCAACATCCTGACCAATTATCCAAACCATCCATACATCCCTCAATGGCCAGAGCGTAGCACACGGTCTGTTGGATTAAGAGGTTAACTCCTATAACTTCAAACAAAGTGCCTGATAATAAAAGCAAAAAGTACAAAATTTTAGGTAACTTCCTTTCTTAATTAATTGGACTGACCAGGTCGTAGGGAAGAGTTCTGTGCTGGTGCTTGGAATGTCTGTAAAGCTGAGCAACATGACAGCACAATAGAGGAGGAACAAAGATTTTTTTAATATGTTTCTATCCTGTGTCAAAGTTTGAAATTGTCCTGGTTTACGTCCCTTTTGGCAAACTTACATAAAAGTGACCTTG…	0.121434	0.121434	1	TTATCCAA	TTATCCAA	-1	0.00188555	2.72456	-2.72456
Hs2496.78	AACTTTAATGCCTATGTTTAATTTGAAGTCATAGCATAAAAGGTAACATAAGCAACATCCTGACCAATTATCCAAACCATCCATACATCCCTCAATGGCCAGAGCGTAGCACACGGTCTGTTGGATTAAGAGGTTAACTCCTATAACTTCAAACAAAGTGCCTGATAATAAAAGCAAAAAGTACAAAATTTTAGGTAACTTCCTTTCTTAATTAATTGGACTGACCAGGTCGTAGGGAAGAGTTCTGTGCTGGTGCTTGGAATGTCTGTAAAGCTGAGCAACATGACAGCACAATAGAGGAGGAACAAAGATTTTTTTAATATGTTTCTATCCTGTGTCAAAGTTTGAAATTGTCCTGGTTTACGTCCCTTTTGGCAAACTTACATAAAAGTGACCTTG…	0.393827	0.393827	1	ACTTCCTT	ACTTCCTT	-1	0.00188555	2.72456	-2.72456
Hs2496.78	AACTTTAATGCCTATGTTTAATTTGAAGTCATAGCATAAAAGGTAACATAAGCAACATCCTGACCAATTATCCAAACCATCCATACATCCCTCAATGGCCAGAGCGTAGCACACGGTCTGTTGGATTAAGAGGTTAACTCCTATAACTTCAAACAAAGTGCCTGATAATAAAAGCAAAAAGTACAAAATTTTAGGTAACTTCCTTTCTTAATTAATTGGACTGACCAGGTCGTAGGGAAGAGTTCTGTGCTGGTGCTTGGAATGTCTGTAAAGCTGAGCAACATGACAGCACAATAGAGGAGGAACAAAGATTTTTTTAATATGTTTCTATCCTGTGTCAAAGTTTGAAATTGTCCTGGTTTACGTCCCTTTTGGCAAACTTACATAAAAGTGACCTTG…	0.15351	0.15351	1	CTATCCTG	CTATCCTG	-1	0.00188555	2.72456	-2.72456
Hs2496.78	AACTTTAATGCCTATGTTTAATTTGAAGTCATAGCATAAAAGGTAACATAAGCAACATCCTGACCAATTATCCAAACCATCCATACATCCCTCAATGGCCAGAGCGTAGCACACGGTCTGTTGGATTAAGAGGTTAACTCCTATAACTTCAAACAAAGTGCCTGATAATAAAAGCAAAAAGTACAAAATTTTAGGTAACTTCCTTTCTTAATTAATTGGACTGACCAGGTCGTAGGGAAGAGTTCTGTGCTGGTGCTTGGAATGTCTGTAAAGCTGAGCAACATGACAGCACAATAGAGGAGGAACAAAGATTTTTTTAATATGTTTCTATCCTGTGTCAAAGTTTGAAATTGTCCTGGTTTACGTCCCTTTTGGCAAACTTACATAAAAGTGACCTTG…	0.290448	0.290448	1	GAGGAAAT	GAGGAAAT	-1	0.00188555	2.72456	-2.72456
Hs2496.78	AACTTTAATGCCTATGTTTAATTTGAAGTCATAGCATAAAAGGTAACATAAGCAACATCCTGACCAATTATCCAAACCATCCATACATCCCTCAATGGCCAGAGCGTAGCACACGGTCTGTTGGATTAAGAGGTTAACTCCTATAACTTCAAACAAAGTGCCTGATAATAAAAGCAAAAAGTACAAAATTTTAGGTAACTTCCTTTCTTAATTAATTGGACTGACCAGGTCGTAGGGAAGAGTTCTGTGCTGGTGCTTGGAATGTCTGTAAAGCTGAGCAACATGACAGCACAATAGAGGAGGAACAAAGATTTTTTTAATATGTTTCTATCCTGTGTCAAAGTTTGAAATTGTCCTGGTTTACGTCCCTTTTGGCAAACTTACATAAAAGTGACCTTG…	0.393827	0.393827	1	AAGGAAGT	AAGGAAGT	-1	0.00188555	2.72456	-2.72456
Hs2496.78	AACTTTAATGCCTATGTTTAATTTGAAGTCATAGCATAAAAGGTAACATAAGCAACATCCTGACCAATTATCCAAACCATCCATACATCCCTCAATGGCCAGAGCGTAGCACACGGTCTGTTGGATTAAGAGGTTAACTCCTATAACTTCAAACAAAGTGCCTGATAATAAAAGCAAAAAGTACAAAATTTTAGGTAACTTCCTTTCTTAATTAATTGGACTGACCAGGTCGTAGGGAAGAGTTCTGTGCTGGTGCTTGGAATGTCTGTAAAGCTGAGCAACATGACAGCACAATAGAGGAGGAACAAAGATTTTTTTAATATGTTTCTATCCTGTGTCAAAGTTTGAAATTGTCCTGGTTTACGTCCCTTTTGGCAAACTTACATAAAAGTGACCTTG…	0.136024	0.136024	1	ACATCCCT	ACATCCCT	-1	0.00188555	2.72456	-2.72456
Hs2496.78	AACTTTAATGCCTATGTTTAATTTGAAGTCATAGCATAAAAGGTAACATAAGCAACATCCTGACCAATTATCCAAACCATCCATACATCCCTCAATGGCCAGAGCGTAGCACACGGTCTGTTGGATTAAGAGGTTAACTCCTATAACTTCAAACAAAGTGCCTGATAATAAAAGCAAAAAGTACAAAATTTTAGGTAACTTCCTTTCTTAATTAATTGGACTGACCAGGTCGTAGGGAAGAGTTCTGTGCTGGTGCTTGGAATGTCTGTAAAGCTGAGCAACATGACAGCACAATAGAGGAGGAACAAAGATTTTTTTAATATGTTTCTATCCTGTGTCAAAGTTTGAAATTGTCCTGGTTTACGTCCCTTTTGGCAAACTTACATAAAAGTGACCTTG…	0.256574	0.256574	1	TAGGAAGT	TAGGAAGT	-1	0.00188555	2.72456	-2.72456
Hs2496.78	AACTTTAATGCCTATGTTTAATTTGAAGTCATAGCATAAAAGGTAACATAAGCAACATCCTGACCAATTATCCAAACCATCCATACATCCCTCAATGGCCAGAGCGTAGCACACGGTCTGTTGGATTAAGAGGTTAACTCCTATAACTTCAAACAAAGTGCCTGATAATAAAAGCAAAAAGTACAAAATTTTAGGTAACTTCCTTTCTTAATTAATTGGACTGACCAGGTCGTAGGGAAGAGTTCTGTGCTGGTGCTTGGAATGTCTGTAAAGCTGAGCAACATGACAGCACAATAGAGGAGGAACAAAGATTTTTTTAATATGTTTCTATCCTGTGTCAAAGTTTGAAATTGTCCTGGTTTACGTCCCTTTTGGCAAACTTACATAAAAGTGACCTTG…	0.0971889	0.0971889	1	TGGGAACC	TGGGAACC	-1	0.00188555	2.72456	-2.72456
Hs2496.78	AACTTTAATGCCTATGTTTAATTTGAAGTCATAGCATAAAAGGTAACATAAGCAACATCCTGACCAATTATCCAAACCATCCATACATCCCTCAATGGCCAGAGCGTAGCACACGGTCTGTTGGATTAAGAGGTTAACTCCTATAACTTCAAACAAAGTGCCTGATAATAAAAGCAAAAAGTACAAAATTTTAGGTAACTTCCTTTCTTAATTAATTGGACTGACCAGGTCGTAGGGAAGAGTTCTGTGCTGGTGCTTGGAATGTCTGTAAAGCTGAGCAACATGACAGCACAATAGAGGAGGAACAAAGATTTTTTTAATATGTTTCTATCCTGTGTCAAAGTTTGAAATTGTCCTGGTTTACGTCCCTTTTGGCAAACTTACATAAAAGTGACCTTG…	0.135068	0.135068	1	TTTTCCCC	TTTTCCCC	-1	0.00188555	2.72456	-2.72456
Hs2496.78	AACTTTAATGCCTATGTTTAATTTGAAGTCATAGCATAAAAGGTAACATAAGCAACATCCTGACCAATTATCCAAACCATCCATACATCCCTCAATGGCCAGAGCGTAGCACACGGTCTGTTGGATTAAGAGGTTAACTCCTATAACTTCAAACAAAGTGCCTGATAATAAAAGCAAAAAGTACAAAATTTTAGGTAACTTCCTTTCTTAATTAATTGGACTGACCAGGTCGTAGGGAAGAGTTCTGTGCTGGTGCTTGGAATGTCTGTAAAGCTGAGCAACATGACAGCACAATAGAGGAGGAACAAAGATTTTTTTAATATGTTTCTATCCTGTGTCAAAGTTTGAAATTGTCCTGGTTTACGTCCCTTTTGGCAAACTTACATAAAAGTGACCTTG…	0.113599	0.113599	1	GAGGAACA	GAGGAACA	-1	0.00188555	2.72456	-2.72456
Hs2496.78	AACTTTAATGCCTATGTTTAATTTGAAGTCATAGCATAAAAGGTAACATAAGCAACATCCTGACCAATTATCCAAACCATCCATACATCCCTCAATGGCCAGAGCGTAGCACACGGTCTGTTGGATTAAGAGGTTAACTCCTATAACTTCAAACAAAGTGCCTGATAATAAAAGCAAAAAGTACAAAATTTTAGGTAACTTCCTTTCTTAATTAATTGGACTGACCAGGTCGTAGGGAAGAGTTCTGTGCTGGTGCTTGGAATGTCTGTAAAGCTGAGCAACATGACAGCACAATAGAGGAGGAACAAAGATTTTTTTAATATGTTTCTATCCTGTGTCAAAGTTTGAAATTGTCCTGGTTTACGTCCCTTTTGGCAAACTTACATAAAAGTGACCTTG…	0.108599	0.108599	1	TGATCCAT	TGATCCAT	-1	0.00188555	2.72456	-2.72456
Hs2496.78	AACTTTAATGCCTATGTTTAATTTGAAGTCATAGCATAAAAGGTAACATAAGCAACATCCTGACCAATTATCCAAACCATCCATACATCCCTCAATGGCCAGAGCGTAGCACACGGTCTGTTGGATTAAGAGGTTAACTCCTATAACTTCAAACAAAGTGCCTGATAATAAAAGCAAAAAGTACAAAATTTTAGGTAACTTCCTTTCTTAATTAATTGGACTGACCAGGTCGTAGGGAAGAGTTCTGTGCTGGTGCTTGGAATGTCTGTAAAGCTGAGCAACATGACAGCACAATAGAGGAGGAACAAAGATTTTTTTAATATGTTTCTATCCTGTGTCAAAGTTTGAAATTGTCCTGGTTTACGTCCCTTTTGGCAAACTTACATAAAAGTGACCTTG…	0.391636	0.391636	1	AAGGAAAT	AAGGAAAT	-1	0.00188555	2.72456	-2.72456
Hs2496.78	AACTTTAATGCCTATGTTTAATTTGAAGTCATAGCATAAAAGGTAACATAAGCAACATCCTGACCAATTATCCAAACCATCCATACATCCCTCAATGGCCAGAGCGTAGCACACGGTCTGTTGGATTAAGAGGTTAACTCCTATAACTTCAAACAAAGTGCCTGATAATAAAAGCAAAAAGTACAAAATTTTAGGTAACTTCCTTTCTTAATTAATTGGACTGACCAGGTCGTAGGGAAGAGTTCTGTGCTGGTGCTTGGAATGTCTGTAAAGCTGAGCAACATGACAGCACAATAGAGGAGGAACAAAGATTTTTTTAATATGTTTCTATCCTGTGTCAAAGTTTGAAATTGTCCTGGTTTACGTCCCTTTTGGCAAACTTACATAAAAGTGACCTTG…	0.522166	0.522166	1	ACATCCTG	ACATCCTG	-1	0.00188555	2.72456	-2.72456
Hs2496.78	AACTTTAATGCCTATGTTTAATTTGAAGTCATAGCATAAAAGGTAACATAAGCAACATCCTGACCAATTATCCAAACCATCCATACATCCCTCAATGGCCAGAGCGTAGCACACGGTCTGTTGGATTAAGAGGTTAACTCCTATAACTTCAAACAAAGTGCCTGATAATAAAAGCAAAAAGTACAAAATTTTAGGTAACTTCCTTTCTTAATTAATTGGACTGACCAGGTCGTAGGGAAGAGTTCTGTGCTGGTGCTTGGAATGTCTGTAAAGCTGAGCAACATGACAGCACAATAGAGGAGGAACAAAGATTTTTTTAATATGTTTCTATCCTGTGTCAAAGTTTGAAATTGTCCTGGTTTACGTCCCTTTTGGCAAACTTACATAAAAGTGACCTTG…	0.105232	0.105232	1	TTGGAAAT	TTGGAAAT	-1	0.00188555	2.72456	-2.72456
Hs2496.78	AACTTTAATGCCTATGTTTAATTTGAAGTCATAGCATAAAAGGTAACATAAGCAACATCCTGACCAATTATCCAAACCATCCATACATCCCTCAATGGCCAGAGCGTAGCACACGGTCTGTTGGATTAAGAGGTTAACTCCTATAACTTCAAACAAAGTGCCTGATAATAAAAGCAAAAAGTACAAAATTTTAGGTAACTTCCTTTCTTAATTAATTGGACTGACCAGGTCGTAGGGAAGAGTTCTGTGCTGGTGCTTGGAATGTCTGTAAAGCTGAGCAACATGACAGCACAATAGAGGAGGAACAAAGATTTTTTTAATATGTTTCTATCCTGTGTCAAAGTTTGAAATTGTCCTGGTTTACGTCCCTTTTGGCAAACTTACATAAAAGTGACCTTG…	0.106827	0.0981252	0.91854	TAGGATTA	TTGGATTA	-1	0.00188555	2.72456	-2.72456
Hs2496.78	AACTTTAATGCCTATGTTTAATTTGAAGTCATAGCATAAAAGGTAACATAAGCAACATCCTGACCAATTATCCAAACCATCCATACATCCCTCAATGGCCAGAGCGTAGCACACGGTCTGTTGGATTAAGAGGTTAACTCCTATAACTTCAAACAAAGTGCCTGATAATAAAAGCAAAAAGTACAAAATTTTAGGTAACTTCCTTTCTTAATTAATTGGACTGACCAGGTCGTAGGGAAGAGTTCTGTGCTGGTGCTTGGAATGTCTGTAAAGCTGAGCAACATGACAGCACAATAGAGGAGGAACAAAGATTTTTTTAATATGTTTCTATCCTGTGTCAAAGTTTGAAATTGTCCTGGTTTACGTCCCTTTTGGCAAACTTACATAAAAGTGACCTTG…						-1	0.00188555	2.72456	-2.72456
Hs2496.78	AACTTTAATGCCTATGTTTAATTTGAAGTCATAGCATAAAAGGTAACATAAGCAACATCCTGACCAATTATCCAAACCATCCATACATCCCTCAATGGCCAGAGCGTAGCACACGGTCTGTTGGATTAAGAGGTTAACTCCTATAACTTCAAACAAAGTGCCTGATAATAAAAGCAAAAAGTACAAAATTTTAGGTAACTTCCTTTCTTAATTAATTGGACTGACCAGGTCGTAGGGAAGAGTTCTGTGCTGGTGCTTGGAATGTCTGTAAAGCTGAGCAACATGACAGCACAATAGAGGAGGAACAAAGATTTTTTTAATATGTTTCTATCCTGTGTCAAAGTTTGAAATTGTCCTGGTTTACGTCCCTTTTGGCAAACTTACATAAAAGTGACCTTG…						-1	0.00188555	2.72456	-2.72456
Hs2496.78	AACTTTAATGCCTATGTTTAATTTGAAGTCATAGCATAAAAGGTAACATAAGCAACATCCTGACCAATTATCCAAACCATCCATACATCCCTCAATGGCCAGAGCGTAGCACACGGTCTGTTGGATTAAGAGGTTAACTCCTATAACTTCAAACAAAGTGCCTGATAATAAAAGCAAAAAGTACAAAATTTTAGGTAACTTCCTTTCTTAATTAATTGGACTGACCAGGTCGTAGGGAAGAGTTCTGTGCTGGTGCTTGGAATGTCTGTAAAGCTGAGCAACATGACAGCACAATAGAGGAGGAACAAAGATTTTTTTAATATGTTTCTATCCTGTGTCAAAGTTTGAAATTGTCCTGGTTTACGTCCCTTTTGGCAAACTTACATAAAAGTGACCTTG…						-1	0.00188555	2.72456	-2.72456
Hs2496.78	AACTTTAATGCCTATGTTTAATTTGAAGTCATAGCATAAAAGGTAACATAAGCAACATCCTGACCAATTATCCAAACCATCCATACATCCCTCAATGGCCAGAGCGTAGCACACGGTCTGTTGGATTAAGAGGTTAACTCCTATAACTTCAAACAAAGTGCCTGATAATAAAAGCAAAAAGTACAAAATTTTAGGTAACTTCCTTTCTTAATTAATTGGACTGACCAGGTCGTAGGGAAGAGTTCTGTGCTGGTGCTTGGAATGTCTGTAAAGCTGAGCAACATGACAGCACAATAGAGGAGGAACAAAGATTTTTTTAATATGTTTCTATCCTGTGTCAAAGTTTGAAATTGTCCTGGTTTACGTCCCTTTTGGCAAACTTACATAAAAGTGACCTTG…						-1	0.00188555	2.72456	-2.72456
Hs2496.78	AACTTTAATGCCTATGTTTAATTTGAAGTCATAGCATAAAAGGTAACATAAGCAACATCCTGACCAATTATCCAAACCATCCATACATCCCTCAATGGCCAGAGCGTAGCACACGGTCTGTTGGATTAAGAGGTTAACTCCTATAACTTCAAACAAAGTGCCTGATAATAAAAGCAAAAAGTACAAAATTTTAGGTAACTTCCTTTCTTAATTAATTGGACTGACCAGGTCGTAGGGAAGAGTTCTGTGCTGGTGCTTGGAATGTCTGTAAAGCTGAGCAACATGACAGCACAATAGAGGAGGAACAAAGATTTTTTTAATATGTTTCTATCCTGTGTCAAAGTTTGAAATTGTCCTGGTTTACGTCCCTTTTGGCAAACTTACATAAAAGTGACCTTG…						-1	0.00188555	2.72456	-2.72456
Hs2496.78	AACTTTAATGCCTATGTTTAATTTGAAGTCATAGCATAAAAGGTAACATAAGCAACATCCTGACCAATTATCCAAACCATCCATACATCCCTCAATGGCCAGAGCGTAGCACACGGTCTGTTGGATTAAGAGGTTAACTCCTATAACTTCAAACAAAGTGCCTGATAATAAAAGCAAAAAGTACAAAATTTTAGGTAACTTCCTTTCTTAATTAATTGGACTGACCAGGTCGTAGGGAAGAGTTCTGTGCTGGTGCTTGGAATGTCTGTAAAGCTGAGCAACATGACAGCACAATAGAGGAGGAACAAAGATTTTTTTAATATGTTTCTATCCTGTGTCAAAGTTTGAAATTGTCCTGGTTTACGTCCCTTTTGGCAAACTTACATAAAAGTGACCTTG…						-1	0.00188555	2.72456	-2.72456
Hs2496.78	AACTTTAATGCCTATGTTTAATTTGAAGTCATAGCATAAAAGGTAACATAAGCAACATCCTGACCAATTATCCAAACCATCCATACATCCCTCAATGGCCAGAGCGTAGCACACGGTCTGTTGGATTAAGAGGTTAACTCCTATAACTTCAAACAAAGTGCCTGATAATAAAAGCAAAAAGTACAAAATTTTAGGTAACTTCCTTTCTTAATTAATTGGACTGACCAGGTCGTAGGGAAGAGTTCTGTGCTGGTGCTTGGAATGTCTGTAAAGCTGAGCAACATGACAGCACAATAGAGGAGGAACAAAGATTTTTTTAATATGTTTCTATCCTGTGTCAAAGTTTGAAATTGTCCTGGTTTACGTCCCTTTTGGCAAACTTACATAAAAGTGACCTTG…						-1	0.00188555	2.72456	-2.72456
Hs2496.78	AACTTTAATGCCTATGTTTAATTTGAAGTCATAGCATAAAAGGTAACATAAGCAACATCCTGACCAATTATCCAAACCATCCATACATCCCTCAATGGCCAGAGCGTAGCACACGGTCTGTTGGATTAAGAGGTTAACTCCTATAACTTCAAACAAAGTGCCTGATAATAAAAGCAAAAAGTACAAAATTTTAGGTAACTTCCTTTCTTAATTAATTGGACTGACCAGGTCGTAGGGAAGAGTTCTGTGCTGGTGCTTGGAATGTCTGTAAAGCTGAGCAACATGACAGCACAATAGAGGAGGAACAAAGATTTTTTTAATATGTTTCTATCCTGTGTCAAAGTTTGAAATTGTCCTGGTTTACGTCCCTTTTGGCAAACTTACATAAAAGTGACCTTG…						-1	0.00188555	2.72456	-2.72456
Hs2496.78	AACTTTAATGCCTATGTTTAATTTGAAGTCATAGCATAAAAGGTAACATAAGCAACATCCTGACCAATTATCCAAACCATCCATACATCCCTCAATGGCCAGAGCGTAGCACACGGTCTGTTGGATTAAGAGGTTAACTCCTATAACTTCAAACAAAGTGCCTGATAATAAAAGCAAAAAGTACAAAATTTTAGGTAACTTCCTTTCTTAATTAATTGGACTGACCAGGTCGTAGGGAAGAGTTCTGTGCTGGTGCTTGGAATGTCTGTAAAGCTGAGCAACATGACAGCACAATAGAGGAGGAACAAAGATTTTTTTAATATGTTTCTATCCTGTGTCAAAGTTTGAAATTGTCCTGGTTTACGTCCCTTTTGGCAAACTTACATAAAAGTGACCTTG…						-1	0.00188555	2.72456	-2.72456
Hs2496.78	AACTTTAATGCCTATGTTTAATTTGAAGTCATAGCATAAAAGGTAACATAAGCAACATCCTGACCAATTATCCAAACCATCCATACATCCCTCAATGGCCAGAGCGTAGCACACGGTCTGTTGGATTAAGAGGTTAACTCCTATAACTTCAAACAAAGTGCCTGATAATAAAAGCAAAAAGTACAAAATTTTAGGTAACTTCCTTTCTTAATTAATTGGACTGACCAGGTCGTAGGGAAGAGTTCTGTGCTGGTGCTTGGAATGTCTGTAAAGCTGAGCAACATGACAGCACAATAGAGGAGGAACAAAGATTTTTTTAATATGTTTCTATCCTGTGTCAAAGTTTGAAATTGTCCTGGTTTACGTCCCTTTTGGCAAACTTACATAAAAGTGACCTTG…						-1	0.00188555	2.72456	-2.72456
Hs2496.78	AACTTTAATGCCTATGTTTAATTTGAAGTCATAGCATAAAAGGTAACATAAGCAACATCCTGACCAATTATCCAAACCATCCATACATCCCTCAATGGCCAGAGCGTAGCACACGGTCTGTTGGATTAAGAGGTTAACTCCTATAACTTCAAACAAAGTGCCTGATAATAAAAGCAAAAAGTACAAAATTTTAGGTAACTTCCTTTCTTAATTAATTGGACTGACCAGGTCGTAGGGAAGAGTTCTGTGCTGGTGCTTGGAATGTCTGTAAAGCTGAGCAACATGACAGCACAATAGAGGAGGAACAAAGATTTTTTTAATATGTTTCTATCCTGTGTCAAAGTTTGAAATTGTCCTGGTTTACGTCCCTTTTGGCAAACTTACATAAAAGTGACCTTG…						-1	0.00188555	2.72456	-2.72456
Hs2496.78	AACTTTAATGCCTATGTTTAATTTGAAGTCATAGCATAAAAGGTAACATAAGCAACATCCTGACCAATTATCCAAACCATCCATACATCCCTCAATGGCCAGAGCGTAGCACACGGTCTGTTGGATTAAGAGGTTAACTCCTATAACTTCAAACAAAGTGCCTGATAATAAAAGCAAAAAGTACAAAATTTTAGGTAACTTCCTTTCTTAATTAATTGGACTGACCAGGTCGTAGGGAAGAGTTCTGTGCTGGTGCTTGGAATGTCTGTAAAGCTGAGCAACATGACAGCACAATAGAGGAGGAACAAAGATTTTTTTAATATGTTTCTATCCTGTGTCAAAGTTTGAAATTGTCCTGGTTTACGTCCCTTTTGGCAAACTTACATAAAAGTGACCTTG…						-1	0.00188555	2.72456	-2.72456
Hs2496.78	AACTTTAATGCCTATGTTTAATTTGAAGTCATAGCATAAAAGGTAACATAAGCAACATCCTGACCAATTATCCAAACCATCCATACATCCCTCAATGGCCAGAGCGTAGCACACGGTCTGTTGGATTAAGAGGTTAACTCCTATAACTTCAAACAAAGTGCCTGATAATAAAAGCAAAAAGTACAAAATTTTAGGTAACTTCCTTTCTTAATTAATTGGACTGACCAGGTCGTAGGGAAGAGTTCTGTGCTGGTGCTTGGAATGTCTGTAAAGCTGAGCAACATGACAGCACAATAGAGGAGGAACAAAGATTTTTTTAATATGTTTCTATCCTGTGTCAAAGTTTGAAATTGTCCTGGTTTACGTCCCTTTTGGCAAACTTACATAAAAGTGACCTTG…						-1	0.00188555	2.72456	-2.72456
Hs2496.79	AACTTTAATGCCTATGTTTGATTTGAAGTCATAGCATTAGAGGTAACATAAGCAACATCCTGACCAATTATCCAAACCATCCAGACATCCCTGATTGGCCAGAGCGTAGCACACGGTCTGTAGGATTAAGAGGTTAACTCCTATAACTTCAAACAAAGTGCCTGATAATAAAAGCAAAAAGTACAAAATTTTAGGTAACTTCCTTTCTTAATTAATTGGACTGACCAGGTGGAAGCGAAGAGTTCTGTGCTGGTGCTTGGAATGTCTATAAAGCTGAGCAACATGACAGCACAATAGAGGAGGAACAAAGATTTTTTTAATATGTTTCTATCCTGTGCCACAGTTTGAAATTGTCCTGGTTTATGTCCCTTTTGGCAAACCTACATAAAAGTGACCTTG…	0.0960253	0.0960253	1	TTGGAATG	TTGGAATG	-1	0.00188555	2.72456	-2.72456
Hs2496.79	AACTTTAATGCCTATGTTTGATTTGAAGTCATAGCATTAGAGGTAACATAAGCAACATCCTGACCAATTATCCAAACCATCCAGACATCCCTGATTGGCCAGAGCGTAGCACACGGTCTGTAGGATTAAGAGGTTAACTCCTATAACTTCAAACAAAGTGCCTGATAATAAAAGCAAAAAGTACAAAATTTTAGGTAACTTCCTTTCTTAATTAATTGGACTGACCAGGTGGAAGCGAAGAGTTCTGTGCTGGTGCTTGGAATGTCTATAAAGCTGAGCAACATGACAGCACAATAGAGGAGGAACAAAGATTTTTTTAATATGTTTCTATCCTGTGCCACAGTTTGAAATTGTCCTGGTTTATGTCCCTTTTGGCAAACCTACATAAAAGTGACCTTG…	0.134624	0.134624	1	AGGGAAGC	AGGGAAGC	-1	0.00188555	2.72456	-2.72456
Hs2496.79	AACTTTAATGCCTATGTTTGATTTGAAGTCATAGCATTAGAGGTAACATAAGCAACATCCTGACCAATTATCCAAACCATCCAGACATCCCTGATTGGCCAGAGCGTAGCACACGGTCTGTAGGATTAAGAGGTTAACTCCTATAACTTCAAACAAAGTGCCTGATAATAAAAGCAAAAAGTACAAAATTTTAGGTAACTTCCTTTCTTAATTAATTGGACTGACCAGGTGGAAGCGAAGAGTTCTGTGCTGGTGCTTGGAATGTCTATAAAGCTGAGCAACATGACAGCACAATAGAGGAGGAACAAAGATTTTTTTAATATGTTTCTATCCTGTGCCACAGTTTGAAATTGTCCTGGTTTATGTCCCTTTTGGCAAACCTACATAAAAGTGACCTTG…	0.0971889	0.0971889	1	TGGGAACC	TGGGAACC	-1	0.00188555	2.72456	-2.72456
Hs2496.79	AACTTTAATGCCTATGTTTGATTTGAAGTCATAGCATTAGAGGTAACATAAGCAACATCCTGACCAATTATCCAAACCATCCAGACATCCCTGATTGGCCAGAGCGTAGCACACGGTCTGTAGGATTAAGAGGTTAACTCCTATAACTTCAAACAAAGTGCCTGATAATAAAAGCAAAAAGTACAAAATTTTAGGTAACTTCCTTTCTTAATTAATTGGACTGACCAGGTGGAAGCGAAGAGTTCTGTGCTGGTGCTTGGAATGTCTATAAAGCTGAGCAACATGACAGCACAATAGAGGAGGAACAAAGATTTTTTTAATATGTTTCTATCCTGTGCCACAGTTTGAAATTGTCCTGGTTTATGTCCCTTTTGGCAAACCTACATAAAAGTGACCTTG…	0.135068	0.135068	1	TTTTCCCC	TTTTCCCC	-1	0.00188555	2.72456	-2.72456
Hs2496.79	AACTTTAATGCCTATGTTTGATTTGAAGTCATAGCATTAGAGGTAACATAAGCAACATCCTGACCAATTATCCAAACCATCCAGACATCCCTGATTGGCCAGAGCGTAGCACACGGTCTGTAGGATTAAGAGGTTAACTCCTATAACTTCAAACAAAGTGCCTGATAATAAAAGCAAAAAGTACAAAATTTTAGGTAACTTCCTTTCTTAATTAATTGGACTGACCAGGTGGAAGCGAAGAGTTCTGTGCTGGTGCTTGGAATGTCTATAAAGCTGAGCAACATGACAGCACAATAGAGGAGGAACAAAGATTTTTTTAATATGTTTCTATCCTGTGCCACAGTTTGAAATTGTCCTGGTTTATGTCCCTTTTGGCAAACCTACATAAAAGTGACCTTG…	0.113599	0.113599	1	GAGGAACA	GAGGAACA	-1	0.00188555	2.72456	-2.72456
Hs2496.79	AACTTTAATGCCTATGTTTGATTTGAAGTCATAGCATTAGAGGTAACATAAGCAACATCCTGACCAATTATCCAAACCATCCAGACATCCCTGATTGGCCAGAGCGTAGCACACGGTCTGTAGGATTAAGAGGTTAACTCCTATAACTTCAAACAAAGTGCCTGATAATAAAAGCAAAAAGTACAAAATTTTAGGTAACTTCCTTTCTTAATTAATTGGACTGACCAGGTGGAAGCGAAGAGTTCTGTGCTGGTGCTTGGAATGTCTATAAAGCTGAGCAACATGACAGCACAATAGAGGAGGAACAAAGATTTTTTTAATATGTTTCTATCCTGTGCCACAGTTTGAAATTGTCCTGGTTTATGTCCCTTTTGGCAAACCTACATAAAAGTGACCTTG…	0.108599	0.108599	1	TGATCCAT	TGATCCAT	-1	0.00188555	2.72456	-2.72456
Hs2496.79	AACTTTAATGCCTATGTTTGATTTGAAGTCATAGCATTAGAGGTAACATAAGCAACATCCTGACCAATTATCCAAACCATCCAGACATCCCTGATTGGCCAGAGCGTAGCACACGGTCTGTAGGATTAAGAGGTTAACTCCTATAACTTCAAACAAAGTGCCTGATAATAAAAGCAAAAAGTACAAAATTTTAGGTAACTTCCTTTCTTAATTAATTGGACTGACCAGGTGGAAGCGAAGAGTTCTGTGCTGGTGCTTGGAATGTCTATAAAGCTGAGCAACATGACAGCACAATAGAGGAGGAACAAAGATTTTTTTAATATGTTTCTATCCTGTGCCACAGTTTGAAATTGTCCTGGTTTATGTCCCTTTTGGCAAACCTACATAAAAGTGACCTTG…	0.522166	0.522166	1	ACATCCTG	ACATCCTG	-1	0.00188555	2.72456	-2.72456
Hs2496.79	AACTTTAATGCCTATGTTTGATTTGAAGTCATAGCATTAGAGGTAACATAAGCAACATCCTGACCAATTATCCAAACCATCCAGACATCCCTGATTGGCCAGAGCGTAGCACACGGTCTGTAGGATTAAGAGGTTAACTCCTATAACTTCAAACAAAGTGCCTGATAATAAAAGCAAAAAGTACAAAATTTTAGGTAACTTCCTTTCTTAATTAATTGGACTGACCAGGTGGAAGCGAAGAGTTCTGTGCTGGTGCTTGGAATGTCTATAAAGCTGAGCAACATGACAGCACAATAGAGGAGGAACAAAGATTTTTTTAATATGTTTCTATCCTGTGCCACAGTTTGAAATTGTCCTGGTTTATGTCCCTTTTGGCAAACCTACATAAAAGTGACCTTG…	0.105232	0.105232	1	TTGGAAAT	TTGGAAAT	-1	0.00188555	2.72456	-2.72456
Hs2496.79	AACTTTAATGCCTATGTTTGATTTGAAGTCATAGCATTAGAGGTAACATAAGCAACATCCTGACCAATTATCCAAACCATCCAGACATCCCTGATTGGCCAGAGCGTAGCACACGGTCTGTAGGATTAAGAGGTTAACTCCTATAACTTCAAACAAAGTGCCTGATAATAAAAGCAAAAAGTACAAAATTTTAGGTAACTTCCTTTCTTAATTAATTGGACTGACCAGGTGGAAGCGAAGAGTTCTGTGCTGGTGCTTGGAATGTCTATAAAGCTGAGCAACATGACAGCACAATAGAGGAGGAACAAAGATTTTTTTAATATGTTTCTATCCTGTGCCACAGTTTGAAATTGTCCTGGTTTATGTCCCTTTTGGCAAACCTACATAAAAGTGACCTTG…	0.121434	0.121434	1	TTATCCAA	TTATCCAA	-1	0.00188555	2.72456	-2.72456
Hs2496.79	AACTTTAATGCCTATGTTTGATTTGAAGTCATAGCATTAGAGGTAACATAAGCAACATCCTGACCAATTATCCAAACCATCCAGACATCCCTGATTGGCCAGAGCGTAGCACACGGTCTGTAGGATTAAGAGGTTAACTCCTATAACTTCAAACAAAGTGCCTGATAATAAAAGCAAAAAGTACAAAATTTTAGGTAACTTCCTTTCTTAATTAATTGGACTGACCAGGTGGAAGCGAAGAGTTCTGTGCTGGTGCTTGGAATGTCTATAAAGCTGAGCAACATGACAGCACAATAGAGGAGGAACAAAGATTTTTTTAATATGTTTCTATCCTGTGCCACAGTTTGAAATTGTCCTGGTTTATGTCCCTTTTGGCAAACCTACATAAAAGTGACCTTG…	0.393827	0.393827	1	ACTTCCTT	ACTTCCTT	-1	0.00188555	2.72456	-2.72456
Hs2496.79	AACTTTAATGCCTATGTTTGATTTGAAGTCATAGCATTAGAGGTAACATAAGCAACATCCTGACCAATTATCCAAACCATCCAGACATCCCTGATTGGCCAGAGCGTAGCACACGGTCTGTAGGATTAAGAGGTTAACTCCTATAACTTCAAACAAAGTGCCTGATAATAAAAGCAAAAAGTACAAAATTTTAGGTAACTTCCTTTCTTAATTAATTGGACTGACCAGGTGGAAGCGAAGAGTTCTGTGCTGGTGCTTGGAATGTCTATAAAGCTGAGCAACATGACAGCACAATAGAGGAGGAACAAAGATTTTTTTAATATGTTTCTATCCTGTGCCACAGTTTGAAATTGTCCTGGTTTATGTCCCTTTTGGCAAACCTACATAAAAGTGACCTTG…	0.15351	0.15351	1	CTATCCTG	CTATCCTG	-1	0.00188555	2.72456	-2.72456
Hs2496.79	AACTTTAATGCCTATGTTTGATTTGAAGTCATAGCATTAGAGGTAACATAAGCAACATCCTGACCAATTATCCAAACCATCCAGACATCCCTGATTGGCCAGAGCGTAGCACACGGTCTGTAGGATTAAGAGGTTAACTCCTATAACTTCAAACAAAGTGCCTGATAATAAAAGCAAAAAGTACAAAATTTTAGGTAACTTCCTTTCTTAATTAATTGGACTGACCAGGTGGAAGCGAAGAGTTCTGTGCTGGTGCTTGGAATGTCTATAAAGCTGAGCAACATGACAGCACAATAGAGGAGGAACAAAGATTTTTTTAATATGTTTCTATCCTGTGCCACAGTTTGAAATTGTCCTGGTTTATGTCCCTTTTGGCAAACCTACATAAAAGTGACCTTG…	0.393827	0.393827	1	AAGGAAGT	AAGGAAGT	-1	0.00188555	2.72456	-2.72456
Hs2496.79	AACTTTAATGCCTATGTTTGATTTGAAGTCATAGCATTAGAGGTAACATAAGCAACATCCTGACCAATTATCCAAACCATCCAGACATCCCTGATTGGCCAGAGCGTAGCACACGGTCTGTAGGATTAAGAGGTTAACTCCTATAACTTCAAACAAAGTGCCTGATAATAAAAGCAAAAAGTACAAAATTTTAGGTAACTTCCTTTCTTAATTAATTGGACTGACCAGGTGGAAGCGAAGAGTTCTGTGCTGGTGCTTGGAATGTCTATAAAGCTGAGCAACATGACAGCACAATAGAGGAGGAACAAAGATTTTTTTAATATGTTTCTATCCTGTGCCACAGTTTGAAATTGTCCTGGTTTATGTCCCTTTTGGCAAACCTACATAAAAGTGACCTTG…	0.10158	0.10158	1	CCATCCAG	CCATCCAG	-1	0.00188555	2.72456	-2.72456
Hs2496.79	AACTTTAATGCCTATGTTTGATTTGAAGTCATAGCATTAGAGGTAACATAAGCAACATCCTGACCAATTATCCAAACCATCCAGACATCCCTGATTGGCCAGAGCGTAGCACACGGTCTGTAGGATTAAGAGGTTAACTCCTATAACTTCAAACAAAGTGCCTGATAATAAAAGCAAAAAGTACAAAATTTTAGGTAACTTCCTTTCTTAATTAATTGGACTGACCAGGTGGAAGCGAAGAGTTCTGTGCTGGTGCTTGGAATGTCTATAAAGCTGAGCAACATGACAGCACAATAGAGGAGGAACAAAGATTTTTTTAATATGTTTCTATCCTGTGCCACAGTTTGAAATTGTCCTGGTTTATGTCCCTTTTGGCAAACCTACATAAAAGTGACCTTG…	0.136024	0.136024	1	ACATCCCT	ACATCCCT	-1	0.00188555	2.72456	-2.72456
Hs2496.79	AACTTTAATGCCTATGTTTGATTTGAAGTCATAGCATTAGAGGTAACATAAGCAACATCCTGACCAATTATCCAAACCATCCAGACATCCCTGATTGGCCAGAGCGTAGCACACGGTCTGTAGGATTAAGAGGTTAACTCCTATAACTTCAAACAAAGTGCCTGATAATAAAAGCAAAAAGTACAAAATTTTAGGTAACTTCCTTTCTTAATTAATTGGACTGACCAGGTGGAAGCGAAGAGTTCTGTGCTGGTGCTTGGAATGTCTATAAAGCTGAGCAACATGACAGCACAATAGAGGAGGAACAAAGATTTTTTTAATATGTTTCTATCCTGTGCCACAGTTTGAAATTGTCCTGGTTTATGTCCCTTTTGGCAAACCTACATAAAAGTGACCTTG…	0.256574	0.256574	1	TAGGAAGT	TAGGAAGT	-1	0.00188555	2.72456	-2.72456
Hs2496.79	AACTTTAATGCCTATGTTTGATTTGAAGTCATAGCATTAGAGGTAACATAAGCAACATCCTGACCAATTATCCAAACCATCCAGACATCCCTGATTGGCCAGAGCGTAGCACACGGTCTGTAGGATTAAGAGGTTAACTCCTATAACTTCAAACAAAGTGCCTGATAATAAAAGCAAAAAGTACAAAATTTTAGGTAACTTCCTTTCTTAATTAATTGGACTGACCAGGTGGAAGCGAAGAGTTCTGTGCTGGTGCTTGGAATGTCTATAAAGCTGAGCAACATGACAGCACAATAGAGGAGGAACAAAGATTTTTTTAATATGTTTCTATCCTGTGCCACAGTTTGAAATTGTCCTGGTTTATGTCCCTTTTGGCAAACCTACATAAAAGTGACCTTG…	0.111675	0.111675	1	GTGGAAGC	GTGGAAGC	-1	0.00188555	2.72456	-2.72456
Hs2496.79	AACTTTAATGCCTATGTTTGATTTGAAGTCATAGCATTAGAGGTAACATAAGCAACATCCTGACCAATTATCCAAACCATCCAGACATCCCTGATTGGCCAGAGCGTAGCACACGGTCTGTAGGATTAAGAGGTTAACTCCTATAACTTCAAACAAAGTGCCTGATAATAAAAGCAAAAAGTACAAAATTTTAGGTAACTTCCTTTCTTAATTAATTGGACTGACCAGGTGGAAGCGAAGAGTTCTGTGCTGGTGCTTGGAATGTCTATAAAGCTGAGCAACATGACAGCACAATAGAGGAGGAACAAAGATTTTTTTAATATGTTTCTATCCTGTGCCACAGTTTGAAATTGTCCTGGTTTATGTCCCTTTTGGCAAACCTACATAAAAGTGACCTTG…	0.106827	0.106827	1	TAGGATTA	TAGGATTA	-1	0.00188555	2.72456	-2.72456
Hs2496.79	AACTTTAATGCCTATGTTTGATTTGAAGTCATAGCATTAGAGGTAACATAAGCAACATCCTGACCAATTATCCAAACCATCCAGACATCCCTGATTGGCCAGAGCGTAGCACACGGTCTGTAGGATTAAGAGGTTAACTCCTATAACTTCAAACAAAGTGCCTGATAATAAAAGCAAAAAGTACAAAATTTTAGGTAACTTCCTTTCTTAATTAATTGGACTGACCAGGTGGAAGCGAAGAGTTCTGTGCTGGTGCTTGGAATGTCTATAAAGCTGAGCAACATGACAGCACAATAGAGGAGGAACAAAGATTTTTTTAATATGTTTCTATCCTGTGCCACAGTTTGAAATTGTCCTGGTTTATGTCCCTTTTGGCAAACCTACATAAAAGTGACCTTG…	0.391636	0.211904	0.541074	AAGGAAAT	TAGGAAAT	-1	0.00188555	2.72456	-2.72456
Hs2496.79	AACTTTAATGCCTATGTTTGATTTGAAGTCATAGCATTAGAGGTAACATAAGCAACATCCTGACCAATTATCCAAACCATCCAGACATCCCTGATTGGCCAGAGCGTAGCACACGGTCTGTAGGATTAAGAGGTTAACTCCTATAACTTCAAACAAAGTGCCTGATAATAAAAGCAAAAAGTACAAAATTTTAGGTAACTTCCTTTCTTAATTAATTGGACTGACCAGGTGGAAGCGAAGAGTTCTGTGCTGGTGCTTGGAATGTCTATAAAGCTGAGCAACATGACAGCACAATAGAGGAGGAACAAAGATTTTTTTAATATGTTTCTATCCTGTGCCACAGTTTGAAATTGTCCTGGTTTATGTCCCTTTTGGCAAACCTACATAAAAGTGACCTTG…	0.290448	0.122455	0.421608	GAGGAAAT	GTGGAAAT	-1	0.00188555	2.72456	-2.72456
Hs2496.79	AACTTTAATGCCTATGTTTGATTTGAAGTCATAGCATTAGAGGTAACATAAGCAACATCCTGACCAATTATCCAAACCATCCAGACATCCCTGATTGGCCAGAGCGTAGCACACGGTCTGTAGGATTAAGAGGTTAACTCCTATAACTTCAAACAAAGTGCCTGATAATAAAAGCAAAAAGTACAAAATTTTAGGTAACTTCCTTTCTTAATTAATTGGACTGACCAGGTGGAAGCGAAGAGTTCTGTGCTGGTGCTTGGAATGTCTATAAAGCTGAGCAACATGACAGCACAATAGAGGAGGAACAAAGATTTTTTTAATATGTTTCTATCCTGTGCCACAGTTTGAAATTGTCCTGGTTTATGTCCCTTTTGGCAAACCTACATAAAAGTGACCTTG…						-1	0.00188555	2.72456	-2.72456
Hs2496.79	AACTTTAATGCCTATGTTTGATTTGAAGTCATAGCATTAGAGGTAACATAAGCAACATCCTGACCAATTATCCAAACCATCCAGACATCCCTGATTGGCCAGAGCGTAGCACACGGTCTGTAGGATTAAGAGGTTAACTCCTATAACTTCAAACAAAGTGCCTGATAATAAAAGCAAAAAGTACAAAATTTTAGGTAACTTCCTTTCTTAATTAATTGGACTGACCAGGTGGAAGCGAAGAGTTCTGTGCTGGTGCTTGGAATGTCTATAAAGCTGAGCAACATGACAGCACAATAGAGGAGGAACAAAGATTTTTTTAATATGTTTCTATCCTGTGCCACAGTTTGAAATTGTCCTGGTTTATGTCCCTTTTGGCAAACCTACATAAAAGTGACCTTG…						-1	0.00188555	2.72456	-2.72456
Hs2496.79	AACTTTAATGCCTATGTTTGATTTGAAGTCATAGCATTAGAGGTAACATAAGCAACATCCTGACCAATTATCCAAACCATCCAGACATCCCTGATTGGCCAGAGCGTAGCACACGGTCTGTAGGATTAAGAGGTTAACTCCTATAACTTCAAACAAAGTGCCTGATAATAAAAGCAAAAAGTACAAAATTTTAGGTAACTTCCTTTCTTAATTAATTGGACTGACCAGGTGGAAGCGAAGAGTTCTGTGCTGGTGCTTGGAATGTCTATAAAGCTGAGCAACATGACAGCACAATAGAGGAGGAACAAAGATTTTTTTAATATGTTTCTATCCTGTGCCACAGTTTGAAATTGTCCTGGTTTATGTCCCTTTTGGCAAACCTACATAAAAGTGACCTTG…						-1	0.00188555	2.72456	-2.72456
Hs2496.79	AACTTTAATGCCTATGTTTGATTTGAAGTCATAGCATTAGAGGTAACATAAGCAACATCCTGACCAATTATCCAAACCATCCAGACATCCCTGATTGGCCAGAGCGTAGCACACGGTCTGTAGGATTAAGAGGTTAACTCCTATAACTTCAAACAAAGTGCCTGATAATAAAAGCAAAAAGTACAAAATTTTAGGTAACTTCCTTTCTTAATTAATTGGACTGACCAGGTGGAAGCGAAGAGTTCTGTGCTGGTGCTTGGAATGTCTATAAAGCTGAGCAACATGACAGCACAATAGAGGAGGAACAAAGATTTTTTTAATATGTTTCTATCCTGTGCCACAGTTTGAAATTGTCCTGGTTTATGTCCCTTTTGGCAAACCTACATAAAAGTGACCTTG…						-1	0.00188555	2.72456	-2.72456
Hs2496.79	AACTTTAATGCCTATGTTTGATTTGAAGTCATAGCATTAGAGGTAACATAAGCAACATCCTGACCAATTATCCAAACCATCCAGACATCCCTGATTGGCCAGAGCGTAGCACACGGTCTGTAGGATTAAGAGGTTAACTCCTATAACTTCAAACAAAGTGCCTGATAATAAAAGCAAAAAGTACAAAATTTTAGGTAACTTCCTTTCTTAATTAATTGGACTGACCAGGTGGAAGCGAAGAGTTCTGTGCTGGTGCTTGGAATGTCTATAAAGCTGAGCAACATGACAGCACAATAGAGGAGGAACAAAGATTTTTTTAATATGTTTCTATCCTGTGCCACAGTTTGAAATTGTCCTGGTTTATGTCCCTTTTGGCAAACCTACATAAAAGTGACCTTG…						-1	0.00188555	2.72456	-2.72456
Hs2496.79	AACTTTAATGCCTATGTTTGATTTGAAGTCATAGCATTAGAGGTAACATAAGCAACATCCTGACCAATTATCCAAACCATCCAGACATCCCTGATTGGCCAGAGCGTAGCACACGGTCTGTAGGATTAAGAGGTTAACTCCTATAACTTCAAACAAAGTGCCTGATAATAAAAGCAAAAAGTACAAAATTTTAGGTAACTTCCTTTCTTAATTAATTGGACTGACCAGGTGGAAGCGAAGAGTTCTGTGCTGGTGCTTGGAATGTCTATAAAGCTGAGCAACATGACAGCACAATAGAGGAGGAACAAAGATTTTTTTAATATGTTTCTATCCTGTGCCACAGTTTGAAATTGTCCTGGTTTATGTCCCTTTTGGCAAACCTACATAAAAGTGACCTTG…						-1	0.00188555	2.72456	-2.72456
Hs2496.79	AACTTTAATGCCTATGTTTGATTTGAAGTCATAGCATTAGAGGTAACATAAGCAACATCCTGACCAATTATCCAAACCATCCAGACATCCCTGATTGGCCAGAGCGTAGCACACGGTCTGTAGGATTAAGAGGTTAACTCCTATAACTTCAAACAAAGTGCCTGATAATAAAAGCAAAAAGTACAAAATTTTAGGTAACTTCCTTTCTTAATTAATTGGACTGACCAGGTGGAAGCGAAGAGTTCTGTGCTGGTGCTTGGAATGTCTATAAAGCTGAGCAACATGACAGCACAATAGAGGAGGAACAAAGATTTTTTTAATATGTTTCTATCCTGTGCCACAGTTTGAAATTGTCCTGGTTTATGTCCCTTTTGGCAAACCTACATAAAAGTGACCTTG…						-1	0.00188555	2.72456	-2.72456
Hs2496.79	AACTTTAATGCCTATGTTTGATTTGAAGTCATAGCATTAGAGGTAACATAAGCAACATCCTGACCAATTATCCAAACCATCCAGACATCCCTGATTGGCCAGAGCGTAGCACACGGTCTGTAGGATTAAGAGGTTAACTCCTATAACTTCAAACAAAGTGCCTGATAATAAAAGCAAAAAGTACAAAATTTTAGGTAACTTCCTTTCTTAATTAATTGGACTGACCAGGTGGAAGCGAAGAGTTCTGTGCTGGTGCTTGGAATGTCTATAAAGCTGAGCAACATGACAGCACAATAGAGGAGGAACAAAGATTTTTTTAATATGTTTCTATCCTGTGCCACAGTTTGAAATTGTCCTGGTTTATGTCCCTTTTGGCAAACCTACATAAAAGTGACCTTG…						-1	0.00188555	2.72456	-2.72456
Hs2496.79	AACTTTAATGCCTATGTTTGATTTGAAGTCATAGCATTAGAGGTAACATAAGCAACATCCTGACCAATTATCCAAACCATCCAGACATCCCTGATTGGCCAGAGCGTAGCACACGGTCTGTAGGATTAAGAGGTTAACTCCTATAACTTCAAACAAAGTGCCTGATAATAAAAGCAAAAAGTACAAAATTTTAGGTAACTTCCTTTCTTAATTAATTGGACTGACCAGGTGGAAGCGAAGAGTTCTGTGCTGGTGCTTGGAATGTCTATAAAGCTGAGCAACATGACAGCACAATAGAGGAGGAACAAAGATTTTTTTAATATGTTTCTATCCTGTGCCACAGTTTGAAATTGTCCTGGTTTATGTCCCTTTTGGCAAACCTACATAAAAGTGACCTTG…						-1	0.00188555	2.72456	-2.72456
Hs2496.79	AACTTTAATGCCTATGTTTGATTTGAAGTCATAGCATTAGAGGTAACATAAGCAACATCCTGACCAATTATCCAAACCATCCAGACATCCCTGATTGGCCAGAGCGTAGCACACGGTCTGTAGGATTAAGAGGTTAACTCCTATAACTTCAAACAAAGTGCCTGATAATAAAAGCAAAAAGTACAAAATTTTAGGTAACTTCCTTTCTTAATTAATTGGACTGACCAGGTGGAAGCGAAGAGTTCTGTGCTGGTGCTTGGAATGTCTATAAAGCTGAGCAACATGACAGCACAATAGAGGAGGAACAAAGATTTTTTTAATATGTTTCTATCCTGTGCCACAGTTTGAAATTGTCCTGGTTTATGTCCCTTTTGGCAAACCTACATAAAAGTGACCTTG…						-1	0.00188555	2.72456	-2.72456
Hs2496.79	AACTTTAATGCCTATGTTTGATTTGAAGTCATAGCATTAGAGGTAACATAAGCAACATCCTGACCAATTATCCAAACCATCCAGACATCCCTGATTGGCCAGAGCGTAGCACACGGTCTGTAGGATTAAGAGGTTAACTCCTATAACTTCAAACAAAGTGCCTGATAATAAAAGCAAAAAGTACAAAATTTTAGGTAACTTCCTTTCTTAATTAATTGGACTGACCAGGTGGAAGCGAAGAGTTCTGTGCTGGTGCTTGGAATGTCTATAAAGCTGAGCAACATGACAGCACAATAGAGGAGGAACAAAGATTTTTTTAATATGTTTCTATCCTGTGCCACAGTTTGAAATTGTCCTGGTTTATGTCCCTTTTGGCAAACCTACATAAAAGTGACCTTG…						-1	0.00188555	2.72456	-2.72456
Hs2496.79	AACTTTAATGCCTATGTTTGATTTGAAGTCATAGCATTAGAGGTAACATAAGCAACATCCTGACCAATTATCCAAACCATCCAGACATCCCTGATTGGCCAGAGCGTAGCACACGGTCTGTAGGATTAAGAGGTTAACTCCTATAACTTCAAACAAAGTGCCTGATAATAAAAGCAAAAAGTACAAAATTTTAGGTAACTTCCTTTCTTAATTAATTGGACTGACCAGGTGGAAGCGAAGAGTTCTGTGCTGGTGCTTGGAATGTCTATAAAGCTGAGCAACATGACAGCACAATAGAGGAGGAACAAAGATTTTTTTAATATGTTTCTATCCTGTGCCACAGTTTGAAATTGTCCTGGTTTATGTCCCTTTTGGCAAACCTACATAAAAGTGACCTTG…						-1	0.00188555	2.72456	-2.72456
Hs2496.79	AACTTTAATGCCTATGTTTGATTTGAAGTCATAGCATTAGAGGTAACATAAGCAACATCCTGACCAATTATCCAAACCATCCAGACATCCCTGATTGGCCAGAGCGTAGCACACGGTCTGTAGGATTAAGAGGTTAACTCCTATAACTTCAAACAAAGTGCCTGATAATAAAAGCAAAAAGTACAAAATTTTAGGTAACTTCCTTTCTTAATTAATTGGACTGACCAGGTGGAAGCGAAGAGTTCTGTGCTGGTGCTTGGAATGTCTATAAAGCTGAGCAACATGACAGCACAATAGAGGAGGAACAAAGATTTTTTTAATATGTTTCTATCCTGTGCCACAGTTTGAAATTGTCCTGGTTTATGTCCCTTTTGGCAAACCTACATAAAAGTGACCTTG…						-1	0.00188555	2.72456	-2.72456
Hs2496.79	AACTTTAATGCCTATGTTTGATTTGAAGTCATAGCATTAGAGGTAACATAAGCAACATCCTGACCAATTATCCAAACCATCCAGACATCCCTGATTGGCCAGAGCGTAGCACACGGTCTGTAGGATTAAGAGGTTAACTCCTATAACTTCAAACAAAGTGCCTGATAATAAAAGCAAAAAGTACAAAATTTTAGGTAACTTCCTTTCTTAATTAATTGGACTGACCAGGTGGAAGCGAAGAGTTCTGTGCTGGTGCTTGGAATGTCTATAAAGCTGAGCAACATGACAGCACAATAGAGGAGGAACAAAGATTTTTTTAATATGTTTCTATCCTGTGCCACAGTTTGAAATTGTCCTGGTTTATGTCCCTTTTGGCAAACCTACATAAAAGTGACCTTG…						-1	0.00188555	2.72456	-2.72456
Hs2496.80	AACTTTAATGCCTATGTTTGATTTGAAGTCATGGCATAAAAGGTAACATAAGCAACATCCTGAGCAATTATCCAAACCATCCAGACATACCTGAATGGCCAGAGCGTAGCACACGGTCTGTAGGATTAAGAGGTTAACTCCTATAACTTCAAACAAAGTGCCTGATAATACAAGCAAAAAGTTCAAAATTTTAGGTAACTTCCTTTCTTAATTAATTGTACTGACCAGGTGGAAGCGAAGTGTTCTGTGCTGGTGCTTGGAATGTCTATAAAGCTGAGCAACATGACAGTACAATAGAGGAGGAACAAAGATTTTTTTAATATGTTTCTATCCTGTGTCACAGTTTGAAATTGTCCTGGTTTATGTCCCTTTTGGCAAACTTACATAAAAGTGCCCTTG…	0.0960253	0.0960253	1	TTGGAATG	TTGGAATG	-1	0.00109343	2.96121	-2.96121
Hs2496.80	AACTTTAATGCCTATGTTTGATTTGAAGTCATGGCATAAAAGGTAACATAAGCAACATCCTGAGCAATTATCCAAACCATCCAGACATACCTGAATGGCCAGAGCGTAGCACACGGTCTGTAGGATTAAGAGGTTAACTCCTATAACTTCAAACAAAGTGCCTGATAATACAAGCAAAAAGTTCAAAATTTTAGGTAACTTCCTTTCTTAATTAATTGTACTGACCAGGTGGAAGCGAAGTGTTCTGTGCTGGTGCTTGGAATGTCTATAAAGCTGAGCAACATGACAGTACAATAGAGGAGGAACAAAGATTTTTTTAATATGTTTCTATCCTGTGTCACAGTTTGAAATTGTCCTGGTTTATGTCCCTTTTGGCAAACTTACATAAAAGTGCCCTTG…	0.290448	0.290448	1	GAGGAAAT	GAGGAAAT	-1	0.00109343	2.96121	-2.96121
Hs2496.80	AACTTTAATGCCTATGTTTGATTTGAAGTCATGGCATAAAAGGTAACATAAGCAACATCCTGAGCAATTATCCAAACCATCCAGACATACCTGAATGGCCAGAGCGTAGCACACGGTCTGTAGGATTAAGAGGTTAACTCCTATAACTTCAAACAAAGTGCCTGATAATACAAGCAAAAAGTTCAAAATTTTAGGTAACTTCCTTTCTTAATTAATTGTACTGACCAGGTGGAAGCGAAGTGTTCTGTGCTGGTGCTTGGAATGTCTATAAAGCTGAGCAACATGACAGTACAATAGAGGAGGAACAAAGATTTTTTTAATATGTTTCTATCCTGTGTCACAGTTTGAAATTGTCCTGGTTTATGTCCCTTTTGGCAAACTTACATAAAAGTGCCCTTG…	0.134624	0.134624	1	AGGGAAGC	AGGGAAGC	-1	0.00109343	2.96121	-2.96121
Hs2496.80	AACTTTAATGCCTATGTTTGATTTGAAGTCATGGCATAAAAGGTAACATAAGCAACATCCTGAGCAATTATCCAAACCATCCAGACATACCTGAATGGCCAGAGCGTAGCACACGGTCTGTAGGATTAAGAGGTTAACTCCTATAACTTCAAACAAAGTGCCTGATAATACAAGCAAAAAGTTCAAAATTTTAGGTAACTTCCTTTCTTAATTAATTGTACTGACCAGGTGGAAGCGAAGTGTTCTGTGCTGGTGCTTGGAATGTCTATAAAGCTGAGCAACATGACAGTACAATAGAGGAGGAACAAAGATTTTTTTAATATGTTTCTATCCTGTGTCACAGTTTGAAATTGTCCTGGTTTATGTCCCTTTTGGCAAACTTACATAAAAGTGCCCTTG…	0.0971889	0.0971889	1	TGGGAACC	TGGGAACC	-1	0.00109343	2.96121	-2.96121
Hs2496.80	AACTTTAATGCCTATGTTTGATTTGAAGTCATGGCATAAAAGGTAACATAAGCAACATCCTGAGCAATTATCCAAACCATCCAGACATACCTGAATGGCCAGAGCGTAGCACACGGTCTGTAGGATTAAGAGGTTAACTCCTATAACTTCAAACAAAGTGCCTGATAATACAAGCAAAAAGTTCAAAATTTTAGGTAACTTCCTTTCTTAATTAATTGTACTGACCAGGTGGAAGCGAAGTGTTCTGTGCTGGTGCTTGGAATGTCTATAAAGCTGAGCAACATGACAGTACAATAGAGGAGGAACAAAGATTTTTTTAATATGTTTCTATCCTGTGTCACAGTTTGAAATTGTCCTGGTTTATGTCCCTTTTGGCAAACTTACATAAAAGTGCCCTTG…	0.135068	0.135068	1	TTTTCCCC	TTTTCCCC	-1	0.00109343	2.96121	-2.96121
Hs2496.80	AACTTTAATGCCTATGTTTGATTTGAAGTCATGGCATAAAAGGTAACATAAGCAACATCCTGAGCAATTATCCAAACCATCCAGACATACCTGAATGGCCAGAGCGTAGCACACGGTCTGTAGGATTAAGAGGTTAACTCCTATAACTTCAAACAAAGTGCCTGATAATACAAGCAAAAAGTTCAAAATTTTAGGTAACTTCCTTTCTTAATTAATTGTACTGACCAGGTGGAAGCGAAGTGTTCTGTGCTGGTGCTTGGAATGTCTATAAAGCTGAGCAACATGACAGTACAATAGAGGAGGAACAAAGATTTTTTTAATATGTTTCTATCCTGTGTCACAGTTTGAAATTGTCCTGGTTTATGTCCCTTTTGGCAAACTTACATAAAAGTGCCCTTG…	0.113599	0.113599	1	GAGGAACA	GAGGAACA	-1	0.00109343	2.96121	-2.96121
Hs2496.80	AACTTTAATGCCTATGTTTGATTTGAAGTCATGGCATAAAAGGTAACATAAGCAACATCCTGAGCAATTATCCAAACCATCCAGACATACCTGAATGGCCAGAGCGTAGCACACGGTCTGTAGGATTAAGAGGTTAACTCCTATAACTTCAAACAAAGTGCCTGATAATACAAGCAAAAAGTTCAAAATTTTAGGTAACTTCCTTTCTTAATTAATTGTACTGACCAGGTGGAAGCGAAGTGTTCTGTGCTGGTGCTTGGAATGTCTATAAAGCTGAGCAACATGACAGTACAATAGAGGAGGAACAAAGATTTTTTTAATATGTTTCTATCCTGTGTCACAGTTTGAAATTGTCCTGGTTTATGTCCCTTTTGGCAAACTTACATAAAAGTGCCCTTG…	0.108599	0.108599	1	TGATCCAT	TGATCCAT	-1	0.00109343	2.96121	-2.96121
Hs2496.80	AACTTTAATGCCTATGTTTGATTTGAAGTCATGGCATAAAAGGTAACATAAGCAACATCCTGAGCAATTATCCAAACCATCCAGACATACCTGAATGGCCAGAGCGTAGCACACGGTCTGTAGGATTAAGAGGTTAACTCCTATAACTTCAAACAAAGTGCCTGATAATACAAGCAAAAAGTTCAAAATTTTAGGTAACTTCCTTTCTTAATTAATTGTACTGACCAGGTGGAAGCGAAGTGTTCTGTGCTGGTGCTTGGAATGTCTATAAAGCTGAGCAACATGACAGTACAATAGAGGAGGAACAAAGATTTTTTTAATATGTTTCTATCCTGTGTCACAGTTTGAAATTGTCCTGGTTTATGTCCCTTTTGGCAAACTTACATAAAAGTGCCCTTG…	0.391636	0.391636	1	AAGGAAAT	AAGGAAAT	-1	0.00109343	2.96121	-2.96121
Hs2496.80	AACTTTAATGCCTATGTTTGATTTGAAGTCATGGCATAAAAGGTAACATAAGCAACATCCTGAGCAATTATCCAAACCATCCAGACATACCTGAATGGCCAGAGCGTAGCACACGGTCTGTAGGATTAAGAGGTTAACTCCTATAACTTCAAACAAAGTGCCTGATAATACAAGCAAAAAGTTCAAAATTTTAGGTAACTTCCTTTCTTAATTAATTGTACTGACCAGGTGGAAGCGAAGTGTTCTGTGCTGGTGCTTGGAATGTCTATAAAGCTGAGCAACATGACAGTACAATAGAGGAGGAACAAAGATTTTTTTAATATGTTTCTATCCTGTGTCACAGTTTGAAATTGTCCTGGTTTATGTCCCTTTTGGCAAACTTACATAAAAGTGCCCTTG…	0.522166	0.522166	1	ACATCCTG	ACATCCTG	-1	0.00109343	2.96121	-2.96121
Hs2496.80	AACTTTAATGCCTATGTTTGATTTGAAGTCATGGCATAAAAGGTAACATAAGCAACATCCTGAGCAATTATCCAAACCATCCAGACATACCTGAATGGCCAGAGCGTAGCACACGGTCTGTAGGATTAAGAGGTTAACTCCTATAACTTCAAACAAAGTGCCTGATAATACAAGCAAAAAGTTCAAAATTTTAGGTAACTTCCTTTCTTAATTAATTGTACTGACCAGGTGGAAGCGAAGTGTTCTGTGCTGGTGCTTGGAATGTCTATAAAGCTGAGCAACATGACAGTACAATAGAGGAGGAACAAAGATTTTTTTAATATGTTTCTATCCTGTGTCACAGTTTGAAATTGTCCTGGTTTATGTCCCTTTTGGCAAACTTACATAAAAGTGCCCTTG…	0.105232	0.105232	1	TTGGAAAT	TTGGAAAT	-1	0.00109343	2.96121	-2.96121
Hs2496.80	AACTTTAATGCCTATGTTTGATTTGAAGTCATGGCATAAAAGGTAACATAAGCAACATCCTGAGCAATTATCCAAACCATCCAGACATACCTGAATGGCCAGAGCGTAGCACACGGTCTGTAGGATTAAGAGGTTAACTCCTATAACTTCAAACAAAGTGCCTGATAATACAAGCAAAAAGTTCAAAATTTTAGGTAACTTCCTTTCTTAATTAATTGTACTGACCAGGTGGAAGCGAAGTGTTCTGTGCTGGTGCTTGGAATGTCTATAAAGCTGAGCAACATGACAGTACAATAGAGGAGGAACAAAGATTTTTTTAATATGTTTCTATCCTGTGTCACAGTTTGAAATTGTCCTGGTTTATGTCCCTTTTGGCAAACTTACATAAAAGTGCCCTTG…	0.121434	0.121434	1	TTATCCAA	TTATCCAA	-1	0.00109343	2.96121	-2.96121
Hs2496.80	AACTTTAATGCCTATGTTTGATTTGAAGTCATGGCATAAAAGGTAACATAAGCAACATCCTGAGCAATTATCCAAACCATCCAGACATACCTGAATGGCCAGAGCGTAGCACACGGTCTGTAGGATTAAGAGGTTAACTCCTATAACTTCAAACAAAGTGCCTGATAATACAAGCAAAAAGTTCAAAATTTTAGGTAACTTCCTTTCTTAATTAATTGTACTGACCAGGTGGAAGCGAAGTGTTCTGTGCTGGTGCTTGGAATGTCTATAAAGCTGAGCAACATGACAGTACAATAGAGGAGGAACAAAGATTTTTTTAATATGTTTCTATCCTGTGTCACAGTTTGAAATTGTCCTGGTTTATGTCCCTTTTGGCAAACTTACATAAAAGTGCCCTTG…	0.393827	0.393827	1	ACTTCCTT	ACTTCCTT	-1	0.00109343	2.96121	-2.96121
Hs2496.80	AACTTTAATGCCTATGTTTGATTTGAAGTCATGGCATAAAAGGTAACATAAGCAACATCCTGAGCAATTATCCAAACCATCCAGACATACCTGAATGGCCAGAGCGTAGCACACGGTCTGTAGGATTAAGAGGTTAACTCCTATAACTTCAAACAAAGTGCCTGATAATACAAGCAAAAAGTTCAAAATTTTAGGTAACTTCCTTTCTTAATTAATTGTACTGACCAGGTGGAAGCGAAGTGTTCTGTGCTGGTGCTTGGAATGTCTATAAAGCTGAGCAACATGACAGTACAATAGAGGAGGAACAAAGATTTTTTTAATATGTTTCTATCCTGTGTCACAGTTTGAAATTGTCCTGGTTTATGTCCCTTTTGGCAAACTTACATAAAAGTGCCCTTG…	0.15351	0.15351	1	CTATCCTG	CTATCCTG	-1	0.00109343	2.96121	-2.96121
Hs2496.80	AACTTTAATGCCTATGTTTGATTTGAAGTCATGGCATAAAAGGTAACATAAGCAACATCCTGAGCAATTATCCAAACCATCCAGACATACCTGAATGGCCAGAGCGTAGCACACGGTCTGTAGGATTAAGAGGTTAACTCCTATAACTTCAAACAAAGTGCCTGATAATACAAGCAAAAAGTTCAAAATTTTAGGTAACTTCCTTTCTTAATTAATTGTACTGACCAGGTGGAAGCGAAGTGTTCTGTGCTGGTGCTTGGAATGTCTATAAAGCTGAGCAACATGACAGTACAATAGAGGAGGAACAAAGATTTTTTTAATATGTTTCTATCCTGTGTCACAGTTTGAAATTGTCCTGGTTTATGTCCCTTTTGGCAAACTTACATAAAAGTGCCCTTG…	0.393827	0.393827	1	AAGGAAGT	AAGGAAGT	-1	0.00109343	2.96121	-2.96121
Hs2496.80	AACTTTAATGCCTATGTTTGATTTGAAGTCATGGCATAAAAGGTAACATAAGCAACATCCTGAGCAATTATCCAAACCATCCAGACATACCTGAATGGCCAGAGCGTAGCACACGGTCTGTAGGATTAAGAGGTTAACTCCTATAACTTCAAACAAAGTGCCTGATAATACAAGCAAAAAGTTCAAAATTTTAGGTAACTTCCTTTCTTAATTAATTGTACTGACCAGGTGGAAGCGAAGTGTTCTGTGCTGGTGCTTGGAATGTCTATAAAGCTGAGCAACATGACAGTACAATAGAGGAGGAACAAAGATTTTTTTAATATGTTTCTATCCTGTGTCACAGTTTGAAATTGTCCTGGTTTATGTCCCTTTTGGCAAACTTACATAAAAGTGCCCTTG…	0.10158	0.10158	1	CCATCCAG	CCATCCAG	-1	0.00109343	2.96121	-2.96121
Hs2496.80	AACTTTAATGCCTATGTTTGATTTGAAGTCATGGCATAAAAGGTAACATAAGCAACATCCTGAGCAATTATCCAAACCATCCAGACATACCTGAATGGCCAGAGCGTAGCACACGGTCTGTAGGATTAAGAGGTTAACTCCTATAACTTCAAACAAAGTGCCTGATAATACAAGCAAAAAGTTCAAAATTTTAGGTAACTTCCTTTCTTAATTAATTGTACTGACCAGGTGGAAGCGAAGTGTTCTGTGCTGGTGCTTGGAATGTCTATAAAGCTGAGCAACATGACAGTACAATAGAGGAGGAACAAAGATTTTTTTAATATGTTTCTATCCTGTGTCACAGTTTGAAATTGTCCTGGTTTATGTCCCTTTTGGCAAACTTACATAAAAGTGCCCTTG…	0.256574	0.256574	1	TAGGAAGT	TAGGAAGT	-1	0.00109343	2.96121	-2.96121
Hs2496.80	AACTTTAATGCCTATGTTTGATTTGAAGTCATGGCATAAAAGGTAACATAAGCAACATCCTGAGCAATTATCCAAACCATCCAGACATACCTGAATGGCCAGAGCGTAGCACACGGTCTGTAGGATTAAGAGGTTAACTCCTATAACTTCAAACAAAGTGCCTGATAATACAAGCAAAAAGTTCAAAATTTTAGGTAACTTCCTTTCTTAATTAATTGTACTGACCAGGTGGAAGCGAAGTGTTCTGTGCTGGTGCTTGGAATGTCTATAAAGCTGAGCAACATGACAGTACAATAGAGGAGGAACAAAGATTTTTTTAATATGTTTCTATCCTGTGTCACAGTTTGAAATTGTCCTGGTTTATGTCCCTTTTGGCAAACTTACATAAAAGTGCCCTTG…	0.111675	0.111675	1	GTGGAAGC	GTGGAAGC	-1	0.00109343	2.96121	-2.96121
Hs2496.80	AACTTTAATGCCTATGTTTGATTTGAAGTCATGGCATAAAAGGTAACATAAGCAACATCCTGAGCAATTATCCAAACCATCCAGACATACCTGAATGGCCAGAGCGTAGCACACGGTCTGTAGGATTAAGAGGTTAACTCCTATAACTTCAAACAAAGTGCCTGATAATACAAGCAAAAAGTTCAAAATTTTAGGTAACTTCCTTTCTTAATTAATTGTACTGACCAGGTGGAAGCGAAGTGTTCTGTGCTGGTGCTTGGAATGTCTATAAAGCTGAGCAACATGACAGTACAATAGAGGAGGAACAAAGATTTTTTTAATATGTTTCTATCCTGTGTCACAGTTTGAAATTGTCCTGGTTTATGTCCCTTTTGGCAAACTTACATAAAAGTGCCCTTG…	0.106827	0.106827	1	TAGGATTA	TAGGATTA	-1	0.00109343	2.96121	-2.96121
Hs2496.80	AACTTTAATGCCTATGTTTGATTTGAAGTCATGGCATAAAAGGTAACATAAGCAACATCCTGAGCAATTATCCAAACCATCCAGACATACCTGAATGGCCAGAGCGTAGCACACGGTCTGTAGGATTAAGAGGTTAACTCCTATAACTTCAAACAAAGTGCCTGATAATACAAGCAAAAAGTTCAAAATTTTAGGTAACTTCCTTTCTTAATTAATTGTACTGACCAGGTGGAAGCGAAGTGTTCTGTGCTGGTGCTTGGAATGTCTATAAAGCTGAGCAACATGACAGTACAATAGAGGAGGAACAAAGATTTTTTTAATATGTTTCTATCCTGTGTCACAGTTTGAAATTGTCCTGGTTTATGTCCCTTTTGGCAAACTTACATAAAAGTGCCCTTG…						-1	0.00109343	2.96121	-2.96121
Hs2496.80	AACTTTAATGCCTATGTTTGATTTGAAGTCATGGCATAAAAGGTAACATAAGCAACATCCTGAGCAATTATCCAAACCATCCAGACATACCTGAATGGCCAGAGCGTAGCACACGGTCTGTAGGATTAAGAGGTTAACTCCTATAACTTCAAACAAAGTGCCTGATAATACAAGCAAAAAGTTCAAAATTTTAGGTAACTTCCTTTCTTAATTAATTGTACTGACCAGGTGGAAGCGAAGTGTTCTGTGCTGGTGCTTGGAATGTCTATAAAGCTGAGCAACATGACAGTACAATAGAGGAGGAACAAAGATTTTTTTAATATGTTTCTATCCTGTGTCACAGTTTGAAATTGTCCTGGTTTATGTCCCTTTTGGCAAACTTACATAAAAGTGCCCTTG…						-1	0.00109343	2.96121	-2.96121
Hs2496.80	AACTTTAATGCCTATGTTTGATTTGAAGTCATGGCATAAAAGGTAACATAAGCAACATCCTGAGCAATTATCCAAACCATCCAGACATACCTGAATGGCCAGAGCGTAGCACACGGTCTGTAGGATTAAGAGGTTAACTCCTATAACTTCAAACAAAGTGCCTGATAATACAAGCAAAAAGTTCAAAATTTTAGGTAACTTCCTTTCTTAATTAATTGTACTGACCAGGTGGAAGCGAAGTGTTCTGTGCTGGTGCTTGGAATGTCTATAAAGCTGAGCAACATGACAGTACAATAGAGGAGGAACAAAGATTTTTTTAATATGTTTCTATCCTGTGTCACAGTTTGAAATTGTCCTGGTTTATGTCCCTTTTGGCAAACTTACATAAAAGTGCCCTTG…						-1	0.00109343	2.96121	-2.96121
Hs2496.80	AACTTTAATGCCTATGTTTGATTTGAAGTCATGGCATAAAAGGTAACATAAGCAACATCCTGAGCAATTATCCAAACCATCCAGACATACCTGAATGGCCAGAGCGTAGCACACGGTCTGTAGGATTAAGAGGTTAACTCCTATAACTTCAAACAAAGTGCCTGATAATACAAGCAAAAAGTTCAAAATTTTAGGTAACTTCCTTTCTTAATTAATTGTACTGACCAGGTGGAAGCGAAGTGTTCTGTGCTGGTGCTTGGAATGTCTATAAAGCTGAGCAACATGACAGTACAATAGAGGAGGAACAAAGATTTTTTTAATATGTTTCTATCCTGTGTCACAGTTTGAAATTGTCCTGGTTTATGTCCCTTTTGGCAAACTTACATAAAAGTGCCCTTG…						-1	0.00109343	2.96121	-2.96121
Hs2496.80	AACTTTAATGCCTATGTTTGATTTGAAGTCATGGCATAAAAGGTAACATAAGCAACATCCTGAGCAATTATCCAAACCATCCAGACATACCTGAATGGCCAGAGCGTAGCACACGGTCTGTAGGATTAAGAGGTTAACTCCTATAACTTCAAACAAAGTGCCTGATAATACAAGCAAAAAGTTCAAAATTTTAGGTAACTTCCTTTCTTAATTAATTGTACTGACCAGGTGGAAGCGAAGTGTTCTGTGCTGGTGCTTGGAATGTCTATAAAGCTGAGCAACATGACAGTACAATAGAGGAGGAACAAAGATTTTTTTAATATGTTTCTATCCTGTGTCACAGTTTGAAATTGTCCTGGTTTATGTCCCTTTTGGCAAACTTACATAAAAGTGCCCTTG…						-1	0.00109343	2.96121	-2.96121
Hs2496.80	AACTTTAATGCCTATGTTTGATTTGAAGTCATGGCATAAAAGGTAACATAAGCAACATCCTGAGCAATTATCCAAACCATCCAGACATACCTGAATGGCCAGAGCGTAGCACACGGTCTGTAGGATTAAGAGGTTAACTCCTATAACTTCAAACAAAGTGCCTGATAATACAAGCAAAAAGTTCAAAATTTTAGGTAACTTCCTTTCTTAATTAATTGTACTGACCAGGTGGAAGCGAAGTGTTCTGTGCTGGTGCTTGGAATGTCTATAAAGCTGAGCAACATGACAGTACAATAGAGGAGGAACAAAGATTTTTTTAATATGTTTCTATCCTGTGTCACAGTTTGAAATTGTCCTGGTTTATGTCCCTTTTGGCAAACTTACATAAAAGTGCCCTTG…						-1	0.00109343	2.96121	-2.96121
Hs2496.80	AACTTTAATGCCTATGTTTGATTTGAAGTCATGGCATAAAAGGTAACATAAGCAACATCCTGAGCAATTATCCAAACCATCCAGACATACCTGAATGGCCAGAGCGTAGCACACGGTCTGTAGGATTAAGAGGTTAACTCCTATAACTTCAAACAAAGTGCCTGATAATACAAGCAAAAAGTTCAAAATTTTAGGTAACTTCCTTTCTTAATTAATTGTACTGACCAGGTGGAAGCGAAGTGTTCTGTGCTGGTGCTTGGAATGTCTATAAAGCTGAGCAACATGACAGTACAATAGAGGAGGAACAAAGATTTTTTTAATATGTTTCTATCCTGTGTCACAGTTTGAAATTGTCCTGGTTTATGTCCCTTTTGGCAAACTTACATAAAAGTGCCCTTG…						-1	0.00109343	2.96121	-2.96121
Hs2496.80	AACTTTAATGCCTATGTTTGATTTGAAGTCATGGCATAAAAGGTAACATAAGCAACATCCTGAGCAATTATCCAAACCATCCAGACATACCTGAATGGCCAGAGCGTAGCACACGGTCTGTAGGATTAAGAGGTTAACTCCTATAACTTCAAACAAAGTGCCTGATAATACAAGCAAAAAGTTCAAAATTTTAGGTAACTTCCTTTCTTAATTAATTGTACTGACCAGGTGGAAGCGAAGTGTTCTGTGCTGGTGCTTGGAATGTCTATAAAGCTGAGCAACATGACAGTACAATAGAGGAGGAACAAAGATTTTTTTAATATGTTTCTATCCTGTGTCACAGTTTGAAATTGTCCTGGTTTATGTCCCTTTTGGCAAACTTACATAAAAGTGCCCTTG…						-1	0.00109343	2.96121	-2.96121
Hs2496.80	AACTTTAATGCCTATGTTTGATTTGAAGTCATGGCATAAAAGGTAACATAAGCAACATCCTGAGCAATTATCCAAACCATCCAGACATACCTGAATGGCCAGAGCGTAGCACACGGTCTGTAGGATTAAGAGGTTAACTCCTATAACTTCAAACAAAGTGCCTGATAATACAAGCAAAAAGTTCAAAATTTTAGGTAACTTCCTTTCTTAATTAATTGTACTGACCAGGTGGAAGCGAAGTGTTCTGTGCTGGTGCTTGGAATGTCTATAAAGCTGAGCAACATGACAGTACAATAGAGGAGGAACAAAGATTTTTTTAATATGTTTCTATCCTGTGTCACAGTTTGAAATTGTCCTGGTTTATGTCCCTTTTGGCAAACTTACATAAAAGTGCCCTTG…						-1	0.00109343	2.96121	-2.96121
Hs2496.80	AACTTTAATGCCTATGTTTGATTTGAAGTCATGGCATAAAAGGTAACATAAGCAACATCCTGAGCAATTATCCAAACCATCCAGACATACCTGAATGGCCAGAGCGTAGCACACGGTCTGTAGGATTAAGAGGTTAACTCCTATAACTTCAAACAAAGTGCCTGATAATACAAGCAAAAAGTTCAAAATTTTAGGTAACTTCCTTTCTTAATTAATTGTACTGACCAGGTGGAAGCGAAGTGTTCTGTGCTGGTGCTTGGAATGTCTATAAAGCTGAGCAACATGACAGTACAATAGAGGAGGAACAAAGATTTTTTTAATATGTTTCTATCCTGTGTCACAGTTTGAAATTGTCCTGGTTTATGTCCCTTTTGGCAAACTTACATAAAAGTGCCCTTG…						-1	0.00109343	2.96121	-2.96121
Hs2496.80	AACTTTAATGCCTATGTTTGATTTGAAGTCATGGCATAAAAGGTAACATAAGCAACATCCTGAGCAATTATCCAAACCATCCAGACATACCTGAATGGCCAGAGCGTAGCACACGGTCTGTAGGATTAAGAGGTTAACTCCTATAACTTCAAACAAAGTGCCTGATAATACAAGCAAAAAGTTCAAAATTTTAGGTAACTTCCTTTCTTAATTAATTGTACTGACCAGGTGGAAGCGAAGTGTTCTGTGCTGGTGCTTGGAATGTCTATAAAGCTGAGCAACATGACAGTACAATAGAGGAGGAACAAAGATTTTTTTAATATGTTTCTATCCTGTGTCACAGTTTGAAATTGTCCTGGTTTATGTCCCTTTTGGCAAACTTACATAAAAGTGCCCTTG…						-1	0.00109343	2.96121	-2.96121
Hs2496.80	AACTTTAATGCCTATGTTTGATTTGAAGTCATGGCATAAAAGGTAACATAAGCAACATCCTGAGCAATTATCCAAACCATCCAGACATACCTGAATGGCCAGAGCGTAGCACACGGTCTGTAGGATTAAGAGGTTAACTCCTATAACTTCAAACAAAGTGCCTGATAATACAAGCAAAAAGTTCAAAATTTTAGGTAACTTCCTTTCTTAATTAATTGTACTGACCAGGTGGAAGCGAAGTGTTCTGTGCTGGTGCTTGGAATGTCTATAAAGCTGAGCAACATGACAGTACAATAGAGGAGGAACAAAGATTTTTTTAATATGTTTCTATCCTGTGTCACAGTTTGAAATTGTCCTGGTTTATGTCCCTTTTGGCAAACTTACATAAAAGTGCCCTTG…						-1	0.00109343	2.96121	-2.96121
Hs2496.80	AACTTTAATGCCTATGTTTGATTTGAAGTCATGGCATAAAAGGTAACATAAGCAACATCCTGAGCAATTATCCAAACCATCCAGACATACCTGAATGGCCAGAGCGTAGCACACGGTCTGTAGGATTAAGAGGTTAACTCCTATAACTTCAAACAAAGTGCCTGATAATACAAGCAAAAAGTTCAAAATTTTAGGTAACTTCCTTTCTTAATTAATTGTACTGACCAGGTGGAAGCGAAGTGTTCTGTGCTGGTGCTTGGAATGTCTATAAAGCTGAGCAACATGACAGTACAATAGAGGAGGAACAAAGATTTTTTTAATATGTTTCTATCCTGTGTCACAGTTTGAAATTGTCCTGGTTTATGTCCCTTTTGGCAAACTTACATAAAAGTGCCCTTG…						-1	0.00109343	2.96121	-2.96121
Hs2496.80	AACTTTAATGCCTATGTTTGATTTGAAGTCATGGCATAAAAGGTAACATAAGCAACATCCTGAGCAATTATCCAAACCATCCAGACATACCTGAATGGCCAGAGCGTAGCACACGGTCTGTAGGATTAAGAGGTTAACTCCTATAACTTCAAACAAAGTGCCTGATAATACAAGCAAAAAGTTCAAAATTTTAGGTAACTTCCTTTCTTAATTAATTGTACTGACCAGGTGGAAGCGAAGTGTTCTGTGCTGGTGCTTGGAATGTCTATAAAGCTGAGCAACATGACAGTACAATAGAGGAGGAACAAAGATTTTTTTAATATGTTTCTATCCTGTGTCACAGTTTGAAATTGTCCTGGTTTATGTCCCTTTTGGCAAACTTACATAAAAGTGCCCTTG…						-1	0.00109343	2.96121	-2.96121
Hs2496.80	AACTTTAATGCCTATGTTTGATTTGAAGTCATGGCATAAAAGGTAACATAAGCAACATCCTGAGCAATTATCCAAACCATCCAGACATACCTGAATGGCCAGAGCGTAGCACACGGTCTGTAGGATTAAGAGGTTAACTCCTATAACTTCAAACAAAGTGCCTGATAATACAAGCAAAAAGTTCAAAATTTTAGGTAACTTCCTTTCTTAATTAATTGTACTGACCAGGTGGAAGCGAAGTGTTCTGTGCTGGTGCTTGGAATGTCTATAAAGCTGAGCAACATGACAGTACAATAGAGGAGGAACAAAGATTTTTTTAATATGTTTCTATCCTGTGTCACAGTTTGAAATTGTCCTGGTTTATGTCCCTTTTGGCAAACTTACATAAAAGTGCCCTTG…						-1	0.00109343	2.96121	-2.96121
Hs2496.80	AACTTTAATGCCTATGTTTGATTTGAAGTCATGGCATAAAAGGTAACATAAGCAACATCCTGAGCAATTATCCAAACCATCCAGACATACCTGAATGGCCAGAGCGTAGCACACGGTCTGTAGGATTAAGAGGTTAACTCCTATAACTTCAAACAAAGTGCCTGATAATACAAGCAAAAAGTTCAAAATTTTAGGTAACTTCCTTTCTTAATTAATTGTACTGACCAGGTGGAAGCGAAGTGTTCTGTGCTGGTGCTTGGAATGTCTATAAAGCTGAGCAACATGACAGTACAATAGAGGAGGAACAAAGATTTTTTTAATATGTTTCTATCCTGTGTCACAGTTTGAAATTGTCCTGGTTTATGTCCCTTTTGGCAAACTTACATAAAAGTGCCCTTG…						-1	0.00109343	2.96121	-2.96121
Hs2496.81	AACTTTAATGCCTATGTTTGATTTGAAGTCACACCATAAAAGGTAACATAAGCAACATCCTGACCAATTATCCAAACCATCCAGACATCCTTGAATGGCCAGAGCGTAGTACACGGTCTGTAGGATTAAGAGGTTAACTCCTATAACTTCAATCAAAGTGCCTGATAATAAAAGCAAAAAGTACAAAATTTTAGGTAACTTCCTTGCTTAATTAATTGGACTGACCAGGTGGAAGCGATGAGTTCTGTGCTGGTGCTTGGAATGTCTATAAAGCTGAGCAACATGACAGCACAATAGAGGAGGAACAAAGGTTTTTTTAATATGTTTCTATCCTGTGTCACAGTTTGAAATTGTCCTGGTTTATGTCCCTTTTGGCAAACTTACATAAAAGTGACCTTG…	0.136024	0.224452	1.65009	ACATCCCT	ACATCCTT	0	1	0	0
Hs2496.81	AACTTTAATGCCTATGTTTGATTTGAAGTCACACCATAAAAGGTAACATAAGCAACATCCTGACCAATTATCCAAACCATCCAGACATCCTTGAATGGCCAGAGCGTAGTACACGGTCTGTAGGATTAAGAGGTTAACTCCTATAACTTCAATCAAAGTGCCTGATAATAAAAGCAAAAAGTACAAAATTTTAGGTAACTTCCTTGCTTAATTAATTGGACTGACCAGGTGGAAGCGATGAGTTCTGTGCTGGTGCTTGGAATGTCTATAAAGCTGAGCAACATGACAGCACAATAGAGGAGGAACAAAGGTTTTTTTAATATGTTTCTATCCTGTGTCACAGTTTGAAATTGTCCTGGTTTATGTCCCTTTTGGCAAACTTACATAAAAGTGACCTTG…	0.290448	0.391636	1.34839	GAGGAAAT	AAGGAAAT	0	1	0	0
Hs2496.81	AACTTTAATGCCTATGTTTGATTTGAAGTCACACCATAAAAGGTAACATAAGCAACATCCTGACCAATTATCCAAACCATCCAGACATCCTTGAATGGCCAGAGCGTAGTACACGGTCTGTAGGATTAAGAGGTTAACTCCTATAACTTCAATCAAAGTGCCTGATAATAAAAGCAAAAAGTACAAAATTTTAGGTAACTTCCTTGCTTAATTAATTGGACTGACCAGGTGGAAGCGATGAGTTCTGTGCTGGTGCTTGGAATGTCTATAAAGCTGAGCAACATGACAGCACAATAGAGGAGGAACAAAGGTTTTTTTAATATGTTTCTATCCTGTGTCACAGTTTGAAATTGTCCTGGTTTATGTCCCTTTTGGCAAACTTACATAAAAGTGACCTTG…	0.0960253	0.0960253	1	TTGGAATG	TTGGAATG	0	1	0	0
Hs2496.81	AACTTTAATGCCTATGTTTGATTTGAAGTCACACCATAAAAGGTAACATAAGCAACATCCTGACCAATTATCCAAACCATCCAGACATCCTTGAATGGCCAGAGCGTAGTACACGGTCTGTAGGATTAAGAGGTTAACTCCTATAACTTCAATCAAAGTGCCTGATAATAAAAGCAAAAAGTACAAAATTTTAGGTAACTTCCTTGCTTAATTAATTGGACTGACCAGGTGGAAGCGATGAGTTCTGTGCTGGTGCTTGGAATGTCTATAAAGCTGAGCAACATGACAGCACAATAGAGGAGGAACAAAGGTTTTTTTAATATGTTTCTATCCTGTGTCACAGTTTGAAATTGTCCTGGTTTATGTCCCTTTTGGCAAACTTACATAAAAGTGACCTTG…	0.0971889	0.0971889	1	TGGGAACC	TGGGAACC	0	1	0	0
Hs2496.81	AACTTTAATGCCTATGTTTGATTTGAAGTCACACCATAAAAGGTAACATAAGCAACATCCTGACCAATTATCCAAACCATCCAGACATCCTTGAATGGCCAGAGCGTAGTACACGGTCTGTAGGATTAAGAGGTTAACTCCTATAACTTCAATCAAAGTGCCTGATAATAAAAGCAAAAAGTACAAAATTTTAGGTAACTTCCTTGCTTAATTAATTGGACTGACCAGGTGGAAGCGATGAGTTCTGTGCTGGTGCTTGGAATGTCTATAAAGCTGAGCAACATGACAGCACAATAGAGGAGGAACAAAGGTTTTTTTAATATGTTTCTATCCTGTGTCACAGTTTGAAATTGTCCTGGTTTATGTCCCTTTTGGCAAACTTACATAAAAGTGACCTTG…	0.135068	0.135068	1	TTTTCCCC	TTTTCCCC	0	1	0	0
Hs2496.81	AACTTTAATGCCTATGTTTGATTTGAAGTCACACCATAAAAGGTAACATAAGCAACATCCTGACCAATTATCCAAACCATCCAGACATCCTTGAATGGCCAGAGCGTAGTACACGGTCTGTAGGATTAAGAGGTTAACTCCTATAACTTCAATCAAAGTGCCTGATAATAAAAGCAAAAAGTACAAAATTTTAGGTAACTTCCTTGCTTAATTAATTGGACTGACCAGGTGGAAGCGATGAGTTCTGTGCTGGTGCTTGGAATGTCTATAAAGCTGAGCAACATGACAGCACAATAGAGGAGGAACAAAGGTTTTTTTAATATGTTTCTATCCTGTGTCACAGTTTGAAATTGTCCTGGTTTATGTCCCTTTTGGCAAACTTACATAAAAGTGACCTTG…	0.113599	0.113599	1	GAGGAACA	GAGGAACA	0	1	0	0
Hs2496.81	AACTTTAATGCCTATGTTTGATTTGAAGTCACACCATAAAAGGTAACATAAGCAACATCCTGACCAATTATCCAAACCATCCAGACATCCTTGAATGGCCAGAGCGTAGTACACGGTCTGTAGGATTAAGAGGTTAACTCCTATAACTTCAATCAAAGTGCCTGATAATAAAAGCAAAAAGTACAAAATTTTAGGTAACTTCCTTGCTTAATTAATTGGACTGACCAGGTGGAAGCGATGAGTTCTGTGCTGGTGCTTGGAATGTCTATAAAGCTGAGCAACATGACAGCACAATAGAGGAGGAACAAAGGTTTTTTTAATATGTTTCTATCCTGTGTCACAGTTTGAAATTGTCCTGGTTTATGTCCCTTTTGGCAAACTTACATAAAAGTGACCTTG…	0.108599	0.108599	1	TGATCCAT	TGATCCAT	0	1	0	0
Hs2496.81	AACTTTAATGCCTATGTTTGATTTGAAGTCACACCATAAAAGGTAACATAAGCAACATCCTGACCAATTATCCAAACCATCCAGACATCCTTGAATGGCCAGAGCGTAGTACACGGTCTGTAGGATTAAGAGGTTAACTCCTATAACTTCAATCAAAGTGCCTGATAATAAAAGCAAAAAGTACAAAATTTTAGGTAACTTCCTTGCTTAATTAATTGGACTGACCAGGTGGAAGCGATGAGTTCTGTGCTGGTGCTTGGAATGTCTATAAAGCTGAGCAACATGACAGCACAATAGAGGAGGAACAAAGGTTTTTTTAATATGTTTCTATCCTGTGTCACAGTTTGAAATTGTCCTGGTTTATGTCCCTTTTGGCAAACTTACATAAAAGTGACCTTG…	0.391636	0.391636	1	AAGGAAAT	AAGGAAAT	0	1	0	0
Hs2496.81	AACTTTAATGCCTATGTTTGATTTGAAGTCACACCATAAAAGGTAACATAAGCAACATCCTGACCAATTATCCAAACCATCCAGACATCCTTGAATGGCCAGAGCGTAGTACACGGTCTGTAGGATTAAGAGGTTAACTCCTATAACTTCAATCAAAGTGCCTGATAATAAAAGCAAAAAGTACAAAATTTTAGGTAACTTCCTTGCTTAATTAATTGGACTGACCAGGTGGAAGCGATGAGTTCTGTGCTGGTGCTTGGAATGTCTATAAAGCTGAGCAACATGACAGCACAATAGAGGAGGAACAAAGGTTTTTTTAATATGTTTCTATCCTGTGTCACAGTTTGAAATTGTCCTGGTTTATGTCCCTTTTGGCAAACTTACATAAAAGTGACCTTG…	0.522166	0.522166	1	ACATCCTG	ACATCCTG	0	1	0	0
Hs2496.81	AACTTTAATGCCTATGTTTGATTTGAAGTCACACCATAAAAGGTAACATAAGCAACATCCTGACCAATTATCCAAACCATCCAGACATCCTTGAATGGCCAGAGCGTAGTACACGGTCTGTAGGATTAAGAGGTTAACTCCTATAACTTCAATCAAAGTGCCTGATAATAAAAGCAAAAAGTACAAAATTTTAGGTAACTTCCTTGCTTAATTAATTGGACTGACCAGGTGGAAGCGATGAGTTCTGTGCTGGTGCTTGGAATGTCTATAAAGCTGAGCAACATGACAGCACAATAGAGGAGGAACAAAGGTTTTTTTAATATGTTTCTATCCTGTGTCACAGTTTGAAATTGTCCTGGTTTATGTCCCTTTTGGCAAACTTACATAAAAGTGACCTTG…	0.105232	0.105232	1	TTGGAAAT	TTGGAAAT	0	1	0	0
Hs2496.81	AACTTTAATGCCTATGTTTGATTTGAAGTCACACCATAAAAGGTAACATAAGCAACATCCTGACCAATTATCCAAACCATCCAGACATCCTTGAATGGCCAGAGCGTAGTACACGGTCTGTAGGATTAAGAGGTTAACTCCTATAACTTCAATCAAAGTGCCTGATAATAAAAGCAAAAAGTACAAAATTTTAGGTAACTTCCTTGCTTAATTAATTGGACTGACCAGGTGGAAGCGATGAGTTCTGTGCTGGTGCTTGGAATGTCTATAAAGCTGAGCAACATGACAGCACAATAGAGGAGGAACAAAGGTTTTTTTAATATGTTTCTATCCTGTGTCACAGTTTGAAATTGTCCTGGTTTATGTCCCTTTTGGCAAACTTACATAAAAGTGACCTTG…	0.121434	0.121434	1	TTATCCAA	TTATCCAA	0	1	0	0
Hs2496.81	AACTTTAATGCCTATGTTTGATTTGAAGTCACACCATAAAAGGTAACATAAGCAACATCCTGACCAATTATCCAAACCATCCAGACATCCTTGAATGGCCAGAGCGTAGTACACGGTCTGTAGGATTAAGAGGTTAACTCCTATAACTTCAATCAAAGTGCCTGATAATAAAAGCAAAAAGTACAAAATTTTAGGTAACTTCCTTGCTTAATTAATTGGACTGACCAGGTGGAAGCGATGAGTTCTGTGCTGGTGCTTGGAATGTCTATAAAGCTGAGCAACATGACAGCACAATAGAGGAGGAACAAAGGTTTTTTTAATATGTTTCTATCCTGTGTCACAGTTTGAAATTGTCCTGGTTTATGTCCCTTTTGGCAAACTTACATAAAAGTGACCTTG…	0.393827	0.393827	1	ACTTCCTT	ACTTCCTT	0	1	0	0
Hs2496.81	AACTTTAATGCCTATGTTTGATTTGAAGTCACACCATAAAAGGTAACATAAGCAACATCCTGACCAATTATCCAAACCATCCAGACATCCTTGAATGGCCAGAGCGTAGTACACGGTCTGTAGGATTAAGAGGTTAACTCCTATAACTTCAATCAAAGTGCCTGATAATAAAAGCAAAAAGTACAAAATTTTAGGTAACTTCCTTGCTTAATTAATTGGACTGACCAGGTGGAAGCGATGAGTTCTGTGCTGGTGCTTGGAATGTCTATAAAGCTGAGCAACATGACAGCACAATAGAGGAGGAACAAAGGTTTTTTTAATATGTTTCTATCCTGTGTCACAGTTTGAAATTGTCCTGGTTTATGTCCCTTTTGGCAAACTTACATAAAAGTGACCTTG…	0.15351	0.15351	1	CTATCCTG	CTATCCTG	0	1	0	0
Hs2496.81	AACTTTAATGCCTATGTTTGATTTGAAGTCACACCATAAAAGGTAACATAAGCAACATCCTGACCAATTATCCAAACCATCCAGACATCCTTGAATGGCCAGAGCGTAGTACACGGTCTGTAGGATTAAGAGGTTAACTCCTATAACTTCAATCAAAGTGCCTGATAATAAAAGCAAAAAGTACAAAATTTTAGGTAACTTCCTTGCTTAATTAATTGGACTGACCAGGTGGAAGCGATGAGTTCTGTGCTGGTGCTTGGAATGTCTATAAAGCTGAGCAACATGACAGCACAATAGAGGAGGAACAAAGGTTTTTTTAATATGTTTCTATCCTGTGTCACAGTTTGAAATTGTCCTGGTTTATGTCCCTTTTGGCAAACTTACATAAAAGTGACCTTG…	0.393827	0.393827	1	AAGGAAGT	AAGGAAGT	0	1	0	0
Hs2496.81	AACTTTAATGCCTATGTTTGATTTGAAGTCACACCATAAAAGGTAACATAAGCAACATCCTGACCAATTATCCAAACCATCCAGACATCCTTGAATGGCCAGAGCGTAGTACACGGTCTGTAGGATTAAGAGGTTAACTCCTATAACTTCAATCAAAGTGCCTGATAATAAAAGCAAAAAGTACAAAATTTTAGGTAACTTCCTTGCTTAATTAATTGGACTGACCAGGTGGAAGCGATGAGTTCTGTGCTGGTGCTTGGAATGTCTATAAAGCTGAGCAACATGACAGCACAATAGAGGAGGAACAAAGGTTTTTTTAATATGTTTCTATCCTGTGTCACAGTTTGAAATTGTCCTGGTTTATGTCCCTTTTGGCAAACTTACATAAAAGTGACCTTG…	0.10158	0.10158	1	CCATCCAG	CCATCCAG	0	1	0	0
Hs2496.81	AACTTTAATGCCTATGTTTGATTTGAAGTCACACCATAAAAGGTAACATAAGCAACATCCTGACCAATTATCCAAACCATCCAGACATCCTTGAATGGCCAGAGCGTAGTACACGGTCTGTAGGATTAAGAGGTTAACTCCTATAACTTCAATCAAAGTGCCTGATAATAAAAGCAAAAAGTACAAAATTTTAGGTAACTTCCTTGCTTAATTAATTGGACTGACCAGGTGGAAGCGATGAGTTCTGTGCTGGTGCTTGGAATGTCTATAAAGCTGAGCAACATGACAGCACAATAGAGGAGGAACAAAGGTTTTTTTAATATGTTTCTATCCTGTGTCACAGTTTGAAATTGTCCTGGTTTATGTCCCTTTTGGCAAACTTACATAAAAGTGACCTTG…	0.256574	0.256574	1	TAGGAAGT	TAGGAAGT	0	1	0	0
Hs2496.81	AACTTTAATGCCTATGTTTGATTTGAAGTCACACCATAAAAGGTAACATAAGCAACATCCTGACCAATTATCCAAACCATCCAGACATCCTTGAATGGCCAGAGCGTAGTACACGGTCTGTAGGATTAAGAGGTTAACTCCTATAACTTCAATCAAAGTGCCTGATAATAAAAGCAAAAAGTACAAAATTTTAGGTAACTTCCTTGCTTAATTAATTGGACTGACCAGGTGGAAGCGATGAGTTCTGTGCTGGTGCTTGGAATGTCTATAAAGCTGAGCAACATGACAGCACAATAGAGGAGGAACAAAGGTTTTTTTAATATGTTTCTATCCTGTGTCACAGTTTGAAATTGTCCTGGTTTATGTCCCTTTTGGCAAACTTACATAAAAGTGACCTTG…	0.111675	0.111675	1	GTGGAAGC	GTGGAAGC	0	1	0	0
Hs2496.81	AACTTTAATGCCTATGTTTGATTTGAAGTCACACCATAAAAGGTAACATAAGCAACATCCTGACCAATTATCCAAACCATCCAGACATCCTTGAATGGCCAGAGCGTAGTACACGGTCTGTAGGATTAAGAGGTTAACTCCTATAACTTCAATCAAAGTGCCTGATAATAAAAGCAAAAAGTACAAAATTTTAGGTAACTTCCTTGCTTAATTAATTGGACTGACCAGGTGGAAGCGATGAGTTCTGTGCTGGTGCTTGGAATGTCTATAAAGCTGAGCAACATGACAGCACAATAGAGGAGGAACAAAGGTTTTTTTAATATGTTTCTATCCTGTGTCACAGTTTGAAATTGTCCTGGTTTATGTCCCTTTTGGCAAACTTACATAAAAGTGACCTTG…	0.106827	0.106827	1	TAGGATTA	TAGGATTA	0	1	0	0
Hs2496.81	AACTTTAATGCCTATGTTTGATTTGAAGTCACACCATAAAAGGTAACATAAGCAACATCCTGACCAATTATCCAAACCATCCAGACATCCTTGAATGGCCAGAGCGTAGTACACGGTCTGTAGGATTAAGAGGTTAACTCCTATAACTTCAATCAAAGTGCCTGATAATAAAAGCAAAAAGTACAAAATTTTAGGTAACTTCCTTGCTTAATTAATTGGACTGACCAGGTGGAAGCGATGAGTTCTGTGCTGGTGCTTGGAATGTCTATAAAGCTGAGCAACATGACAGCACAATAGAGGAGGAACAAAGGTTTTTTTAATATGTTTCTATCCTGTGTCACAGTTTGAAATTGTCCTGGTTTATGTCCCTTTTGGCAAACTTACATAAAAGTGACCTTG…	0.134624	0.103481	0.768667	AGGGAAGC	AGGGAACC	0	1	0	0
Hs2496.81	AACTTTAATGCCTATGTTTGATTTGAAGTCACACCATAAAAGGTAACATAAGCAACATCCTGACCAATTATCCAAACCATCCAGACATCCTTGAATGGCCAGAGCGTAGTACACGGTCTGTAGGATTAAGAGGTTAACTCCTATAACTTCAATCAAAGTGCCTGATAATAAAAGCAAAAAGTACAAAATTTTAGGTAACTTCCTTGCTTAATTAATTGGACTGACCAGGTGGAAGCGATGAGTTCTGTGCTGGTGCTTGGAATGTCTATAAAGCTGAGCAACATGACAGCACAATAGAGGAGGAACAAAGGTTTTTTTAATATGTTTCTATCCTGTGTCACAGTTTGAAATTGTCCTGGTTTATGTCCCTTTTGGCAAACTTACATAAAAGTGACCTTG…						0	1	0	0
Hs2496.81	AACTTTAATGCCTATGTTTGATTTGAAGTCACACCATAAAAGGTAACATAAGCAACATCCTGACCAATTATCCAAACCATCCAGACATCCTTGAATGGCCAGAGCGTAGTACACGGTCTGTAGGATTAAGAGGTTAACTCCTATAACTTCAATCAAAGTGCCTGATAATAAAAGCAAAAAGTACAAAATTTTAGGTAACTTCCTTGCTTAATTAATTGGACTGACCAGGTGGAAGCGATGAGTTCTGTGCTGGTGCTTGGAATGTCTATAAAGCTGAGCAACATGACAGCACAATAGAGGAGGAACAAAGGTTTTTTTAATATGTTTCTATCCTGTGTCACAGTTTGAAATTGTCCTGGTTTATGTCCCTTTTGGCAAACTTACATAAAAGTGACCTTG…						0	1	0	0
Hs2496.81	AACTTTAATGCCTATGTTTGATTTGAAGTCACACCATAAAAGGTAACATAAGCAACATCCTGACCAATTATCCAAACCATCCAGACATCCTTGAATGGCCAGAGCGTAGTACACGGTCTGTAGGATTAAGAGGTTAACTCCTATAACTTCAATCAAAGTGCCTGATAATAAAAGCAAAAAGTACAAAATTTTAGGTAACTTCCTTGCTTAATTAATTGGACTGACCAGGTGGAAGCGATGAGTTCTGTGCTGGTGCTTGGAATGTCTATAAAGCTGAGCAACATGACAGCACAATAGAGGAGGAACAAAGGTTTTTTTAATATGTTTCTATCCTGTGTCACAGTTTGAAATTGTCCTGGTTTATGTCCCTTTTGGCAAACTTACATAAAAGTGACCTTG…						0	1	0	0
Hs2496.81	AACTTTAATGCCTATGTTTGATTTGAAGTCACACCATAAAAGGTAACATAAGCAACATCCTGACCAATTATCCAAACCATCCAGACATCCTTGAATGGCCAGAGCGTAGTACACGGTCTGTAGGATTAAGAGGTTAACTCCTATAACTTCAATCAAAGTGCCTGATAATAAAAGCAAAAAGTACAAAATTTTAGGTAACTTCCTTGCTTAATTAATTGGACTGACCAGGTGGAAGCGATGAGTTCTGTGCTGGTGCTTGGAATGTCTATAAAGCTGAGCAACATGACAGCACAATAGAGGAGGAACAAAGGTTTTTTTAATATGTTTCTATCCTGTGTCACAGTTTGAAATTGTCCTGGTTTATGTCCCTTTTGGCAAACTTACATAAAAGTGACCTTG…						0	1	0	0
Hs2496.81	AACTTTAATGCCTATGTTTGATTTGAAGTCACACCATAAAAGGTAACATAAGCAACATCCTGACCAATTATCCAAACCATCCAGACATCCTTGAATGGCCAGAGCGTAGTACACGGTCTGTAGGATTAAGAGGTTAACTCCTATAACTTCAATCAAAGTGCCTGATAATAAAAGCAAAAAGTACAAAATTTTAGGTAACTTCCTTGCTTAATTAATTGGACTGACCAGGTGGAAGCGATGAGTTCTGTGCTGGTGCTTGGAATGTCTATAAAGCTGAGCAACATGACAGCACAATAGAGGAGGAACAAAGGTTTTTTTAATATGTTTCTATCCTGTGTCACAGTTTGAAATTGTCCTGGTTTATGTCCCTTTTGGCAAACTTACATAAAAGTGACCTTG…						0	1	0	0
Hs2496.81	AACTTTAATGCCTATGTTTGATTTGAAGTCACACCATAAAAGGTAACATAAGCAACATCCTGACCAATTATCCAAACCATCCAGACATCCTTGAATGGCCAGAGCGTAGTACACGGTCTGTAGGATTAAGAGGTTAACTCCTATAACTTCAATCAAAGTGCCTGATAATAAAAGCAAAAAGTACAAAATTTTAGGTAACTTCCTTGCTTAATTAATTGGACTGACCAGGTGGAAGCGATGAGTTCTGTGCTGGTGCTTGGAATGTCTATAAAGCTGAGCAACATGACAGCACAATAGAGGAGGAACAAAGGTTTTTTTAATATGTTTCTATCCTGTGTCACAGTTTGAAATTGTCCTGGTTTATGTCCCTTTTGGCAAACTTACATAAAAGTGACCTTG…						0	1	0	0
Hs2496.81	AACTTTAATGCCTATGTTTGATTTGAAGTCACACCATAAAAGGTAACATAAGCAACATCCTGACCAATTATCCAAACCATCCAGACATCCTTGAATGGCCAGAGCGTAGTACACGGTCTGTAGGATTAAGAGGTTAACTCCTATAACTTCAATCAAAGTGCCTGATAATAAAAGCAAAAAGTACAAAATTTTAGGTAACTTCCTTGCTTAATTAATTGGACTGACCAGGTGGAAGCGATGAGTTCTGTGCTGGTGCTTGGAATGTCTATAAAGCTGAGCAACATGACAGCACAATAGAGGAGGAACAAAGGTTTTTTTAATATGTTTCTATCCTGTGTCACAGTTTGAAATTGTCCTGGTTTATGTCCCTTTTGGCAAACTTACATAAAAGTGACCTTG…						0	1	0	0
Hs2496.81	AACTTTAATGCCTATGTTTGATTTGAAGTCACACCATAAAAGGTAACATAAGCAACATCCTGACCAATTATCCAAACCATCCAGACATCCTTGAATGGCCAGAGCGTAGTACACGGTCTGTAGGATTAAGAGGTTAACTCCTATAACTTCAATCAAAGTGCCTGATAATAAAAGCAAAAAGTACAAAATTTTAGGTAACTTCCTTGCTTAATTAATTGGACTGACCAGGTGGAAGCGATGAGTTCTGTGCTGGTGCTTGGAATGTCTATAAAGCTGAGCAACATGACAGCACAATAGAGGAGGAACAAAGGTTTTTTTAATATGTTTCTATCCTGTGTCACAGTTTGAAATTGTCCTGGTTTATGTCCCTTTTGGCAAACTTACATAAAAGTGACCTTG…						0	1	0	0
Hs2496.81	AACTTTAATGCCTATGTTTGATTTGAAGTCACACCATAAAAGGTAACATAAGCAACATCCTGACCAATTATCCAAACCATCCAGACATCCTTGAATGGCCAGAGCGTAGTACACGGTCTGTAGGATTAAGAGGTTAACTCCTATAACTTCAATCAAAGTGCCTGATAATAAAAGCAAAAAGTACAAAATTTTAGGTAACTTCCTTGCTTAATTAATTGGACTGACCAGGTGGAAGCGATGAGTTCTGTGCTGGTGCTTGGAATGTCTATAAAGCTGAGCAACATGACAGCACAATAGAGGAGGAACAAAGGTTTTTTTAATATGTTTCTATCCTGTGTCACAGTTTGAAATTGTCCTGGTTTATGTCCCTTTTGGCAAACTTACATAAAAGTGACCTTG…						0	1	0	0
Hs2496.81	AACTTTAATGCCTATGTTTGATTTGAAGTCACACCATAAAAGGTAACATAAGCAACATCCTGACCAATTATCCAAACCATCCAGACATCCTTGAATGGCCAGAGCGTAGTACACGGTCTGTAGGATTAAGAGGTTAACTCCTATAACTTCAATCAAAGTGCCTGATAATAAAAGCAAAAAGTACAAAATTTTAGGTAACTTCCTTGCTTAATTAATTGGACTGACCAGGTGGAAGCGATGAGTTCTGTGCTGGTGCTTGGAATGTCTATAAAGCTGAGCAACATGACAGCACAATAGAGGAGGAACAAAGGTTTTTTTAATATGTTTCTATCCTGTGTCACAGTTTGAAATTGTCCTGGTTTATGTCCCTTTTGGCAAACTTACATAAAAGTGACCTTG…						0	1	0	0
Hs2496.81	AACTTTAATGCCTATGTTTGATTTGAAGTCACACCATAAAAGGTAACATAAGCAACATCCTGACCAATTATCCAAACCATCCAGACATCCTTGAATGGCCAGAGCGTAGTACACGGTCTGTAGGATTAAGAGGTTAACTCCTATAACTTCAATCAAAGTGCCTGATAATAAAAGCAAAAAGTACAAAATTTTAGGTAACTTCCTTGCTTAATTAATTGGACTGACCAGGTGGAAGCGATGAGTTCTGTGCTGGTGCTTGGAATGTCTATAAAGCTGAGCAACATGACAGCACAATAGAGGAGGAACAAAGGTTTTTTTAATATGTTTCTATCCTGTGTCACAGTTTGAAATTGTCCTGGTTTATGTCCCTTTTGGCAAACTTACATAAAAGTGACCTTG…						0	1	0	0
Hs2496.81	AACTTTAATGCCTATGTTTGATTTGAAGTCACACCATAAAAGGTAACATAAGCAACATCCTGACCAATTATCCAAACCATCCAGACATCCTTGAATGGCCAGAGCGTAGTACACGGTCTGTAGGATTAAGAGGTTAACTCCTATAACTTCAATCAAAGTGCCTGATAATAAAAGCAAAAAGTACAAAATTTTAGGTAACTTCCTTGCTTAATTAATTGGACTGACCAGGTGGAAGCGATGAGTTCTGTGCTGGTGCTTGGAATGTCTATAAAGCTGAGCAACATGACAGCACAATAGAGGAGGAACAAAGGTTTTTTTAATATGTTTCTATCCTGTGTCACAGTTTGAAATTGTCCTGGTTTATGTCCCTTTTGGCAAACTTACATAAAAGTGACCTTG…						0	1	0	0
Hs2496.81	AACTTTAATGCCTATGTTTGATTTGAAGTCACACCATAAAAGGTAACATAAGCAACATCCTGACCAATTATCCAAACCATCCAGACATCCTTGAATGGCCAGAGCGTAGTACACGGTCTGTAGGATTAAGAGGTTAACTCCTATAACTTCAATCAAAGTGCCTGATAATAAAAGCAAAAAGTACAAAATTTTAGGTAACTTCCTTGCTTAATTAATTGGACTGACCAGGTGGAAGCGATGAGTTCTGTGCTGGTGCTTGGAATGTCTATAAAGCTGAGCAACATGACAGCACAATAGAGGAGGAACAAAGGTTTTTTTAATATGTTTCTATCCTGTGTCACAGTTTGAAATTGTCCTGGTTTATGTCCCTTTTGGCAAACTTACATAAAAGTGACCTTG…						0	1	0	0
Hs2496.82	AACTTTACTGACTATGTTTGTTTTGAAGTCATAGCATAAAAGGTAACATAAACAACATCCTGACCAATTATCCAAACCATCCAGACATCCCTGAATGGCCAGAGCGTAGCACACGGTCTGTAGGATTAAGAGGATAACTCCTATAACTTCAAACAAAGTGCCTGATAATAAAAGCAAAAAGTAAAAAAGTTTAGGTAACTTCCTTTCTTAATTAATTGGACTGACCAGGTGGAAGCGAATAGTTCTGTGCTGGTGCTTGGAATGTCTATAAAGCTGAGCAACATGACAGCACTATAGAGGAGGAACAAAGATTTTTTTAATATGTTTCTATCCTGTGTCACAGTTTGAAATTGTCCTGGTTTATGTCCCTTTTGGCAAACTTACATAAAAGTGACCTTG…	0.0960253	0.0960253	1	TTGGAATG	TTGGAATG	0	1	0	0
Hs2496.82	AACTTTACTGACTATGTTTGTTTTGAAGTCATAGCATAAAAGGTAACATAAACAACATCCTGACCAATTATCCAAACCATCCAGACATCCCTGAATGGCCAGAGCGTAGCACACGGTCTGTAGGATTAAGAGGATAACTCCTATAACTTCAAACAAAGTGCCTGATAATAAAAGCAAAAAGTAAAAAAGTTTAGGTAACTTCCTTTCTTAATTAATTGGACTGACCAGGTGGAAGCGAATAGTTCTGTGCTGGTGCTTGGAATGTCTATAAAGCTGAGCAACATGACAGCACTATAGAGGAGGAACAAAGATTTTTTTAATATGTTTCTATCCTGTGTCACAGTTTGAAATTGTCCTGGTTTATGTCCCTTTTGGCAAACTTACATAAAAGTGACCTTG…	0.121434	0.121434	1	TTATCCAA	TTATCCAA	0	1	0	0
Hs2496.82	AACTTTACTGACTATGTTTGTTTTGAAGTCATAGCATAAAAGGTAACATAAACAACATCCTGACCAATTATCCAAACCATCCAGACATCCCTGAATGGCCAGAGCGTAGCACACGGTCTGTAGGATTAAGAGGATAACTCCTATAACTTCAAACAAAGTGCCTGATAATAAAAGCAAAAAGTAAAAAAGTTTAGGTAACTTCCTTTCTTAATTAATTGGACTGACCAGGTGGAAGCGAATAGTTCTGTGCTGGTGCTTGGAATGTCTATAAAGCTGAGCAACATGACAGCACTATAGAGGAGGAACAAAGATTTTTTTAATATGTTTCTATCCTGTGTCACAGTTTGAAATTGTCCTGGTTTATGTCCCTTTTGGCAAACTTACATAAAAGTGACCTTG…	0.393827	0.393827	1	ACTTCCTT	ACTTCCTT	0	1	0	0
Hs2496.82	AACTTTACTGACTATGTTTGTTTTGAAGTCATAGCATAAAAGGTAACATAAACAACATCCTGACCAATTATCCAAACCATCCAGACATCCCTGAATGGCCAGAGCGTAGCACACGGTCTGTAGGATTAAGAGGATAACTCCTATAACTTCAAACAAAGTGCCTGATAATAAAAGCAAAAAGTAAAAAAGTTTAGGTAACTTCCTTTCTTAATTAATTGGACTGACCAGGTGGAAGCGAATAGTTCTGTGCTGGTGCTTGGAATGTCTATAAAGCTGAGCAACATGACAGCACTATAGAGGAGGAACAAAGATTTTTTTAATATGTTTCTATCCTGTGTCACAGTTTGAAATTGTCCTGGTTTATGTCCCTTTTGGCAAACTTACATAAAAGTGACCTTG…	0.15351	0.15351	1	CTATCCTG	CTATCCTG	0	1	0	0
Hs2496.82	AACTTTACTGACTATGTTTGTTTTGAAGTCATAGCATAAAAGGTAACATAAACAACATCCTGACCAATTATCCAAACCATCCAGACATCCCTGAATGGCCAGAGCGTAGCACACGGTCTGTAGGATTAAGAGGATAACTCCTATAACTTCAAACAAAGTGCCTGATAATAAAAGCAAAAAGTAAAAAAGTTTAGGTAACTTCCTTTCTTAATTAATTGGACTGACCAGGTGGAAGCGAATAGTTCTGTGCTGGTGCTTGGAATGTCTATAAAGCTGAGCAACATGACAGCACTATAGAGGAGGAACAAAGATTTTTTTAATATGTTTCTATCCTGTGTCACAGTTTGAAATTGTCCTGGTTTATGTCCCTTTTGGCAAACTTACATAAAAGTGACCTTG…	0.290448	0.290448	1	GAGGAAAT	GAGGAAAT	0	1	0	0
Hs2496.82	AACTTTACTGACTATGTTTGTTTTGAAGTCATAGCATAAAAGGTAACATAAACAACATCCTGACCAATTATCCAAACCATCCAGACATCCCTGAATGGCCAGAGCGTAGCACACGGTCTGTAGGATTAAGAGGATAACTCCTATAACTTCAAACAAAGTGCCTGATAATAAAAGCAAAAAGTAAAAAAGTTTAGGTAACTTCCTTTCTTAATTAATTGGACTGACCAGGTGGAAGCGAATAGTTCTGTGCTGGTGCTTGGAATGTCTATAAAGCTGAGCAACATGACAGCACTATAGAGGAGGAACAAAGATTTTTTTAATATGTTTCTATCCTGTGTCACAGTTTGAAATTGTCCTGGTTTATGTCCCTTTTGGCAAACTTACATAAAAGTGACCTTG…	0.10158	0.10158	1	CCATCCAG	CCATCCAG	0	1	0	0
Hs2496.82	AACTTTACTGACTATGTTTGTTTTGAAGTCATAGCATAAAAGGTAACATAAACAACATCCTGACCAATTATCCAAACCATCCAGACATCCCTGAATGGCCAGAGCGTAGCACACGGTCTGTAGGATTAAGAGGATAACTCCTATAACTTCAAACAAAGTGCCTGATAATAAAAGCAAAAAGTAAAAAAGTTTAGGTAACTTCCTTTCTTAATTAATTGGACTGACCAGGTGGAAGCGAATAGTTCTGTGCTGGTGCTTGGAATGTCTATAAAGCTGAGCAACATGACAGCACTATAGAGGAGGAACAAAGATTTTTTTAATATGTTTCTATCCTGTGTCACAGTTTGAAATTGTCCTGGTTTATGTCCCTTTTGGCAAACTTACATAAAAGTGACCTTG…	0.136024	0.136024	1	ACATCCCT	ACATCCCT	0	1	0	0
Hs2496.82	AACTTTACTGACTATGTTTGTTTTGAAGTCATAGCATAAAAGGTAACATAAACAACATCCTGACCAATTATCCAAACCATCCAGACATCCCTGAATGGCCAGAGCGTAGCACACGGTCTGTAGGATTAAGAGGATAACTCCTATAACTTCAAACAAAGTGCCTGATAATAAAAGCAAAAAGTAAAAAAGTTTAGGTAACTTCCTTTCTTAATTAATTGGACTGACCAGGTGGAAGCGAATAGTTCTGTGCTGGTGCTTGGAATGTCTATAAAGCTGAGCAACATGACAGCACTATAGAGGAGGAACAAAGATTTTTTTAATATGTTTCTATCCTGTGTCACAGTTTGAAATTGTCCTGGTTTATGTCCCTTTTGGCAAACTTACATAAAAGTGACCTTG…	0.134624	0.134624	1	AGGGAAGC	AGGGAAGC	0	1	0	0
Hs2496.82	AACTTTACTGACTATGTTTGTTTTGAAGTCATAGCATAAAAGGTAACATAAACAACATCCTGACCAATTATCCAAACCATCCAGACATCCCTGAATGGCCAGAGCGTAGCACACGGTCTGTAGGATTAAGAGGATAACTCCTATAACTTCAAACAAAGTGCCTGATAATAAAAGCAAAAAGTAAAAAAGTTTAGGTAACTTCCTTTCTTAATTAATTGGACTGACCAGGTGGAAGCGAATAGTTCTGTGCTGGTGCTTGGAATGTCTATAAAGCTGAGCAACATGACAGCACTATAGAGGAGGAACAAAGATTTTTTTAATATGTTTCTATCCTGTGTCACAGTTTGAAATTGTCCTGGTTTATGTCCCTTTTGGCAAACTTACATAAAAGTGACCTTG…	0.256574	0.256574	1	TAGGAAGT	TAGGAAGT	0	1	0	0
Hs2496.82	AACTTTACTGACTATGTTTGTTTTGAAGTCATAGCATAAAAGGTAACATAAACAACATCCTGACCAATTATCCAAACCATCCAGACATCCCTGAATGGCCAGAGCGTAGCACACGGTCTGTAGGATTAAGAGGATAACTCCTATAACTTCAAACAAAGTGCCTGATAATAAAAGCAAAAAGTAAAAAAGTTTAGGTAACTTCCTTTCTTAATTAATTGGACTGACCAGGTGGAAGCGAATAGTTCTGTGCTGGTGCTTGGAATGTCTATAAAGCTGAGCAACATGACAGCACTATAGAGGAGGAACAAAGATTTTTTTAATATGTTTCTATCCTGTGTCACAGTTTGAAATTGTCCTGGTTTATGTCCCTTTTGGCAAACTTACATAAAAGTGACCTTG…	0.111675	0.111675	1	GTGGAAGC	GTGGAAGC	0	1	0	0
Hs2496.82	AACTTTACTGACTATGTTTGTTTTGAAGTCATAGCATAAAAGGTAACATAAACAACATCCTGACCAATTATCCAAACCATCCAGACATCCCTGAATGGCCAGAGCGTAGCACACGGTCTGTAGGATTAAGAGGATAACTCCTATAACTTCAAACAAAGTGCCTGATAATAAAAGCAAAAAGTAAAAAAGTTTAGGTAACTTCCTTTCTTAATTAATTGGACTGACCAGGTGGAAGCGAATAGTTCTGTGCTGGTGCTTGGAATGTCTATAAAGCTGAGCAACATGACAGCACTATAGAGGAGGAACAAAGATTTTTTTAATATGTTTCTATCCTGTGTCACAGTTTGAAATTGTCCTGGTTTATGTCCCTTTTGGCAAACTTACATAAAAGTGACCTTG…	0.0971889	0.0971889	1	TGGGAACC	TGGGAACC	0	1	0	0
Hs2496.82	AACTTTACTGACTATGTTTGTTTTGAAGTCATAGCATAAAAGGTAACATAAACAACATCCTGACCAATTATCCAAACCATCCAGACATCCCTGAATGGCCAGAGCGTAGCACACGGTCTGTAGGATTAAGAGGATAACTCCTATAACTTCAAACAAAGTGCCTGATAATAAAAGCAAAAAGTAAAAAAGTTTAGGTAACTTCCTTTCTTAATTAATTGGACTGACCAGGTGGAAGCGAATAGTTCTGTGCTGGTGCTTGGAATGTCTATAAAGCTGAGCAACATGACAGCACTATAGAGGAGGAACAAAGATTTTTTTAATATGTTTCTATCCTGTGTCACAGTTTGAAATTGTCCTGGTTTATGTCCCTTTTGGCAAACTTACATAAAAGTGACCTTG…	0.135068	0.135068	1	TTTTCCCC	TTTTCCCC	0	1	0	0
Hs2496.82	AACTTTACTGACTATGTTTGTTTTGAAGTCATAGCATAAAAGGTAACATAAACAACATCCTGACCAATTATCCAAACCATCCAGACATCCCTGAATGGCCAGAGCGTAGCACACGGTCTGTAGGATTAAGAGGATAACTCCTATAACTTCAAACAAAGTGCCTGATAATAAAAGCAAAAAGTAAAAAAGTTTAGGTAACTTCCTTTCTTAATTAATTGGACTGACCAGGTGGAAGCGAATAGTTCTGTGCTGGTGCTTGGAATGTCTATAAAGCTGAGCAACATGACAGCACTATAGAGGAGGAACAAAGATTTTTTTAATATGTTTCTATCCTGTGTCACAGTTTGAAATTGTCCTGGTTTATGTCCCTTTTGGCAAACTTACATAAAAGTGACCTTG…	0.113599	0.113599	1	GAGGAACA	GAGGAACA	0	1	0	0
Hs2496.82	AACTTTACTGACTATGTTTGTTTTGAAGTCATAGCATAAAAGGTAACATAAACAACATCCTGACCAATTATCCAAACCATCCAGACATCCCTGAATGGCCAGAGCGTAGCACACGGTCTGTAGGATTAAGAGGATAACTCCTATAACTTCAAACAAAGTGCCTGATAATAAAAGCAAAAAGTAAAAAAGTTTAGGTAACTTCCTTTCTTAATTAATTGGACTGACCAGGTGGAAGCGAATAGTTCTGTGCTGGTGCTTGGAATGTCTATAAAGCTGAGCAACATGACAGCACTATAGAGGAGGAACAAAGATTTTTTTAATATGTTTCTATCCTGTGTCACAGTTTGAAATTGTCCTGGTTTATGTCCCTTTTGGCAAACTTACATAAAAGTGACCTTG…	0.391636	0.391636	1	AAGGAAAT	AAGGAAAT	0	1	0	0
Hs2496.82	AACTTTACTGACTATGTTTGTTTTGAAGTCATAGCATAAAAGGTAACATAAACAACATCCTGACCAATTATCCAAACCATCCAGACATCCCTGAATGGCCAGAGCGTAGCACACGGTCTGTAGGATTAAGAGGATAACTCCTATAACTTCAAACAAAGTGCCTGATAATAAAAGCAAAAAGTAAAAAAGTTTAGGTAACTTCCTTTCTTAATTAATTGGACTGACCAGGTGGAAGCGAATAGTTCTGTGCTGGTGCTTGGAATGTCTATAAAGCTGAGCAACATGACAGCACTATAGAGGAGGAACAAAGATTTTTTTAATATGTTTCTATCCTGTGTCACAGTTTGAAATTGTCCTGGTTTATGTCCCTTTTGGCAAACTTACATAAAAGTGACCTTG…	0.522166	0.522166	1	ACATCCTG	ACATCCTG	0	1	0	0
Hs2496.82	AACTTTACTGACTATGTTTGTTTTGAAGTCATAGCATAAAAGGTAACATAAACAACATCCTGACCAATTATCCAAACCATCCAGACATCCCTGAATGGCCAGAGCGTAGCACACGGTCTGTAGGATTAAGAGGATAACTCCTATAACTTCAAACAAAGTGCCTGATAATAAAAGCAAAAAGTAAAAAAGTTTAGGTAACTTCCTTTCTTAATTAATTGGACTGACCAGGTGGAAGCGAATAGTTCTGTGCTGGTGCTTGGAATGTCTATAAAGCTGAGCAACATGACAGCACTATAGAGGAGGAACAAAGATTTTTTTAATATGTTTCTATCCTGTGTCACAGTTTGAAATTGTCCTGGTTTATGTCCCTTTTGGCAAACTTACATAAAAGTGACCTTG…	0.106827	0.106827	1	TAGGATTA	TAGGATTA	0	1	0	0
Hs2496.82	AACTTTACTGACTATGTTTGTTTTGAAGTCATAGCATAAAAGGTAACATAAACAACATCCTGACCAATTATCCAAACCATCCAGACATCCCTGAATGGCCAGAGCGTAGCACACGGTCTGTAGGATTAAGAGGATAACTCCTATAACTTCAAACAAAGTGCCTGATAATAAAAGCAAAAAGTAAAAAAGTTTAGGTAACTTCCTTTCTTAATTAATTGGACTGACCAGGTGGAAGCGAATAGTTCTGTGCTGGTGCTTGGAATGTCTATAAAGCTGAGCAACATGACAGCACTATAGAGGAGGAACAAAGATTTTTTTAATATGTTTCTATCCTGTGTCACAGTTTGAAATTGTCCTGGTTTATGTCCCTTTTGGCAAACTTACATAAAAGTGACCTTG…	0.105232	0.105232	1	TTGGAAAT	TTGGAAAT	0	1	0	0
Hs2496.82	AACTTTACTGACTATGTTTGTTTTGAAGTCATAGCATAAAAGGTAACATAAACAACATCCTGACCAATTATCCAAACCATCCAGACATCCCTGAATGGCCAGAGCGTAGCACACGGTCTGTAGGATTAAGAGGATAACTCCTATAACTTCAAACAAAGTGCCTGATAATAAAAGCAAAAAGTAAAAAAGTTTAGGTAACTTCCTTTCTTAATTAATTGGACTGACCAGGTGGAAGCGAATAGTTCTGTGCTGGTGCTTGGAATGTCTATAAAGCTGAGCAACATGACAGCACTATAGAGGAGGAACAAAGATTTTTTTAATATGTTTCTATCCTGTGTCACAGTTTGAAATTGTCCTGGTTTATGTCCCTTTTGGCAAACTTACATAAAAGTGACCTTG…						0	1	0	0
Hs2496.82	AACTTTACTGACTATGTTTGTTTTGAAGTCATAGCATAAAAGGTAACATAAACAACATCCTGACCAATTATCCAAACCATCCAGACATCCCTGAATGGCCAGAGCGTAGCACACGGTCTGTAGGATTAAGAGGATAACTCCTATAACTTCAAACAAAGTGCCTGATAATAAAAGCAAAAAGTAAAAAAGTTTAGGTAACTTCCTTTCTTAATTAATTGGACTGACCAGGTGGAAGCGAATAGTTCTGTGCTGGTGCTTGGAATGTCTATAAAGCTGAGCAACATGACAGCACTATAGAGGAGGAACAAAGATTTTTTTAATATGTTTCTATCCTGTGTCACAGTTTGAAATTGTCCTGGTTTATGTCCCTTTTGGCAAACTTACATAAAAGTGACCTTG…						0	1	0	0
Hs2496.82	AACTTTACTGACTATGTTTGTTTTGAAGTCATAGCATAAAAGGTAACATAAACAACATCCTGACCAATTATCCAAACCATCCAGACATCCCTGAATGGCCAGAGCGTAGCACACGGTCTGTAGGATTAAGAGGATAACTCCTATAACTTCAAACAAAGTGCCTGATAATAAAAGCAAAAAGTAAAAAAGTTTAGGTAACTTCCTTTCTTAATTAATTGGACTGACCAGGTGGAAGCGAATAGTTCTGTGCTGGTGCTTGGAATGTCTATAAAGCTGAGCAACATGACAGCACTATAGAGGAGGAACAAAGATTTTTTTAATATGTTTCTATCCTGTGTCACAGTTTGAAATTGTCCTGGTTTATGTCCCTTTTGGCAAACTTACATAAAAGTGACCTTG…						0	1	0	0
Hs2496.82	AACTTTACTGACTATGTTTGTTTTGAAGTCATAGCATAAAAGGTAACATAAACAACATCCTGACCAATTATCCAAACCATCCAGACATCCCTGAATGGCCAGAGCGTAGCACACGGTCTGTAGGATTAAGAGGATAACTCCTATAACTTCAAACAAAGTGCCTGATAATAAAAGCAAAAAGTAAAAAAGTTTAGGTAACTTCCTTTCTTAATTAATTGGACTGACCAGGTGGAAGCGAATAGTTCTGTGCTGGTGCTTGGAATGTCTATAAAGCTGAGCAACATGACAGCACTATAGAGGAGGAACAAAGATTTTTTTAATATGTTTCTATCCTGTGTCACAGTTTGAAATTGTCCTGGTTTATGTCCCTTTTGGCAAACTTACATAAAAGTGACCTTG…						0	1	0	0
Hs2496.82	AACTTTACTGACTATGTTTGTTTTGAAGTCATAGCATAAAAGGTAACATAAACAACATCCTGACCAATTATCCAAACCATCCAGACATCCCTGAATGGCCAGAGCGTAGCACACGGTCTGTAGGATTAAGAGGATAACTCCTATAACTTCAAACAAAGTGCCTGATAATAAAAGCAAAAAGTAAAAAAGTTTAGGTAACTTCCTTTCTTAATTAATTGGACTGACCAGGTGGAAGCGAATAGTTCTGTGCTGGTGCTTGGAATGTCTATAAAGCTGAGCAACATGACAGCACTATAGAGGAGGAACAAAGATTTTTTTAATATGTTTCTATCCTGTGTCACAGTTTGAAATTGTCCTGGTTTATGTCCCTTTTGGCAAACTTACATAAAAGTGACCTTG…						0	1	0	0
Hs2496.82	AACTTTACTGACTATGTTTGTTTTGAAGTCATAGCATAAAAGGTAACATAAACAACATCCTGACCAATTATCCAAACCATCCAGACATCCCTGAATGGCCAGAGCGTAGCACACGGTCTGTAGGATTAAGAGGATAACTCCTATAACTTCAAACAAAGTGCCTGATAATAAAAGCAAAAAGTAAAAAAGTTTAGGTAACTTCCTTTCTTAATTAATTGGACTGACCAGGTGGAAGCGAATAGTTCTGTGCTGGTGCTTGGAATGTCTATAAAGCTGAGCAACATGACAGCACTATAGAGGAGGAACAAAGATTTTTTTAATATGTTTCTATCCTGTGTCACAGTTTGAAATTGTCCTGGTTTATGTCCCTTTTGGCAAACTTACATAAAAGTGACCTTG…						0	1	0	0
Hs2496.82	AACTTTACTGACTATGTTTGTTTTGAAGTCATAGCATAAAAGGTAACATAAACAACATCCTGACCAATTATCCAAACCATCCAGACATCCCTGAATGGCCAGAGCGTAGCACACGGTCTGTAGGATTAAGAGGATAACTCCTATAACTTCAAACAAAGTGCCTGATAATAAAAGCAAAAAGTAAAAAAGTTTAGGTAACTTCCTTTCTTAATTAATTGGACTGACCAGGTGGAAGCGAATAGTTCTGTGCTGGTGCTTGGAATGTCTATAAAGCTGAGCAACATGACAGCACTATAGAGGAGGAACAAAGATTTTTTTAATATGTTTCTATCCTGTGTCACAGTTTGAAATTGTCCTGGTTTATGTCCCTTTTGGCAAACTTACATAAAAGTGACCTTG…						0	1	0	0
Hs2496.82	AACTTTACTGACTATGTTTGTTTTGAAGTCATAGCATAAAAGGTAACATAAACAACATCCTGACCAATTATCCAAACCATCCAGACATCCCTGAATGGCCAGAGCGTAGCACACGGTCTGTAGGATTAAGAGGATAACTCCTATAACTTCAAACAAAGTGCCTGATAATAAAAGCAAAAAGTAAAAAAGTTTAGGTAACTTCCTTTCTTAATTAATTGGACTGACCAGGTGGAAGCGAATAGTTCTGTGCTGGTGCTTGGAATGTCTATAAAGCTGAGCAACATGACAGCACTATAGAGGAGGAACAAAGATTTTTTTAATATGTTTCTATCCTGTGTCACAGTTTGAAATTGTCCTGGTTTATGTCCCTTTTGGCAAACTTACATAAAAGTGACCTTG…						0	1	0	0
Hs2496.82	AACTTTACTGACTATGTTTGTTTTGAAGTCATAGCATAAAAGGTAACATAAACAACATCCTGACCAATTATCCAAACCATCCAGACATCCCTGAATGGCCAGAGCGTAGCACACGGTCTGTAGGATTAAGAGGATAACTCCTATAACTTCAAACAAAGTGCCTGATAATAAAAGCAAAAAGTAAAAAAGTTTAGGTAACTTCCTTTCTTAATTAATTGGACTGACCAGGTGGAAGCGAATAGTTCTGTGCTGGTGCTTGGAATGTCTATAAAGCTGAGCAACATGACAGCACTATAGAGGAGGAACAAAGATTTTTTTAATATGTTTCTATCCTGTGTCACAGTTTGAAATTGTCCTGGTTTATGTCCCTTTTGGCAAACTTACATAAAAGTGACCTTG…						0	1	0	0
Hs2496.82	AACTTTACTGACTATGTTTGTTTTGAAGTCATAGCATAAAAGGTAACATAAACAACATCCTGACCAATTATCCAAACCATCCAGACATCCCTGAATGGCCAGAGCGTAGCACACGGTCTGTAGGATTAAGAGGATAACTCCTATAACTTCAAACAAAGTGCCTGATAATAAAAGCAAAAAGTAAAAAAGTTTAGGTAACTTCCTTTCTTAATTAATTGGACTGACCAGGTGGAAGCGAATAGTTCTGTGCTGGTGCTTGGAATGTCTATAAAGCTGAGCAACATGACAGCACTATAGAGGAGGAACAAAGATTTTTTTAATATGTTTCTATCCTGTGTCACAGTTTGAAATTGTCCTGGTTTATGTCCCTTTTGGCAAACTTACATAAAAGTGACCTTG…						0	1	0	0
Hs2496.82	AACTTTACTGACTATGTTTGTTTTGAAGTCATAGCATAAAAGGTAACATAAACAACATCCTGACCAATTATCCAAACCATCCAGACATCCCTGAATGGCCAGAGCGTAGCACACGGTCTGTAGGATTAAGAGGATAACTCCTATAACTTCAAACAAAGTGCCTGATAATAAAAGCAAAAAGTAAAAAAGTTTAGGTAACTTCCTTTCTTAATTAATTGGACTGACCAGGTGGAAGCGAATAGTTCTGTGCTGGTGCTTGGAATGTCTATAAAGCTGAGCAACATGACAGCACTATAGAGGAGGAACAAAGATTTTTTTAATATGTTTCTATCCTGTGTCACAGTTTGAAATTGTCCTGGTTTATGTCCCTTTTGGCAAACTTACATAAAAGTGACCTTG…						0	1	0	0
Hs2496.82	AACTTTACTGACTATGTTTGTTTTGAAGTCATAGCATAAAAGGTAACATAAACAACATCCTGACCAATTATCCAAACCATCCAGACATCCCTGAATGGCCAGAGCGTAGCACACGGTCTGTAGGATTAAGAGGATAACTCCTATAACTTCAAACAAAGTGCCTGATAATAAAAGCAAAAAGTAAAAAAGTTTAGGTAACTTCCTTTCTTAATTAATTGGACTGACCAGGTGGAAGCGAATAGTTCTGTGCTGGTGCTTGGAATGTCTATAAAGCTGAGCAACATGACAGCACTATAGAGGAGGAACAAAGATTTTTTTAATATGTTTCTATCCTGTGTCACAGTTTGAAATTGTCCTGGTTTATGTCCCTTTTGGCAAACTTACATAAAAGTGACCTTG…						0	1	0	0
Hs2496.82	AACTTTACTGACTATGTTTGTTTTGAAGTCATAGCATAAAAGGTAACATAAACAACATCCTGACCAATTATCCAAACCATCCAGACATCCCTGAATGGCCAGAGCGTAGCACACGGTCTGTAGGATTAAGAGGATAACTCCTATAACTTCAAACAAAGTGCCTGATAATAAAAGCAAAAAGTAAAAAAGTTTAGGTAACTTCCTTTCTTAATTAATTGGACTGACCAGGTGGAAGCGAATAGTTCTGTGCTGGTGCTTGGAATGTCTATAAAGCTGAGCAACATGACAGCACTATAGAGGAGGAACAAAGATTTTTTTAATATGTTTCTATCCTGTGTCACAGTTTGAAATTGTCCTGGTTTATGTCCCTTTTGGCAAACTTACATAAAAGTGACCTTG…						0	1	0	0
Hs2496.82	AACTTTACTGACTATGTTTGTTTTGAAGTCATAGCATAAAAGGTAACATAAACAACATCCTGACCAATTATCCAAACCATCCAGACATCCCTGAATGGCCAGAGCGTAGCACACGGTCTGTAGGATTAAGAGGATAACTCCTATAACTTCAAACAAAGTGCCTGATAATAAAAGCAAAAAGTAAAAAAGTTTAGGTAACTTCCTTTCTTAATTAATTGGACTGACCAGGTGGAAGCGAATAGTTCTGTGCTGGTGCTTGGAATGTCTATAAAGCTGAGCAACATGACAGCACTATAGAGGAGGAACAAAGATTTTTTTAATATGTTTCTATCCTGTGTCACAGTTTGAAATTGTCCTGGTTTATGTCCCTTTTGGCAAACTTACATAAAAGTGACCTTG…						0	1	0	0
Hs2496.82	AACTTTACTGACTATGTTTGTTTTGAAGTCATAGCATAAAAGGTAACATAAACAACATCCTGACCAATTATCCAAACCATCCAGACATCCCTGAATGGCCAGAGCGTAGCACACGGTCTGTAGGATTAAGAGGATAACTCCTATAACTTCAAACAAAGTGCCTGATAATAAAAGCAAAAAGTAAAAAAGTTTAGGTAACTTCCTTTCTTAATTAATTGGACTGACCAGGTGGAAGCGAATAGTTCTGTGCTGGTGCTTGGAATGTCTATAAAGCTGAGCAACATGACAGCACTATAGAGGAGGAACAAAGATTTTTTTAATATGTTTCTATCCTGTGTCACAGTTTGAAATTGTCCTGGTTTATGTCCCTTTTGGCAAACTTACATAAAAGTGACCTTG…						0	1	0	0
Hs2496.82	AACTTTACTGACTATGTTTGTTTTGAAGTCATAGCATAAAAGGTAACATAAACAACATCCTGACCAATTATCCAAACCATCCAGACATCCCTGAATGGCCAGAGCGTAGCACACGGTCTGTAGGATTAAGAGGATAACTCCTATAACTTCAAACAAAGTGCCTGATAATAAAAGCAAAAAGTAAAAAAGTTTAGGTAACTTCCTTTCTTAATTAATTGGACTGACCAGGTGGAAGCGAATAGTTCTGTGCTGGTGCTTGGAATGTCTATAAAGCTGAGCAACATGACAGCACTATAGAGGAGGAACAAAGATTTTTTTAATATGTTTCTATCCTGTGTCACAGTTTGAAATTGTCCTGGTTTATGTCCCTTTTGGCAAACTTACATAAAAGTGACCTTG…						0	1	0	0
Hs2496.83	AACTTTAATGCCTATGTTTGATTTGAAGACATAGCATAAAAGGTAACATAAGCAACATCCTGACCAATTTTCCAAACCATCCAGACATCCCTGAATGGCCAGAGCGTAGCACACGGTCTGTAGGATTAAGAGGTTAACTCGTATAACTTCAAACAAAGTGCCTGATAATAAAAGCAAAAAGCACAAAATTTTAGGTAACTTCCTTTCTTAGTTAATTGGACTGACCAGGTGGAAGCGAAGAGTTCTGTGCTGGTGCTTGGAGTGTCTATAAAGCTGAGCAACATGACAGCACAATAGAGGAGGAACCTAGATTTTTTTAGTATGTTTCTATCCTGTGTCACAGTTTGAAATAGTCCTGGTTTATGTCCCCTTTGGCAAACTTACATAAAAGTGACCTTG…	0.393827	0.393827	1	ACTTCCTT	ACTTCCTT	0	1	0	0
Hs2496.83	AACTTTAATGCCTATGTTTGATTTGAAGACATAGCATAAAAGGTAACATAAGCAACATCCTGACCAATTTTCCAAACCATCCAGACATCCCTGAATGGCCAGAGCGTAGCACACGGTCTGTAGGATTAAGAGGTTAACTCGTATAACTTCAAACAAAGTGCCTGATAATAAAAGCAAAAAGCACAAAATTTTAGGTAACTTCCTTTCTTAGTTAATTGGACTGACCAGGTGGAAGCGAAGAGTTCTGTGCTGGTGCTTGGAGTGTCTATAAAGCTGAGCAACATGACAGCACAATAGAGGAGGAACCTAGATTTTTTTAGTATGTTTCTATCCTGTGTCACAGTTTGAAATAGTCCTGGTTTATGTCCCCTTTGGCAAACTTACATAAAAGTGACCTTG…	0.15351	0.15351	1	CTATCCTG	CTATCCTG	0	1	0	0
Hs2496.83	AACTTTAATGCCTATGTTTGATTTGAAGACATAGCATAAAAGGTAACATAAGCAACATCCTGACCAATTTTCCAAACCATCCAGACATCCCTGAATGGCCAGAGCGTAGCACACGGTCTGTAGGATTAAGAGGTTAACTCGTATAACTTCAAACAAAGTGCCTGATAATAAAAGCAAAAAGCACAAAATTTTAGGTAACTTCCTTTCTTAGTTAATTGGACTGACCAGGTGGAAGCGAAGAGTTCTGTGCTGGTGCTTGGAGTGTCTATAAAGCTGAGCAACATGACAGCACAATAGAGGAGGAACCTAGATTTTTTTAGTATGTTTCTATCCTGTGTCACAGTTTGAAATAGTCCTGGTTTATGTCCCCTTTGGCAAACTTACATAAAAGTGACCTTG…	0.290448	0.290448	1	GAGGAAAT	GAGGAAAT	0	1	0	0
Hs2496.83	AACTTTAATGCCTATGTTTGATTTGAAGACATAGCATAAAAGGTAACATAAGCAACATCCTGACCAATTTTCCAAACCATCCAGACATCCCTGAATGGCCAGAGCGTAGCACACGGTCTGTAGGATTAAGAGGTTAACTCGTATAACTTCAAACAAAGTGCCTGATAATAAAAGCAAAAAGCACAAAATTTTAGGTAACTTCCTTTCTTAGTTAATTGGACTGACCAGGTGGAAGCGAAGAGTTCTGTGCTGGTGCTTGGAGTGTCTATAAAGCTGAGCAACATGACAGCACAATAGAGGAGGAACCTAGATTTTTTTAGTATGTTTCTATCCTGTGTCACAGTTTGAAATAGTCCTGGTTTATGTCCCCTTTGGCAAACTTACATAAAAGTGACCTTG…	0.393827	0.393827	1	AAGGAAGT	AAGGAAGT	0	1	0	0
Hs2496.83	AACTTTAATGCCTATGTTTGATTTGAAGACATAGCATAAAAGGTAACATAAGCAACATCCTGACCAATTTTCCAAACCATCCAGACATCCCTGAATGGCCAGAGCGTAGCACACGGTCTGTAGGATTAAGAGGTTAACTCGTATAACTTCAAACAAAGTGCCTGATAATAAAAGCAAAAAGCACAAAATTTTAGGTAACTTCCTTTCTTAGTTAATTGGACTGACCAGGTGGAAGCGAAGAGTTCTGTGCTGGTGCTTGGAGTGTCTATAAAGCTGAGCAACATGACAGCACAATAGAGGAGGAACCTAGATTTTTTTAGTATGTTTCTATCCTGTGTCACAGTTTGAAATAGTCCTGGTTTATGTCCCCTTTGGCAAACTTACATAAAAGTGACCTTG…	0.10158	0.10158	1	CCATCCAG	CCATCCAG	0	1	0	0
Hs2496.83	AACTTTAATGCCTATGTTTGATTTGAAGACATAGCATAAAAGGTAACATAAGCAACATCCTGACCAATTTTCCAAACCATCCAGACATCCCTGAATGGCCAGAGCGTAGCACACGGTCTGTAGGATTAAGAGGTTAACTCGTATAACTTCAAACAAAGTGCCTGATAATAAAAGCAAAAAGCACAAAATTTTAGGTAACTTCCTTTCTTAGTTAATTGGACTGACCAGGTGGAAGCGAAGAGTTCTGTGCTGGTGCTTGGAGTGTCTATAAAGCTGAGCAACATGACAGCACAATAGAGGAGGAACCTAGATTTTTTTAGTATGTTTCTATCCTGTGTCACAGTTTGAAATAGTCCTGGTTTATGTCCCCTTTGGCAAACTTACATAAAAGTGACCTTG…	0.136024	0.136024	1	ACATCCCT	ACATCCCT	0	1	0	0
Hs2496.83	AACTTTAATGCCTATGTTTGATTTGAAGACATAGCATAAAAGGTAACATAAGCAACATCCTGACCAATTTTCCAAACCATCCAGACATCCCTGAATGGCCAGAGCGTAGCACACGGTCTGTAGGATTAAGAGGTTAACTCGTATAACTTCAAACAAAGTGCCTGATAATAAAAGCAAAAAGCACAAAATTTTAGGTAACTTCCTTTCTTAGTTAATTGGACTGACCAGGTGGAAGCGAAGAGTTCTGTGCTGGTGCTTGGAGTGTCTATAAAGCTGAGCAACATGACAGCACAATAGAGGAGGAACCTAGATTTTTTTAGTATGTTTCTATCCTGTGTCACAGTTTGAAATAGTCCTGGTTTATGTCCCCTTTGGCAAACTTACATAAAAGTGACCTTG…	0.134624	0.134624	1	AGGGAAGC	AGGGAAGC	0	1	0	0
Hs2496.83	AACTTTAATGCCTATGTTTGATTTGAAGACATAGCATAAAAGGTAACATAAGCAACATCCTGACCAATTTTCCAAACCATCCAGACATCCCTGAATGGCCAGAGCGTAGCACACGGTCTGTAGGATTAAGAGGTTAACTCGTATAACTTCAAACAAAGTGCCTGATAATAAAAGCAAAAAGCACAAAATTTTAGGTAACTTCCTTTCTTAGTTAATTGGACTGACCAGGTGGAAGCGAAGAGTTCTGTGCTGGTGCTTGGAGTGTCTATAAAGCTGAGCAACATGACAGCACAATAGAGGAGGAACCTAGATTTTTTTAGTATGTTTCTATCCTGTGTCACAGTTTGAAATAGTCCTGGTTTATGTCCCCTTTGGCAAACTTACATAAAAGTGACCTTG…	0.256574	0.256574	1	TAGGAAGT	TAGGAAGT	0	1	0	0
Hs2496.83	AACTTTAATGCCTATGTTTGATTTGAAGACATAGCATAAAAGGTAACATAAGCAACATCCTGACCAATTTTCCAAACCATCCAGACATCCCTGAATGGCCAGAGCGTAGCACACGGTCTGTAGGATTAAGAGGTTAACTCGTATAACTTCAAACAAAGTGCCTGATAATAAAAGCAAAAAGCACAAAATTTTAGGTAACTTCCTTTCTTAGTTAATTGGACTGACCAGGTGGAAGCGAAGAGTTCTGTGCTGGTGCTTGGAGTGTCTATAAAGCTGAGCAACATGACAGCACAATAGAGGAGGAACCTAGATTTTTTTAGTATGTTTCTATCCTGTGTCACAGTTTGAAATAGTCCTGGTTTATGTCCCCTTTGGCAAACTTACATAAAAGTGACCTTG…	0.111675	0.111675	1	GTGGAAGC	GTGGAAGC	0	1	0	0
Hs2496.83	AACTTTAATGCCTATGTTTGATTTGAAGACATAGCATAAAAGGTAACATAAGCAACATCCTGACCAATTTTCCAAACCATCCAGACATCCCTGAATGGCCAGAGCGTAGCACACGGTCTGTAGGATTAAGAGGTTAACTCGTATAACTTCAAACAAAGTGCCTGATAATAAAAGCAAAAAGCACAAAATTTTAGGTAACTTCCTTTCTTAGTTAATTGGACTGACCAGGTGGAAGCGAAGAGTTCTGTGCTGGTGCTTGGAGTGTCTATAAAGCTGAGCAACATGACAGCACAATAGAGGAGGAACCTAGATTTTTTTAGTATGTTTCTATCCTGTGTCACAGTTTGAAATAGTCCTGGTTTATGTCCCCTTTGGCAAACTTACATAAAAGTGACCTTG…	0.0971889	0.0971889	1	TGGGAACC	TGGGAACC	0	1	0	0
Hs2496.83	AACTTTAATGCCTATGTTTGATTTGAAGACATAGCATAAAAGGTAACATAAGCAACATCCTGACCAATTTTCCAAACCATCCAGACATCCCTGAATGGCCAGAGCGTAGCACACGGTCTGTAGGATTAAGAGGTTAACTCGTATAACTTCAAACAAAGTGCCTGATAATAAAAGCAAAAAGCACAAAATTTTAGGTAACTTCCTTTCTTAGTTAATTGGACTGACCAGGTGGAAGCGAAGAGTTCTGTGCTGGTGCTTGGAGTGTCTATAAAGCTGAGCAACATGACAGCACAATAGAGGAGGAACCTAGATTTTTTTAGTATGTTTCTATCCTGTGTCACAGTTTGAAATAGTCCTGGTTTATGTCCCCTTTGGCAAACTTACATAAAAGTGACCTTG…	0.135068	0.135068	1	TTTTCCCC	TTTTCCCC	0	1	0	0
Hs2496.83	AACTTTAATGCCTATGTTTGATTTGAAGACATAGCATAAAAGGTAACATAAGCAACATCCTGACCAATTTTCCAAACCATCCAGACATCCCTGAATGGCCAGAGCGTAGCACACGGTCTGTAGGATTAAGAGGTTAACTCGTATAACTTCAAACAAAGTGCCTGATAATAAAAGCAAAAAGCACAAAATTTTAGGTAACTTCCTTTCTTAGTTAATTGGACTGACCAGGTGGAAGCGAAGAGTTCTGTGCTGGTGCTTGGAGTGTCTATAAAGCTGAGCAACATGACAGCACAATAGAGGAGGAACCTAGATTTTTTTAGTATGTTTCTATCCTGTGTCACAGTTTGAAATAGTCCTGGTTTATGTCCCCTTTGGCAAACTTACATAAAAGTGACCTTG…	0.108599	0.108599	1	TGATCCAT	TGATCCAT	0	1	0	0
Hs2496.83	AACTTTAATGCCTATGTTTGATTTGAAGACATAGCATAAAAGGTAACATAAGCAACATCCTGACCAATTTTCCAAACCATCCAGACATCCCTGAATGGCCAGAGCGTAGCACACGGTCTGTAGGATTAAGAGGTTAACTCGTATAACTTCAAACAAAGTGCCTGATAATAAAAGCAAAAAGCACAAAATTTTAGGTAACTTCCTTTCTTAGTTAATTGGACTGACCAGGTGGAAGCGAAGAGTTCTGTGCTGGTGCTTGGAGTGTCTATAAAGCTGAGCAACATGACAGCACAATAGAGGAGGAACCTAGATTTTTTTAGTATGTTTCTATCCTGTGTCACAGTTTGAAATAGTCCTGGTTTATGTCCCCTTTGGCAAACTTACATAAAAGTGACCTTG…	0.522166	0.522166	1	ACATCCTG	ACATCCTG	0	1	0	0
Hs2496.83	AACTTTAATGCCTATGTTTGATTTGAAGACATAGCATAAAAGGTAACATAAGCAACATCCTGACCAATTTTCCAAACCATCCAGACATCCCTGAATGGCCAGAGCGTAGCACACGGTCTGTAGGATTAAGAGGTTAACTCGTATAACTTCAAACAAAGTGCCTGATAATAAAAGCAAAAAGCACAAAATTTTAGGTAACTTCCTTTCTTAGTTAATTGGACTGACCAGGTGGAAGCGAAGAGTTCTGTGCTGGTGCTTGGAGTGTCTATAAAGCTGAGCAACATGACAGCACAATAGAGGAGGAACCTAGATTTTTTTAGTATGTTTCTATCCTGTGTCACAGTTTGAAATAGTCCTGGTTTATGTCCCCTTTGGCAAACTTACATAAAAGTGACCTTG…	0.106827	0.106827	1	TAGGATTA	TAGGATTA	0	1	0	0
Hs2496.83	AACTTTAATGCCTATGTTTGATTTGAAGACATAGCATAAAAGGTAACATAAGCAACATCCTGACCAATTTTCCAAACCATCCAGACATCCCTGAATGGCCAGAGCGTAGCACACGGTCTGTAGGATTAAGAGGTTAACTCGTATAACTTCAAACAAAGTGCCTGATAATAAAAGCAAAAAGCACAAAATTTTAGGTAACTTCCTTTCTTAGTTAATTGGACTGACCAGGTGGAAGCGAAGAGTTCTGTGCTGGTGCTTGGAGTGTCTATAAAGCTGAGCAACATGACAGCACAATAGAGGAGGAACCTAGATTTTTTTAGTATGTTTCTATCCTGTGTCACAGTTTGAAATAGTCCTGGTTTATGTCCCCTTTGGCAAACTTACATAAAAGTGACCTTG…	0.105232	0.105232	1	TTGGAAAT	TTGGAAAT	0	1	0	0
Hs2496.83	AACTTTAATGCCTATGTTTGATTTGAAGACATAGCATAAAAGGTAACATAAGCAACATCCTGACCAATTTTCCAAACCATCCAGACATCCCTGAATGGCCAGAGCGTAGCACACGGTCTGTAGGATTAAGAGGTTAACTCGTATAACTTCAAACAAAGTGCCTGATAATAAAAGCAAAAAGCACAAAATTTTAGGTAACTTCCTTTCTTAGTTAATTGGACTGACCAGGTGGAAGCGAAGAGTTCTGTGCTGGTGCTTGGAGTGTCTATAAAGCTGAGCAACATGACAGCACAATAGAGGAGGAACCTAGATTTTTTTAGTATGTTTCTATCCTGTGTCACAGTTTGAAATAGTCCTGGTTTATGTCCCCTTTGGCAAACTTACATAAAAGTGACCTTG…	0.113599	0.111412	0.980749	GAGGAACA	GAGGAACC	0	1	0	0
Hs2496.83	AACTTTAATGCCTATGTTTGATTTGAAGACATAGCATAAAAGGTAACATAAGCAACATCCTGACCAATTTTCCAAACCATCCAGACATCCCTGAATGGCCAGAGCGTAGCACACGGTCTGTAGGATTAAGAGGTTAACTCGTATAACTTCAAACAAAGTGCCTGATAATAAAAGCAAAAAGCACAAAATTTTAGGTAACTTCCTTTCTTAGTTAATTGGACTGACCAGGTGGAAGCGAAGAGTTCTGTGCTGGTGCTTGGAGTGTCTATAAAGCTGAGCAACATGACAGCACAATAGAGGAGGAACCTAGATTTTTTTAGTATGTTTCTATCCTGTGTCACAGTTTGAAATAGTCCTGGTTTATGTCCCCTTTGGCAAACTTACATAAAAGTGACCTTG…	0.121434	0.114566	0.943447	TTATCCAA	TTTTCCAA	0	1	0	0
Hs2496.83	AACTTTAATGCCTATGTTTGATTTGAAGACATAGCATAAAAGGTAACATAAGCAACATCCTGACCAATTTTCCAAACCATCCAGACATCCCTGAATGGCCAGAGCGTAGCACACGGTCTGTAGGATTAAGAGGTTAACTCGTATAACTTCAAACAAAGTGCCTGATAATAAAAGCAAAAAGCACAAAATTTTAGGTAACTTCCTTTCTTAGTTAATTGGACTGACCAGGTGGAAGCGAAGAGTTCTGTGCTGGTGCTTGGAGTGTCTATAAAGCTGAGCAACATGACAGCACAATAGAGGAGGAACCTAGATTTTTTTAGTATGTTTCTATCCTGTGTCACAGTTTGAAATAGTCCTGGTTTATGTCCCCTTTGGCAAACTTACATAAAAGTGACCTTG…	0.391636	0.113734	0.290407	AAGGAAAT	AAGGAATT	0	1	0	0
Hs2496.83	AACTTTAATGCCTATGTTTGATTTGAAGACATAGCATAAAAGGTAACATAAGCAACATCCTGACCAATTTTCCAAACCATCCAGACATCCCTGAATGGCCAGAGCGTAGCACACGGTCTGTAGGATTAAGAGGTTAACTCGTATAACTTCAAACAAAGTGCCTGATAATAAAAGCAAAAAGCACAAAATTTTAGGTAACTTCCTTTCTTAGTTAATTGGACTGACCAGGTGGAAGCGAAGAGTTCTGTGCTGGTGCTTGGAGTGTCTATAAAGCTGAGCAACATGACAGCACAATAGAGGAGGAACCTAGATTTTTTTAGTATGTTTCTATCCTGTGTCACAGTTTGAAATAGTCCTGGTTTATGTCCCCTTTGGCAAACTTACATAAAAGTGACCTTG…						0	1	0	0
Hs2496.83	AACTTTAATGCCTATGTTTGATTTGAAGACATAGCATAAAAGGTAACATAAGCAACATCCTGACCAATTTTCCAAACCATCCAGACATCCCTGAATGGCCAGAGCGTAGCACACGGTCTGTAGGATTAAGAGGTTAACTCGTATAACTTCAAACAAAGTGCCTGATAATAAAAGCAAAAAGCACAAAATTTTAGGTAACTTCCTTTCTTAGTTAATTGGACTGACCAGGTGGAAGCGAAGAGTTCTGTGCTGGTGCTTGGAGTGTCTATAAAGCTGAGCAACATGACAGCACAATAGAGGAGGAACCTAGATTTTTTTAGTATGTTTCTATCCTGTGTCACAGTTTGAAATAGTCCTGGTTTATGTCCCCTTTGGCAAACTTACATAAAAGTGACCTTG…						0	1	0	0
Hs2496.83	AACTTTAATGCCTATGTTTGATTTGAAGACATAGCATAAAAGGTAACATAAGCAACATCCTGACCAATTTTCCAAACCATCCAGACATCCCTGAATGGCCAGAGCGTAGCACACGGTCTGTAGGATTAAGAGGTTAACTCGTATAACTTCAAACAAAGTGCCTGATAATAAAAGCAAAAAGCACAAAATTTTAGGTAACTTCCTTTCTTAGTTAATTGGACTGACCAGGTGGAAGCGAAGAGTTCTGTGCTGGTGCTTGGAGTGTCTATAAAGCTGAGCAACATGACAGCACAATAGAGGAGGAACCTAGATTTTTTTAGTATGTTTCTATCCTGTGTCACAGTTTGAAATAGTCCTGGTTTATGTCCCCTTTGGCAAACTTACATAAAAGTGACCTTG…						0	1	0	0
Hs2496.83	AACTTTAATGCCTATGTTTGATTTGAAGACATAGCATAAAAGGTAACATAAGCAACATCCTGACCAATTTTCCAAACCATCCAGACATCCCTGAATGGCCAGAGCGTAGCACACGGTCTGTAGGATTAAGAGGTTAACTCGTATAACTTCAAACAAAGTGCCTGATAATAAAAGCAAAAAGCACAAAATTTTAGGTAACTTCCTTTCTTAGTTAATTGGACTGACCAGGTGGAAGCGAAGAGTTCTGTGCTGGTGCTTGGAGTGTCTATAAAGCTGAGCAACATGACAGCACAATAGAGGAGGAACCTAGATTTTTTTAGTATGTTTCTATCCTGTGTCACAGTTTGAAATAGTCCTGGTTTATGTCCCCTTTGGCAAACTTACATAAAAGTGACCTTG…						0	1	0	0
Hs2496.83	AACTTTAATGCCTATGTTTGATTTGAAGACATAGCATAAAAGGTAACATAAGCAACATCCTGACCAATTTTCCAAACCATCCAGACATCCCTGAATGGCCAGAGCGTAGCACACGGTCTGTAGGATTAAGAGGTTAACTCGTATAACTTCAAACAAAGTGCCTGATAATAAAAGCAAAAAGCACAAAATTTTAGGTAACTTCCTTTCTTAGTTAATTGGACTGACCAGGTGGAAGCGAAGAGTTCTGTGCTGGTGCTTGGAGTGTCTATAAAGCTGAGCAACATGACAGCACAATAGAGGAGGAACCTAGATTTTTTTAGTATGTTTCTATCCTGTGTCACAGTTTGAAATAGTCCTGGTTTATGTCCCCTTTGGCAAACTTACATAAAAGTGACCTTG…						0	1	0	0
Hs2496.83	AACTTTAATGCCTATGTTTGATTTGAAGACATAGCATAAAAGGTAACATAAGCAACATCCTGACCAATTTTCCAAACCATCCAGACATCCCTGAATGGCCAGAGCGTAGCACACGGTCTGTAGGATTAAGAGGTTAACTCGTATAACTTCAAACAAAGTGCCTGATAATAAAAGCAAAAAGCACAAAATTTTAGGTAACTTCCTTTCTTAGTTAATTGGACTGACCAGGTGGAAGCGAAGAGTTCTGTGCTGGTGCTTGGAGTGTCTATAAAGCTGAGCAACATGACAGCACAATAGAGGAGGAACCTAGATTTTTTTAGTATGTTTCTATCCTGTGTCACAGTTTGAAATAGTCCTGGTTTATGTCCCCTTTGGCAAACTTACATAAAAGTGACCTTG…						0	1	0	0
Hs2496.83	AACTTTAATGCCTATGTTTGATTTGAAGACATAGCATAAAAGGTAACATAAGCAACATCCTGACCAATTTTCCAAACCATCCAGACATCCCTGAATGGCCAGAGCGTAGCACACGGTCTGTAGGATTAAGAGGTTAACTCGTATAACTTCAAACAAAGTGCCTGATAATAAAAGCAAAAAGCACAAAATTTTAGGTAACTTCCTTTCTTAGTTAATTGGACTGACCAGGTGGAAGCGAAGAGTTCTGTGCTGGTGCTTGGAGTGTCTATAAAGCTGAGCAACATGACAGCACAATAGAGGAGGAACCTAGATTTTTTTAGTATGTTTCTATCCTGTGTCACAGTTTGAAATAGTCCTGGTTTATGTCCCCTTTGGCAAACTTACATAAAAGTGACCTTG…						0	1	0	0
Hs2496.83	AACTTTAATGCCTATGTTTGATTTGAAGACATAGCATAAAAGGTAACATAAGCAACATCCTGACCAATTTTCCAAACCATCCAGACATCCCTGAATGGCCAGAGCGTAGCACACGGTCTGTAGGATTAAGAGGTTAACTCGTATAACTTCAAACAAAGTGCCTGATAATAAAAGCAAAAAGCACAAAATTTTAGGTAACTTCCTTTCTTAGTTAATTGGACTGACCAGGTGGAAGCGAAGAGTTCTGTGCTGGTGCTTGGAGTGTCTATAAAGCTGAGCAACATGACAGCACAATAGAGGAGGAACCTAGATTTTTTTAGTATGTTTCTATCCTGTGTCACAGTTTGAAATAGTCCTGGTTTATGTCCCCTTTGGCAAACTTACATAAAAGTGACCTTG…						0	1	0	0
Hs2496.83	AACTTTAATGCCTATGTTTGATTTGAAGACATAGCATAAAAGGTAACATAAGCAACATCCTGACCAATTTTCCAAACCATCCAGACATCCCTGAATGGCCAGAGCGTAGCACACGGTCTGTAGGATTAAGAGGTTAACTCGTATAACTTCAAACAAAGTGCCTGATAATAAAAGCAAAAAGCACAAAATTTTAGGTAACTTCCTTTCTTAGTTAATTGGACTGACCAGGTGGAAGCGAAGAGTTCTGTGCTGGTGCTTGGAGTGTCTATAAAGCTGAGCAACATGACAGCACAATAGAGGAGGAACCTAGATTTTTTTAGTATGTTTCTATCCTGTGTCACAGTTTGAAATAGTCCTGGTTTATGTCCCCTTTGGCAAACTTACATAAAAGTGACCTTG…						0	1	0	0
Hs2496.83	AACTTTAATGCCTATGTTTGATTTGAAGACATAGCATAAAAGGTAACATAAGCAACATCCTGACCAATTTTCCAAACCATCCAGACATCCCTGAATGGCCAGAGCGTAGCACACGGTCTGTAGGATTAAGAGGTTAACTCGTATAACTTCAAACAAAGTGCCTGATAATAAAAGCAAAAAGCACAAAATTTTAGGTAACTTCCTTTCTTAGTTAATTGGACTGACCAGGTGGAAGCGAAGAGTTCTGTGCTGGTGCTTGGAGTGTCTATAAAGCTGAGCAACATGACAGCACAATAGAGGAGGAACCTAGATTTTTTTAGTATGTTTCTATCCTGTGTCACAGTTTGAAATAGTCCTGGTTTATGTCCCCTTTGGCAAACTTACATAAAAGTGACCTTG…						0	1	0	0
Hs2496.83	AACTTTAATGCCTATGTTTGATTTGAAGACATAGCATAAAAGGTAACATAAGCAACATCCTGACCAATTTTCCAAACCATCCAGACATCCCTGAATGGCCAGAGCGTAGCACACGGTCTGTAGGATTAAGAGGTTAACTCGTATAACTTCAAACAAAGTGCCTGATAATAAAAGCAAAAAGCACAAAATTTTAGGTAACTTCCTTTCTTAGTTAATTGGACTGACCAGGTGGAAGCGAAGAGTTCTGTGCTGGTGCTTGGAGTGTCTATAAAGCTGAGCAACATGACAGCACAATAGAGGAGGAACCTAGATTTTTTTAGTATGTTTCTATCCTGTGTCACAGTTTGAAATAGTCCTGGTTTATGTCCCCTTTGGCAAACTTACATAAAAGTGACCTTG…						0	1	0	0
Hs2496.83	AACTTTAATGCCTATGTTTGATTTGAAGACATAGCATAAAAGGTAACATAAGCAACATCCTGACCAATTTTCCAAACCATCCAGACATCCCTGAATGGCCAGAGCGTAGCACACGGTCTGTAGGATTAAGAGGTTAACTCGTATAACTTCAAACAAAGTGCCTGATAATAAAAGCAAAAAGCACAAAATTTTAGGTAACTTCCTTTCTTAGTTAATTGGACTGACCAGGTGGAAGCGAAGAGTTCTGTGCTGGTGCTTGGAGTGTCTATAAAGCTGAGCAACATGACAGCACAATAGAGGAGGAACCTAGATTTTTTTAGTATGTTTCTATCCTGTGTCACAGTTTGAAATAGTCCTGGTTTATGTCCCCTTTGGCAAACTTACATAAAAGTGACCTTG…						0	1	0	0
Hs2496.83	AACTTTAATGCCTATGTTTGATTTGAAGACATAGCATAAAAGGTAACATAAGCAACATCCTGACCAATTTTCCAAACCATCCAGACATCCCTGAATGGCCAGAGCGTAGCACACGGTCTGTAGGATTAAGAGGTTAACTCGTATAACTTCAAACAAAGTGCCTGATAATAAAAGCAAAAAGCACAAAATTTTAGGTAACTTCCTTTCTTAGTTAATTGGACTGACCAGGTGGAAGCGAAGAGTTCTGTGCTGGTGCTTGGAGTGTCTATAAAGCTGAGCAACATGACAGCACAATAGAGGAGGAACCTAGATTTTTTTAGTATGTTTCTATCCTGTGTCACAGTTTGAAATAGTCCTGGTTTATGTCCCCTTTGGCAAACTTACATAAAAGTGACCTTG…						0	1	0	0
Hs2496.84	AACTTTAATGCCTATGTTTGATTTGAAGTCATAGCATAAAAGGTAACATAAGCCACATCCTGACCAATTATCCAAACCATCCAGACATCCCTGAATGGCCATAGCGTACCACACGGTCTGTAGGATTAAGAGGTTAACTCCTATAACTTCAAACAAAGTGCCTGATAATAAAAGCAAAAAGTACAAAATTTGAGGTAACTTCCTATCTTAATTCAGTGGACTGACCAGGTGGAAGCGAAGAGTTCTGTGCTGGTGCTTGGAATGTCGATAAAACTGAGCAACATGACAGCACAATAGAGGAGGAACAAAGATTTTTTTAATATGTTTCTATCCTGTGTCACAGTTTGAAATTGTCCTTGTTTATGTCCCTTTTGGCAAACTTACATAAAAGTGACCTTG…	0.0960253	0.0960253	1	TTGGAATG	TTGGAATG	-1	0.00109343	2.96121	-2.96121
Hs2496.84	AACTTTAATGCCTATGTTTGATTTGAAGTCATAGCATAAAAGGTAACATAAGCCACATCCTGACCAATTATCCAAACCATCCAGACATCCCTGAATGGCCATAGCGTACCACACGGTCTGTAGGATTAAGAGGTTAACTCCTATAACTTCAAACAAAGTGCCTGATAATAAAAGCAAAAAGTACAAAATTTGAGGTAACTTCCTATCTTAATTCAGTGGACTGACCAGGTGGAAGCGAAGAGTTCTGTGCTGGTGCTTGGAATGTCGATAAAACTGAGCAACATGACAGCACAATAGAGGAGGAACAAAGATTTTTTTAATATGTTTCTATCCTGTGTCACAGTTTGAAATTGTCCTTGTTTATGTCCCTTTTGGCAAACTTACATAAAAGTGACCTTG…	0.290448	0.290448	1	GAGGAAAT	GAGGAAAT	-1	0.00109343	2.96121	-2.96121
[truncated: 509 more rows]
