# Supplementary material for: Affinity-optimizing enhancer variants disrupt development
Source: Nature. 2024 Jan 17;626(7997):151–9. doi: 10.1038/s41586-023-06922-8 (PMC10830414; doi:10.1038/s41586-023-06922-8)
Supplement: Supplementary file 14 — Source Data Extended Data Fig. 10 [file 41586_2023_6922_MOESM14_ESM.xlsx]

## Sheet: ED Fig 10A
chrom	pos	rsid	ref	alt	kmer-ref	kmer-alt	aff-ref	aff-alt	aff_fc	mpra_-log(p-adj)*direction	eqtl_-log(p-adj)*direction	eqtl_gene_id
chr12	662838	rs1056008	T	C	CTGGAAGG	CCGGAAGG	0.100722	0.500457	4.96871	3.70707	96.962	ENSG00000139044
chr17	43852621	rs62055948	T	C	GTGGATGT	GCGGATGT	0.133943	0.640858	4.78456	3.03093	53.3866	ENSG00000214401
chr19	41699886	rs8192793	G	C	AGTTCCTG	ACTTCCTG	0.224827	0.651652	2.89846	2.34696	19.391	ENSG00000167600
chr2	132440073	rs6720375	G	C	AGTTCCTG	ACTTCCTG	0.224827	0.651652	2.89846	2.97671	80.5859	ENSG00000287151
chr22	19930017	rs9306233	G	C	GGGGATGT	GCGGATGT	0.12798	0.640858	5.00748	2.01003	0	ENSG00000289298
chr9	113018755	rs1049927	T	C	ATGGAAAT	ACGGAAAT	0.113659	0.51505	4.53154	2.1835	0	ENSG00000287234
chr9	131038575	rs115231472	G	C	AGTTCCTG	ACTTCCTG	0.224827	0.651652	2.89846	2.68751	21.7386	ENSG00000175854

## Sheet: ED Fig 10B
chrom	pos	rsid	ref	alt	kmer-ref	kmer-alt	aff-ref	aff-alt	aff-fc	eQTL beta	p-value (adjusted)	logp-adj	logp-adj*direction	gene-id
chr1	752796	rs148649543	C	T	CCCTTGGT	TCCTTGGT				-0.0947831	0.137603	0.861373	-0.861373	ENSG00000237491
chr1	1342612	rs2275915	G	C	GGCGTCCC	CGCGTCCC				-0.116847	0.0127527	1.8944	-1.8944	ENSG00000242485
chr1	1596500	rs72634819	C	T	CGCAGCCC	TGCAGCCC				-0.0791025	0.513215	0.289701	-0.289701	ENSG00000189339
chr1	1603434	rs6699975	G	T	GGGAGGGG	TGGAGGGG				-0.0278757	0.427239	0.369329	-0.369329	ENSG00000189339
chr1	1610524	rs7544851	T	C	TGGGGACG	CGGGGACG				0.0265889	0.962824	0.0164533	0.0164533	ENSG00000008128
chr1	1635407	rs74045976	A	G	CAGGAAGG	CAGGAGGG				0.209788	0.0307846	1.51167	1.51167	ENSG00000008128
chr1	1778090	rs12126768	T	G	TAGGCACA	GAGGCACA				0.145041	0.254227	0.594779	0.594779	ENSG00000231050
chr1	2014196	rs28436686	G	A	GCGTCCGG	GCATCCGG				0.0722205	0.378438	0.422006	0.422006	ENSG00000008128
chr1	2472144	rs4487972	G	C	GGGCGCGG	CGGCGCGG				0.0981942	0.619621	0.207874	0.207874	ENSG00000238164
chr1	2478511	rs2477678	T	A	TGGGGCTC	AGGGGCTC				0.323139	0.0539199	1.26825	1.26825	ENSG00000157873
chr1	2487663	rs2227312	C	A	CCGGGGAG	ACGGGGAG				0.128887	0.278944	0.554483	0.554483	ENSG00000157873
chr1	2487766	rs2227313	T	C	CTGGAATG	CTGGAACG	0.09131	0.0884918	0.969136	0.106914	0.291184	0.535833	0.535833	ENSG00000157873
chr1	2533552	rs10910099	A	C	ATGTTCTT	CTGTTCTT				-0.365843	0.0180063	1.74457	-1.74457	ENSG00000157873
chr1	2534087	rs11585048	C	T	CTCTCGGG	TTCTCGGG				0.284891	0.119597	0.92228	0.92228	ENSG00000157873
chr1	2556548	rs7368105	C	T	GGGGACGC	GGGGATGC				-0.276374	0.0127134	1.89574	-1.89574	ENSG00000008128
chr1	2560882	rs4648658	G	A	GGCGCTCT	AGCGCTCT				-0.152538	0.390738	0.408114	-0.408114	ENSG00000157873
chr1	2560903	rs4648659	T	G	TGGGCCTT	GGGGCCTT				0.11249	0.121635	0.914941	0.914941	ENSG00000008128
chr1	2574078	rs9970196	T	C	TCTGCAGG	CCTGCAGG				-0.0332762	0.595186	0.225348	-0.225348	ENSG00000008128
chr1	2720175	rs897624	T	C	TACTTGTC	CACTTGTC				0.273395	0.0282902	1.54836	1.54836	ENSG00000067606
chr1	3204844	rs76738833	G	A	GGTGAGGA	AGTGAGGA				-0.266785	0.121338	0.916003	-0.916003	ENSG00000078900
chr1	3801141	rs45603135	T	G	TTTTGTTT	GTTTGTTT				-0.239681	0.0851249	1.06994	-1.06994	ENSG00000169598
chr1	6296238	rs9970334	T	G	CGGGAAGT	CGGGAAGG	0.324935	0.124234	0.382336	-0.0703381	0.212895	0.671835	-0.671835	ENSG00000225077
chr1	9997079	rs1220400	T	C	TTGGAAGC	CTGGAAGC	0.10431	0.096314	0.923346	-0.0263838	0.43605	0.360464	-0.360464	ENSG00000162441
chr1	10003320	rs1234694	G	A	GGACAACC	AGACAACC				0.516057	0.00348942	2.45725	2.45725	ENSG00000162441
chr1	10266081	rs113331329	C	G	CTACATTA	GTACATTA				0.0542844	0.901569	0.0450008	0.0450008	ENSG00000009724
chr1	10386506	rs12135774	T	C	TTAGCCAA	CTAGCCAA				-0.845565	0.00892143	2.04957	-2.04957	ENSG00000054523
chr1	10417853	rs10864454	G	A	GGTCAGGA	AGTCAGGA				-0.101554	0.538298	0.268977	-0.268977	ENSG00000054523
chr1	10437778	rs4240912	C	T	CGAGATCA	TGAGATCA				-0.417921	0.00140985	2.85083	-2.85083	ENSG00000054523
chr1	10458439	rs6670157	C	T	CGCGGGTC	TGCGGGTC				0.438401	0.0109488	1.96063	1.96063	ENSG00000054523
chr1	11835455	rs72638698	T	G	TGCAATTG	GGCAATTG				0.00334548	0.857908	0.0665593	0.0665593	ENSG00000177000
chr1	11837473	rs6688187	C	T	CGAGGCCA	TGAGGCCA				-0.202553	0.183944	0.735315	-0.735315	ENSG00000177000
chr1	11838841	rs56001051	A	G	AGCAGCAG	GGCAGCAG				-0.347176	0.239363	0.620942	-0.620942	ENSG00000177000
chr1	11843919	rs6703535	A	G	ATTTTGTT	GTTTTGTT				0.470721	0.00761273	2.11846	2.11846	ENSG00000177000
chr1	11845222	rs55867221	T	C	TGCAGTCG	CGCAGTCG				0.0279143	0.3195	0.495529	0.495529	ENSG00000177000
chr1	11847772	rs3820192	G	T	GGAGAGGC	TGAGAGGC				-0.13362	0.280255	0.552447	-0.552447	ENSG00000177000
chr1	11894133	rs41275494	A	G	ACGTGTGC	GCGTGTGC				0.306723	0.0127019	1.89613	1.89613	ENSG00000177000
chr1	11898859	rs55741089	G	A	GCTCGGCT	ACTCGGCT				0.0121176	0.811546	0.0906871	0.0906871	ENSG00000177000
chr1	15862848	rs112986678	T	C	TGGGATTA	TGGGATCA	0.105264	0.100505	0.954796	-0.206451	0.100787	0.996597	-0.996597	ENSG00000037637
chr1	15866031	rs112561341	A	G	ACGCCTGG	GCGCCTGG				0.469835	0.00130953	2.88288	2.88288	ENSG00000037637
chr1	15866500	rs111251901	C	T	CAACAGAG	TAACAGAG				0.0397926	0.920293	0.0360738	0.0360738	ENSG00000037637
chr1	15866877	rs112867770	T	C	CATTCTTT	CATTCCTT				-0.0290348	0.9472	0.0235584	-0.0235584	ENSG00000037637
chr1	15879437	rs113612815	G	C	GTATTTTT	CTATTTTT				0.343275	0.158934	0.798784	0.798784	ENSG00000037637
chr1	15887388	rs6689814	A	G	ATGTCCAC	GTGTCCAC				-0.149691	0.551829	0.258195	-0.258195	ENSG00000037637
chr1	15897359	rs6659992	T	C	TGATTTTG	CGATTTTG				-0.0665077	0.549759	0.259827	-0.259827	ENSG00000037637
chr1	16056740	rs6672142	C	A	CGCCTCGC	AGCCTCGC				-0.308062	0.151892	0.818465	-0.818465	ENSG00000037637
chr1	16533022	rs221052	C	T	CTTTCCTG	CTTTCTTG				-0.206952	0.0650546	1.18672	-1.18672	ENSG00000142632
chr1	16731646	rs3106498	T	C	GTTTCTGT	GTTTCCGT				0.273162	0.13823	0.859399	0.859399	ENSG00000037637
chr1	17004769	rs74057483	A	G	AGTGGCCG	GGTGGCCG				-0.759118	0.00833686	2.079	-2.079	ENSG00000037637
chr1	17004770	rs2019755	G	T	GTGGCCGG	TTGGCCGG				0.236538	0.00242331	2.61559	2.61559	ENSG00000037637
chr1	17004834	rs28519456	C	T	CGCCTCTC	TGCCTCTC				-0.0334214	0.0286746	1.5425	-1.5425	ENSG00000037637
chr1	17005727	rs57577924	C	G	CTGAGAAG	GTGAGAAG				-0.283369	0.188806	0.723985	-0.723985	ENSG00000037637
chr1	19626882	rs79253438	G	C	TATTCCAG	TATTCCAC	0.112908	0.0955006	0.84583	0.493125	0.0425488	1.37111	1.37111	ENSG00000162482
chr1	20209469	rs12124726	A	C	AAAGTGGG	CAAGTGGG				-0.274496	0.0260871	1.58357	-1.58357	ENSG00000169914
chr1	20834610	rs6700034	C	A	CCCGGCCT	ACCGGCCT				0.24263	0.00344908	2.4623	2.4623	ENSG00000090432
chr1	21766663	rs1566523	G	C	GGCGGTAC	CGCGGTAC				-0.000124835	0.922362	0.0350985	-0.0350985	ENSG00000142794
chr1	22351326	rs3754505	G	C	GTGACCTC	CTGACCTC				0.0584909	0.572596	0.242152	0.242152	ENSG00000218510
chr1	22353986	rs2501290	C	G	CTGCTTCA	GTGCTTCA				0.152561	0.0517123	1.28641	1.28641	ENSG00000218510
chr1	22353989	rs2501289	C	G	CTTCATTT	GTTCATTT				0.0888089	0.656054	0.18306	0.18306	ENSG00000218510
chr1	22356098	rs2473294	T	C	TGTGGTGG	CGTGGTGG				0.365141	0.0581006	1.23582	1.23582	ENSG00000218510
chr1	22356138	rs2473293	T	C	TGATGGGG	CGATGGGG				0.0431717	0.764447	0.116652	0.116652	ENSG00000218510
chr1	22356155	rs2473292	G	A	GAGGTCAG	AAGGTCAG				-0.196232	0.0132985	1.8762	-1.8762	ENSG00000218510
chr1	22357217	rs760923	G	T	TCAGCCTG	TCATCCTG				0.0101431	0.697757	0.156296	0.156296	ENSG00000218510
chr1	24516880	rs11587500	G	A	GCTAACCT	ACTAACCT				-0.426201	0.0452062	1.3448	-1.3448	ENSG00000185436
chr1	25720204	rs679879	G	T	GGTTCTTG	TGTTCTTG				0.263128	0.185519	0.731611	0.731611	ENSG00000187010
chr1	25720301	rs1296021	C	T	CGTGTTCC	TGTGTTCC				0.187024	0.297333	0.526756	0.526756	ENSG00000187010
chr1	25724146	rs631133	T	C	AGTTCCTG	AGCTCCTG				-0.142673	0.250649	0.600934	-0.600934	ENSG00000187010
chr1	25747399	rs2072931	G	T	GCAAGGCT	TCAAGGCT				-0.247549	0.061473	1.21132	-1.21132	ENSG00000187010
chr1	25749459	rs3866917	C	T	CGCTGGCC	TGCTGGCC				-0.0973934	0.489952	0.309847	-0.309847	ENSG00000187010
chr1	25760920	rs11802413	C	T	CGGAGGAT	TGGAGGAT				-0.564181	0.0472999	1.32514	-1.32514	ENSG00000187010
chr1	25806112	rs35065124	T	C	TTGGTCTC	CTGGTCTC				0.042849	0.784708	0.105292	0.105292	ENSG00000187010
chr1	25808948	rs61775190	T	C	TTTTCTCA	CTTTCTCA				0.25989	0.0208433	1.68103	1.68103	ENSG00000187010
chr1	25826502	rs34491689	A	G	ACCATGAA	GCCATGAA				0.00203345	0.865394	0.0627862	0.0627862	ENSG00000187010
chr1	26496370	rs2232646	C	T	CTAGCCCC	TTAGCCCC				-0.0308516	0.799986	0.0969178	-0.0969178	ENSG00000060642
chr1	26698747	rs112338151	C	T	TCATCCTC	TCATCCTT	0.135037	0.11298	0.836664	-0.120109	0.180522	0.743469	-0.743469	ENSG00000060642
chr1	28241083	rs17185052	G	A	GAATGGCG	AAATGGCG				0.653286	0.0046019	2.33706	2.33706	ENSG00000117748
chr1	28263518	rs11247728	T	C	TGAGGCTC	CGAGGCTC				-0.0474481	0.375628	0.425242	-0.425242	ENSG00000130768
chr1	28303028	rs78266202	T	G	TTTTGCTC	GTTTGCTC				-0.158577	0.216439	0.664663	-0.664663	ENSG00000000938
chr1	28417903	rs76890118	G	A	GGGAGCCC	AGGAGCCC				0.357333	0.19375	0.712758	0.712758	ENSG00000000938
chr1	28691532	rs4908402	A	G	AGACAGAC	GGACAGAC				0.188733	0.361063	0.442417	0.442417	ENSG00000204138
chr1	32165093	rs6681149	G	A	GCACACAC	ACACACAC				0.0200754	0.925525	0.0336119	0.0336119	ENSG00000084636
chr1	32706126	rs3795426	G	A	CGGGAAGC	CAGGAAGC	0.162733	0.580356	3.56632	0.0236632	0.693751	0.158796	0.158796	ENSG00000183615
chr1	33462624	rs7548117	A	C	ACCCCTCC	CCCCCTCC				-0.625688	0.00707271	2.15041	-2.15041	ENSG00000004455
chr1	34056432	rs72662019	C	T	CGGTGGGG	TGGTGGGG				0.0774581	0.479635	0.319089	0.319089	ENSG00000004455
chr1	34056436	rs6697160	G	A	GGGGGCAA	AGGGGCAA				0.0653498	0.665445	0.176888	0.176888	ENSG00000004455
chr1	36490186	rs603945	C	T	CTGTCATG	TTGTCATG				0.0417213	0.791532	0.101531	0.101531	ENSG00000271554
chr1	37958573	rs7534044	T	C	TGTGCAGC	CGTGCAGC				-0.177457	0.14128	0.84992	-0.84992	ENSG00000163875
chr1	38015757	rs72657792	A	G	AGAGATCT	GGAGATCT				-0.137087	0.507679	0.294411	-0.294411	ENSG00000163875
chr1	38029269	rs11585844	T	C	TTGAATAG	CTGAATAG				0.209677	0.0648934	1.1878	1.1878	ENSG00000163875
chr1	38056816	rs10908359	T	G	TAGACAGA	GAGACAGA				-0.00596719	0.52623	0.278824	-0.278824	ENSG00000163875
chr1	38293161	rs139477416	C	G	CTGGGACT	GTGGGACT				0.247635	0.0632821	1.19872	1.19872	ENSG00000116922
chr1	38325416	rs41310438	G	A	GGGGAAGG	GGGGAAAG	0.119661	0.130615	1.09153	-0.172524	0.360092	0.443587	-0.443587	ENSG00000116922
chr1	38366907	rs28739509	T	C	TGTATTAA	CGTATTAA				0.13538	0.438974	0.357561	0.357561	ENSG00000204084
chr1	38455891	rs4360494	G	C	GGGGCATA	CGGGCATA				-0.720031	0.132769	0.876903	-0.876903	ENSG00000183386
chr1	38780862	rs12067090	T	C	TTGAAACT	CTGAAACT				0.132675	0.661136	0.179709	0.179709	ENSG00000116922
chr1	39492462	rs3768324	C	T	ACTTCCGG	ACTTCTGG				-0.942582	0.000213363	3.67088	-3.67088	ENSG00000168653
chr1	39493618	rs12567986	T	C	TAGTTGGG	CAGTTGGG				0.302758	0.0198985	1.70118	1.70118	ENSG00000168653
chr1	40076780	rs28788506	G	A	GTTTATTC	ATTTATTC				0.721691	0.000947633	3.02336	3.02336	ENSG00000183682
chr1	40241946	rs1810488	G	A	CCGGAAAT	CCGAAAAT				-0.775943	0.0031298	2.50448	-2.50448	ENSG00000116985
chr1	40242256	rs115184951	A	G	AGGGGATG	GGGGGATG				0.465539	0.0079851	2.09772	2.09772	ENSG00000043514
chr1	40349333	rs61318917	G	A	GTCTTTTT	ATCTTTTT				0.132521	0.232726	0.633155	0.633155	ENSG00000043514
chr1	41487492	rs6661890	C	G	CCAGCCAC	GCAGCCAC				-0.086675	0.573076	0.241788	-0.241788	ENSG00000171793
chr1	41547371	rs7512622	A	G	AGTCCCAG	GGTCCCAG				-0.117318	0.363528	0.439462	-0.439462	ENSG00000171793
chr1	41569562	rs2300647	G	A	GCTTCATA	ACTTCATA				0.0661961	0.841193	0.0751043	0.0751043	ENSG00000171793
chr1	41583075	rs12140747	G	A	GTCTGGGA	ATCTGGGA				0.0946671	0.28231	0.549274	0.549274	ENSG00000171793
chr1	41622951	rs2300644	A	G	ACTATTAT	GCTATTAT				-0.41169	0.173483	0.760743	-0.760743	ENSG00000171793
chr1	41660658	rs12402868	C	A	CTGCGCTT	ATGCGCTT				-0.248555	0.337881	0.471237	-0.471237	ENSG00000171793
chr1	41736000	rs111309254	A	G	ACAAGAGT	GCAAGAGT				-0.415041	0.0561675	1.25051	-1.25051	ENSG00000010803
chr1	41744093	rs35883594	A	G	ACATCATG	GCATCATG				-1.31274	0.000543496	3.2648	-3.2648	ENSG00000010803
chr1	41893512	rs114055543	G	A	GTGCCCGT	ATGCCCGT				0.31434	0.0941182	1.02633	1.02633	ENSG00000010803
chr1	42748731	rs3754280	C	A	CGTAAGAC	AGTAAGAC				0.07512	0.645424	0.190155	0.190155	ENSG00000065978
chr1	43304368	rs35761132	C	A	CCCGGGCA	ACCGGGCA				0.0418011	0.883449	0.0538183	0.0538183	ENSG00000065978
chr1	43628449	rs1198836	C	A	CAATGTAC	AAATGTAC				-0.113258	0.315026	0.501654	-0.501654	ENSG00000065978
chr1	43631939	rs1749435	G	A	TGGGGAAT	TGGGAAAT				0.0205138	0.829338	0.0812687	0.0812687	ENSG00000065978
chr1	43855578	rs839753	G	C	GAGGTCAG	CAGGTCAG				-0.29411	0.00254383	2.59451	-2.59451	ENSG00000065978
chr1	44022653	rs6687703	G	A	GCTCCTCC	ACTCCTCC				-0.052239	0.475537	0.322816	-0.322816	ENSG00000065978
chr1	44686322	rs12419	T	C	TGTAAATA	CGTAAATA				0.128453	0.162298	0.789687	0.789687	ENSG00000178028
chr1	45452227	rs489676	G	C	GGCACGCC	CGCACGCC				0.0754742	0.332756	0.477875	0.477875	ENSG00000070759
chr1	46806393	rs41293273	T	C	CCTTTCCC	CCTTCCCC				0.126953	0.21637	0.664804	0.664804	ENSG00000117481
chr1	46806480	rs17361749	C	T	TTACCCCG	TTATCCCG				-0.0661778	0.659428	0.180833	-0.180833	ENSG00000117481
chr1	53068430	rs12089784	G	A	GTGGCACG	ATGGCACG				-0.191784	0.108928	0.962862	-0.962862	ENSG00000116157
chr1	53208246	rs144305686	G	A	GGCTCACG	AGCTCACG				0.111827	0.136682	0.864289	0.864289	ENSG00000078618
chr1	53246910	rs12059611	C	T	CCTGTAAT	TCTGTAAT				-0.302137	0.0517302	1.28626	-1.28626	ENSG00000078618
chr1	53303480	rs11206030	G	C	GATCACCT	CATCACCT				0.0281323	0.983955	0.00702478	0.00702478	ENSG00000078618
chr1	53683921	rs12140585	C	G	CGCCCCAG	GGCCCCAG				-0.175171	0.371609	0.429914	-0.429914	ENSG00000162384
chr1	54373632	rs12059928	C	T	CATGCCTG	TATGCCTG				-0.147469	0.440359	0.356193	-0.356193	ENSG00000006555
chr1	54417349	rs186028321	C	T	CGGCCTCC	TGGCCTCC				-0.086987	0.443451	0.353155	-0.353155	ENSG00000006555
chr1	54685195	rs2026045	T	A	TGGGAGGG	AGGGAGGG				-0.119281	0.417513	0.379331	-0.379331	ENSG00000006555
chr1	54688211	rs11206305	C	T	CTCTCCTC	TTCTCCTC				0.0258922	0.962166	0.0167498	0.0167498	ENSG00000006555
chr1	59051576	rs232822	C	T	CGTGCCAC	TGTGCCAC				0.168003	0.44808	0.348644	0.348644	ENSG00000162600
chr1	62657737	rs2457813	G	A	GCTCACTG	ACTCACTG				0.0605318	0.280413	0.552203	0.552203	ENSG00000240563
chr1	62660090	rs2457824	T	C	TCGTGGGA	CCGTGGGA				0.326673	0.059622	1.22459	1.22459	ENSG00000240563
chr1	62661505	rs2457823	G	A	CAGGAGAT	CAGGAAAT				0.623554	0.00552491	2.25767	2.25767	ENSG00000240563
chr1	64069495	rs855316	G	A	GGGGCCTG	AGGGCCTG				0.42381	0.0143875	1.84201	1.84201	ENSG00000142856
chr1	64074080	rs855301	C	T	CGAGGAAG	TGAGGAAG				-0.143648	0.591224	0.228248	-0.228248	ENSG00000142856
chr1	70877964	rs10889869	G	A	GTCATTTA	ATCATTTA				0.18642	0.00185003	2.73282	2.73282	ENSG00000116761
chr1	74587125	rs76225463	C	T	TAACCCCT	TAATCCCT				-0.155303	0.285389	0.544563	-0.544563	ENSG00000162620
chr1	75198740	rs2345436	A	C	CAGGATGT	CAGGCTGT				-0.341802	0.0746221	1.12713	-1.12713	ENSG00000116791
chr1	76106675	rs211718	T	C	TGACAAAA	CGACAAAA				-0.276559	0.0758177	1.12023	-1.12023	ENSG00000117054
chr1	76143458	rs7516122	T	C	TAGGAACA	CAGGAACA	0.105765	0.122437	1.15763	0.145668	0.477194	0.321305	0.321305	ENSG00000117054
chr1	76161889	rs4949874	T	C	TTGTTGTG	CTGTTGTG				0.00267459	0.908208	0.0418149	0.0418149	ENSG00000117054
chr1	76205643	rs12127402	C	A	CTCTTGTT	ATCTTGTT				-0.33209	0.431203	0.365318	-0.365318	ENSG00000117054
chr1	76216649	rs61799967	G	A	GTCTCGAT	ATCTCGAT				-0.0291263	0.775186	0.110594	-0.110594	ENSG00000117054
chr1	76224437	rs61289992	C	T	CGCTCTGT	TGCTCTGT				0.241826	0.236725	0.625757	0.625757	ENSG00000117054
chr1	76243438	rs2211080	G	A	GGTGGGTG	AGTGGGTG				0.258627	0.0490337	1.30951	1.30951	ENSG00000117054
chr1	78392446	rs1166698	G	A	CCGGAAAA	CCAGAAAA				0.239898	0.133173	0.875584	0.875584	ENSG00000162616
chr1	78518939	rs7537908	A	G	ATAAGACT	GTAAGACT				-0.306927	0.0305849	1.51449	-1.51449	ENSG00000162616
chr1	84944940	rs11163977	G	A	GTTTCCGT	GTTTCCAT	0.393372	0.111497	0.283439	-0.300584	0.0468391	1.32939	-1.32939	ENSG00000117133
chr1	85435552	rs654662	C	T	CTGACTCT	TTGACTCT				-0.217444	0.270906	0.567181	-0.567181	ENSG00000153898
chr1	85441051	rs600536	C	T	CAAAAAGG	TAAAAAGG				0.0311503	0.79034	0.102186	0.102186	ENSG00000153898
chr1	86152351	rs61168883	T	C	TCTTTTTA	CCTTTTTA				-0.173339	0.184381	0.734283	-0.734283	ENSG00000055732
chr1	86173298	rs1539444	C	T	ATGGAATC	ATGGAATT	0.116508	0.111232	0.954708	0.787409	0.00892143	2.04957	2.04957	ENSG00000117174
chr1	89426902	rs3738055	G	A	GCTGATGC	ACTGATGC				-0.216725	0.0875801	1.05759	-1.05759	ENSG00000137944
chr1	90223400	rs519989	C	A	CTCTTCCT	ATCTTCCT				-0.5807	0.0989838	1.00444	-1.00444	ENSG00000171488
chr1	93833181	rs771449	A	G	ATACCCAG	GTACCCAG				-0.281869	0.250129	0.601836	-0.601836	ENSG00000223745
chr1	95625787	rs77507976	A	C	AAGTTGGA	CAGTTGGA				-0.239072	0.363189	0.439867	-0.439867	ENSG00000122481
chr1	95656127	rs9659908	C	T	TGATCCAC	TGATCCAT	0.100663	0.108599	1.07883	0.0739203	0.539985	0.267618	0.267618	ENSG00000122481
chr1	95697529	rs6671200	A	C	ATTGCTGA	CTTGCTGA				-0.485536	0.452634	0.344252	-0.344252	ENSG00000122481
chr1	95720137	rs259352	A	G	AACAGAGC	GACAGAGC				0.0230659	0.520255	0.283784	0.283784	ENSG00000122481
chr1	100789370	rs1545022	C	T	CGCTGCTC	TGCTGCTC				-0.431741	0.0460783	1.3365	-1.3365	ENSG00000079335
chr1	101836932	rs6664904	C	A	CACAGATT	AACAGATT				-0.173903	0.0551517	1.25844	-1.25844	ENSG00000231671
chr1	107675685	rs1335060	G	A	GAAAAACA	AAAAAACA				-0.352717	0.0490938	1.30897	-1.30897	ENSG00000162631
chr1	109760555	rs61799425	T	C	TGTAATCC	CGTAATCC				-0.0863985	0.830983	0.080408	-0.080408	ENSG00000031698
chr1	110198727	rs1010167	C	G	GCTTCCGG	GGTTCCGG	0.756153	0.31165	0.412152	-0.439089	0.0053194	2.27414	-2.27414	ENSG00000168765
chr1	110282972	rs1332018	G	T	GACATAAG	TACATAAG				0.360788	0.00313282	2.50407	2.50407	ENSG00000134202
chr1	111642031	rs11102212	A	G	CAGGAAAT	CAGGAAGT	0.546127	0.651652	1.19322	-0.0925958	0.789685	0.102546	-0.102546	ENSG00000064703
chr1	111742841	rs12756391	A	G	AGGGCATG	GGGGCATG				0.186056	0.079007	1.10233	1.10233	ENSG00000162777
chr1	111838605	rs4838901	T	G	TGTGAGGC	GGTGAGGC				-0.122012	0.463476	0.333973	-0.333973	ENSG00000064703
chr1	111838694	rs4838902	C	T	CGGAGCCC	TGGAGCCC				-0.186126	0.0913768	1.03916	-1.03916	ENSG00000064703
chr1	111845241	rs35888305	T	C	TATGATCT	CATGATCT				0.38086	0.074109	1.13013	1.13013	ENSG00000064703
chr1	111992095	rs1264899	C	T	CCTGCCCT	TCTGCCCT				0.0677499	0.74143	0.12993	0.12993	ENSG00000085465
chr1	113139196	rs6701351	G	A	GCAAGTAT	ACAAGTAT				-0.323014	0.0487914	1.31166	-1.31166	ENSG00000007341
chr1	120130394	rs4077553	C	T	CTATTCCA	TTATTCCA				0.07557	0.543901	0.26448	0.26448	ENSG00000092607
chr1	120838608	rs28704059	T	C	TGGCCAAT	CGGCCAAT				-0.0779264	0.636428	0.196251	-0.196251	ENSG00000273136
chr1	121178446	rs11249350	C	T	CGGTGGCT	TGGTGGCT				-0.073742	0.721694	0.141647	-0.141647	ENSG00000273136
chr1	145387092	rs3010130	C	T	CCTGAACT	TCTGAACT				-0.215148	0.135582	0.867799	-0.867799	ENSG00000117262
chr1	145397557	rs74927699	T	C	TGCCGATT	CGCCGATT				0.152882	0.267774	0.572231	0.572231	ENSG00000117262
chr1	150783985	rs11552229	T	C	TGTTTCTT	CGTTTCTT				0.153733	0.205487	0.687215	0.687215	ENSG00000163131
chr1	150858571	rs12404199	C	T	ATTTCCTG	ATTTTCTG				-0.117917	0.463476	0.333973	-0.333973	ENSG00000143387
chr1	150869829	rs12402006	G	A	AGGGGTCT	AGGGATCT				-0.00471985	0.651509	0.18608	-0.18608	ENSG00000143387
chr1	150889643	rs4970930	T	C	TAGAGACA	CAGAGACA				0.113407	0.507731	0.294366	0.294366	ENSG00000163131
chr1	150903234	rs2867296	G	C	GAACTCCT	CAACTCCT				-0.697738	0.0119954	1.92099	-1.92099	ENSG00000163131
chr1	150932501	rs34985895	A	G	ATCATGCC	GTCATGCC				-0.0717267	0.604576	0.218549	-0.218549	ENSG00000163131
chr1	150952674	rs6587551	C	T	CAGCCTGG	TAGCCTGG				-0.00837835	0.859437	0.0657859	-0.0657859	ENSG00000143387
chr1	151966348	rs11542015	C	T	CGCGGGAG	TGCGGGAG				-0.142564	0.0645296	1.19024	-1.19024	ENSG00000197747
chr1	151971497	rs2999531	C	T	CTTTTAGA	TTTTTAGA				-0.308251	0.0184163	1.7348	-1.7348	ENSG00000197747
chr1	152758656	rs41268482	C	A	CTCATGCC	ATCATGCC				0.649031	0.00027527	3.56024	3.56024	ENSG00000172155
chr1	153588340	rs11548103	C	T	CCACTGTG	TCACTGTG				-0.12493	0.157074	0.803895	-0.803895	ENSG00000189171
chr1	153600124	rs999418	T	C	TCTGGACC	CCTGGACC				0.0608518	0.813132	0.089839	0.089839	ENSG00000189171
chr1	153746610	rs56167936	G	A	GATTTGAT	AATTTGAT				-0.0334348	0.225489	0.646875	-0.646875	ENSG00000143554
chr1	154359411	rs9651053	G	A	GGGGGAGT	GGGGAAGT				0.302618	0.00830017	2.08091	2.08091	ENSG00000160712
chr1	154360492	rs9651036	C	A	CCTCCGCC	ACTCCGCC				0.435446	0.0358797	1.44515	1.44515	ENSG00000160712
chr1	154361226	rs111920902	C	T	AAACCCCG	AAATCCCG				-0.298239	0.205487	0.687215	-0.687215	ENSG00000160712
chr1	155175390	rs370545	A	G	AAAACCCT	GAAACCCT				-0.182569	0.548061	0.261171	-0.261171	ENSG00000169231
chr1	155197268	rs2974929	T	C	TGCGCACT	CGCGCACT				-0.554869	0.0160927	1.79337	-1.79337	ENSG00000169231
chr1	155197462	rs2990245	C	T	CGGGGCGC	TGGGGCGC				0.0887031	0.0707519	1.15026	1.15026	ENSG00000169231
chr1	155209079	rs114452199	G	A	GGGAGGCC	AGGAGGCC				0.0741407	0.787174	0.103929	0.103929	ENSG00000116521
chr1	155214473	rs12034326	A	G	ACCTGGAT	GCCTGGAT				0.00364322	0.0581136	1.23572	1.23572	ENSG00000177628
chr1	156215899	rs2075165	G	A	GGAGCCTC	AGAGCCTC				-0.475536	0.00587956	2.23066	-2.23066	ENSG00000027869
chr1	156224726	rs7542993	A	C	AAAAAATT	CAAAAATT				0.110496	0.671732	0.172804	0.172804	ENSG00000027869
chr1	156226950	rs6699349	T	A	TCAAGTGA	ACAAGTGA				-0.234609	0.150294	0.823057	-0.823057	ENSG00000160781
chr1	156228108	rs6669805	C	T	CACCCACT	TACCCACT				-0.278874	0.138025	0.860042	-0.860042	ENSG00000160781
chr1	156230141	rs2287025	T	A	GTGGAAGA	GAGGAAGA	0.120831	0.179678	1.48702	0.175948	0.148218	0.8291	0.8291	ENSG00000160781
chr1	156737969	rs11264542	C	T	GCTTCCCA	GCTTTCCA				0.321105	0.039684	1.40138	1.40138	ENSG00000027869
chr1	159995482	rs12403242	C	G	CTTGACAG	GTTGACAG				-0.393313	0.0635833	1.19666	-1.19666	ENSG00000026751
chr1	160534684	rs11590035	T	A	TGAATGCA	AGAATGCA				-0.354317	0.134841	0.870178	-0.870178	ENSG00000066294
chr1	160710157	rs2295616	G	A	GGGGAAAA	GAGGAAAA	0.135068	0.159898	1.18383	-0.508598	0.0241367	1.61732	-1.61732	ENSG00000026751
chr1	161008535	rs10908821	C	G	CTGGCAGC	GTGGCAGC				0.351108	0.00982674	2.00759	2.00759	ENSG00000215845
chr1	161008572	rs3766383	C	A	CCCTCAGC	ACCTCAGC				0.192474	0.141562	0.849053	0.849053	ENSG00000215845
chr1	161008803	rs3766382	G	T	GCCGCCCC	TCCGCCCC				0.0627374	0.502133	0.299181	0.299181	ENSG00000215845
chr1	161676970	rs1340978	A	G	AATTTACT	GATTTACT				0.134062	0.204446	0.689422	0.689422	ENSG00000132185
chr1	161737706	rs56371448	C	A	CGCAATCT	AGCAATCT				0.19569	0.1089	0.962972	0.962972	ENSG00000072694
chr1	163281090	rs11810220	C	T	CTCAAACT	TTCAAACT				-0.825197	0.0101245	1.99463	-1.99463	ENSG00000143248
chr1	163292040	rs2292274	T	C	TAGTCCCA	CAGTCCCA				0.103193	0.391435	0.40734	0.40734	ENSG00000117143
chr1	163336476	rs12403797	G	C	GGGTTTGC	CGGTTTGC				0.419487	0.221553	0.654522	0.654522	ENSG00000117143
chr1	165709330	rs7552679	T	C	TGGAGTGA	CGGAGTGA				0.0168732	0.660164	0.180348	0.180348	ENSG00000224358
chr1	165711089	rs4537525	T	G	TGCCATGT	GGCCATGT				-0.157928	0.575708	0.239798	-0.239798	ENSG00000224358
chr1	165714682	rs12133745	C	T	CGGGCAAC	TGGGCAAC				0.174116	0.613163	0.212424	0.212424	ENSG00000224358
chr1	165738311	rs2251768	A	T	ATTTTACT	TTTTTACT				-0.0326518	0.579957	0.236604	-0.236604	ENSG00000224358
chr1	167716463	rs73037848	C	T	CATTCCCT	CATTTCCT				0.354378	0.283384	0.547625	0.547625	ENSG00000143155
chr1	168145256	rs11576709	G	A	GGCCATGG	AGCCATGG				-0.21329	0.386403	0.41296	-0.41296	ENSG00000143153
chr1	169763807	rs79945836	G	C	GGCTAGGA	CGCTAGGA				0.110298	0.356038	0.448503	0.448503	ENSG00000171806
chr1	169763814	rs74504221	A	G	TAGGAACG	TAGGGACG				-0.209659	0.348944	0.457244	-0.457244	ENSG00000171806
chr1	171750557	rs2232812	T	C	TCACCCGG	CCACCCGG				-0.14411	0.0280701	1.55176	-1.55176	ENSG00000010165
chr1	171750774	rs2294717	C	T	CCGGCCGA	TCGGCCGA				-0.0451984	0.646342	0.189538	-0.189538	ENSG00000010165
chr1	171754164	rs56178029	C	T	CTCAGTCA	TTCAGTCA				0.967191	0.000280815	3.55158	3.55158	ENSG00000010165
chr1	172040839	rs80055675	G	A	GGTTTTTT	AGTTTTTT				-0.0763535	0.449258	0.347505	-0.347505	ENSG00000010165
chr1	181019202	rs61731104	C	T	CACAGGAT	TACAGGAT				-0.334618	0.106413	0.973007	-0.973007	ENSG00000116260
chr1	200638662	rs11588318	G	A	GTTGCCTC	ATTGCCTC				-0.574335	0.0195774	1.70825	-1.70825	ENSG00000260088
chr1	200639156	rs6688581	G	A	GGCTTGGG	AGCTTGGG				-0.477753	0.0575043	1.2403	-1.2403	ENSG00000260088
chr1	200645345	rs7527499	A	G	ATGAGCTA	GTGAGCTA				-0.693533	0.00244039	2.61254	-2.61254	ENSG00000260088
chr1	201374653	rs1256944	C	T	CGCCCCCG	TGCCCCCG				-0.260078	0.0345804	1.46117	-1.46117	ENSG00000159166
chr1	201480660	rs10800786	G	A	GTGCTTGG	ATGCTTGG				-0.217504	0.449258	0.347505	-0.347505	ENSG00000077152
chr1	202129196	rs73085637	T	C	TCTGTAAC	CCTGTAAC				0.18247	0.165194	0.782007	0.782007	ENSG00000143851
chr1	202896142	rs114170147	G	C	AAGGATGG	AAGGATCG	0.123909	0.104881	0.84643	-0.0329307	0.104419	0.98122	-0.98122	ENSG00000117153
chr1	205798033	rs823085	G	A	TCGGATGC	TCAGATGC				-0.037983	0.731185	0.135973	-0.135973	ENSG00000133065
chr1	206677636	rs13374229	A	C	AGAAAAAA	CGAAAAAA				-0.0121865	0.750812	0.124469	-0.124469	ENSG00000261000
chr1	206678244	rs12117790	G	A	GAGCAGCC	AAGCAGCC				0.212029	0.102672	0.988547	0.988547	ENSG00000261000
chr1	212873431	rs2221593	C	T	CGCGCTTC	TGCGCTTC				0.353429	0.0139416	1.85569	1.85569	ENSG00000065600
chr1	218458551	rs946213	T	C	TGGGCTAG	CGGGCTAG				0.062685	0.0160927	1.79337	1.79337	ENSG00000067533
chr1	218552535	rs144784743	T	C	TGCGATCT	CGCGATCT				-0.129881	0.22608	0.645738	-0.645738	ENSG00000067533
chr1	219355789	rs6699816	A	G	ATGTTTCT	GTGTTTCT				0.0439382	0.74984	0.125031	0.125031	ENSG00000143353
chr1	219368348	rs12093892	G	T	GATGGCAT	TATGGCAT				-0.294589	0.0707996	1.14997	-1.14997	ENSG00000143353
chr1	222739901	rs34851670	G	A	GGCATTAA	AGCATTAA				-0.183497	0.0693921	1.15869	-1.15869	ENSG00000143498
chr1	226382581	rs59149738	T	C	TCACACCT	CCACACCT				-0.0647274	0.649656	0.187317	-0.187317	ENSG00000185155
chr1	226453618	rs4418563	T	C	TGATCCGC	TGACCCGC				0.0865544	0.575708	0.239798	0.239798	ENSG00000185155
chr1	231114595	rs11122174	C	T	CGCGACAG	TGCGACAG				-0.343251	0.0272739	1.56425	-1.56425	ENSG00000143643
chr1	231762340	rs3738398	G	C	AGATCCCG	AGATCCCC	0.103797	0.0946431	0.911811	0.217909	0.049832	1.30249	1.30249	ENSG00000010072
chr1	234509259	rs10910420	G	C	GTTGCTTT	CTTGCTTT				0.356316	0.0765312	1.11616	1.11616	ENSG00000168275
chr1	235576949	rs9662392	G	T	GTCTGGGC	TTCTGGGC				0.197884	0.362697	0.440456	0.440456	ENSG00000054267
chr1	235582272	rs4659859	A	G	TAATCCCA	TAATCCCG	0.105264	0.103963	0.987647	-0.144296	0.414374	0.382608	-0.382608	ENSG00000054267
chr1	235583690	rs4999349	C	T	CGTGATCT	TGTGATCT				0.0150721	0.872955	0.0590084	0.0590084	ENSG00000054267
chr1	235667979	rs182366	C	G	CGCGAGGC	GGCGAGGC				0.741792	0.0656037	1.18307	1.18307	ENSG00000162885
chr1	235668161	rs696247	C	T	CTGTTCCG	TTGTTCCG				0.0426504	0.41689	0.379978	0.379978	ENSG00000162885
chr1	236381917	rs1614938	T	A	TTGCATAC	ATGCATAC				0.333831	0.511591	0.291077	0.291077	ENSG00000086619
chr1	236384817	rs2252057	G	A	CTTTCCTG	CTTTCCTA	0.170594	0.117435	0.688388	0.235089	0.135505	0.868043	0.868043	ENSG00000086619
chr1	236384850	rs2477585	T	A	TACAAATT	AACAAATT				-0.0229736	0.727178	0.13836	-0.13836	ENSG00000086619
chr1	236386133	rs1612244	T	C	TATGGTCC	CATGGTCC				-0.074938	0.533143	0.273156	-0.273156	ENSG00000086619
chr1	236386550	rs1749558	T	G	TCTTCTGC	GCTTCTGC				0.0257949	0.913979	0.0390638	0.0390638	ENSG00000086619
chr1	243471949	rs10926987	C	A	CCACTGTA	ACACTGTA				-0.0667435	0.317112	0.498787	-0.498787	ENSG00000054282
chr1	245133662	rs61844237	G	C	GGGACACC	CGGACACC				-0.229798	0.0229227	1.63974	-1.63974	ENSG00000203666
chr1	247171390	rs61373194	C	G	CCTTCCTC	CCTTCGTC				-0.020292	0.678582	0.168397	-0.168397	ENSG00000197472
chr1	247349677	rs10924950	A	G	ACACTTTG	GCACTTTG				-0.154759	0.151974	0.818229	-0.818229	ENSG00000143653
chr10	1568838	rs79021834	A	G	CCAGATGC	CCGGATGC				0.730528	0.0108946	1.96279	1.96279	ENSG00000047056
chr10	5429009	rs11253146	C	G	CCATGGCA	GCATGGCA				0.278095	0.0869215	1.06087	1.06087	ENSG00000057608
chr10	5519677	rs80238017	G	T	GCTGGGAC	TCTGGGAC				-0.138812	0.23549	0.628028	-0.628028	ENSG00000173848
chr10	6177083	rs10905879	C	T	CGAGGTCT	TGAGGTCT				-0.419972	0.0400057	1.39788	-1.39788	ENSG00000057608
chr10	6177208	rs11597646	T	A	TAAAAAAA	AAAAAAAA				0.0660375	0.838153	0.0766769	0.0766769	ENSG00000057608
chr10	7514022	rs2243630	C	G	CCTGGAGT	GCTGGAGT				0.29111	0.303317	0.518104	0.518104	ENSG00000198879
chr10	15456812	rs11259648	A	G	ACCACTGC	GCCACTGC				0.612724	0.00979735	2.00889	2.00889	ENSG00000065809
chr10	16479007	rs7922050	C	G	CCGGAAGT	GCGGAAGT	1	0.646659	0.646659	-0.913113	0.0408011	1.38933	-1.38933	ENSG00000165983
chr10	17248172	rs7084725	G	A	GACAAGAG	AACAAGAG				1.35071	0.012077	1.91804	1.91804	ENSG00000026025
chr10	18830618	rs10828872	C	T	CGTCTCTA	TGTCTCTA				0.141378	0.196483	0.706674	0.706674	ENSG00000240291
chr10	26727636	rs4749125	G	C	GCTGCGTG	CCTGCGTG				-0.13799	0.509915	0.292502	-0.292502	ENSG00000077420
chr10	26727682	rs4749126	C	A	CGACCTGG	AGACCTGG				0.107911	0.436124	0.36039	0.36039	ENSG00000077420
chr10	29694584	rs12355976	C	T	TAATCCCA	TAATTCCA				-0.0168629	0.880195	0.0554209	-0.0554209	ENSG00000095739
chr10	29698451	rs7921051	G	A	GCCTTGGA	ACCTTGGA				0.0575252	0.570263	0.243925	0.243925	ENSG00000095739
chr10	30640706	rs3758452	C	G	CACTCCAT	GACTCCAT				0.259086	0.181424	0.741305	0.741305	ENSG00000107951
chr10	30696817	rs2265184	A	G	ATGCCTGT	GTGCCTGT				-0.460809	0.0165011	1.78249	-1.78249	ENSG00000107951
chr10	30698544	rs2183176	C	T	CGTTTTTG	TGTTTTTG				-0.538895	0.0053194	2.27414	-2.27414	ENSG00000107951
chr10	30698873	rs1543725	G	A	GCATTTTT	ACATTTTT				-0.175454	0.151049	0.820883	-0.820883	ENSG00000107951
chr10	30699554	rs2265748	G	A	GGGAGAAT	AGGAGAAT				-0.311701	0.0590154	1.22903	-1.22903	ENSG00000107951
chr10	30722908	rs306587	G	C	GGGGGGGA	CGGGGGGA				-0.190609	0.0188132	1.72554	-1.72554	ENSG00000107951
chr10	35272800	rs4934694	A	C	AGACAGGG	CGACAGGG				0.204078	0.10795	0.966778	0.966778	ENSG00000095794
chr10	35287192	rs4934697	C	T	GCTTCCTC	GCTTCTTC				-0.191883	0.180166	0.744328	-0.744328	ENSG00000095794
chr10	35288575	rs11597392	T	C	TTATCCCT	TTACCCCT				0.0949191	0.733825	0.134408	0.134408	ENSG00000095794
chr10	35290236	rs4934698	A	G	AAGGTGGG	GAGGTGGG				-0.0441084	0.768897	0.114132	-0.114132	ENSG00000095794
chr10	35292360	rs4934528	A	T	ATTTAAGA	TTTTAAGA				-0.142863	0.485264	0.314022	-0.314022	ENSG00000095794
chr10	35309589	rs7923217	A	G	ACAACTTC	GCAACTTC				-0.127162	0.840586	0.0754179	-0.0754179	ENSG00000095794
chr10	35324619	rs7079205	C	T	CTGATGGA	TTGATGGA				-0.433332	0.0707996	1.14997	-1.14997	ENSG00000095794
chr10	35328847	rs9794325	G	A	GAGGTGGG	AAGGTGGG				0.269249	0.256367	0.591138	0.591138	ENSG00000095794
chr10	35356774	rs12769981	A	G	ACCTGTAA	GCCTGTAA				0.487025	0.0127663	1.89394	1.89394	ENSG00000095794
chr10	35369056	rs13376871	A	G	AGGGAAGT	AGGGAGGT				-0.00716833	0.769108	0.114013	-0.114013	ENSG00000095794
chr10	35372489	rs72789687	G	A	GAACCTAG	AAACCTAG				0.159236	0.245457	0.610025	0.610025	ENSG00000095794
chr10	35375344	rs7079498	C	T	CAGCTGGG	TAGCTGGG				0.121714	0.240243	0.619348	0.619348	ENSG00000095794
chr10	35392122	rs11010088	C	G	CTGCAGTG	GTGCAGTG				0.289569	0.317112	0.498787	0.498787	ENSG00000095794
chr10	35408654	rs998658	A	G	ATCTGGCT	GTCTGGCT				0.234023	0.290203	0.537297	0.537297	ENSG00000095794
chr10	35410291	rs2126984	A	G	AACTATAG	GACTATAG				-0.156215	0.486684	0.312753	-0.312753	ENSG00000095794
chr10	35415468	rs16935880	C	G	CCTGGACA	GCTGGACA				-0.281903	0.025793	1.5885	-1.5885	ENSG00000095794
chr10	35415555	rs4934730	A	G	AACAGCCG	GACAGCCG				0.159494	0.0198209	1.70288	1.70288	ENSG00000095794
chr10	35426755	rs17499247	A	G	ATCTTAAC	GTCTTAAC				0.0827992	0.677846	0.168869	0.168869	ENSG00000095794
chr10	35434373	rs4934734	T	C	TGTTTTCC	CGTTTTCC				0.471851	0.045214	1.34473	1.34473	ENSG00000095794
chr10	35452508	rs2045913	A	G	TGGGAAGC	TGGGAGGC				-0.0703069	0.849057	0.0710632	-0.0710632	ENSG00000095794
chr10	35465397	rs55724039	A	G	ATGATCTC	GTGATCTC				0.220179	0.26909	0.570103	0.570103	ENSG00000095794
chr10	35474278	rs112745252	A	C	AACCTCGG	CACCTCGG				-0.03255	0.790355	0.102178	-0.102178	ENSG00000095794
chr10	35493256	rs11010121	A	G	ACAGTGGC	GCAGTGGC				0.386987	0.000809687	3.09168	3.09168	ENSG00000095794
chr10	43835246	rs78139746	C	G	CCAAGGGG	GCAAGGGG				0.124126	0.250129	0.601836	0.601836	ENSG00000165733
chr10	43863780	rs113070265	C	T	CGAGCAAT	TGAGCAAT				0.382285	0.0645576	1.19005	1.19005	ENSG00000165733
chr10	43932282	rs74506427	A	G	ATGGCGTC	GTGGCGTC				-0.141863	0.173568	0.76053	-0.76053	ENSG00000243660
chr10	45548366	rs7478211	A	G	ACATTCTG	GCATTCTG				0.050151	0.532709	0.27351	0.27351	ENSG00000165511
chr10	45947416	rs34960345	C	T	CGCAAATG	TGCAAATG				0.563129	0.0134653	1.87078	1.87078	ENSG00000012779
chr10	45949254	rs76493570	G	A	GCACAGAC	ACACAGAC				0.0564168	0.208925	0.68001	0.68001	ENSG00000012779
chr10	45958275	rs35735968	C	T	CGTTGGCC	TGTTGGCC				0.11545	0.550391	0.259329	0.259329	ENSG00000012779
chr10	45965085	rs12761399	G	A	GGGCGGAT	AGGCGGAT				-0.126694	0.229455	0.639302	-0.639302	ENSG00000012779
chr10	45965861	rs901682	C	T	CGGTATCA	TGGTATCA				0.0215382	0.864939	0.0630144	0.0630144	ENSG00000012779
chr10	45976968	rs146721805	T	C	TGGTTTCC	CGGTTTCC				-0.170768	0.298001	0.525782	-0.525782	ENSG00000012779
chr10	45983977	rs36070902	T	C	TATGATCA	CATGATCA				0.132686	0.0878627	1.0562	1.0562	ENSG00000012779
chr10	45985092	rs71494793	G	A	GAGATTTA	AAGATTTA				-0.106203	0.677846	0.168869	-0.168869	ENSG00000012779
chr10	45986448	rs12768131	T	C	TTCAAGTG	CTCAAGTG				0.0269952	0.301711	0.520409	0.520409	ENSG00000012779
chr10	45986812	rs35079443	A	G	ACCGTCTC	GCCGTCTC				-0.38333	0.108767	0.963504	-0.963504	ENSG00000012779
chr10	46012045	rs115391636	C	T	CTACTAAA	TTACTAAA				-0.164624	0.464163	0.333329	-0.333329	ENSG00000012779
chr10	46055741	rs36074276	T	C	TAAAAGCT	CAAAAGCT				-0.341821	0.098844	1.00505	-1.00505	ENSG00000012779
chr10	46056129	rs77651228	T	C	TGTCGTTC	CGTCGTTC				-0.119475	0.569366	0.244608	-0.244608	ENSG00000012779
chr10	46081358	rs35183751	T	C	TTAGTAAC	CTAGTAAC				-1.00979	0.00500294	2.30078	-2.30078	ENSG00000012779
chr10	46086393	rs34144887	G	A	CGTTCCAC	CATTCCAC	0.0996861	0.0874711	0.877465	-0.420208	0.0604325	1.21873	-1.21873	ENSG00000012779
chr10	46088145	rs36053776	C	A	CATTAGGG	AATTAGGG				-0.0103294	0.838153	0.0766769	-0.0766769	ENSG00000012779
chr10	50893147	rs182855499	C	G	CTCTTTCT	GTCTTTCT				0.0589621	0.786507	0.104297	0.104297	ENSG00000099290
chr10	50970429	rs61846889	G	A	GCGTCGTG	ACGTCGTG				-0.0539583	0.711083	0.14808	-0.14808	ENSG00000197444
chr10	51804497	rs75357288	C	G	CTGTAGTC	GTGTAGTC				0.242961	0.0490938	1.30897	1.30897	ENSG00000099290
chr10	61462223	rs1171626	A	G	AAACTGTC	GAACTGTC				-0.0381589	0.937855	0.0278643	-0.0278643	ENSG00000165449
chr10	61469538	rs1171614	T	C	TCTCCTCC	CCTCCTCC				-0.00756321	0.995302	0.00204514	-0.00204514	ENSG00000165449
chr10	61469549	rs61735880	G	A	GGGTTTTC	AGGTTTTC				-0.92756	0.00176153	2.75411	-2.75411	ENSG00000165449
chr10	62333324	rs7903279	C	T	CCCCAGGA	TCCCAGGA				-0.0706548	0.52717	0.27805	-0.27805	ENSG00000072422
chr10	70231701	rs1535539	A	G	AGGGAAAA	AGGGAAAG	0.116273	0.103076	0.886501	0.454206	0.00277492	2.55675	2.55675	ENSG00000138346
chr10	70236306	rs3998867	A	G	ACCTCGGC	GCCTCGGC				-0.130832	0.382193	0.417718	-0.417718	ENSG00000138346
chr10	70663792	rs10823267	C	T	CGGGATGC	TGGGATGC	0.122869	0.114568	0.932441	-0.0170875	0.572509	0.242217	-0.242217	ENSG00000060339
chr10	71970798	rs7894334	C	T	CGTGAGCC	TGTGAGCC				-0.915175	0.000213363	3.67088	-3.67088	ENSG00000180817
chr10	72237693	rs7922219	G	A	GCACGTGG	ACACGTGG				-0.285898	0.0296992	1.52726	-1.52726	ENSG00000107719
chr10	72240570	rs1871595	C	G	CGTGTGGG	GGTGTGGG				-0.471048	0.00277492	2.55675	-2.55675	ENSG00000107719
chr10	72240614	rs11818000	T	G	TCTGTGTG	GCTGTGTG				0.220308	0.0527525	1.27776	1.27776	ENSG00000107719
chr10	74094057	rs41282262	T	C	TGCCCCCT	CGCCCCCT				-0.206576	0.19834	0.70259	-0.70259	ENSG00000107738
chr10	74903148	rs12261324	A	G	ACTCCTGA	GCTCCTGA				-0.459987	0.00404447	2.39314	-2.39314	ENSG00000166321
chr10	74999740	rs111472727	T	C	TGGCATGA	CGGCATGA				-0.0526959	0.582469	0.234727	-0.234727	ENSG00000035403
chr10	81459235	rs140043086	G	T	GTTGCCCA	TTTGCCCA				-0.219226	0.0439998	1.35655	-1.35655	ENSG00000272447
chr10	82331292	rs72805712	G	A	GGCTGCCA	AGCTGCCA				0.241329	0.330267	0.481135	0.481135	ENSG00000108219
chr10	90501882	rs417243	C	T	CACTATCA	TACTATCA				-0.0225638	0.737029	0.132515	-0.132515	ENSG00000204020
chr10	90504125	rs411713	C	T	CGATGAAG	TGATGAAG				0.384377	0.0101575	1.99321	1.99321	ENSG00000204020
chr10	90524412	rs398126	A	T	AAAAAAAA	TAAAAAAA				-0.361129	0.0490938	1.30897	-1.30897	ENSG00000204020
chr10	95467509	rs7909452	T	C	ATGGAAAT	ATGGAAAC	0.113659	0.111497	0.980979	0.453041	0.216323	0.664897	0.664897	ENSG00000148690
chr10	99393234	rs11189303	G	A	GCCGCCAT	ACCGCCAT				-0.0716612	0.669581	0.174197	-0.174197	ENSG00000171160
chr10	101905118	rs7100100	G	A	GCGCGATC	ACGCGATC				0.372551	0.0719364	1.14305	1.14305	ENSG00000107566
chr10	101963718	rs17885884	C	T	CAGATTTG	TAGATTTG				0.0584719	0.962708	0.0165053	0.0165053	ENSG00000196072
chr10	101996266	rs7905607	G	A	GCTCATGC	ACTCATGC				0.480411	0.0237633	1.62409	1.62409	ENSG00000196072
chr10	101996273	rs7905389	C	A	CCTGTAAT	ACTGTAAT				-0.0188702	0.605428	0.217937	-0.217937	ENSG00000196072
chr10	102008477	rs7082884	C	T	CAGAGCAA	TAGAGCAA				-0.253331	0.245718	0.609563	-0.609563	ENSG00000196072
chr10	102027918	rs9733353	C	T	CGGGCATG	TGGGCATG				-0.204036	0.133405	0.874829	-0.874829	ENSG00000196072
chr10	102287778	rs11190591	C	T	CGTTAGCC	TGTTAGCC				-0.0241473	0.800787	0.096483	-0.096483	ENSG00000075826
chr10	102295629	rs2295776	G	T	GGTGTGTG	TGTGTGTG				0.0971568	0.107029	0.970497	0.970497	ENSG00000075826
chr10	102297391	rs7905961	G	C	GAGACAGT	CAGACAGT				-0.0390743	0.441789	0.354785	-0.354785	ENSG00000075826
chr10	102315354	rs17746014	T	C	TTTGTGGG	CTTGTGGG				0.212051	0.0691161	1.16042	1.16042	ENSG00000075826
chr10	102319918	rs2489037	C	T	CTGTCTGG	TTGTCTGG				0.0705658	0.889613	0.0507987	0.0507987	ENSG00000075826
chr10	102329409	rs2495744	C	T	CGTGTGAC	TGTGTGAC				0.241405	0.0850567	1.07029	1.07029	ENSG00000075826
chr10	102337377	rs2495738	C	T	CGTTGGTC	TGTTGGTC				-0.302192	0.023473	1.62943	-1.62943	ENSG00000075826
chr10	102756743	rs3740490	G	C	GTCGGCTG	CTCGGCTG				0.194978	0.180859	0.742661	0.742661	ENSG00000055950
chr10	104227661	rs12763794	T	C	TACCCCGG	CACCCCGG				-0.210073	0.00146176	2.83512	-2.83512	ENSG00000059915
chr10	104487382	rs2902548	C	T	CCTCTTCC	TCTCTTCC				0.0768047	0.867427	0.061767	0.061767	ENSG00000156398
chr10	104573403	rs11191401	A	G	AAAAGCCC	GAAAGCCC				0.0988918	0.239462	0.620764	0.620764	ENSG00000166275
chr10	105125451	rs113528138	C	A	CATGCCTG	AATGCCTG				0.132893	0.387931	0.411245	0.411245	ENSG00000059915
chr10	106028796	rs45609734	G	A	GGAGCCTG	AGAGCCTG				-0.0789815	0.226288	0.645339	-0.645339	ENSG00000148834
chr10	112603026	rs9633680	A	G	ACCTCTCC	GCCTCTCC				0.0387622	0.548061	0.261171	0.261171	ENSG00000150593
chr10	115794898	rs7079542	A	G	AAGGAAAA	AAGGAGAA				0.05181	0.30585	0.514492	0.514492	ENSG00000043591
chr10	119064774	rs2487692	C	A	CTTAGCCA	ATTAGCCA				0.105154	0.539665	0.267876	0.267876	ENSG00000165650
chr10	119106387	rs2794416	G	C	GTAGCACA	CTAGCACA				0.233633	0.411635	0.385487	0.385487	ENSG00000165650
chr10	119112461	rs1935167	G	A	GGGGGCTG	AGGGGCTG				-0.164348	0.334078	0.476152	-0.476152	ENSG00000165650
chr10	119130996	rs7088401	C	T	CATCACCA	TATCACCA				-0.159693	0.187798	0.72631	-0.72631	ENSG00000165650
chr10	124134042	rs7900012	C	T	CAGGCCTC	TAGGCCTC				0.116806	0.356912	0.447439	0.447439	ENSG00000107679
chr10	125248450	rs1556852	T	C	TGTCTCCT	CGTCTCCT				0.0694579	0.716137	0.145004	0.145004	ENSG00000065154
chr10	126107506	rs4144117	A	C	AGTCACTG	CGTCACTG				-0.048775	0.41725	0.379603	-0.379603	ENSG00000065154
chr10	126148741	rs113840301	G	A	GTGAAGGT	ATGAAGGT				0.242623	0.200502	0.697882	0.697882	ENSG00000107902
chr10	126148936	rs1473610	C	A	CGTGGGCT	AGTGGGCT				-0.203737	0.183375	0.73666	-0.73666	ENSG00000107902
chr10	126149896	rs111687878	A	G	ACCAGGCT	GCCAGGCT				-0.187866	0.361139	0.442326	-0.442326	ENSG00000107902
chr10	126150324	rs113975468	T	C	TCTTCTTG	TCTTCCTG				0.263174	0.0344589	1.4627	1.4627	ENSG00000107902
chr10	126150411	rs141786334	T	C	TGAGGAGC	CGAGGAGC				0.00167559	0.513215	0.289701	0.289701	ENSG00000107902
chr10	126458373	rs10901819	G	A	GGGCATGG	AGGCATGG				0.35058	0.0443936	1.35268	1.35268	ENSG00000203791
chr10	127511756	rs4256900	C	T	CGGGCCCC	TGGGCCCC				0.132405	0.221031	0.655546	0.655546	ENSG00000188690
chr10	130909931	rs4750737	G	A	GGGAGGCG	AGGAGGCG				-0.235797	0.0433157	1.36336	-1.36336	ENSG00000148773
chr11	297638	rs7924483	T	A	TTGTGTGT	ATGTGTGT				0.0257649	0.801752	0.0959601	0.0959601	ENSG00000142102
chr11	320836	rs34481144	C	T	CGGTCGGG	TGGTCGGG				-0.149953	0.0632527	1.19892	-1.19892	ENSG00000288681
chr11	359476	rs74044905	C	G	CTAGGTGT	GTAGGTGT				0.6547	0.00289631	2.53815	2.53815	ENSG00000023191
chr11	405705	rs7395012	C	T	CGAGGCCC	TGAGGCCC				0.309704	0.101315	0.994328	0.994328	ENSG00000185187
chr11	438662	rs7481614	A	G	AGGCCATC	GGGCCATC				-0.00872915	0.23758	0.62419	-0.62419	ENSG00000185101
chr11	693168	rs7118095	G	A	GCACATTT	ACACATTT				0.0521987	0.601335	0.220883	0.220883	ENSG00000177042
chr11	695842	rs7928305	G	A	GCGAGGTG	ACGAGGTG				-0.18546	0.0875787	1.0576	-1.0576	ENSG00000177042
chr11	695854	rs7945422	C	T	CGGGCGGG	TGGGCGGG				-0.125707	0.042956	1.36698	-1.36698	ENSG00000177042
chr11	805435	rs28689676	A	T	AGCGCTCG	TGCGCTCG				0.111956	0.492554	0.307546	0.307546	ENSG00000177595
chr11	834098	rs28681202	C	T	CCGAAATG	TCGAAATG				-0.128608	0.377587	0.422983	-0.422983	ENSG00000177697
chr11	5690003	rs11038642	C	T	CTTTTCAT	TTTTTCAT				-0.219146	0.345291	0.461815	-0.461815	ENSG00000132256
chr11	5690544	rs12271225	A	T	AGGCGATC	TGGCGATC				0.473755	0.122167	0.913046	0.913046	ENSG00000132256
chr11	5691191	rs4309185	C	T	CGAGACTT	TGAGACTT				0.0925113	0.655879	0.183176	0.183176	ENSG00000132256
chr11	6502780	rs11555935	C	A	CGAAACGT	AGAAACGT				-0.274178	0.0305849	1.51449	-1.51449	ENSG00000051009
chr11	8013450	rs7941782	C	A	CGGCTCCC	AGGCTCCC				0.109248	0.253188	0.596556	0.596556	ENSG00000175390
chr11	8496611	rs2289921	G	C	GAGCTGCA	CAGCTGCA				0.147042	0.441338	0.355229	0.355229	ENSG00000130413
chr11	8568942	rs11041974	C	T	TTTTCCTA	TTTTCTTA				0.285599	0.267774	0.572231	0.572231	ENSG00000130413
chr11	8609710	rs10769918	T	C	TCTTTCAA	CCTTTCAA				0.180857	0.578322	0.237831	0.237831	ENSG00000130413
chr11	8615886	rs117610728	C	T	CTCGCCTT	TTCGCCTT				0.0231775	0.849508	0.0708327	0.0708327	ENSG00000130413
chr11	8679016	rs2316901	G	A	GGACAGGG	AGACAGGG				0.112003	0.624818	0.204247	0.204247	ENSG00000166436
chr11	8710511	rs10840112	C	T	CCTGAGAA	TCTGAGAA				0.00987671	0.867372	0.0617946	0.0617946	ENSG00000166436
chr11	8986019	rs7940895	G	C	GTCAGATG	CTCAGATG				-0.247046	0.0116909	1.93215	-1.93215	ENSG00000130413
chr11	9646976	rs7118466	C	A	CGCCTGGA	AGCCTGGA				-0.169022	0.122856	0.910603	-0.910603	ENSG00000133789
chr11	11646215	rs76933899	T	C	TCTTTGCA	CCTTTGCA				0.443918	0.0423997	1.37264	1.37264	ENSG00000110321
chr11	11655268	rs7484014	G	A	GCTCTTTT	ACTCTTTT				-0.16662	0.0878288	1.05636	-1.05636	ENSG00000110321
chr11	18106069	rs7942794	C	T	CACCAGGC	TACCAGGC				0.0871932	0.578175	0.237941	0.237941	ENSG00000166788
chr11	18122931	rs61882530	G	A	GGGGGTGG	GGGGATGG				-0.125275	0.239442	0.6208	-0.6208	ENSG00000166788
chr11	18122997	rs7117439	G	A	GTCTGGCA	ATCTGGCA				0.00365657	0.572127	0.242508	0.242508	ENSG00000166788
chr11	18309700	rs1520884	A	G	ACAAGAGA	GCAAGAGA				0.149877	0.303317	0.518104	0.518104	ENSG00000110768
chr11	18327319	rs10832917	A	G	ACCCACGC	GCCCACGC				-0.0732024	0.271406	0.566381	-0.566381	ENSG00000110768
chr11	18343822	rs3825025	C	G	CCTTCCGC	CCTTGCGC				0.0615878	0.486684	0.312753	0.312753	ENSG00000110768
chr11	18343878	rs3802968	A	G	ACCGCAGG	GCCGCAGG				-0.251468	0.0840076	1.07568	-1.07568	ENSG00000110768
chr11	18350898	rs4150550	C	G	TCTTCCTT	TCTTCGTT				0.128626	0.299464	0.523656	0.523656	ENSG00000110768
chr11	18376752	rs6486419	T	C	TGATCCCC	CGATCCCC	0.0960489	0.10717	1.11579	-0.053024	0.802432	0.0955915	-0.0955915	ENSG00000110768
chr11	18433889	rs3740714	A	C	ACGGGCTT	CCGGGCTT				0.398227	0.00581952	2.23511	2.23511	ENSG00000166796
chr11	18656062	rs7943121	G	C	GATACGTG	CATACGTG				0.0549279	0.214188	0.669205	0.669205	ENSG00000074319
chr11	18728650	rs2289965	T	C	TGTAGTGA	CGTAGTGA				0.265131	0.284215	0.546353	0.546353	ENSG00000179057
chr11	30340133	rs1717772	C	T	CGCAATAC	TGCAATAC				-0.451746	0.0152242	1.81746	-1.81746	ENSG00000152219
chr11	30344883	rs11826681	G	C	GGGGATTT	GGGCATTT				-1.52913	0.000543496	3.2648	-3.2648	ENSG00000152219
chr11	30355812	rs10835654	A	G	AGGTGCAG	GGGTGCAG				0.199472	0.436124	0.36039	0.36039	ENSG00000152219
chr11	33903909	rs1885524	C	T	AAATCCCC	AAATCTCC				-0.574078	0.0122852	1.91062	-1.91062	ENSG00000060749
chr11	44087989	rs2074038	G	T	TCTGCCTG	TCTTCCTG				0.695687	0.00810697	2.09114	2.09114	ENSG00000110455
chr11	47246985	rs7947269	C	T	CACAAAAA	TACAAAAA				0.203745	0.316736	0.499302	0.499302	ENSG00000134575
chr11	47475189	rs35184771	G	T	GACATGGG	TACATGGG				-0.21029	0.0248011	1.60553	-1.60553	ENSG00000172247
chr11	47658314	rs12794570	C	T	CGAAAAGG	TGAAAAGG				-0.0898728	0.717599	0.144118	-0.144118	ENSG00000172247
chr11	48103646	rs75569197	G	C	GGCACCTA	CGCACCTA				0.245073	0.217812	0.661918	0.661918	ENSG00000025434
chr11	49644081	rs61904196	A	T	ACATTTTA	TCATTTTA				0.160604	0.63935	0.194262	0.194262	ENSG00000182053
chr11	49660004	rs61904203	C	T	CCTGCCAC	TCTGCCAC				-0.0864979	0.135082	0.869404	-0.869404	ENSG00000182053
chr11	49773888	rs7123480	G	C	GAGTCACA	CAGTCACA				-0.115823	0.732531	0.135174	-0.135174	ENSG00000182053
chr11	49845013	rs61906766	G	A	GCTTCCCG	GCTTCCCA	0.162733	0.112805	0.69319	0.0898479	0.269264	0.569822	0.569822	ENSG00000182053
chr11	49879026	rs61904487	T	C	TTCTTTCC	CTCTTTCC				0.0233537	0.702588	0.153299	0.153299	ENSG00000182053
chr11	49885914	rs61904499	C	A	CCATCCTG	CAATCCTG	0.15294	0.108691	0.710678	0.176772	0.220704	0.65619	0.65619	ENSG00000182053
chr11	49910858	rs77709008	C	T	CGTCTAGA	TGTCTAGA				-0.0912701	0.64502	0.190427	-0.190427	ENSG00000182053
chr11	49931121	rs56149961	A	G	ATATGTTC	GTATGTTC				0.335621	0.0499999	1.30103	1.30103	ENSG00000182053
chr11	57326927	rs2729374	C	T	CACAAAAA	TACAAAAA				-0.112003	0.491774	0.308235	-0.308235	ENSG00000134809
chr11	57413943	rs12793139	C	G	CAGCCCAA	GAGCCCAA				0.423652	0.118455	0.926445	0.926445	ENSG00000166793
chr11	57435255	rs10896634	T	G	TCGTTGTG	GCGTTGTG				0.0702879	0.166091	0.779654	0.779654	ENSG00000166793
chr11	57479848	rs1424752	A	C	AGTCTTCT	CGTCTTCT				0.0816228	0.181897	0.740175	0.740175	ENSG00000166793
chr11	57521581	rs511708	T	G	TGCAGCCT	GGCAGCCT				0.0395922	0.833644	0.0790194	0.0790194	ENSG00000166793
chr11	57566850	rs483030	A	G	AGTTGTGC	GGTTGTGC				0.435317	0.0113275	1.94587	1.94587	ENSG00000166793
chr11	58967697	rs10896949	T	C	TGAGAACA	CGAGAACA				0.33116	0.0210759	1.67621	1.67621	ENSG00000110042
chr11	58967824	rs11229873	G	A	GTCAGTTT	ATCAGTTT				-0.168525	0.237413	0.624496	-0.624496	ENSG00000110042
chr11	59032628	rs11229903	A	G	AAATCCCA	AAATCCCG	0.126425	0.142979	1.13094	0.0771602	0.770392	0.113288	0.113288	ENSG00000110031
chr11	62073980	rs7924998	C	G	CCAAGCTC	GCAAGCTC				0.0518418	0.966014	0.0150168	0.0150168	ENSG00000162174
chr11	62077785	rs2513744	C	A	CCTGGGGA	ACTGGGGA				0.0954018	0.671326	0.173066	0.173066	ENSG00000162174
chr11	62081181	rs1528730	A	C	AAGGAACA	AAGGCACA				-0.0654351	0.853941	0.0685722	-0.0685722	ENSG00000162174
chr11	62094493	rs2463825	G	A	GTCTGTGC	ATCTGTGC				-0.248982	0.174009	0.759429	-0.759429	ENSG00000162174
chr11	62097259	rs7125402	C	T	CTATCCCT	CTATCTCT				-0.138492	0.214673	0.668223	-0.668223	ENSG00000162174
chr11	62102408	rs2513075	C	T	CAGTCACA	TAGTCACA				-0.0179722	0.971904	0.0123765	-0.0123765	ENSG00000162174
chr11	62104937	rs2246920	T	G	TGCGGGCT	GGCGGGCT				0.00882425	0.0933165	1.03004	1.03004	ENSG00000162174
chr11	62105925	rs2513077	G	A	GTACATAC	ATACATAC				0.225867	0.104107	0.982522	0.982522	ENSG00000162174
chr11	62111662	rs2463821	T	C	TTGGCCTG	CTGGCCTG				0.201463	0.326555	0.486044	0.486044	ENSG00000162174
chr11	62118947	rs151126595	C	T	CGCCGTCC	TGCCGTCC				-0.00568118	0.887892	0.0516398	-0.0516398	ENSG00000162174
chr11	62389618	rs4343028	C	T	CCCCGCCT	TCCCGCCT				-0.269575	0.00297463	2.52657	-2.52657	ENSG00000089597
chr11	62399375	rs2956992	T	C	TATCATGC	CATCATGC				-0.163967	0.192094	0.716485	-0.716485	ENSG00000089597
chr11	62432784	rs73502133	C	T	CTTTCGGA	TTTTCGGA				-0.26906	0.164705	0.783293	-0.783293	ENSG00000214756
chr11	63381976	rs3809072	C	A	CGCAGAGC	AGCAGAGC				0.0668493	0.502823	0.298585	0.298585	ENSG00000176485
chr11	63934521	rs7926629	T	G	TGCGGTGA	GGCGGTGA				0.195828	0.00770716	2.11311	2.11311	ENSG00000173457
chr11	64007976	rs11607007	C	T	CATGAGTC	TATGAGTC				0.391069	0.0263543	1.57915	1.57915	ENSG00000173457
chr11	64015422	rs34358026	T	C	ACTTCTAG	ACTTCCAG				-0.259473	0.199177	0.700762	-0.700762	ENSG00000173457
chr11	64104488	rs61886886	C	T	CGGGCGTG	TGGGCGTG				-0.309641	0.0410178	1.38703	-1.38703	ENSG00000236935
chr11	64105454	rs79423518	G	A	GGTGGATG	AGTGGATG				-0.221276	0.507679	0.294411	-0.294411	ENSG00000173113
chr11	64110422	rs11601860	A	T	AGGGCGGG	TGGGCGGG				-0.296321	0.291414	0.53549	-0.53549	ENSG00000236935
chr11	64951839	rs17886894	C	T	CCCCCTTC	TCCCCTTC				0.0256436	0.913768	0.0391638	0.0391638	ENSG00000254614
chr11	65069275	rs655433	G	C	GCTGCATT	CCTGCATT				-0.290264	0.179006	0.747133	-0.747133	ENSG00000014138
chr11	65559266	rs10791824	A	G	AGTCATAG	GGTCATAG				-0.360053	0.00449469	2.3473	-2.3473	ENSG00000172818
chr11	65595697	rs111953392	G	A	GTCTCTAC	ATCTCTAC				0.113354	0.672641	0.172217	0.172217	ENSG00000172803
chr11	65645831	rs1151519	G	C	GTCTGTGA	CTCTGTGA				-0.248953	0.0375007	1.42596	-1.42596	ENSG00000172803
chr11	65646557	rs601863	C	A	CTGCTTTC	ATGCTTTC				0.0510651	0.891623	0.0498189	0.0498189	ENSG00000172803
chr11	65647260	rs658524	A	G	ACCCTCAC	GCCCTCAC				0.396394	0.0340088	1.46841	1.46841	ENSG00000172803
chr11	65653242	rs568617	C	T	CAAGTCAC	TAAGTCAC				0.266726	0.0136816	1.86386	1.86386	ENSG00000172500
chr11	65654665	rs677931	G	C	GTCAGCAC	CTCAGCAC				-0.0245295	0.699658	0.155114	-0.155114	ENSG00000172500
chr11	65661291	rs10791830	C	T	CTGAGCTT	TTGAGCTT				0.156922	0.37295	0.42835	0.42835	ENSG00000172803
chr11	65662436	rs608616	T	C	TTTTTCTT	TTTTCCTT				-0.0886719	0.481657	0.317262	-0.317262	ENSG00000172500
chr11	68637169	rs686877	G	A	GTACCCCA	ATACCCCA				0.0341575	0.809256	0.0919143	0.0919143	ENSG00000197345
chr11	68637476	rs579136	C	G	CAGTAAGT	GAGTAAGT				-0.24553	0.146613	0.833827	-0.833827	ENSG00000197345
chr11	68654774	rs1249474	C	T	CGTCACAG	TGTCACAG				-0.329721	0.055809	1.2533	-1.2533	ENSG00000197345
chr11	68657734	rs514833	C	T	CGGGACCA	TGGGACCA				-0.239067	0.00884531	2.05329	-2.05329	ENSG00000197345
chr11	68668437	rs482172	C	A	CCCCCTGG	ACCCCTGG				-0.429428	0.0410178	1.38703	-1.38703	ENSG00000197345
chr11	69025799	rs3884627	T	G	TAGAAATT	GAGAAATT				0.606653	0.000890811	3.05021	3.05021	ENSG00000110092
chr11	69029210	rs7122786	A	C	AGTCCAGT	CGTCCAGT				0.517535	0.124959	0.903233	0.903233	ENSG00000172927
chr11	69031698	rs12418263	T	C	TCCCAGGA	CCCCAGGA				-0.222784	0.535112	0.271555	-0.271555	ENSG00000172927
chr11	71159429	rs4944946	G	A	GAGTCACC	AAGTCACC				-0.136936	0.015363	1.81352	-1.81352	ENSG00000254682
chr11	71163476	rs2002063	T	C	TCACGAAG	CCACGAAG				-0.0471098	0.856738	0.0671522	-0.0671522	ENSG00000254682
chr11	71164019	rs11600860	T	C	TGAACGGG	CGAACGGG				0.678761	0.0241367	1.61732	1.61732	ENSG00000254682
chr11	71164046	rs11606611	C	G	CCGGGGCC	GCGGGGCC				0.0815088	0.848874	0.0711567	0.0711567	ENSG00000254682
chr11	71164047	rs11606612	C	A	CGGGGCCG	AGGGGCCG				0.0913799	0.772869	0.111894	0.111894	ENSG00000254682
chr11	71164121	rs11606631	C	A	CACCTCGC	AACCTCGC				-0.046629	0.402457	0.39528	-0.39528	ENSG00000254682
chr11	71164471	rs12789751	G	A	GGCACCGT	AGCACCGT				0.134667	0.18065	0.743161	0.743161	ENSG00000254682
chr11	71164965	rs4488226	T	A	TCATGGTG	ACATGGTG				-0.242222	0.0527411	1.27785	-1.27785	ENSG00000254682
chr11	71166992	rs12792306	T	C	TGAAAACA	CGAAAACA				0.401186	0.0244816	1.61116	1.61116	ENSG00000254682
chr11	71168715	rs12794668	C	T	CTCTTGGG	TTCTTGGG				0.018618	0.905178	0.0432661	0.0432661	ENSG00000254682
chr11	71170043	rs7938885	T	C	TTATGGAG	CTATGGAG				0.208658	0.162854	0.7882	0.7882	ENSG00000254682
chr11	71171003	rs12800438	G	A	GGAGGTCA	AGAGGTCA				0.203898	0.100534	0.997688	0.997688	ENSG00000254682
chr11	71183474	rs2282621	C	T	CCTCGGTG	TCTCGGTG				0.479236	0.0239112	1.6214	1.6214	ENSG00000254682
chr11	73501720	rs4514449	T	C	TGCCTGGC	CGCCTGGC				0.222035	0.239038	0.621533	0.621533	ENSG00000175581
chr11	73611349	rs2067912	G	C	GTTGCAGG	CTTGCAGG				0.32362	0.013864	1.85811	1.85811	ENSG00000175575
chr11	73693421	rs632862	C	G	CAGCAGTT	GAGCAGTT				-0.0399111	0.289431	0.538456	-0.538456	ENSG00000175575
chr11	74106695	rs142347812	G	A	GCCCACCT	ACCCACCT				-0.227297	0.0474991	1.32331	-1.32331	ENSG00000165434
chr11	74489069	rs12576129	C	T	CTCTCCTT	TTCTCCTT				0.131489	0.639163	0.194388	0.194388	ENSG00000166435
chr11	74573010	rs7128739	G	A	GCAAACTC	ACAAACTC				-0.589914	0.0264236	1.57801	-1.57801	ENSG00000166435
chr11	74618701	rs12221841	C	G	CTGTGTCA	GTGTGTCA				0.196624	0.0107356	1.96917	1.96917	ENSG00000166435
chr11	74659789	rs2165162	G	C	GCGAGTTC	CCGAGTTC				0.0855713	0.54183	0.266137	0.266137	ENSG00000166435
chr11	74660143	rs2165163	G	C	GGCAACCG	CGCAACCG				-0.191344	0.0428222	1.36833	-1.36833	ENSG00000166435
chr11	75228531	rs7938412	A	C	AAAAAAAC	CAAAAAAC				-0.542742	0.000213363	3.67088	-3.67088	ENSG00000158555
chr11	77851606	rs11237410	G	T	GCTTGTAA	TCTTGTAA				-0.110403	0.404406	0.393183	-0.393183	ENSG00000246174
chr11	77853896	rs7101694	C	T	CGTGGTGG	TGTGGTGG				0.0728332	0.723907	0.140317	0.140317	ENSG00000246174
chr11	77936166	rs1385600	A	G	AACTCCAT	GACTCCAT				-0.428391	0.00645041	2.19041	-2.19041	ENSG00000288538
chr11	77953015	rs2512519	C	T	CTTCATCC	TTTCATCC				-0.111757	0.534673	0.271912	-0.271912	ENSG00000288538
chr11	77959435	rs2510053	T	C	TGCTGGTA	CGCTGGTA				0.175216	0.293989	0.531669	0.531669	ENSG00000288538
chr11	77961912	rs2510055	C	T	CCTAATGT	TCTAATGT				-0.747493	0.10426	0.981881	-0.981881	ENSG00000288538
chr11	77965081	rs2511168	T	G	CCTTCCTT	CCTGCCTT				-0.0253808	0.838153	0.0766769	-0.0766769	ENSG00000288538
chr11	77969180	rs1893448	G	A	GGGGGTAC	AGGGGTAC				-0.101835	0.382193	0.417718	-0.417718	ENSG00000288538
chr11	77974193	rs2511159	T	G	AAGGATAC	AAGGAGAC				0.17942	0.758973	0.119774	0.119774	ENSG00000288538
chr11	77978754	rs10899450	A	G	ATTAGCCG	GTTAGCCG				-0.432279	0.00822711	2.08475	-2.08475	ENSG00000288538
chr11	78007169	rs7104222	G	A	GATGTCAC	AATGTCAC				-0.446028	0.00271328	2.56651	-2.56651	ENSG00000288538
chr11	78009660	rs10793297	T	C	TTGACAAA	CTGACAAA				0.152624	0.497521	0.303188	0.303188	ENSG00000288538
chr11	78013492	rs4417308	A	C	AATGATCA	CATGATCA				0.171356	0.16717	0.776843	0.776843	ENSG00000288538
chr11	78018954	rs10793299	T	A	TTTAATCA	ATTAATCA				0.148699	0.168583	0.773185	0.773185	ENSG00000288538
chr11	78019582	rs10793300	T	A	CAGGATCA	CAGGAACA	0.107228	0.122437	1.14183	0.0621579	0.223059	0.651581	0.651581	ENSG00000288538
chr11	78043431	rs11601196	A	C	AAGCTTAT	CAGCTTAT				-0.0595349	0.625913	0.203486	-0.203486	ENSG00000288538
chr11	78050849	rs11237458	A	T	ACTTGTGA	TCTTGTGA				0.00113779	0.925525	0.0336119	0.0336119	ENSG00000288538
chr11	78051794	rs10899476	A	G	ATAAATTC	GTAAATTC				-0.468792	0.0119751	1.92172	-1.92172	ENSG00000288538
chr11	78095069	rs11237477	A	T	AGAGGAAA	TGAGGAAA				0.362388	0.00253185	2.59656	2.59656	ENSG00000288538
chr11	82784316	rs59426273	C	T	CTGAAACA	TTGAAACA				-0.0832824	0.646342	0.189538	-0.189538	ENSG00000246067
chr11	86148283	rs78528802	T	C	TTATTCCT	TTATCCCT				-0.568833	0.0431592	1.36493	-1.36493	ENSG00000073921
chr11	93476766	rs652961	G	A	GCCGGTAG	ACCGGTAG				0.0103642	0.865324	0.0628212	0.0628212	ENSG00000182919
chr11	93478133	rs11020505	T	G	TGCGTCAT	GGCGTCAT				-0.329613	0.0892561	1.04936	-1.04936	ENSG00000182919
chr11	93833731	rs10765654	C	T	CATTTGTG	TATTTGTG				-0.444376	0.117342	0.930547	-0.930547	ENSG00000110218
chr11	93862020	rs4753126	C	T	GTTTCCCC	GTTTCCTC	0.115067	0.205478	1.78572	0.118083	0.201881	0.694904	0.694904	ENSG00000110218
chr11	94336130	rs608972	T	C	TGTGAATT	CGTGAATT				-0.0550035	0.815231	0.0887193	-0.0887193	ENSG00000134627
chr11	108051705	rs11827088	A	G	AAAGCAAT	GAAGCAAT				-0.0564447	0.232907	0.632818	-0.632818	ENSG00000075239
chr11	108065708	rs4027718	G	A	GCCCAGCT	ACCCAGCT				-0.270753	0.0814623	1.08904	-1.08904	ENSG00000075239
chr11	110263237	rs34981216	C	T	CGATTCTT	TGATTCTT				0.0937007	0.80848	0.0923308	0.0923308	ENSG00000137714
chr11	111211634	rs12364442	C	A	CTGAGGTC	ATGAGGTC				-0.521459	0.0561675	1.25051	-1.25051	ENSG00000196167
chr11	111212759	rs35389890	G	A	GGCAGGCT	AGCAGGCT				0.656847	0.0119751	1.92172	1.92172	ENSG00000196167
chr11	111214947	rs4938488	G	A	GGCCTGCC	AGCCTGCC				-0.0299248	0.342138	0.465798	-0.465798	ENSG00000196167
chr11	111222227	rs45611937	G	A	GTGAATAA	ATGAATAA				-0.199915	0.0997923	1.0009	-1.0009	ENSG00000196167
chr11	117016997	rs4936365	C	T	CGGGGTTT	TGGGGTTT				0.0586098	0.844662	0.0733173	0.0733173	ENSG00000149591
chr11	117021923	rs4938349	C	T	CATCATTA	TATCATTA				-0.0771521	0.101315	0.994328	-0.994328	ENSG00000149591
chr11	117048417	rs10790177	A	G	ATTTTGTA	GTTTTGTA				-0.0394994	0.475035	0.323275	-0.323275	ENSG00000149591
chr11	117670449	rs77986812	T	C	TGCCAAGC	CGCCAAGC				0.0349237	0.48734	0.312168	0.312168	ENSG00000095139
chr11	117685220	rs10892177	G	C	GGTGGTCC	CGTGGTCC				0.010249	0.447288	0.349413	0.349413	ENSG00000095139
chr11	118436429	rs116561262	G	A	CCGGGAAT	CCGGAAAT				0.941646	0.00124562	2.90462	2.90462	ENSG00000118096
chr11	122748288	rs61910298	C	T	CGAGGTCA	TGAGGTCA				-0.200144	0.702248	0.15351	-0.15351	ENSG00000023171
chr11	122748441	rs61910300	A	G	AGAGCTTG	GGAGCTTG				0.356218	0.0473986	1.32423	1.32423	ENSG00000023171
chr11	122748649	rs7113844	C	T	CTAGAAGG	TTAGAAGG				-0.0864051	0.561109	0.250953	-0.250953	ENSG00000023171
chr11	124543803	rs7927406	T	G	TAGAAAAA	GAGAAAAA				-0.144783	0.267478	0.572712	-0.572712	ENSG00000064199
chr11	124681383	rs595741	C	G	CATTTTGC	GATTTTGC				-0.648152	0.00504313	2.2973	-2.2973	ENSG00000245498
chr11	124746644	rs11219822	A	C	AGGACGGA	CGGACGGA				-0.0818927	0.70921	0.149225	-0.149225	ENSG00000154134
chr11	124824066	rs3809054	C	T	CTACTTGA	TTACTTGA				0.0280622	0.937381	0.0280836	0.0280836	ENSG00000149548
chr11	125048088	rs12790049	C	T	CCACACAG	TCACACAG				0.0369192	0.919948	0.0362368	0.0362368	ENSG00000019102
chr11	126081336	rs587891	T	C	TGGACTCA	CGGACTCA				0.398151	0.000706027	3.15118	3.15118	ENSG00000110074
chr11	126156979	rs595022	C	T	CGAATCCC	TGAATCCC				-0.256062	0.0255744	1.59219	-1.59219	ENSG00000110063
chr11	126197404	rs645852	C	G	CCTGTGTA	GCTGTGTA				-0.0596261	0.847211	0.0720085	-0.0720085	ENSG00000110060
chr11	126228000	rs59379014	C	T	CGGAGATG	TGGAGATG				-0.0350087	0.605428	0.217937	-0.217937	ENSG00000110080
chr11	126467975	rs482042	G	T	GCAAGAAT	TCAAGAAT				-0.110899	0.376172	0.424614	-0.424614	ENSG00000110060
chr11	129768505	rs56216616	C	T	CTGGGTTT	TTGGGTTT				0.0640321	0.68586	0.163765	0.163765	ENSG00000170322
chr11	134123428	rs112372624	G	A	GCCAGTGC	ACCAGTGC				-0.304933	0.0126059	1.89943	-1.89943	ENSG00000151498
chr11	134180874	rs11223753	G	A	GCCATGCT	ACCATGCT				-0.244947	0.188458	0.724785	-0.724785	ENSG00000151498
chr12	661981	rs7314691	G	A	GGCGCACC	AGCGCACC				0.0786486	0.290986	0.536128	0.536128	ENSG00000139044
chr12	662838	rs1056008	T	C	CTGGAAGG	CCGGAAGG	0.100722	0.500457	4.96871	1.4023	0.000196306	3.70707	3.70707	ENSG00000139044
chr12	4757896	rs979877	T	C	CCTTCTTC	CCTTCCTC				0.0381549	0.873501	0.0587368	0.0587368	ENSG00000111254
chr12	6602406	rs116152914	T	C	CCATCTTG	CCATCCTG				-0.708165	0.000213363	3.67088	-3.67088	ENSG00000111639
chr12	6976685	rs1800201	G	A	GCGACTGC	ACGACTGC				-0.304541	0.00582823	2.23446	-2.23446	ENSG00000008323
chr12	7007501	rs2886399	T	C	TGAGGCGG	CGAGGCGG				0.156016	0.25324	0.596468	0.596468	ENSG00000010626
chr12	7338947	rs61917955	C	T	CACCAATT	TACCAATT				-0.457942	0.000695487	3.15771	-3.15771	ENSG00000139197
chr12	7848749	rs6488593	A	G	ACATGAGG	GCATGAGG				-0.407479	0.141582	0.848991	-0.848991	ENSG00000010610
chr12	8080792	rs139080950	G	C	AGATCGAG	AGATCCAG				-0.382491	0.190748	0.719539	-0.719539	ENSG00000059804
chr12	8261650	rs10840686	G	C	GGTGGCAG	CGTGGCAG				-0.245961	0.0463625	1.33383	-1.33383	ENSG00000003056
chr12	9109137	rs56759930	G	A	GTTCAAGT	ATTCAAGT				-0.171054	0.243515	0.613474	-0.613474	ENSG00000003056
chr12	9436258	rs184255195	G	A	GGGGTTGT	AGGGTTGT				-0.0357823	0.612251	0.213071	-0.213071	ENSG00000003056
chr12	9514747	rs55693818	G	A	GCCTGCTG	ACCTGCTG				0.00279475	0.764426	0.116665	0.116665	ENSG00000260423
chr12	9800639	rs35015427	G	C	GGCCAGTG	CGCCAGTG				0.118874	0.272332	0.564901	0.564901	ENSG00000260423
chr12	9800926	rs7302081	C	T	CGCTTTTT	TGCTTTTT				0.289002	0.377556	0.423018	0.423018	ENSG00000003056
chr12	9810914	rs11052234	T	C	TATGACGT	CATGACGT				-0.310576	0.26428	0.577935	-0.577935	ENSG00000257027
chr12	10472684	rs2061756	C	T	CTTGAACT	TTTGAACT				0.043169	0.317112	0.498787	0.498787	ENSG00000060138
chr12	10525365	rs1049174	G	C	GTGATCTG	CTGATCTG				-0.00023873	0.803329	0.0951067	-0.0951067	ENSG00000060138
chr12	10525740	rs1049172	C	T	CGTATTTG	TGTATTTG				-0.158091	0.498308	0.302502	-0.302502	ENSG00000060138
chr12	10706978	rs73054470	C	T	CGCCCTGC	TGCCCTGC				-0.0107041	0.723907	0.140317	-0.140317	ENSG00000256039
chr12	10759032	rs10772333	T	C	TGCCTAAA	CGCCTAAA				0.0676704	0.803643	0.0949369	0.0949369	ENSG00000060138
chr12	11059191	rs10845239	T	A	TGATGGGG	AGATGGGG				-0.21908	0.338262	0.470747	-0.470747	ENSG00000255837
chr12	11177773	rs9651851	C	G	CGCCAGGC	GGCCAGGC				0.470867	0.0473986	1.32423	1.32423	ENSG00000231887
chr12	12076707	rs2515764	C	T	CGAGATTG	TGAGATTG				-0.00965941	0.567145	0.246306	-0.246306	ENSG00000013588
chr12	12990162	rs4762306	G	T	GAGCCGAG	TAGCCGAG				0.00849143	0.728302	0.137689	0.137689	ENSG00000013583
chr12	22586720	rs74600807	T	C	TTGAAAAG	CTGAAAAG				-0.157949	0.273581	0.562915	-0.562915	ENSG00000004700
chr12	27175494	rs3963548	T	C	TGTTTGCT	CGTTTGCT				0.0293	0.067161	1.17288	1.17288	ENSG00000152944
chr12	27341969	rs12305603	G	T	CCTGCCTC	CCTTCCTC				-0.128692	0.475537	0.322816	-0.322816	ENSG00000152944
chr12	27390233	rs12304303	G	A	GTCTGAGA	ATCTGAGA				0.73293	0.00247575	2.60629	2.60629	ENSG00000152944
chr12	27615809	rs16931984	C	G	GGCGAAGC	GGGGAAGC				0.0137866	0.551054	0.258806	0.258806	ENSG00000029153
chr12	27622549	rs10506021	C	G	CCAATCTA	GCAATCTA				-0.0401914	0.940058	0.0268455	-0.0268455	ENSG00000029153
chr12	27859004	rs12297957	C	G	CACTGTTT	GACTGTTT				0.0386779	0.78233	0.10661	0.10661	ENSG00000029153
chr12	27863693	rs17552080	C	T	CCAGGGAG	TCAGGGAG				0.421347	0.0166218	1.77932	1.77932	ENSG00000029153
chr12	27898653	rs2347219	T	C	TGCCCCCC	CGCCCCCC				0.147495	0.187777	0.726359	0.726359	ENSG00000029153
chr12	31078704	rs7966761	C	T	CTCATCTC	TTCATCTC				0.00227533	0.723605	0.140499	0.140499	ENSG00000013573
chr12	31239505	rs2352622	G	A	GCCTCCGA	ACCTCCGA				-0.343599	0.0513135	1.28977	-1.28977	ENSG00000245614
chr12	46765228	rs10880961	C	G	CGGAGGCG	GGGAGGCG				-0.13415	0.0811481	1.09072	-1.09072	ENSG00000111371
chr12	48883020	rs2731096	G	T	GCTGATAA	TCTGATAA				-0.113458	0.674159	0.171237	-0.171237	ENSG00000177627
chr12	49573947	rs6580703	G	C	GAGGCTGG	CAGGCTGG				-0.0836136	0.623118	0.20543	-0.20543	ENSG00000167553
chr12	53131440	rs188567832	G	A	GATCATTA	AATCATTA				-0.11152	0.265091	0.576604	-0.576604	ENSG00000012822
chr12	53574775	rs114302138	G	T	GGGGAAAG	GGGGAAAT	0.130615	0.147043	1.12578	0.293835	0.101363	0.994121	0.994121	ENSG00000012822
chr12	54063501	rs1800633	G	A	GTGTCCTC	ATGTCCTC				0.118978	0.48403	0.315128	0.315128	ENSG00000012822
chr12	54955169	rs7954532	G	T	AGTTCCGG	AGTTCCTG	0.400842	0.224827	0.560888	-0.51682	0.0108946	1.96279	-1.96279	ENSG00000123360
chr12	56107691	rs7959622	T	C	TGCAATCA	CGCAATCA				-0.0483886	0.849897	0.0706335	-0.0706335	ENSG00000135441
chr12	56109786	rs4457792	G	C	GGTCTCAA	CGTCTCAA				-0.136122	0.125727	0.900573	-0.900573	ENSG00000135441
chr12	56401085	rs10876864	G	A	GGCAGACG	AGCAGACG				0.248711	0.070085	1.15437	1.15437	ENSG00000197728
chr12	56860073	rs7298123	C	T	CCTGTCTC	TCTGTCTC				0.223988	0.142493	0.846206	0.846206	ENSG00000176422
chr12	56915547	rs3782235	G	A	GTGGAAGT	GTAGAAGT				-0.204973	0.0924373	1.03415	-1.03415	ENSG00000076067
chr12	58169361	rs10877017	T	C	TGCCATGT	CGCCATGT				-0.558972	0.00932	2.03058	-2.03058	ENSG00000123427
chr12	58177437	rs2014886	C	T	CACGATGT	TACGATGT				0.415818	0.0588311	1.23039	1.23039	ENSG00000123427
chr12	58212528	rs11172349	G	A	GCAGAGAT	ACAGAGAT				0.041795	0.52623	0.278824	0.278824	ENSG00000123427
chr12	58306097	rs9971803	C	T	CGGGGTTT	TGGGGTTT				0.0331185	0.351187	0.454461	0.454461	ENSG00000166896
chr12	58335330	rs3751326	C	G	CCCTCCCG	GCCTCCCG				0.199857	0.522192	0.282169	0.282169	ENSG00000166896
chr12	58335626	rs3751325	A	T	AGCAACCA	TGCAACCA				0.348683	0.100381	0.998348	0.998348	ENSG00000166896
chr12	66553714	rs17825943	A	G	AGCTAAAA	GGCTAAAA				0.198515	0.266739	0.573913	0.573913	ENSG00000090376
chr12	69752317	rs777272	T	C	TGCTCTGT	CGCTCTGT				0.0181205	0.80848	0.0923308	0.0923308	ENSG00000127337
chr12	69753420	rs2617835	C	A	CACTGGTC	AACTGGTC				0.0331877	0.79433	0.0999991	0.0999991	ENSG00000127337
chr12	69753512	rs2249093	G	C	GGCCGTCG	CGCCGTCG				0.171899	0.0595886	1.22484	1.22484	ENSG00000127337
chr12	69753830	rs623853	G	A	TCTTCCGG	TCTTCCAG	0.602685	0.113887	0.188966	-0.708879	0.00500294	2.30078	-2.30078	ENSG00000127337
chr12	69753847	rs554591	T	C	TCGGTTCC	CCGGTTCC				0.178317	0.0428652	1.36789	1.36789	ENSG00000127337
chr12	69754012	rs634512	C	T	CCACCCCC	CCATCCCC				-0.359017	0.128542	0.890956	-0.890956	ENSG00000127337
chr12	75868353	rs17115098	C	T	CTTGGGGC	TTTGGGGC				-0.355504	0.0894112	1.04861	-1.04861	ENSG00000257497
chr12	75869956	rs11180538	A	G	ATGAGAGC	GTGAGAGC				0.122158	0.456956	0.340125	0.340125	ENSG00000257497
chr12	75880006	rs11180548	A	G	ATACACCT	GTACACCT				0.249791	0.329432	0.482234	0.482234	ENSG00000257497
chr12	75901300	rs12815116	C	A	CAATTCAA	AAATTCAA				0.323378	0.456773	0.3403	0.3403	ENSG00000111615
chr12	90670653	rs1344964	C	A	TCTTCCTT	TCTTCATT				-0.323776	0.701102	0.154219	-0.154219	ENSG00000070961
chr12	92826597	rs61935214	G	A	GAGTTCTC	AAGTTCTC				-0.34956	0.156128	0.806519	-0.806519	ENSG00000205057
chr12	95397552	rs835044	T	C	GGTTCTCA	GGTTCCCA				-0.338248	0.000391891	3.40683	-3.40683	ENSG00000184752
chr12	104235229	rs34187551	C	G	CGCGGGGG	GGCGGGGG				0.285259	0.0761757	1.11818	1.11818	ENSG00000111696
chr12	104236625	rs2576977	A	C	AAGCAATC	CAGCAATC				0.149055	0.160153	0.795466	0.795466	ENSG00000111696
chr12	106751805	rs61943670	G	A	GCCAAGGG	ACCAAGGG				0.0340208	0.270906	0.567181	0.567181	ENSG00000013503
chr12	108297561	rs111870573	G	A	GGGGGCCG	AGGGGCCG				-0.0879599	0.402457	0.39528	-0.39528	ENSG00000008405
chr12	108297646	rs116620651	A	G	TGGGAAAC	TGGGGAAC				-0.699119	0.00725664	2.13926	-2.13926	ENSG00000008405
chr12	108297659	rs114196109	C	A	CGCATTCG	AGCATTCG				-0.0133943	0.996897	0.00134955	-0.00134955	ENSG00000008405
chr12	109161832	rs7975500	A	T	ATGTTGGC	TTGTTGGC				0.00525326	0.86567	0.0626477	0.0626477	ENSG00000110880
chr12	109900077	rs68032303	C	T	CTCAGCCT	TTCAGCCT				-0.137677	0.0954234	1.02035	-1.02035	ENSG00000075856
chr12	109957132	rs73196282	G	A	GAGGCATG	AAGGCATG				0.0842005	0.130794	0.883413	0.883413	ENSG00000075856
chr12	110001616	rs34899324	G	A	GCAGGCTC	ACAGGCTC				0.142221	0.351908	0.453571	0.453571	ENSG00000139428
chr12	110019836	rs68024411	A	G	ATTAGACT	GTTAGACT				-0.103596	0.410835	0.386332	-0.386332	ENSG00000076248
chr12	110024969	rs66783857	G	A	GGGTACAG	AGGTACAG				-0.124992	0.350061	0.455857	-0.455857	ENSG00000076248
chr12	110025637	rs3782898	G	C	GCACTATT	CCACTATT				-0.0233208	0.38458	0.415013	-0.415013	ENSG00000139428
chr12	110029186	rs2270374	G	A	GGGGTTAC	AGGGTTAC				-0.172335	0.138817	0.857557	-0.857557	ENSG00000139428
chr12	111872676	rs11065900	G	C	GAGTCCGT	CAGTCCGT				-0.00251345	0.901973	0.0448065	-0.0448065	ENSG00000111252
chr12	111895209	rs12301585	A	C	ACCTCCAT	CCCTCCAT				0.205133	0.119303	0.92335	0.92335	ENSG00000111252
chr12	111899834	rs11065910	A	G	ACATATTA	GCATATTA				-0.370178	0.105612	0.976288	-0.976288	ENSG00000111252
chr12	111910424	rs12300764	G	A	CTGGAGTG	CTGGAATG				0.112574	0.657001	0.182434	0.182434	ENSG00000111252
chr12	111931975	rs149637511	C	T	TGATCCGC	TGATTCGC				0.152964	0.47092	0.327053	0.327053	ENSG00000111252
chr12	111966802	rs7305546	G	A	GGGTCTTT	AGGTCTTT				0.155005	0.663461	0.178184	0.178184	ENSG00000111252
chr12	112041701	rs112022408	G	A	GAGACTCT	AAGACTCT				-0.14428	0.156554	0.805337	-0.805337	ENSG00000111252
chr12	112275745	rs76122743	C	A	CGCTGGGA	AGCTGGGA				0.27125	0.114371	0.941686	0.941686	ENSG00000089009
chr12	112329028	rs77030808	A	G	AAGGAACT	AAGGAGCT				-0.0187156	0.70533	0.151608	-0.151608	ENSG00000089009
chr12	112378909	rs12582100	C	T	CGTTGGCT	TGTTGGCT				-0.31852	0.0350164	1.45573	-1.45573	ENSG00000089009
chr12	112427796	rs80104974	A	C	GGTTCACG	GGTTCCCG				-0.337955	0.22863	0.640866	-0.640866	ENSG00000089009
chr12	112474664	rs78831907	C	G	CGTAAAAC	GGTAAAAC				-0.277292	0.0460783	1.3365	-1.3365	ENSG00000089009
chr12	112522346	rs78866396	G	A	GCACTTTG	ACACTTTG				-0.0300281	0.853868	0.0686094	-0.0686094	ENSG00000089009
chr12	113364332	rs4766666	A	G	ATAAAACC	GTAAAACC				-0.843582	0.001557	2.80771	-2.80771	ENSG00000089009
chr12	113364471	rs4767034	A	G	AAAACTAG	GAAACTAG				0.61296	0.00404447	2.39314	2.39314	ENSG00000089009
chr12	113364504	rs10850099	A	G	TGTTCCAC	TGTTCCGC	0.110963	0.133306	1.20136	0.242635	0.103331	0.98577	0.98577	ENSG00000089009
chr12	113367895	rs6489874	A	G	ATTCTCAT	GTTCTCAT				-0.0205983	0.856309	0.0673692	-0.0673692	ENSG00000089009
chr12	118490508	rs59687507	C	T	CCTTTGTG	TCTTTGTG				0.122542	0.554548	0.256061	0.256061	ENSG00000088992
chr12	119699134	rs78280417	G	A	GGTACTAA	AGTACTAA				-0.305422	0.259455	0.585938	-0.585938	ENSG00000089154
chr12	120755405	rs76603099	T	C	GTTTTCTG	GTTTCCTG				0.39145	0.000920871	3.0358	3.0358	ENSG00000089163
chr12	123201508	rs2256572	A	G	ATAAAAAT	GTAAAAAT				-0.174943	0.0974446	1.01124	-1.01124	ENSG00000182782
chr12	123201539	rs28710048	C	G	CAAATGTC	GAAATGTC				0.15197	0.0819038	1.0867	1.0867	ENSG00000182782
chr12	123730830	rs11057206	T	C	TCTCAGGT	CCTCAGGT				0.751134	0.000505305	3.29645	3.29645	ENSG00000111328
chr12	123746357	rs4759416	C	G	CAGAGGCA	GAGAGGCA				0.00717827	0.840954	0.0752275	0.0752275	ENSG00000111328
chr12	123760109	rs35067339	T	A	TAACACAG	AAACACAG				0.221428	0.321423	0.492923	0.492923	ENSG00000111328
chr12	123808073	rs11057270	T	C	TTGTATTT	CTGTATTT				0.18815	0.110146	0.958032	0.958032	ENSG00000111328
chr12	123811225	rs7955457	C	A	CACTTTGG	AACTTTGG				-0.0393801	0.878037	0.0564872	-0.0564872	ENSG00000111328
chr12	123862447	rs12299125	C	T	CGAGGCAG	TGAGGCAG				0.190939	0.302623	0.519098	0.519098	ENSG00000111328
chr12	123912213	rs28659953	T	C	TGAACAGC	CGAACAGC				-0.156097	0.550391	0.259329	-0.259329	ENSG00000150977
chr12	124056441	rs6488881	C	G	CGGGGCTG	GGGGGCTG				0.310874	0.0488019	1.31156	1.31156	ENSG00000051825
chr12	124071144	rs146539578	G	T	CCTGCCTT	CCTTCCTT				0.158284	0.17764	0.75046	0.75046	ENSG00000111364
chr12	124075111	rs77895354	A	G	ACTTTAAA	GCTTTAAA				0.0190117	0.862588	0.0641964	0.0641964	ENSG00000111364
chr12	124141662	rs11057322	C	T	CTGTCAGA	TTGTCAGA				-0.0415128	0.884558	0.0532736	-0.0532736	ENSG00000168778
chr12	124159185	rs7133199	A	C	ACTGTAAG	CCTGTAAG				0.296623	0.0698655	1.15574	1.15574	ENSG00000168778
chr12	124167536	rs147319710	C	T	CGAGGTGG	TGAGGTGG				-0.194957	0.0707996	1.14997	-1.14997	ENSG00000168778
chr12	124526036	rs117092103	G	A	GTGTGAGC	ATGTGAGC				-0.243878	0.285692	0.544103	-0.544103	ENSG00000051825
chr12	125398723	rs58841173	G	T	GGGTGCAC	TGGTGCAC				0.0308211	0.216439	0.664663	0.664663	ENSG00000073060
chr12	125398731	rs59522292	T	C	TGCCCAAC	CGCCCAAC				0.323197	0.00112866	2.94744	2.94744	ENSG00000073060
chr12	127254839	rs1706503	C	G	CTTCAGGG	GTTCAGGG				-0.43614	0.0241367	1.61732	-1.61732	ENSG00000256128
chr12	131280805	rs10773820	G	C	GAGGCGGA	CAGGCGGA				0.112678	0.666814	0.175995	0.175995	ENSG00000256250
chr12	131476328	rs941093	C	T	CGAGTCCA	TGAGTCCA				0.123203	0.441338	0.355229	0.355229	ENSG00000060709
chr12	132569028	rs12302637	T	C	ACATCCGC	ACACCCGC				-0.447135	0.0916991	1.03764	-1.03764	ENSG00000185163
chr12	132625643	rs57037358	C	T	CGCACTGT	TGCACTGT				0.0764728	0.778412	0.10879	0.10879	ENSG00000185163
chr12	132674118	rs7307766	G	T	GGGTGTGT	TGGTGTGT				0.00799781	0.900617	0.0454598	0.0454598	ENSG00000256576
chr12	133320589	rs56232075	C	T	CGATGCTG	TGATGCTG				-0.115062	0.0957272	1.01896	-1.01896	ENSG00000072609
chr13	21311102	rs149751897	A	G	ACCTCAGG	GCCTCAGG				-0.223604	0.0101245	1.99463	-1.99463	ENSG00000150456
chr13	21477105	rs12861916	G	C	GGCACCGG	CGCACCGG				-0.218958	0.395104	0.403288	-0.403288	ENSG00000032742
chr13	21919023	rs7318257	G	A	GACTGACT	AACTGACT				0.0678213	0.603119	0.219597	0.219597	ENSG00000224429
chr13	22123304	rs4769168	G	A	GTGATCCG	ATGATCCG				0.224626	0.594329	0.225973	0.225973	ENSG00000032742
chr13	25031770	rs7318023	G	A	GTGGTGGC	ATGGTGGC				-0.0873929	0.362697	0.440456	-0.440456	ENSG00000102699
chr13	25859951	rs9511739	C	T	CGTGAGCC	TGTGAGCC				-0.0247735	0.672644	0.172214	-0.172214	ENSG00000102699
chr13	28195495	rs2232669	C	T	GCTCCCCG	GCTTCCCG				0.113934	0.204811	0.688647	0.688647	ENSG00000186184
chr13	28196033	rs2232679	G	C	CCTTGCTT	CCTTCCTT				0.306503	0.122634	0.911389	0.911389	ENSG00000186184
chr13	40222433	rs7320045	C	T	CGATCTGC	TGATCTGC				-0.148905	0.344222	0.463162	-0.463162	ENSG00000133103
chr13	41353297	rs7337312	G	A	GAGATCAG	AAGATCAG				-0.269728	0.216129	0.665287	-0.665287	ENSG00000102743
chr13	42466259	rs7991791	T	A	TTTTACAT	ATTTACAT				0.125571	0.136682	0.864289	0.864289	ENSG00000102763
chr13	43055002	rs9533122	A	G	TAATCCCA	TGATCCCA	0.105264	0.100505	0.954796	0.258248	0.267774	0.572231	0.572231	ENSG00000120659
chr13	43597706	rs17553284	C	T	CCTACGGC	TCTACGGC				-0.836249	0.000341167	3.46703	-3.46703	ENSG00000120675
chr13	44420473	rs12428020	G	A	GTGTTGGG	ATGTTGGG				-0.209613	0.341691	0.466367	-0.466367	ENSG00000179630
chr13	47152942	rs2005053	T	C	TGTGGGAG	CGTGGGAG				0.351055	0.132594	0.877475	0.877475	ENSG00000136141
chr13	47171755	rs7330453	G	A	GTGCTGGG	ATGCTGGG				-0.062589	0.60258	0.219985	-0.219985	ENSG00000136141
chr13	49165374	rs7321847	G	A	GCTGGTGG	ACTGGTGG				0.0166504	0.302357	0.519481	0.519481	ENSG00000102531
chr13	49165875	rs8002098	G	A	TCGGATTC	TCAGATTC				0.186818	0.280594	0.551922	0.551922	ENSG00000152207
chr13	50265238	rs9568308	C	T	GCCTCCAG	GCTTCCAG				-0.0550628	0.488248	0.31136	-0.31136	ENSG00000123179
chr13	76091134	rs4884005	C	T	CGCGGTGG	TGCGGTGG				-0.086546	0.668637	0.17481	-0.17481	ENSG00000118939
chr13	79874541	rs61966633	A	G	TGGGAAGC	TGGGAGGC				-0.13728	0.249118	0.603594	-0.603594	ENSG00000227354
chr13	79980340	rs9574421	C	T	TCTTCCCG	TCTTCCTG	0.142791	0.234501	1.64227	0.0811186	0.1907	0.719649	0.719649	ENSG00000227354
chr13	80056586	rs9565508	C	G	CTGTTGTG	GTGTTGTG				-0.290469	0.0830112	1.08086	-1.08086	ENSG00000227354
chr13	101327245	rs2791681	C	G	CTCATTGG	GTCATTGG				-0.048685	0.407213	0.390178	-0.390178	ENSG00000289594
chr13	101327452	rs2791683	C	T	TTTTCCTC	TTTTCTTC				0.20072	0.0412511	1.38456	1.38456	ENSG00000289594
chr13	103435250	rs2031644	A	G	GAGAAAAG	GAGGAAAG				-0.0558503	0.69365	0.15886	-0.15886	ENSG00000134897
chr13	111124255	rs4284503	G	A	GGGGTGGT	AGGGTGGT				-0.356021	0.133446	0.874694	-0.874694	ENSG00000139832
chr14	20915472	rs17111837	G	A	GAGCCCTT	AAGCCCTT				-0.111047	0.648371	0.188177	-0.188177	ENSG00000092094
chr14	21974645	rs12891263	G	A	GAGATCGC	AAGATCGC				-0.0774668	0.614017	0.211819	-0.211819	ENSG00000092199
chr14	22080501	rs7152862	T	G	TTGTCCTT	GTGTCCTT				-0.010665	0.761153	0.118528	-0.118528	ENSG00000255569
chr14	22080627	rs7147781	C	T	ATTTCCAG	ATTTCTAG				0.44388	0.0113275	1.94587	1.94587	ENSG00000255569
chr14	22080730	rs7147964	C	A	CCAGAAGA	ACAGAAGA				0.361538	0.0112242	1.94985	1.94985	ENSG00000255569
chr14	23067931	rs8011143	C	T	CAGGAGTA	TAGGAGTA				0.615788	0.0046019	2.33706	2.33706	ENSG00000100439
chr14	23273883	rs11157832	G	A	GTCAGTCA	ATCAGTCA				0.00872891	0.390737	0.408115	0.408115	ENSG00000155465
chr14	23286977	rs4982683	A	G	ATGCCACC	GTGCCACC				0.182203	0.572509	0.242217	0.242217	ENSG00000155465
chr14	23368185	rs1570342	C	A	CGGTCCAG	AGGTCCAG				0.0166204	0.795055	0.0996027	0.0996027	ENSG00000100461
chr14	23388138	rs74873084	G	C	GGGGAGGC	CGGGAGGC				0.062491	0.488219	0.311385	0.311385	ENSG00000092036
chr14	23393969	rs77938591	T	C	TGCACTAA	CGCACTAA				0.187252	0.160922	0.793383	0.793383	ENSG00000092036
chr14	23565012	rs8003631	C	T	CAAGCTCC	TAAGCTCC				-0.116236	0.363136	0.439931	-0.439931	ENSG00000179933
chr14	24610733	rs2236352	T	C	TCCAGGAG	CCCAGGAG				0.203426	0.319148	0.496007	0.496007	ENSG00000100908
chr14	24898696	rs2273630	T	C	TCTTCCTC	TCCTCCTC				-0.11507	0.0787091	1.10398	-1.10398	ENSG00000139899
chr14	24898751	rs2273629	G	A	CTTTCCGT	CTTTCCAT	0.158517	0.141165	0.890534	0.402529	0.0392143	1.40656	1.40656	ENSG00000139899
chr14	24899194	rs10146759	C	T	CTGGGTGA	TTGGGTGA				-0.1241	0.0659034	1.18109	-1.18109	ENSG00000100441
chr14	24900209	rs1956905	C	G	CGAGGAGA	GGAGGAGA				0.267082	0.00708546	2.14963	2.14963	ENSG00000139899
chr14	24900231	rs3825588	G	C	GGGCCTGG	CGGCCTGG				-0.663509	0.00176153	2.75411	-2.75411	ENSG00000139899
chr14	30326936	rs1958991	C	G	CGGGGAGG	GGGGGAGG				0.16999	0.300142	0.522673	0.522673	ENSG00000184304
chr14	35184228	rs17525727	C	T	CTTTCCTT	CTTTCTTT				0.345379	0.00567449	2.24607	2.24607	ENSG00000165410
chr14	35591316	rs28365850	G	A	GCAAAAAC	ACAAAAAC				-0.0122599	0.90182	0.0448802	-0.0448802	ENSG00000092020
chr14	50087357	rs1952013	C	G	CAGGCGGA	GAGGCGGA				0.140617	0.10869	0.963809	0.963809	ENSG00000012983
chr14	51606001	rs2999357	C	G	CTCCTCCC	GTCCTCCC				-0.532191	0.0328669	1.48324	-1.48324	ENSG00000100505
chr14	51608889	rs7146561	C	G	CAGAGGAG	GAGAGGAG				-0.0178761	0.784535	0.105387	-0.105387	ENSG00000100505
chr14	58759280	rs34864350	A	G	AACAAAAC	GACAAAAC				-0.127663	0.771578	0.11262	-0.11262	ENSG00000032219
chr14	58764581	rs71414197	T	C	TGGCTGCC	CGGCTGCC				-0.0549441	0.358595	0.445396	-0.445396	ENSG00000032219
chr14	59733994	rs1253004	C	A	CCAAGTAG	ACAAGTAG				-0.519047	0.0155686	1.80775	-1.80775	ENSG00000100592
chr14	59951446	rs80087397	C	T	CTCGGGCC	TTCGGGCC				-0.58028	0.0336031	1.47362	-1.47362	ENSG00000126790
chr14	64729356	rs1256046	A	C	AACTTTAG	CACTTTAG				-0.124784	0.43605	0.360464	-0.360464	ENSG00000140009
chr14	64738979	rs1256039	G	C	GTAGAGTT	CTAGAGTT				0.319543	0.320771	0.493806	0.493806	ENSG00000140009
chr14	65347239	rs3813421	G	A	GGGCGGGC	AGGCGGGC				-0.158999	0.119597	0.92228	-0.92228	ENSG00000258289
chr14	65376086	rs4902333	C	T	CTTAAATT	TTTAAATT				0.269375	0.446163	0.350507	0.350507	ENSG00000258289
chr14	65379618	rs10143017	C	A	TCTTCCCT	TCTTCACT				-0.326192	0.35713	0.447174	-0.447174	ENSG00000258289
chr14	68066949	rs11547225	G	A	GCGGCGCT	ACGGCGCT				-0.12889	0.338056	0.471011	-0.471011	ENSG00000100564
chr14	68066979	rs7154825	C	T	CCGTCTCG	TCGTCTCG				0.048961	0.675754	0.170211	0.170211	ENSG00000072042
chr14	73393391	rs12587742	G	A	GTGGAACG	ATGGAACG	0.0996861	0.111105	1.11455	-0.362725	0.134086	0.872615	-0.872615	ENSG00000119599
chr14	74073492	rs10137768	C	T	CGAGAGAT	TGAGAGAT				0.295388	0.177835	0.749982	0.749982	ENSG00000177465
chr14	74263959	rs12886003	A	G	ATAGAGCA	GTAGAGCA				0.181084	0.104771	0.979757	0.979757	ENSG00000259065
chr14	74264833	rs12887667	C	G	CTGCCACT	GTGCCACT				0.0865389	0.132288	0.878479	0.878479	ENSG00000259065
chr14	74266771	rs66896407	G	A	GTGGCTCA	ATGGCTCA				0.152145	0.103945	0.983196	0.983196	ENSG00000259065
chr14	74269158	rs17182600	C	A	CATTCCTC	AATTCCTC	0.116911	0.107087	0.915976	0.246792	0.0844162	1.07357	1.07357	ENSG00000259065
chr14	74465756	rs8015927	T	A	TAATGCTT	AAATGCTT				-0.400624	0.00251592	2.5993	-2.5993	ENSG00000080815
chr14	74467250	rs59429148	G	A	GAGGAGGG	AAGGAGGG				-0.10077	0.772869	0.111894	-0.111894	ENSG00000080815
chr14	74759006	rs3742801	C	T	CGCTCTCG	TGCTCTCG				0.0080845	0.625913	0.203486	0.203486	ENSG00000258559
chr14	75449517	rs91144	G	A	GGAGTGTT	AGAGTGTT				0.109282	0.607038	0.216784	0.216784	ENSG00000119718
chr14	75469555	rs175040	A	G	AGCCGGCT	GGCCGGCT				-0.180544	0.0233752	1.63124	-1.63124	ENSG00000119718
chr14	75472109	rs175044	G	A	GGGTTCAA	AGGTTCAA				-0.032373	0.780443	0.107659	-0.107659	ENSG00000119718
chr14	75492696	rs2098251	G	A	GATATGTC	AATATGTC				-0.0755255	0.440359	0.356193	-0.356193	ENSG00000119718
chr14	75494048	rs175064	C	T	ACTTCCGC	ACTTCTGC				-0.341588	0.0369416	1.43248	-1.43248	ENSG00000119718
chr14	75504454	rs175074	G	A	GAGACCTA	AAGACCTA				-0.47024	0.0282696	1.54868	-1.54868	ENSG00000119718
chr14	75519175	rs175084	C	T	CCTGGTAA	TCTGGTAA				-0.87032	0.0246194	1.60872	-1.60872	ENSG00000119718
chr14	75566915	rs1180603	C	T	CGAGGCAA	TGAGGCAA				0.0670996	0.680823	0.166966	0.166966	ENSG00000119718
chr14	75589878	rs449131	C	T	GCGGATCA	GTGGATCA	0.103116	0.100663	0.976215	-0.262938	0.00787757	2.10361	-2.10361	ENSG00000119718
chr14	75589883	rs449130	C	T	GCGGATCA	GCGGATTA	0.103116	0.112749	1.09342	-0.184635	0.43739	0.359131	-0.359131	ENSG00000119718
chr14	75607045	rs175438	G	A	TGATCCGC	TGATCCAC	0.103116	0.100663	0.976215	-0.086769	0.578322	0.237831	-0.237831	ENSG00000119718
chr14	75667921	rs4899552	C	A	CCCGAGTT	ACCGAGTT				-0.37266	0.0442002	1.35458	-1.35458	ENSG00000119718
chr14	75917826	rs73301650	C	T	CAGCAACC	TAGCAACC				0.0571573	0.466475	0.331172	0.331172	ENSG00000089916
chr14	77187061	rs1861423	G	T	GAGGAAGG	GAGGAATG	0.125584	0.116911	0.930938	-0.101629	0.135787	0.867141	-0.867141	ENSG00000071246
chr14	77193970	rs1077376	T	C	TTAACACT	CTAACACT				0.096495	0.738516	0.13164	0.13164	ENSG00000071246
chr14	77587936	rs937720	C	A	CTTCAGCA	ATTCAGCA				-0.0563568	0.903718	0.0439673	-0.0439673	ENSG00000198894
chr14	78155204	rs114470192	C	T	CGCGCCTG	TGCGCCTG				-0.265089	0.0128145	1.8923	-1.8923	ENSG00000009830
chr14	87466325	rs732586	C	A	TCTTCCGT	TCTTCAGT				-0.268408	0.329485	0.482165	-0.482165	ENSG00000054983
chr14	88338685	rs7153905	T	C	TACATGGT	CACATGGT				0.402033	0.0907015	1.04239	1.04239	ENSG00000042317
chr14	88344313	rs56092938	C	T	CAGCCTGG	TAGCCTGG				0.0213364	0.602536	0.220017	0.220017	ENSG00000042317
chr14	88449210	rs17203391	T	C	TCTTTTTA	CCTTTTTA				-0.391397	0.218495	0.660559	-0.660559	ENSG00000054983
chr14	88805096	rs12883876	T	C	TGCTTGAG	CGCTTGAG				0.254576	0.11724	0.930923	0.930923	ENSG00000042317
chr14	88808243	rs1977134	T	C	GCTTCCCA	GCCTCCCA				0.328703	0.0282696	1.54868	1.54868	ENSG00000042317
chr14	88852031	rs709886	A	G	AACGGTTT	GACGGTTT				-0.163072	0.121503	0.915412	-0.915412	ENSG00000042317
chr14	89884022	rs7422	A	C	ATGCGGGC	CTGCGGGC				0.158766	0.11724	0.930923	0.930923	ENSG00000258920
chr14	92225805	rs56691213	G	A	GAAGGAAC	AAAGGAAC				-0.344211	0.0997923	1.0009	-1.0009	ENSG00000015133
chr14	92236720	rs76414695	T	C	TGGCATTA	CGGCATTA				0.0810169	0.740637	0.130395	0.130395	ENSG00000015133
chr14	92309961	rs78735381	C	G	CTGCTTTC	GTGCTTTC				-0.358903	0.00808171	2.0925	-2.0925	ENSG00000015133
chr14	92325091	rs76407494	C	T	CTTTGTCA	TTTTGTCA				-0.183664	0.562066	0.250213	-0.250213	ENSG00000015133
chr14	92339908	rs2267990	C	T	TTTTCCCC	TTTTCCCT	0.135068	0.116273	0.860849	-0.256911	0.0527525	1.27776	-1.27776	ENSG00000140092
chr14	94595989	rs2273514	T	C	TACTCTGC	CACTCTGC				0.117061	0.524596	0.280175	0.280175	ENSG00000119632
chr14	94808831	rs11629326	A	C	ACATGAGT	CCATGAGT				-0.0298784	0.345794	0.461182	-0.461182	ENSG00000119698
chr14	96001383	rs911681	A	C	AGCTGTGG	CGCTGTGG				0.0624277	0.623118	0.20543	0.20543	ENSG00000182512
chr14	96029678	rs28733542	C	T	CTTTCCCT	CTTTCCTT	0.103076	0.128949	1.25101	0.240567	0.0543976	1.26442	1.26442	ENSG00000066739
chr14	100771975	rs8012208	C	G	CCTTCCGC	GCTTCCGC	0.272272	0.55376	2.03385	0.252416	0.171592	0.765502	0.765502	ENSG00000197119
chr14	100841700	rs7143006	A	T	AAATGGTC	TAATGGTC				-0.0295253	0.730594	0.136324	-0.136324	ENSG00000140105
chr14	101011209	rs4074037	A	G	TGTTCCAT	TGTTCCGT	0.0906419	0.138959	1.53306	0.294961	0.0160338	1.79496	1.79496	ENSG00000100811
chr14	101013189	rs12587475	T	C	TGGCGCCC	CGGCGCCC				-0.108264	0.310913	0.507361	-0.507361	ENSG00000100811
chr14	101635896	rs4906062	G	T	GGCCTTGC	TGCCTTGC				-0.0413475	0.891573	0.0498429	-0.0498429	ENSG00000078304
chr14	103230758	rs12588969	G	C	GAAAGTTA	CAAAGTTA				0.0690508	0.724716	0.139832	0.139832	ENSG00000131323
chr14	103785600	rs7147939	C	A	CCTCCCGG	ACTCCCGG				-0.189604	0.0648642	1.18799	-1.18799	ENSG00000259775
chr14	104053863	rs28514618	G	C	GAGACGGA	CAGACGGA				0.42351	0.0262173	1.58141	1.58141	ENSG00000256053
chr14	104459157	rs7143387	A	G	TCGGAAGG	TCGGGAGG				-0.370296	0.045214	1.34473	-1.34473	ENSG00000075413
chr14	106293445	rs11624745	A	G	ATGCCTGG	GTGCCTGG				0.147084	0.239038	0.621533	0.621533	ENSG00000099814
chr15	31117842	rs7171983	C	T	CGAGTTAC	TGAGTTAC				0.914561	0.00344908	2.4623	2.4623	ENSG00000104067
chr15	39829821	rs111901956	T	C	TCCCCATT	CCCCCATT				0.0255252	0.618547	0.208627	0.208627	ENSG00000104081
chr15	39836001	rs79345341	G	A	GAGTTGCA	AAGTTGCA				0.0970959	0.568487	0.245279	0.245279	ENSG00000104081
chr15	39846774	rs112563523	T	C	TGGCACAT	CGGCACAT				-0.201528	0.154297	0.811643	-0.811643	ENSG00000104081
chr15	39847360	rs16969255	T	C	CTTTCTAA	CTTTCCAA				-0.108567	0.668452	0.17493	-0.17493	ENSG00000104081
chr15	39847658	rs16969260	A	G	GGAGAAAC	GGGGAAAC				-0.0083426	0.657001	0.182434	-0.182434	ENSG00000104081
chr15	40804071	rs2959545	T	G	TCTGGGCG	GCTGGGCG				0.0886722	0.308169	0.511211	0.511211	ENSG00000128891
chr15	41679492	rs28703570	G	A	GCAGAACT	ACAGAACT				-0.102498	0.0707996	1.14997	-1.14997	ENSG00000137806
chr15	41818060	rs28860492	G	A	GTCAGGCT	ATCAGGCT				0.0833871	0.43605	0.360464	0.360464	ENSG00000103932
chr15	42849290	rs60812675	A	G	ATCATGAG	GTCATGAG				-0.167513	0.134535	0.871165	-0.871165	ENSG00000067369
chr15	42865656	rs111625883	C	A	CCCATCTC	ACCATCTC				0.0542036	0.504423	0.297205	0.297205	ENSG00000067369
chr15	42867390	rs11631193	C	G	CGGTGCGG	GGGTGCGG				-0.202819	0.106607	0.972216	-0.972216	ENSG00000067369
chr15	43151620	rs74532949	C	T	CTGAAGCT	TTGAAGCT				-0.473904	0.0785201	1.10502	-1.10502	ENSG00000067369
chr15	43545728	rs555001	G	A	GTAGACGG	ATAGACGG				-0.77032	0.0246017	1.60904	-1.60904	ENSG00000104055
chr15	43566121	rs35278581	C	A	CTTTTTGT	ATTTTTGT				-0.0467375	0.941954	0.0259703	-0.0259703	ENSG00000104055
chr15	43649719	rs62019442	C	T	CGGCCTCC	TGGCCTCC				-0.220887	0.102253	0.990325	-0.990325	ENSG00000067369
chr15	43912372	rs3101443	C	G	CAGTCTCC	GAGTCTCC				-0.244808	0.0073938	2.13113	-2.13113	ENSG00000166762
chr15	43922586	rs2915776	T	C	TCTGTTGC	CCTGTTGC				-0.121985	0.598188	0.223162	-0.223162	ENSG00000166762
chr15	43929733	rs2447193	A	C	ACTGACAA	CCTGACAA				0.00513017	0.992573	0.00323773	0.00323773	ENSG00000166762
chr15	44013181	rs8029210	G	A	GAAGTGCT	AAAGTGCT				-0.293408	0.12453	0.904728	-0.904728	ENSG00000166762
chr15	44036364	rs16950562	G	A	GTACGATC	ATACGATC				0.0440165	0.804993	0.094208	0.094208	ENSG00000166762
chr15	44059322	rs7170167	T	C	GTGGATCG	GCGGATCG	0.0908508	0.106743	1.17493	-0.172393	0.540688	0.267053	-0.267053	ENSG00000166762
chr15	44060236	rs7175032	C	T	CAGAATGT	TAGAATGT				0.0317562	0.773344	0.111627	0.111627	ENSG00000166762
chr15	44080939	rs8023458	C	T	CCTTATTA	TCTTATTA				-0.49115	0.0122852	1.91062	-1.91062	ENSG00000166762
chr15	44081143	rs28678901	C	T	CGAGACCA	TGAGACCA				-0.575375	0.0366631	1.43577	-1.43577	ENSG00000166762
chr15	44090798	rs3759791	T	C	TAGGAAAG	CAGGAAAG	0.117435	0.170594	1.45267	0.528516	0.0165011	1.78249	1.78249	ENSG00000166762
chr15	44091386	rs3784275	G	A	ATGGAAAG	ATGGAAAA	0.141165	0.116981	0.828687	0.944586	0.0103264	1.98605	1.98605	ENSG00000166762
chr15	44102010	rs2228368	A	C	AGCTTTGT	CGCTTTGT				-0.135591	0.583759	0.233766	-0.233766	ENSG00000166762
chr15	44107662	rs28684672	C	T	CACCATGT	TACCATGT				-0.0289419	0.642264	0.192287	-0.192287	ENSG00000166762
chr15	44110438	rs56008017	C	T	CGATCTCC	TGATCTCC				-0.166988	0.191779	0.717199	-0.717199	ENSG00000166762
chr15	44112005	rs28867508	T	A	TGGGATTT	TGGGATTA	0.126425	0.105264	0.832617	-0.0693352	0.387165	0.412104	-0.412104	ENSG00000166762
chr15	44112006	rs28781888	C	G	CAGGTGTG	GAGGTGTG				0.277148	0.0403834	1.3938	1.3938	ENSG00000166762
chr15	44113016	rs28590651	T	C	TGCTGGTC	CGCTGGTC				0.226227	0.186848	0.728512	0.728512	ENSG00000166762
chr15	44116986	rs3816792	C	T	CGAGTCGG	TGAGTCGG				-0.0962662	0.227727	0.642585	-0.642585	ENSG00000166762
chr15	44124831	rs28524541	A	G	ATTAGGTT	GTTAGGTT				-0.0692991	0.720583	0.142316	-0.142316	ENSG00000166762
chr15	44140395	rs28696802	T	C	TCACTGTA	CCACTGTA				-0.350028	0.0169776	1.77012	-1.77012	ENSG00000166762
chr15	44142729	rs11856495	G	A	GTGATCCG	ATGATCCG				-0.139401	0.317112	0.498787	-0.498787	ENSG00000166762
chr15	44150697	rs28519630	A	G	ACCTCCCA	GCCTCCCA				0.0782804	0.477715	0.320831	0.320831	ENSG00000166762
chr15	44156942	rs28858500	C	T	CCACAATG	TCACAATG				0.340718	0.021684	1.66386	1.66386	ENSG00000166762
chr15	45226615	rs149016100	C	T	CCAGGCTG	TCAGGCTG				-0.0282229	0.299042	0.524268	-0.524268	ENSG00000104131
chr15	45937625	rs75806228	C	A	CCTGTGAG	ACTGTGAG				0.379285	0.0886002	1.05257	1.05257	ENSG00000137767
chr15	48944563	rs4775770	A	G	AGGAGGAG	GGGAGGAG				-0.197996	0.69365	0.15886	-0.15886	ENSG00000259705
chr15	52392712	rs11632528	T	C	TCAGGGGC	CCAGGGGC				0.0755423	0.671326	0.173066	0.173066	ENSG00000259712
chr15	52392716	rs7171806	G	A	GGGCCACG	AGGCCACG				0.0942999	0.122032	0.913526	0.913526	ENSG00000259712
chr15	52392726	rs7171346	A	G	CGGGAAGC	CGGGGAGC				-0.383031	0.0306913	1.51299	-1.51299	ENSG00000259712
chr15	52796861	rs11631183	G	C	GACCAAGG	CACCAAGG				0.198094	0.0160338	1.79496	1.79496	ENSG00000197535
chr15	55657839	rs148578418	G	A	GGCCTCAA	AGCCTCAA				-0.0377328	0.565496	0.24757	-0.24757	ENSG00000069869
chr15	57394534	rs2957591	A	G	ACCTGTAA	GCCTGTAA				0.509135	0.0103922	1.98329	1.98329	ENSG00000140262
chr15	57394616	rs2733307	C	G	TGGCAAAG	TGGGAAAG				0.463656	0.125632	0.900899	0.900899	ENSG00000140262
chr15	64175305	rs8037081	T	G	GGTGAAAC	GGGGAAAC				0.961156	0.0127527	1.8944	1.8944	ENSG00000103657
chr15	64814293	rs673931	G	A	GGGGCAAA	AGGGCAAA				0.0459863	0.62289	0.205589	0.205589	ENSG00000103671
chr15	64889129	rs685068	C	T	CTTAACTG	TTTAACTG				0.0876243	0.497894	0.302863	0.302863	ENSG00000103671
chr15	65056043	rs10851739	G	A	GCCAGGGT	ACCAGGGT				0.0615695	0.725451	0.139392	0.139392	ENSG00000103671
chr15	65058128	rs7182488	G	A	GTTGCAGT	ATTGCAGT				0.16651	0.392651	0.405993	0.405993	ENSG00000103671
chr15	65059651	rs1008917	T	C	AGTTCTGG	AGTTCCGG				0.792693	0.002319	2.6347	2.6347	ENSG00000103671
chr15	65198309	rs1684051	G	C	GCCCTAGA	CCCCTAGA				-0.510853	0.0276248	1.5587	-1.5587	ENSG00000166839
chr15	65734383	rs629182	T	C	TGAGACTG	CGAGACTG				0.0847923	0.825829	0.0831099	0.0831099	ENSG00000074696
chr15	65739928	rs6494521	A	T	AGTGCTAT	TGTGCTAT				0.302514	0.0926215	1.03329	1.03329	ENSG00000074696
chr15	65740737	rs11634345	A	G	ACGGTGGC	GCGGTGGC				0.186558	0.3889	0.410162	0.410162	ENSG00000074696
chr15	65757592	rs8042682	A	G	ATCTCCCA	GTCTCCCA				-0.0336772	0.935177	0.0291064	-0.0291064	ENSG00000074696
chr15	65814345	rs2437048	C	T	CGCCTGTA	TGCCTGTA				-0.11547	0.241289	0.617463	-0.617463	ENSG00000074696
chr15	65903398	rs4366668	G	A	GCGAAAGG	ACGAAAGG				-0.103181	0.326688	0.485867	-0.485867	ENSG00000074696
chr15	65977615	rs8032745	G	C	GCACCGTG	CCACCGTG				0.210736	0.158392	0.800266	0.800266	ENSG00000074696
chr15	66070962	rs28640237	T	C	TGCAGTGG	CGCAGTGG				0.939915	0.00176153	2.75411	2.75411	ENSG00000074696
chr15	66572692	rs4776774	A	G	AAAGCACA	GAAGCACA				-0.0748117	0.790851	0.101905	-0.101905	ENSG00000166938
chr15	66634262	rs138629397	G	A	GCCTGTAA	ACCTGTAA				0.0759649	0.681767	0.166364	0.166364	ENSG00000074603
chr15	66678445	rs116107913	A	G	ACATGGTG	GCATGGTG				-0.217106	0.223059	0.65158	-0.65158	ENSG00000074603
chr15	66693868	rs35945138	G	C	GGAGCTGC	CGAGCTGC				-0.0444464	0.44715	0.349547	-0.349547	ENSG00000074603
chr15	66700757	rs80044153	C	T	ACATCCCA	ACATCTCA				-0.0521378	0.817422	0.0875539	-0.0875539	ENSG00000074603
chr15	66736303	rs11852705	C	T	CGGTGGCT	TGGTGGCT				-0.22501	0.224238	0.64929	-0.64929	ENSG00000074603
chr15	66774559	rs11634062	A	G	TAATCCAC	TGATCCAC	0.0978641	0.100663	1.0286	-0.215937	0.303216	0.518248	-0.518248	ENSG00000074603
chr15	66791112	rs144675019	G	T	GTAGAGAC	TTAGAGAC				0.0537891	0.595178	0.225353	0.225353	ENSG00000074603
chr15	75292916	rs56970592	G	A	GAGGTTTC	AAGGTTTC				-0.0295679	0.84734	0.0719423	-0.0719423	ENSG00000198794
chr15	75293234	rs77436479	G	A	GCTATTGC	ACTATTGC				0.333877	0.10869	0.963809	0.963809	ENSG00000198794
chr15	75293737	rs9673012	C	T	CAGGCTGT	TAGGCTGT				-0.905474	0.0009279	3.0325	-3.0325	ENSG00000198794
chr15	75299768	rs58294763	G	A	GCCCGGGC	ACCCGGGC				-0.00825571	0.994344	0.00246343	-0.00246343	ENSG00000198794
chr15	75304692	rs6495138	A	G	ACATCCGC	GCATCCGC	0.640858	0.344352	0.53733	0.0656136	0.806442	0.0934268	0.0934268	ENSG00000198794
chr15	75304754	rs78434425	C	T	CAGTGTCA	TAGTGTCA				-1.80633	0.0435207	1.3613	-1.3613	ENSG00000138621
chr15	75315975	rs2304904	G	A	GTGGAAGG	ATGGAAGG	0.109322	0.106919	0.978019	0.113744	0.361152	0.44231	0.44231	ENSG00000138621
chr15	75792297	rs12916964	T	A	TCACTTGA	ACACTTGA				-0.0974252	0.652201	0.185618	-0.185618	ENSG00000169371
chr15	75808740	rs8027365	A	C	CCGGATTC	CCGGCTTC				0.0246985	0.720583	0.142316	0.142316	ENSG00000169371
chr15	75825337	rs11636199	A	G	AAAATTAA	GAAATTAA				-0.0605029	0.958748	0.0182956	-0.0182956	ENSG00000169371
chr15	75825822	rs12909863	G	C	GAACTCCT	CAACTCCT				-0.410798	0.0205781	1.68659	-1.68659	ENSG00000169371
chr15	77376183	rs17466257	C	A	TGGGAACC	TGGGAAAC	0.0971889	0.113595	1.16881	0.815085	0.000248793	3.60416	3.60416	ENSG00000140391
chr15	79148813	rs34803085	G	A	GTGAACTT	ATGAACTT				0.0919756	0.559668	0.25207	0.25207	ENSG00000041357
chr15	79223681	rs2289699	G	A	GCCCAGGG	ACCCAGGG				0.385076	0.206026	0.686077	0.686077	ENSG00000103811
chr15	80165076	rs28433271	C	T	CGTCATGG	TGTCATGG				-0.132079	0.146627	0.833786	-0.833786	ENSG00000058335
chr15	80169065	rs60060688	C	A	CAATAAGT	AAATAAGT				-0.0477486	0.640468	0.193502	-0.193502	ENSG00000058335
chr15	80189398	rs79182819	C	T	CTGGCCGC	TTGGCCGC				0.0954763	0.760099	0.11913	0.11913	ENSG00000136371
chr15	80195681	rs80253114	G	A	ACGTCCTA	ACATCCTA				-0.142309	0.10869	0.963809	-0.963809	ENSG00000058335
chr15	80210211	rs28417635	T	C	TTCTGCTG	CTCTGCTG				-0.051559	0.358595	0.445396	-0.445396	ENSG00000058335
chr15	82258451	rs59819892	C	T	CTCACACC	TTCACACC				-1.16744	0.000548554	3.26078	-3.26078	ENSG00000117899
chr15	82278177	rs60478104	C	G	CAGGAGAA	GAGGAGAA				0.1345	0.489515	0.310234	0.310234	ENSG00000117899
chr15	83323631	rs114802876	G	A	GCTGCCAC	ACTGCCAC				-0.134216	0.413519	0.383505	-0.383505	ENSG00000064726
chr15	83660801	rs57779835	C	G	CTACAGAA	GTACAGAA				0.250234	0.146613	0.833827	0.833827	ENSG00000064726
chr15	91207319	rs148107610	G	A	GTGTGGAT	ATGTGGAT				-0.0320827	0.499762	0.301237	-0.301237	ENSG00000245479
chr15	91209147	rs74605151	G	C	GAAGCCAT	CAAGCCAT				-0.0181062	0.572127	0.242508	-0.242508	ENSG00000140548
chr15	91382915	rs2532101	G	A	AGGGGAGC	AGGGAAGC				-0.595729	0.0509052	1.29324	-1.29324	ENSG00000259704
chr15	92337342	rs77483260	T	C	TTGACACA	CTGACACA				0.17156	0.22608	0.645738	0.645738	ENSG00000140553
chr15	93980078	rs10153023	A	C	ATGAGAGC	CTGAGAGC				-0.0169464	0.159325	0.797717	-0.797717	ENSG00000140563
chr15	100054737	rs11636538	A	C	ACTTCTGG	CCTTCTGG				0.373751	0.051467	1.28847	1.28847	ENSG00000068305
chr15	100340484	rs77574325	A	G	AGTTTGGG	GGTTTGGG				-0.0701435	0.190136	0.720937	-0.720937	ENSG00000068305
chr15	100347971	rs148418867	T	G	TTTCACCG	GTTCACCG				-0.181022	0.132288	0.878479	-0.878479	ENSG00000259363
chr15	101110685	rs3764201	T	C	TTGACCAA	CTGACCAA				0.0178111	0.624818	0.204247	0.204247	ENSG00000140471
chr15	101164563	rs28786199	G	A	GCAGATAC	ACAGATAC				0.0255361	0.390383	0.408509	0.408509	ENSG00000131871
chr16	103799	rs116538752	G	A	GTGGCTGG	ATGGCTGG				-0.131651	0.27188	0.565623	-0.565623	ENSG00000007376
chr16	420678	rs3743884	C	T	CGTGCGGC	TGTGCGGC				-0.0786038	0.102253	0.990325	-0.990325	ENSG00000086504
chr16	444348	rs62030823	G	A	GCCAAGGC	ACCAAGGC				0.205392	0.10869	0.963809	0.963809	ENSG00000242612
chr16	455497	rs12448825	G	C	GTGGCTTT	CTGGCTTT				0.214984	0.300142	0.522673	0.522673	ENSG00000242612
chr16	686337	rs117667029	G	A	GGGGGCGG	AGGGGCGG				0.29652	0.0899606	1.04595	1.04595	ENSG00000130731
chr16	777129	rs1406813	A	G	ACAGCCGT	GCAGCCGT				0.116285	0.146794	0.833293	0.833293	ENSG00000007376
chr16	818802	rs1057147	G	A	TGGTCCCC	TGATCCCC				0.54324	0.00190865	2.71927	2.71927	ENSG00000007376
chr16	1020874	rs111980103	C	T	CCACGCCC	TCACGCCC				-0.287745	0.0205781	1.68659	-1.68659	ENSG00000103227
chr16	1294993	rs117734007	T	C	TGGGCGCT	CGGGCGCT				1.06323	0.0029621	2.5284	2.5284	ENSG00000007376
chr16	1586255	rs2294624	G	A	GTCACAGG	ATCACAGG				0.886409	0.0191994	1.71671	1.71671	ENSG00000131634
chr16	1877175	rs28364709	G	A	CGGGATGC	CAGGATGC	0.122869	0.344412	2.80308	-0.0691672	0.163054	0.78767	-0.78767	ENSG00000180185
chr16	1879960	rs11644748	G	A	GTTCAAGT	ATTCAAGT				0.218814	0.196086	0.707553	0.707553	ENSG00000180185
chr16	1881159	rs72762860	A	T	AAAAAAAT	TAAAAAAT				0.395063	0.192747	0.715011	0.715011	ENSG00000180185
chr16	1881586	rs34705505	T	G	TTTTCAGA	GTTTCAGA				-0.118752	0.265318	0.576233	-0.576233	ENSG00000180185
chr16	1881611	rs35310267	C	T	CAATGATG	TAATGATG				0.0843195	0.661857	0.179236	0.179236	ENSG00000180185
chr16	1883355	rs72762865	T	C	TCCACAAG	CCCACAAG				-0.172975	0.269329	0.569717	-0.569717	ENSG00000180185
chr16	1883359	rs80347459	C	T	CAAGCACT	TAAGCACT				1.29341	0.00020831	3.68129	3.68129	ENSG00000180185
chr16	1883378	rs66659109	T	G	TGTGTCAC	GGTGTCAC				-0.0759364	0.394571	0.403875	-0.403875	ENSG00000180185
chr16	1886522	rs9652786	T	C	TGTTGAAG	CGTTGAAG				0.135136	0.123955	0.906736	0.906736	ENSG00000180185
chr16	1973477	rs55987448	A	G	CAGGATGA	CAGGGTGA				0.219533	0.174197	0.758959	0.758959	ENSG00000007038
chr16	2014835	rs116433481	C	G	CCTACTGG	GCTACTGG				0.0897622	0.520341	0.283712	0.283712	ENSG00000007038
chr16	2255763	rs12922719	A	C	AGTGGCGC	CGTGGCGC				-0.121448	0.450766	0.346049	-0.346049	ENSG00000167965
chr16	2298333	rs28581494	T	C	TTCGTGAA	CTCGTGAA				0.437425	0.00798766	2.09758	2.09758	ENSG00000006327
chr16	2298697	rs11644358	G	A	GAGCCACT	AAGCCACT				-0.28698	0.115919	0.935847	-0.935847	ENSG00000006327
chr16	2299339	rs11645942	C	T	CGGGCCCG	TGGGCCCG				-0.237147	0.29944	0.523691	-0.523691	ENSG00000006327
chr16	2660717	rs4786299	G	A	GTGTGAGC	ATGTGAGC				0.508315	0.0794887	1.09969	1.09969	ENSG00000006194
chr16	2710394	rs4553633	T	C	TGCGGAGA	CGCGGAGA				0.147271	0.377274	0.423343	0.423343	ENSG00000261613
chr16	2724565	rs12921332	G	A	GAGCCACC	AAGCCACC				-0.842394	0.000681621	3.16646	-3.16646	ENSG00000261613
chr16	2763123	rs112392863	G	A	GGAGTCTT	AGAGTCTT				0.292768	0.134841	0.870178	0.870178	ENSG00000006194
chr16	2919673	rs73479139	C	G	CAGCCCTT	GAGCCCTT				0.0918741	0.828383	0.0817688	0.0817688	ENSG00000006194
chr16	3181963	rs1053871	T	C	TGTGGCCA	CGTGGCCA				-0.043095	0.390737	0.408115	-0.408115	ENSG00000263072
chr16	3182410	rs4786387	C	A	CCCGTCTC	ACCGTCTC				-0.288469	0.0336031	1.47362	-1.47362	ENSG00000263072
chr16	3416292	rs113804539	C	T	GGTTCCCG	GGTTCCTG	0.105931	0.133267	1.25806	0.294587	0.021697	1.6636	1.6636	ENSG00000005339
chr16	3538806	rs2890267	C	G	CTGGGATT	GTGGGATT				0.366192	0.125411	0.901665	0.901665	ENSG00000122390
chr16	3724821	rs17794155	G	A	GACCCACG	AACCCACG				-0.189752	0.0243794	1.61298	-1.61298	ENSG00000005339
chr16	4518442	rs11866458	C	T	AAACCCCG	AAATCCCG				-0.081692	0.471497	0.326521	-0.326521	ENSG00000153406
chr16	4522270	rs10438588	C	G	CCGTCTCT	GCGTCTCT				0.0748423	0.614017	0.211819	0.211819	ENSG00000153406
chr16	4524685	rs17137056	G	C	GTTTCCGG	CTTTCCGG	0.705467	0.39343	0.557687	-0.0588149	0.598613	0.222854	-0.222854	ENSG00000153406
chr16	4526310	rs1362625	G	C	GGCAAGGG	CGCAAGGG				-0.0088858	0.864169	0.0634013	-0.0634013	ENSG00000153406
chr16	5075248	rs15951	G	A	GAAGCAGG	AAAGCAGG				-0.045771	0.595186	0.225348	-0.225348	ENSG00000103174
chr16	10765624	rs2541504	C	G	CGCACGTC	GGCACGTC				-0.213155	0.26479	0.577099	-0.577099	ENSG00000153060
chr16	11828018	rs4780398	A	G	ATAGAATG	ATGGAATG				-0.584087	0.158919	0.798825	-0.798825	ENSG00000038532
chr16	11934176	rs62038777	A	C	ACTCAGGG	CCTCAGGG				-0.0654904	0.923232	0.0346892	-0.0346892	ENSG00000038532
chr16	19575913	rs2353917	A	G	ATTTTACC	GTTTTACC				0.296423	0.0198985	1.70118	1.70118	ENSG00000103540
chr16	19709459	rs55781242	C	T	CTTATCAG	TTTATCAG				-0.0168491	0.797218	0.0984228	-0.0984228	ENSG00000103550
chr16	19709779	rs56108048	T	C	TGCTCCCT	CGCTCCCT				0.0730067	0.251789	0.598964	0.598964	ENSG00000103550
chr16	19719946	rs8044607	C	A	CGCTGCCT	AGCTGCCT				-0.0482633	0.801388	0.0961569	-0.0961569	ENSG00000103550
chr16	19721806	rs720173	C	T	CGCAGAGC	TGCAGAGC				-0.162482	0.128325	0.891689	-0.891689	ENSG00000103550
chr16	19722366	rs3829539	T	C	TGAATTAG	CGAATTAG				0.138063	0.191779	0.717199	0.717199	ENSG00000103550
chr16	20893569	rs9934063	T	C	TTGCTATT	CTGCTATT				0.0431896	0.679199	0.168003	0.168003	ENSG00000066654
chr16	21190092	rs8055894	G	A	GCTGGTTG	ACTGGTTG				-0.181888	0.23486	0.629191	-0.629191	ENSG00000011638
chr16	23529886	rs2040572	G	C	GCCTTCAC	CCCTTCAC				0.369354	0.1552	0.809108	0.809108	ENSG00000166847
chr16	24837905	rs8059004	G	A	GGCTCAAA	AGCTCAAA				-0.04374	0.878661	0.0561784	-0.0561784	ENSG00000090905
chr16	28824206	rs8053300	A	T	ACAGGTGC	TCAGGTGC				-0.0761875	0.834767	0.0784345	-0.0784345	ENSG00000079616
chr16	28825866	rs1987471	T	G	CAGGATGT	CAGGATGG	0.522166	0.15294	0.292894	0.0794697	0.506862	0.29511	0.29511	ENSG00000079616
chr16	28825953	rs56186137	A	G	AATGTTCT	GATGTTCT				-0.158397	0.48403	0.315128	-0.315128	ENSG00000079616
chr16	28827498	rs62036617	T	C	TTCTGCTC	CTCTGCTC				0.185828	0.065207	1.18571	1.18571	ENSG00000079616
chr16	28831359	rs4788095	T	C	TCTTAAGT	CCTTAAGT				-0.326279	0.0707996	1.14997	-1.14997	ENSG00000079616
chr16	28841777	rs12443881	C	T	CGTTAAAC	TGTTAAAC				0.0133159	0.920818	0.035826	0.035826	ENSG00000013364
chr16	28857645	rs7187776	A	G	GAAGAAGG	GAGGAAGG				0.219146	0.115919	0.935847	0.935847	ENSG00000013364
chr16	28860183	rs113079736	G	A	GGGTTTCA	AGGTTTCA				-0.0856448	0.781141	0.107271	-0.107271	ENSG00000013364
chr16	28860237	rs12325014	C	G	TGATCCAC	TGATCCAG	0.100663	0.099534	0.988781	0.293239	0.0164006	1.78514	1.78514	ENSG00000013364
chr16	28871730	rs11863665	G	A	GCCTGGCT	ACCTGGCT				-0.351967	0.0173704	1.76019	-1.76019	ENSG00000013364
chr16	28875122	rs7198606	T	G	TCTTCCTT	GCTTCCTT	0.154915	0.232046	1.4979	0.149115	0.0482365	1.31662	1.31662	ENSG00000013364
chr16	28875204	rs11864750	A	T	AGGGAGCG	TGGGAGCG				0.236274	0.447837	0.34888	0.34888	ENSG00000013364
chr16	28891347	rs7500623	G	A	GGGAGGAC	AGGAGGAC				0.0344657	0.643199	0.191655	0.191655	ENSG00000013364
chr16	28893137	rs72793818	G	A	GAGAGAAA	AAGAGAAA				0.281857	0.0661952	1.17917	1.17917	ENSG00000013364
chr16	28906084	rs9931989	G	C	GGGTATGA	CGGTATGA				0.109942	0.51418	0.288885	0.288885	ENSG00000013364
chr16	28907962	rs142525071	G	T	GACCTCGT	TACCTCGT				-0.339091	0.0430985	1.36554	-1.36554	ENSG00000013364
chr16	29874935	rs889695	T	C	TTCGCGTG	CTCGCGTG				0.14778	0.314803	0.501962	0.501962	ENSG00000005844
chr16	30324494	rs2911213	C	T	TGATCCGC	TGATCTGC				0.100938	0.528351	0.277078	0.277078	ENSG00000169203
chr16	30334923	rs7186541	G	A	GTGGTGGC	ATGGTGGC				-0.103144	0.503426	0.298065	-0.298065	ENSG00000169203
chr16	30343236	rs140935476	G	A	GTGGTGAA	ATGGTGAA				-0.131349	0.233012	0.632621	-0.632621	ENSG00000169203
chr16	30373371	rs147641834	C	T	CGTGTTAG	TGTGTTAG				0.106055	0.565496	0.24757	0.24757	ENSG00000005844
chr16	31004812	rs12445568	T	C	TGACGAGG	CGACGAGG				0.0221541	0.95566	0.0196966	0.0196966	ENSG00000103510
chr16	31017554	rs7203999	T	C	CTTTCCCC	CCTTCCCC	0.130615	0.119661	0.916141	0.168795	0.393255	0.405326	0.405326	ENSG00000103510
chr16	31041137	rs7500176	G	A	GAGACCAG	AAGACCAG				0.0339395	0.795616	0.0992963	0.0992963	ENSG00000103496
chr16	31044683	rs58726213	A	G	ACGTATTC	GCGTATTC				-0.574008	0.0158631	1.79961	-1.79961	ENSG00000103496
chr16	31044897	rs12445650	G	A	GGAGCGGG	AGAGCGGG				-0.00651622	0.566947	0.246458	-0.246458	ENSG00000103496
chr16	31052895	rs56284083	G	A	GCTCTGTC	ACTCTGTC				0.0477948	0.43084	0.365684	0.365684	ENSG00000103496
chr16	31083324	rs6565217	G	A	GTCATAAG	ATCATAAG				-0.220881	0.0954004	1.02045	-1.02045	ENSG00000103510
chr16	31090407	rs35713203	G	C	GAGGAAGG	GAGGAAGC	0.125584	0.197825	1.57524	-0.186058	0.236725	0.625757	-0.625757	ENSG00000103510
chr16	31091209	rs3751855	T	C	TGCCGAGA	CGCCGAGA				-0.0733747	0.623118	0.20543	-0.20543	ENSG00000103510
chr16	31095171	rs11865038	C	T	CGGCTTTG	TGGCTTTG				-0.487463	0.000920871	3.0358	-3.0358	ENSG00000103510
chr16	31095204	rs11864806	G	C	GAAGGAAC	CAAGGAAC				0.152554	0.232579	0.63343	0.63343	ENSG00000103510
chr16	31131174	rs4889620	G	A	GTCTTTTT	ATCTTTTT				0.0462227	0.860304	0.0653481	0.0653481	ENSG00000103510
chr16	48639104	rs1987061	T	C	TGGCTAAT	CGGCTAAT				-0.243624	0.297153	0.527019	-0.527019	ENSG00000289119
chr16	48647017	rs1564979	C	A	CTGATAAC	ATGATAAC				0.0859902	0.660768	0.179951	0.179951	ENSG00000289119
chr16	53475650	rs9921587	A	G	TTAGAATG	TTGGAATG				-0.168344	0.295909	0.528841	-0.528841	ENSG00000103479
chr16	55481339	rs62029048	G	A	GCATGCGC	ACATGCGC				-0.283212	0.0340788	1.46752	-1.46752	ENSG00000260135
chr16	55492795	rs78417468	G	A	GCTAGAGT	ACTAGAGT				0.221857	0.205487	0.687215	0.687215	ENSG00000260135
chr16	56554013	rs2303284	C	T	CGCAGTGG	TGCAGTGG				-0.680764	0.00171917	2.76468	-2.76468	ENSG00000125124
chr16	57521274	rs604965	T	C	TTGGGGGT	CTGGGGGT				-0.477342	0.0121012	1.91717	-1.91717	ENSG00000125170
chr16	58250189	rs7187628	A	G	AGGACTAC	GGGACTAC				-0.0208707	0.803643	0.0949369	-0.0949369	ENSG00000070770
chr16	58254730	rs2731780	T	G	TGTTGGAG	GGTTGGAG				-0.106873	0.57272	0.242057	-0.242057	ENSG00000070770
chr16	58255427	rs3110222	A	G	ACTACAGG	GCTACAGG				-0.0323644	0.52995	0.275765	-0.275765	ENSG00000070770
chr16	58255909	rs2432555	C	A	CAGAGATC	AAGAGATC				-0.152176	0.244627	0.611496	-0.611496	ENSG00000070770
chr16	58755927	rs257631	A	G	ACCCGCCT	GCCCGCCT				-0.187207	0.309026	0.510005	-0.510005	ENSG00000125166
chr16	66442406	rs2289149	C	T	CTTTCAGA	TTTTCAGA				-0.379348	0.0145272	1.83782	-1.83782	ENSG00000067955
chr16	68345036	rs3743742	G	T	GCTTTGGG	TCTTTGGG				-0.0385338	0.766551	0.115459	-0.115459	ENSG00000132600
chr16	68390386	rs12934423	C	T	CTGCAGGG	TTGCAGGG				0.0377396	0.844422	0.0734407	0.0734407	ENSG00000038358
chr16	69298935	rs13334899	A	G	AAGGTCGG	GAGGTCGG				-0.399874	0.0188132	1.72554	-1.72554	ENSG00000039068
chr16	70173437	rs139081800	A	G	AGCAGCAA	GGCAGCAA				0.173388	0.366046	0.436464	0.436464	ENSG00000090857
chr16	70465065	rs74026032	G	A	GCCTCTCC	ACCTCTCC				-0.152782	0.124523	0.904752	-0.904752	ENSG00000090857
chr16	70828255	rs8045407	T	C	TTGGCCAT	CTGGCCAT				0.181053	0.190748	0.719539	0.719539	ENSG00000103043
chr16	71621373	rs12931191	A	T	ATGTGCAA	TTGTGCAA				-0.00945792	0.90182	0.0448802	-0.0448802	ENSG00000040199
chr16	71788830	rs2036338	G	C	GTCAGGGC	CTCAGGGC				-0.408918	0.157852	0.801751	-0.801751	ENSG00000040199
chr16	77246953	rs2278047	G	C	GCTGGGAT	CCTGGGAT				0.0119669	0.664311	0.177629	0.177629	ENSG00000103111
chr16	77747603	rs111624352	T	C	TAATATCA	CAATATCA				0.220704	0.0899606	1.04595	1.04595	ENSG00000140876
chr16	78105803	rs60628344	A	G	ACGCAGTG	GCGCAGTG				-0.0474318	0.913979	0.0390638	-0.0390638	ENSG00000186153
chr16	80950683	rs7197796	C	G	CAGTCTCG	GAGTCTCG				-0.140558	0.524438	0.280306	-0.280306	ENSG00000103121
chr16	81027117	rs2602450	A	G	ATTGGGTG	GTTGGGTG				0.285573	0.0423801	1.37284	1.37284	ENSG00000103121
chr16	81105610	rs79926943	G	C	GGTAACGT	CGTAACGT				0.626548	0.00275652	2.55964	2.55964	ENSG00000140905
chr16	81113715	rs4889231	G	C	GGGCCTGG	CGGCCTGG				-0.146543	0.240587	0.618729	-0.618729	ENSG00000140905
chr16	81870564	rs6564924	C	T	CTTTCCTC	CTTTTCTC				0.421755	0.0535344	1.27137	1.27137	ENSG00000197943
chr16	82203786	rs2303260	C	G	GCTTCCGC	GGTTCCGC	0.55376	0.146649	0.264824	-0.155823	0.0241367	1.61732	-1.61732	ENSG00000135698
chr16	84537957	rs433630	C	T	CAGCGGGA	TAGCGGGA				0.0383127	0.696804	0.156889	0.156889	ENSG00000103150
chr16	85036397	rs6564092	C	G	GGGCATGA	GGGGATGA				0.0158827	0.908225	0.0418063	0.0418063	ENSG00000103160
chr16	85045103	rs2270845	G	A	CCGGAGCC	CCGGAACC				0.392929	0.000695487	3.15771	3.15771	ENSG00000153786
chr16	85671293	rs7190731	T	C	CAATCCCC	CAACCCCC				-0.0414999	0.891623	0.0498189	-0.0498189	ENSG00000103194
chr16	85716463	rs11646052	A	G	ACCCATCC	GCCCATCC				-0.110879	0.615015	0.211115	-0.211115	ENSG00000103194
chr16	87339278	rs11646030	T	C	TCACCATG	CCACCATG				-0.137418	0.123188	0.909433	-0.909433	ENSG00000103248
chr16	88732862	rs9929039	T	G	TTGTGATC	GTGTGATC				-0.256894	0.114798	0.940065	-0.940065	ENSG00000260630
chr16	88733700	rs12444691	C	A	CTGGGATT	ATGGGATT				-0.169535	0.456417	0.340638	-0.340638	ENSG00000051523
chr16	88758518	rs72811456	C	T	CTGGGTAC	TTGGGTAC				-0.0401927	0.875577	0.0577058	-0.0577058	ENSG00000260630
chr16	88763151	rs13556	G	A	GCCTCTGC	ACCTCTGC				-0.253994	0.0465427	1.33215	-1.33215	ENSG00000260630
chr16	89768650	rs419151	C	A	CCTCGTCT	ACTCGTCT				0.0809652	0.297333	0.526756	0.526756	ENSG00000003249
chr17	260142	rs7503725	G	T	GCGTGGCC	TCGTGGCC				0.770344	0.00192066	2.71655	2.71655	ENSG00000187624
chr17	260182	rs7502594	T	C	TTAGTCGG	CTAGTCGG				-0.174376	0.422482	0.374192	-0.374192	ENSG00000187624
chr17	2296014	rs2447091	T	C	GCTTCCCT	GCTTCCCC	0.134624	0.126101	0.936694	-0.25868	0.122829	0.910698	-0.910698	ENSG00000070444
chr17	2296408	rs60546385	C	T	ATGGACAG	ATGGATAG				-0.237356	0.0974446	1.01124	-1.01124	ENSG00000007168
chr17	2491875	rs12938689	A	G	AAAGTGCT	GAAGTGCT				-0.0731843	0.786386	0.104364	-0.104364	ENSG00000007168
chr17	3546195	rs114195768	C	G	CTGGGCTT	GTGGGCTT				-0.0890666	0.516855	0.286631	-0.286631	ENSG00000004660
chr17	3560683	rs77550564	G	A	GGGGACCC	AGGGACCC				-0.164398	0.0602822	1.21981	-1.21981	ENSG00000004660
chr17	4049809	rs62072181	C	T	CGAGTAGC	TGAGTAGC				-0.00924314	0.124959	0.903233	-0.903233	ENSG00000167740
chr17	4805167	rs79436576	C	T	CCGCCCCA	TCGCCCCA				0.297446	0.119305	0.923343	0.923343	ENSG00000108556
chr17	4805389	rs72835059	G	A	GCTCGGGG	ACTCGGGG				-0.0370393	0.578322	0.237831	-0.237831	ENSG00000108556
chr17	4870893	rs4790718	G	A	GGGTCTCG	AGGTCTCG				0.364822	0.0116909	1.93215	1.93215	ENSG00000091640
chr17	4878437	rs16942630	C	G	CTGAGATC	GTGAGATC				-0.355621	0.0208433	1.68103	-1.68103	ENSG00000091640
chr17	5126224	rs2585272	G	T	GGCTGGGA	TGCTGGGA				-0.0082834	0.353444	0.451679	-0.451679	ENSG00000161929
chr17	6558255	rs9914298	A	G	GCGAATCG	GCGGATCG				-0.20255	0.00876902	2.05705	-2.05705	ENSG00000261996
chr17	6558645	rs8077691	G	A	GTGTGCAT	ATGTGCAT				-0.0498573	0.111755	0.951735	-0.951735	ENSG00000261996
chr17	6921963	rs12450517	G	A	GAGCCGGC	AAGCCGGC				0.0181469	0.581475	0.235469	0.235469	ENSG00000004975
chr17	6940433	rs112895815	A	G	TGGGAAGC	TGGGAGGC				0.96455	0.000481368	3.31752	3.31752	ENSG00000004975
chr17	7137950	rs222850	C	G	CCCGCCAC	GCCGCCAC				-0.00292587	0.833448	0.0791216	-0.0791216	ENSG00000004975
chr17	7184046	rs5412	G	A	GGTGGCAG	AGTGGCAG				-0.435371	0.00835778	2.07791	-2.07791	ENSG00000004975
chr17	7240391	rs61759532	C	T	CGGTTAGC	TGGTTAGC				-0.165253	0.422057	0.374629	-0.374629	ENSG00000072818
chr17	13928093	rs62052313	G	A	GTGAGGTG	ATGAGGTG				-0.08815	0.333175	0.477328	-0.477328	ENSG00000006695
chr17	13939873	rs9900458	A	G	ACTGGCTC	GCTGGCTC				0.204942	0.305365	0.51518	0.51518	ENSG00000223510
chr17	13954702	rs12940637	A	C	AAAAAATT	CAAAAATT				-0.0469425	0.418578	0.378223	-0.378223	ENSG00000223510
chr17	15467048	rs182828689	G	A	GCGGAGGC	ACGGAGGC				-0.209688	0.139496	0.855439	-0.855439	ENSG00000011295
chr17	16474393	rs79409867	G	A	GGTCACCC	AGTCACCC				-0.662488	0.0123437	1.90856	-1.90856	ENSG00000011295
chr17	16838842	rs56396775	G	T	GACCAGGT	TACCAGGT				0.0325693	0.777624	0.10923	0.10923	ENSG00000011295
chr17	17207201	rs7219752	C	G	CGGTGACC	GGGTGACC				-0.0588665	0.648371	0.188177	-0.188177	ENSG00000205309
chr17	18266975	rs638416	G	C	GGGGCGGG	CGGGCGGG				-0.524564	0.0473986	1.32423	-1.32423	ENSG00000176974
chr17	18583402	rs4924906	T	C	TTGGCCTC	CTGGCCTC				0.186527	0.114668	0.940557	0.940557	ENSG00000240445
chr17	18833810	rs1634411	C	T	CTTGGCTT	TTTGGCTT				0.351912	0.0490938	1.30897	1.30897	ENSG00000240445
chr17	19229810	rs59843014	T	C	TAACACGG	CAACACGG				-0.100237	0.437649	0.358874	-0.358874	ENSG00000072134
chr17	19347437	rs13341166	G	A	GTGATAGT	ATGATAGT				-0.548347	0.0534957	1.27168	-1.27168	ENSG00000072134
chr17	19661671	rs73312725	G	A	GCTCCATT	ACTCCATT				0.0135942	0.791532	0.101531	0.101531	ENSG00000072134
chr17	21156860	rs8067342	C	T	CGCGCCGG	TGCGCCGG				-0.388223	0.000997746	3.00098	-3.00098	ENSG00000274180
chr17	25647880	rs7217611	A	G	AGGGGTAC	GGGGGTAC				-0.266763	0.141736	0.848519	-0.848519	ENSG00000087095
chr17	27895528	rs497993	T	C	GGTTCCTA	GGCTCCTA				-0.113528	0.332494	0.478217	-0.478217	ENSG00000168792
chr17	27911953	rs3826461	G	C	GAGAGGCC	CAGAGGCC				-0.189151	0.608491	0.215746	-0.215746	ENSG00000007202
chr17	27912010	rs3110491	C	T	CCGCTCTG	TCGCTCTG				0.195949	0.221031	0.655546	0.655546	ENSG00000007202
chr17	30185892	rs11542477	A	G	AGAGCGCC	GGAGCGCC				0.00747282	0.708966	0.149375	0.149375	ENSG00000108651
chr17	30227550	rs12452926	C	T	TGATCCAC	TGATTCAC				-0.114788	0.11724	0.930923	-0.930923	ENSG00000126858
chr17	30228884	rs2074102	G	A	GTCTTGGG	ATCTTGGG				0.103906	0.438262	0.358266	0.358266	ENSG00000126858
chr17	30233467	rs4795664	C	T	CAAGACAG	TAAGACAG				0.275902	0.228589	0.640945	0.640945	ENSG00000126858
chr17	31482007	rs116609877	G	C	GCTGTCTT	CCTGTCTT				-0.0978376	0.655879	0.183176	-0.183176	ENSG00000010244
chr17	33307586	rs12945428	G	A	GGCCTGTA	AGCCTGTA				-0.131006	0.804308	0.0945775	-0.0945775	ENSG00000005156
chr17	33469978	rs150972026	C	T	CGAGACCA	TGAGACCA				-0.420852	0.0561675	1.25051	-1.25051	ENSG00000005156
chr17	33571546	rs11080327	G	A	GCCGATTC	ACCGATTC				3.00795	5.99841e-06	5.22196	5.22196	ENSG00000166750
chr17	33816226	rs9898870	G	C	AGGGATTT	AGGCATTT				-0.954059	0.0161468	1.79191	-1.79191	ENSG00000005156
chr17	33864830	rs8070030	T	A	TTCTCCTA	ATCTCCTA				0.282051	0.00804144	2.09467	2.09467	ENSG00000205045
chr17	34842521	rs4796224	A	G	AAACAGTC	GAACAGTC				-0.144421	0.115919	0.935847	-0.935847	ENSG00000273611
chr17	35081037	rs7218818	A	G	ATATTTAT	GTATTTAT				0.268059	0.144435	0.840328	0.840328	ENSG00000270240
chr17	36001583	rs58052101	T	C	TGGTGAAA	CGGTGAAA				-0.127532	0.383948	0.415728	-0.415728	ENSG00000273965
chr17	37960017	rs2952144	C	T	CGGCCTCC	TGGCCTCC				-0.134119	0.145758	0.836367	-0.836367	ENSG00000172057
chr17	38020419	rs1453559	T	C	TCGGCCTC	CCGGCCTC				-0.0194856	0.880195	0.0554209	-0.0554209	ENSG00000172057
chr17	38066372	rs56380902	T	C	TGAGAGGC	CGAGAGGC				-0.232017	0.489952	0.309847	-0.309847	ENSG00000172057
chr17	38350730	rs7221536	C	G	CTGCTTTT	GTGCTTTT				0.760179	7.72542e-05	4.11208	4.11208	ENSG00000108352
chr17	39982550	rs76745238	A	G	ACTGCAGC	GCTGCAGC				-0.0542702	0.791532	0.101531	-0.101531	ENSG00000141698
chr17	39985493	rs8081590	T	C	TGAACTCC	CGAACTCC				0.204433	0.535224	0.271464	0.271464	ENSG00000141698
chr17	39997856	rs11079017	C	A	CGCCTGGC	AGCCTGGC				-0.180243	0.00833686	2.079	-2.079	ENSG00000141698
chr17	40008818	rs12945295	G	A	GTATCACC	ATATCACC				-0.102845	0.313879	0.503237	-0.503237	ENSG00000141698
chr17	40010979	rs3744782	G	A	GTATCCCA	ATATCCCA	0.1153	0.12857	1.11509	0.114944	0.372264	0.429149	0.429149	ENSG00000141698
chr17	40013497	rs7208199	G	A	GCCTGTAA	ACCTGTAA				-0.0581682	0.58861	0.230172	-0.230172	ENSG00000141698
chr17	40014736	rs4796725	G	A	CTGGAGTG	CTGGAATG				-0.0923809	0.0957238	1.01898	-1.01898	ENSG00000141698
chr17	40772397	rs11649877	A	G	AATCAATA	GATCAATA				-0.044108	0.637443	0.195559	-0.195559	ENSG00000012048
chr17	40772870	rs12942278	G	A	GAAGCTAT	AAAGCTAT				0.445492	0.0262143	1.58146	1.58146	ENSG00000012048
chr17	41116565	rs690971	G	T	GTAAGGAA	TTAAGGAA				0.14837	0.686615	0.163287	0.163287	ENSG00000005102
chr17	41176688	rs2298862	T	C	TAACCGGA	CAACCGGA				-0.317502	0.125511	0.90132	-0.90132	ENSG00000198496
chr17	42201041	rs112114764	G	T	GACCCGGA	TACCCGGA				-0.00583819	0.686615	0.163287	-0.163287	ENSG00000267080
chr17	42210189	rs227578	C	A	TGGGCAAG	TGGGAAAG				0.786014	0.00517519	2.28607	2.28607	ENSG00000267080
chr17	42213216	rs2526022	C	T	CGTACCCG	TGTACCCG				-0.213942	0.124959	0.903233	-0.903233	ENSG00000267080
chr17	42217724	rs8078174	A	G	TGAGATTA	TGGGATTA				0.175069	0.302623	0.519098	0.519098	ENSG00000267080
chr17	42219773	rs2631299	G	T	GCGCTCAG	TCGCTCAG				0.139238	0.23411	0.63058	0.63058	ENSG00000267080
chr17	42221924	rs227581	A	G	ATGAGCCA	GTGAGCCA				0.124083	0.424026	0.372607	0.372607	ENSG00000267080
chr17	42240824	rs28897216	A	G	ACCAGCTC	GCCAGCTC				-0.217428	0.155443	0.808429	-0.808429	ENSG00000267080
chr17	42241707	rs7214001	G	A	GTGCTGGG	ATGCTGGG				-0.067304	0.316736	0.499302	-0.499302	ENSG00000267080
chr17	42254281	rs7212573	A	G	ACGGCGTG	GCGGCGTG				0.306931	0.134535	0.871165	0.871165	ENSG00000267080
chr17	42261289	rs7214273	C	A	CACACATA	AACACATA				0.0963591	0.795055	0.0996027	0.0996027	ENSG00000267080
chr17	42903795	rs137912621	G	A	CAGGAGGC	CAGGAAGC				0.735232	0.00246679	2.60787	2.60787	ENSG00000182963
chr17	43571784	rs143895040	A	G	ACGCCACT	GCGCCACT				-0.0373123	0.864169	0.0634013	-0.0634013	ENSG00000006062
chr17	43701023	rs149553060	T	C	TGTAAACC	CGTAAACC				0.0874102	0.724716	0.139832	0.139832	ENSG00000285668
chr17	43794828	rs111511018	T	C	TGCCTCCT	CGCCTCCT				0.445026	0.00709914	2.14879	2.14879	ENSG00000214401
chr17	43810782	rs113790915	G	C	GCCCTTGG	CCCCTTGG				0.222142	0.353686	0.451382	0.451382	ENSG00000214401
chr17	43830685	rs62055869	G	A	GGGGAGAC	GGGGAAAC				0.00636921	0.327699	0.484524	0.484524	ENSG00000214401
chr17	43852733	rs113871181	G	A	GATGAATC	AATGAATC				0.0729546	0.568022	0.245635	0.245635	ENSG00000214401
chr17	43852742	rs111370985	T	C	GAATCCTC	GAATCCCC	0.0930367	0.0907955	0.975911	0.482593	0.0738525	1.13163	1.13163	ENSG00000214401
chr17	43857033	rs62057064	C	T	CTCAGTGT	TTCAGTGT				0.523325	0.282994	0.548223	0.548223	ENSG00000214401
chr17	43871982	rs56319902	C	T	TTACCCAG	TTATCCAG				-0.191876	0.0296992	1.52726	-1.52726	ENSG00000214401
chr17	43885291	rs62057101	G	A	GTGTTTGG	ATGTTTGG				-0.0109611	0.78566	0.104765	-0.104765	ENSG00000214401
chr17	43893259	rs117365970	G	A	GTGACGTA	ATGACGTA				-0.0887497	0.44702	0.349673	-0.349673	ENSG00000214401
chr17	43893260	rs117646503	T	C	TGACGTAT	CGACGTAT				-0.225378	0.0119257	1.92352	-1.92352	ENSG00000214401
chr17	43894159	rs28364023	C	T	CGCCTCCT	TGCCTCCT				-0.00333107	0.917645	0.0373254	-0.0373254	ENSG00000214401
chr17	43896637	rs62057109	T	C	TGCTATTC	CGCTATTC				-0.0291099	0.838245	0.0766292	-0.0766292	ENSG00000214401
chr17	43896734	rs62057110	T	C	TGCTAGGC	CGCTAGGC				-0.0886989	0.636442	0.196241	-0.196241	ENSG00000214401
chr17	43900697	rs79501144	C	T	CTACAGAT	TTACAGAT				-0.11618	0.268106	0.571693	-0.571693	ENSG00000214401
chr17	43903089	rs41280118	C	T	CGTGCTGT	TGTGCTGT				0.158924	0.0962045	1.0168	1.0168	ENSG00000214401
chr17	43907745	rs1876831	C	T	CCCCCCAT	TCCCCCAT				-0.150554	0.0811481	1.09072	-1.09072	ENSG00000214401
chr17	43907896	rs16940665	T	C	TGACCGGC	CGACCGGC				-0.215564	0.0115602	1.93703	-1.93703	ENSG00000214401
chr17	43911525	rs1876828	C	T	TGCTCCTA	TGTTCCTA				0.0580614	0.864169	0.0634013	0.0634013	ENSG00000214401
chr17	43912490	rs878886	C	G	CCCTGGGG	GCCTGGGG				0.097008	0.568022	0.245635	0.245635	ENSG00000214401
chr17	43912582	rs878887	C	T	CGCCTCTG	TGCCTCTG				-0.628858	0.00833686	2.079	-2.079	ENSG00000214401
chr17	43932277	rs113856644	G	A	GGACAACA	AGACAACA				0.5727	0.0385172	1.41434	1.41434	ENSG00000214401
chr17	43934116	rs113093579	T	G	TGCATGGC	GGCATGGC				-0.648755	0.000248793	3.60416	-3.60416	ENSG00000214401
chr17	43953179	rs140713557	A	G	ACCACTGC	GCCACTGC				-0.330269	0.126778	0.896956	-0.896956	ENSG00000214401
chr17	43992806	rs62056851	A	G	AAGCATGT	GAGCATGT				0.0629901	0.467848	0.329895	0.329895	ENSG00000214401
chr17	44051588	rs117124984	C	G	CTGGTAGC	GTGGTAGC				-0.0518377	0.170361	0.768629	-0.768629	ENSG00000214401
chr17	44072984	rs112572874	A	G	AGAGACCC	GGAGACCC				-0.00884079	0.791532	0.101531	-0.101531	ENSG00000214401
chr17	44284641	rs2668668	T	G	TCCAAGGC	GCCAAGGC				-0.222846	0.118481	0.92635	-0.92635	ENSG00000214401
chr17	44344239	rs113613291	A	T	ACGGAGGA	TCGGAGGA				-0.110514	0.303317	0.518104	-0.518104	ENSG00000285668
chr17	44355726	rs74807476	T	A	TAGTCTTT	AAGTCTTT				-0.0883203	0.64502	0.190427	-0.190427	ENSG00000214401
chr17	44356694	rs111912558	T	C	TGCCTACC	CGCCTACC				0.143895	0.313335	0.503991	0.503991	ENSG00000285668
chr17	44797919	rs199456	C	T	CTTGGTCT	TTTGGTCT				0.127543	0.209201	0.679437	0.679437	ENSG00000214401
chr17	44812188	rs199447	C	T	CAAGGCAG	TAAGGCAG				-0.136172	0.0919341	1.03652	-1.03652	ENSG00000214401
chr17	44820425	rs199536	T	C	TCTGTGAG	CCTGTGAG				0.0403285	0.800787	0.096483	0.096483	ENSG00000214401
chr17	44857352	rs199512	T	C	TGACCAAG	CGACCAAG				-0.125869	0.345669	0.46134	-0.46134	ENSG00000214401
chr17	45028001	rs740617	C	T	CCCGAGCA	TCCGAGCA				0.00874367	0.772869	0.111894	0.111894	ENSG00000108433
chr17	45456093	rs2136751	A	G	AGAGATGG	AGGGATGG				-5.72152	1	0	0	ENSG00000198933
chr17	45546841	rs67688344	G	A	GCCCAGCC	ACCCAGCC				-0.380726	0.0147877	1.8301	-1.8301	ENSG00000198933
chr17	45565093	rs9894179	C	T	CGCCTCGT	TGCCTCGT				0.0160353	0.651765	0.185909	0.185909	ENSG00000198933
chr17	45672200	rs12936468	G	T	GTGTTAGC	TTGTTAGC				0.107075	0.716137	0.145004	0.145004	ENSG00000198933
chr17	45772447	rs6503804	G	A	GACGTGCC	AACGTGCC				-0.237016	0.0428593	1.36796	-1.36796	ENSG00000198933
chr17	45883799	rs72833426	G	A	GGGAGTTT	AGGAGTTT				-0.353939	0.0267721	1.57232	-1.57232	ENSG00000141295
chr17	45887738	rs16948401	G	A	GATGGGCC	AATGGGCC				0.0929965	0.390737	0.408115	0.408115	ENSG00000141295
chr17	45973793	rs146199012	A	T	AGGAGGGG	TGGAGGGG				-0.0112806	0.995302	0.00204514	-0.00204514	ENSG00000264920
chr17	45998050	rs72840237	G	A	GTGCTGGG	ATGCTGGG				-0.894718	0.000163114	3.78751	-3.78751	ENSG00000264920
chr17	46969665	rs9904645	A	T	CAAACCTC	CAATCCTC				-0.0787184	0.677846	0.168869	-0.168869	ENSG00000289021
chr17	46976781	rs28694768	C	T	TAATCCCA	TAATCCTA	0.105264	0.106827	1.01486	-0.0643119	0.701989	0.15367	-0.15367	ENSG00000289021
chr17	46977916	rs2546491	A	G	ACGGTAGC	GCGGTAGC				0.0718189	0.245457	0.610025	0.610025	ENSG00000289021
chr17	46980318	rs903567	C	T	CATGCCTG	TATGCCTG				-0.0959938	0.730695	0.136264	-0.136264	ENSG00000289021
chr17	46982749	rs9912829	G	C	GGTGGCTT	CGTGGCTT				-0.0539003	0.579957	0.236604	-0.236604	ENSG00000289021
chr17	46983171	rs62075820	G	C	GACGCCTG	CACGCCTG				0.510292	0.0129679	1.88713	1.88713	ENSG00000289021
chr17	46984425	rs34899772	C	T	CGGAGTCT	TGGAGTCT				0.0256711	0.974025	0.0114299	0.0114299	ENSG00000289021
chr17	46993370	rs4378658	G	A	GGGCCCCA	AGGCCCCA				-0.235742	0.00489805	2.30998	-2.30998	ENSG00000289021
chr17	46994396	rs12603261	C	T	CGGTGGCT	TGGTGGCT				-0.474268	0.0877436	1.05678	-1.05678	ENSG00000289021
chr17	47002389	rs62075844	G	A	TGATCCCA	TAATCCCA	0.100505	0.105264	1.04734	0.501231	0.000731264	3.13593	3.13593	ENSG00000289021
chr17	47005509	rs1057897	T	G	TTGGGGAG	GTGGGGAG				0.260176	0.0208433	1.68103	1.68103	ENSG00000289021
chr17	47009835	rs4399576	G	A	GCGGTGGC	ACGGTGGC				0.0607678	0.496448	0.304127	0.304127	ENSG00000289021
chr17	47011620	rs17708633	C	G	CCCTCTCT	GCCTCTCT				0.096341	0.594744	0.22567	0.22567	ENSG00000289021
chr17	47012504	rs62075850	A	G	AGGCAGAT	GGGCAGAT				-0.0850338	0.104018	0.982889	-0.982889	ENSG00000289021
chr17	47019399	rs4793995	A	C	AGTCATGA	CGTCATGA				-0.661403	0.0270279	1.56819	-1.56819	ENSG00000289021
chr17	47022270	rs2270574	C	T	CGGCGACC	TGGCGACC				0.118653	0.59597	0.224775	0.224775	ENSG00000289021
chr17	47022861	rs2898705	A	G	ACGAAACC	GCGAAACC				0.0700401	0.733825	0.134408	0.134408	ENSG00000289021
chr17	47026836	rs62078370	G	C	TAGGAAAA	TACGAAAA				0.135366	0.368025	0.434123	0.434123	ENSG00000289021
chr17	47031741	rs12602746	A	C	ATGCACCC	CTGCACCC				-0.307332	0.220998	0.655613	-0.655613	ENSG00000289021
chr17	47034974	rs62078375	A	G	ATATATTT	GTATATTT				-0.54533	0.0112119	1.95032	-1.95032	ENSG00000289021
chr17	47940809	rs58441894	C	T	TAATCCCG	TAATCCTG	0.103963	0.131198	1.26197	0.0408583	0.717599	0.144118	0.144118	ENSG00000204584
chr17	48624523	rs9890200	A	C	ACTTCCCT	CCTTCCCT	0.202234	0.12133	0.599946	-0.291631	0.0194337	1.71145	-1.71145	ENSG00000006282
chr17	50085391	rs77480232	G	C	GTTGCATT	CTTGCATT				0.0850803	0.781141	0.107271	0.107271	ENSG00000008294
chr17	50128902	rs116001369	T	G	TCAACATC	GCAACATC				-0.243763	0.392651	0.405993	-0.405993	ENSG00000008294
chr17	54917901	rs6503773	C	T	CAATTATT	TAATTATT				-0.0938177	0.786882	0.10409	-0.10409	ENSG00000153933
chr17	54920944	rs7225346	A	C	AGGTCTGG	CGGTCTGG				0.21808	0.630431	0.200362	0.200362	ENSG00000153933
chr17	54949047	rs9906601	C	T	AAACCCTG	AAATCCTG				0.46407	0.0297875	1.52597	1.52597	ENSG00000153933
chr17	56732770	rs1675134	A	C	ATTGACCT	CTTGACCT				0.442179	0.0632527	1.19892	1.19892	ENSG00000108395
chr17	56861253	rs12942879	G	A	GTAGAGAC	ATAGAGAC				-0.09117	0.772443	0.112133	-0.112133	ENSG00000182628
chr17	56863918	rs7212271	C	T	CAGGACGG	CAGGATGG				0.228116	0.0741156	1.13009	1.13009	ENSG00000108395
chr17	58156330	rs1078378	A	G	ACATCCTC	GCATCCTC	0.244279	0.178241	0.729662	0.507609	0.000478917	3.31974	3.31974	ENSG00000068097
chr17	58156427	rs2087840	G	A	GGTACCCT	AGTACCCT				0.574635	0.0159231	1.79797	1.79797	ENSG00000068097
chr17	58172447	rs7223281	G	A	GTAAGTAA	ATAAGTAA				0.252189	0.436124	0.36039	0.36039	ENSG00000068097
chr17	61977248	rs2854160	T	C	TGTGGCCA	CGTGGCCA				0.238687	0.114234	0.942203	0.942203	ENSG00000108592
chr17	62971597	rs35122942	G	A	GCCTCTAC	ACCTCTAC				-0.347512	0.0305403	1.51513	-1.51513	ENSG00000108370
chr17	65800140	rs11650220	G	A	GAGGTCAG	AAGGTCAG				-0.114681	0.696582	0.157028	-0.157028	ENSG00000070540
chr17	65814382	rs3936134	C	G	CACAGAGC	GACAGAGC				-0.475186	0.00205347	2.68751	-2.68751	ENSG00000171634
chr17	65815463	rs929580	T	C	TAATCTCA	TAATCCCA				-0.11227	0.398489	0.399584	-0.399584	ENSG00000171634
chr17	66460604	rs2909214	G	A	ATGGATCG	ATGGATCA	0.0939827	0.108599	1.15552	-0.0199564	0.542156	0.265876	-0.265876	ENSG00000070540
chr17	71148516	rs4387654	C	T	CGTGTCTG	TGTGTCTG				-0.0574681	0.904766	0.0434637	-0.0434637	ENSG00000180616
chr17	71148540	rs4303615	A	C	ACCTCATT	CCCTCATT				-0.232939	0.407101	0.390298	-0.390298	ENSG00000180616
chr17	72869078	rs492095	A	G	TGGGAACA	TGGGAGCA				0.117373	0.927487	0.0326924	0.0326924	ENSG00000161513
chr17	74227330	rs28583086	G	A	GGCCTCCC	AGCCTCCC				-0.0305902	0.940813	0.0264965	-0.0264965	ENSG00000141576
chr17	74480969	rs4238991	T	G	TAGTCACC	GAGTCACC				0.323518	0.0157465	1.80282	1.80282	ENSG00000129673
chr17	74481803	rs9911568	G	A	GTCAGCAG	ATCAGCAG				0.132774	0.206666	0.684731	0.684731	ENSG00000129673
chr17	76402105	rs2376583	A	T	ATACTGAA	TTACTGAA				0.601622	0.0195027	1.70991	1.70991	ENSG00000055483
chr17	76861481	rs11869472	C	T	GCGGATCA	GTGGATCA	0.103116	0.100663	0.976215	-0.140928	0.289185	0.538825	-0.538825	ENSG00000055483
chr17	77078069	rs12937557	G	A	GCCGGGCT	ACCGGGCT				0.0292887	0.772894	0.11188	0.11188	ENSG00000167280
chr17	77707120	rs3923265	A	G	AAACCTTG	GAACCTTG				-0.469163	0.0152283	1.81735	-1.81735	ENSG00000182156
chr17	79068756	rs34534119	G	A	GCCGCCTT	ACCGCCTT				0.205865	0.0327367	1.48497	1.48497	ENSG00000175866
chr17	79519382	rs4076968	G	A	GAAGCCCC	AAAGCCCC				-0.303309	0.395677	0.402659	-0.402659	ENSG00000185504
chr17	79533244	rs3935540	G	C	GCTACTCG	CCTACTCG				0.392551	0.00555162	2.25558	2.25558	ENSG00000214087
chr17	79628628	rs12937937	C	T	CGCCTGTA	TGCCTGTA				0.00498558	0.844422	0.0734407	0.0734407	ENSG00000185298
chr17	79628715	rs12942988	G	C	GCCCGTTG	CCCCGTTG				0.0777641	0.554323	0.256237	0.256237	ENSG00000185298
chr17	79644695	rs62080220	G	A	GTGCCCGG	ATGCCCGG				-0.615751	0.00126609	2.89754	-2.89754	ENSG00000214087
chr17	80294590	rs114284715	G	A	GCCACCTC	ACCACCTC				-0.0468431	0.730627	0.136304	-0.136304	ENSG00000141522
chr17	80403059	rs60482040	C	G	CGCCAGAA	GGCCAGAA				0.170274	0.186506	0.729308	0.729308	ENSG00000265458
chr17	80407948	rs12450191	C	T	CGGAGTTC	TGGAGTTC				-0.110959	0.316685	0.499373	-0.499373	ENSG00000265458
chr17	80407978	rs12450192	C	T	CGAAACCC	TGAAACCC				0.154354	0.303317	0.518104	0.518104	ENSG00000265458
chr17	80408815	rs9303029	C	T	CGGGTGGT	TGGGTGGT				0.102303	0.117713	0.929174	0.929174	ENSG00000265458
chr17	80412797	rs79487483	A	G	ACCTTGGC	GCCTTGGC				-0.344056	0.116017	0.935478	-0.935478	ENSG00000265458
chr17	80417729	rs78720068	C	G	CGAGACTC	GGAGACTC				-0.383377	0.0282696	1.54868	-1.54868	ENSG00000265458
chr17	80655631	rs35878129	T	C	TGGGGGAT	CGGGGGAT				-0.575443	0.0635833	1.19666	-1.19666	ENSG00000141522
chr17	80679455	rs58867683	T	A	TGCAAGCT	AGCAAGCT				-0.0975696	0.58861	0.230172	-0.230172	ENSG00000141560
chr17	80941315	rs9893833	G	A	GGACTCAG	AGACTCAG				0.0593144	0.263975	0.578438	0.578438	ENSG00000141526
chr18	709590	rs2847165	G	T	GTGAAACC	TTGAAACC				-0.105118	0.456491	0.340568	-0.340568	ENSG00000176912
chr18	3247256	rs4798075	A	C	AATAAAAT	CATAAAAT				0.111156	0.63588	0.196625	0.196625	ENSG00000265399
chr18	5237823	rs1201525	G	A	CCGGGAGT	CCGGAAGT				0.942926	9.56733e-05	4.01921	4.01921	ENSG00000264575
chr18	5272338	rs28750527	A	G	ACTATCAT	GCTATCAT				0.06778	0.404431	0.393156	0.393156	ENSG00000082397
chr18	8789266	rs9966467	A	G	ACTCATGT	GCTCATGT				-0.059918	0.509915	0.292502	-0.292502	ENSG00000017797
chr18	8791344	rs77562786	G	A	CGGGAATC	CAGGAATC	0.109184	0.127792	1.17043	-0.948472	0.00183895	2.73543	-2.73543	ENSG00000017797
chr18	9710887	rs11872195	G	A	GTCATATC	ATCATATC				0.00994514	0.959827	0.0178069	0.0178069	ENSG00000168461
chr18	10526413	rs7241196	T	C	TCGGCGCA	CCGGCGCA				-0.376342	0.00206696	2.68467	-2.68467	ENSG00000134265
chr18	10597304	rs513445	G	A	GGAGGGTG	AGAGGGTG				-0.286842	0.243262	0.613926	-0.613926	ENSG00000266604
chr18	10947495	rs67616343	A	T	AAGGTGAA	TAGGTGAA				-0.0712764	0.700208	0.154773	-0.154773	ENSG00000154864
chr18	11471509	rs7227928	A	C	AGTCTCGC	CGTCTCGC				0.381348	0.00541867	2.26611	2.26611	ENSG00000134265
chr18	12315675	rs7505208	C	T	CCGGAAGG	CTGGAAGG	0.500457	0.100722	0.20126	-0.286794	0.0871026	1.05997	-1.05997	ENSG00000176014
chr18	12316900	rs12607378	G	A	GTAATTCC	ATAATTCC				0.0271586	0.515395	0.287859	0.287859	ENSG00000176014
chr18	12991393	rs11663049	T	C	CTTTCCCG	CCTTCCCG	0.139707	0.124234	0.889251	-0.915812	0.00228398	2.64131	-2.64131	ENSG00000101639
chr18	13754720	rs74387438	C	T	CATCTCCA	TATCTCCA				-0.00655311	0.958738	0.0183002	-0.0183002	ENSG00000085415
chr18	21083297	rs9965722	G	A	GCCGCGTT	ACCGCGTT				-0.15576	0.251983	0.598629	-0.598629	ENSG00000053747
chr18	21574459	rs8089140	A	G	AAGGAAAA	AAGGGAAA				-0.307261	0.214724	0.668119	-0.668119	ENSG00000264745
chr18	29073373	rs72938851	C	T	TATTCCGG	TATTCTGG				0.0893554	0.43084	0.365684	0.365684	ENSG00000046604
chr18	29346494	rs150411545	G	C	GGTGATCC	CGTGATCC				-0.154227	0.547873	0.26132	-0.26132	ENSG00000046604
chr18	33710610	rs1010955	T	C	TGGTTATT	CGGTTATT				0.24663	0.036883	1.43317	1.43317	ENSG00000134759
chr18	33746562	rs642406	T	C	TGGGGATT	CGGGGATT				0.0937918	0.217106	0.663328	0.663328	ENSG00000134759
chr18	33750046	rs8299	C	T	CGACTCCA	TGACTCCA				-0.0998942	0.469411	0.328447	-0.328447	ENSG00000134759
chr18	33791804	rs73430987	G	A	GCTCATAG	ACTCATAG				0.327504	0.00884531	2.05329	2.05329	ENSG00000075643
chr18	43437246	rs34185907	T	C	ATTTCTGT	ATTTCCGT				0.210163	0.0768387	1.11442	1.11442	ENSG00000141469
chr18	44332018	rs3893053	T	C	TCCCCAGC	CCCCCAGC				0.0623087	0.603905	0.219031	0.219031	ENSG00000078043
chr18	44340086	rs3897629	T	A	TCCGACTT	ACCGACTT				0.202637	0.189031	0.723466	0.723466	ENSG00000078043
chr18	44669653	rs80064497	A	G	ATCTCTAT	GTCTCTAT				-0.187076	0.655879	0.183176	-0.183176	ENSG00000167220
chr18	44669852	rs78547658	C	T	CTAAAGAC	TTAAAGAC				-0.0761947	0.600352	0.221594	-0.221594	ENSG00000167220
chr18	44676872	rs3809965	G	A	GGGCCCTG	AGGCCCTG				0.247681	0.0029621	2.5284	2.5284	ENSG00000167220
chr18	44677729	rs78585258	T	A	TGTCCCTT	AGTCCCTT				-0.030789	0.538508	0.268808	-0.268808	ENSG00000167220
chr18	44698392	rs145071624	A	C	TGATCCGC	TGCTCCGC				0.062138	0.720583	0.142316	0.142316	ENSG00000167220
chr18	44700703	rs16949275	A	G	ACAGATCC	GCAGATCC				0.341211	0.159991	0.795905	0.795905	ENSG00000167220
chr18	47461041	rs1790778	T	C	TGGTAAAC	CGGTAAAC				-0.0869627	0.653471	0.184774	-0.184774	ENSG00000167306
chr18	47461729	rs1623880	G	A	GGCTCCCA	AGCTCCCA				0.0594223	0.135342	0.868569	0.868569	ENSG00000167306
chr18	47461817	rs1622262	A	C	ATGGGAGA	CTGGGAGA				0.04329	0.781141	0.107271	0.107271	ENSG00000167306
chr18	61577291	rs9966367	A	G	ATGGCTAG	GTGGCTAG				0.030301	0.41691	0.379957	0.379957	ENSG00000242550
chr18	67935372	rs11872914	G	C	TTGGATTC	TTGCATTC				0.457946	0.0365897	1.43664	1.43664	ENSG00000150637
chr18	72972998	rs4891250	G	A	GTATCACT	ATATCACT				0.211122	0.0693921	1.15869	1.15869	ENSG00000179981
chr18	77745640	rs10438902	A	G	ATAGCTCT	GTAGCTCT				0.695799	0.0195774	1.70825	1.70825	ENSG00000226742
chr18	77927866	rs8092372	A	G	ACACCACG	GCACCACG				1.0122	0.00027556	3.55978	3.55978	ENSG00000060069
chr19	583711	rs28992492	G	A	GCCGACCC	ACCGACCC				0.310404	0.00349738	2.45626	2.45626	ENSG00000172270
chr19	864861	rs113862848	C	T	CGCCTGTC	TGCCTGTC				-0.0369549	0.598613	0.222854	-0.222854	ENSG00000197766
chr19	893183	rs56283881	C	T	CGCCTGAG	TGCCTGAG				-0.0362873	0.2438	0.612967	-0.612967	ENSG00000175221
chr19	1104078	rs4807542	G	A	GGCGCTGC	AGCGCTGC				-0.186446	0.11724	0.930923	-0.930923	ENSG00000011304
chr19	1272040	rs12488	T	C	TGACAGTT	CGACAGTT				0.346539	0.0157407	1.80297	1.80297	ENSG00000228300
chr19	1871861	rs10409796	T	G	TCAGGGAC	GCAGGGAC				-0.0988561	0.32364	0.489938	-0.489938	ENSG00000005206
chr19	2107695	rs189932300	C	T	CACCACTG	TACCACTG				0.109412	0.486684	0.312753	0.312753	ENSG00000005206
chr19	2754576	rs6510700	C	G	CCAAGAAG	GCAAGAAG				0.910753	0.00103214	2.98626	2.98626	ENSG00000172006
chr19	2790394	rs1736176	G	A	GGCACTGG	AGCACTGG				0.475075	0.00020831	3.68129	3.68129	ENSG00000172006
chr19	2817643	rs1640276	G	A	GGCTACAG	AGCTACAG				-0.103066	0.341909	0.46609	-0.46609	ENSG00000172006
chr19	2975762	rs7260215	G	A	GCCTCCTC	ACCTCCTC				-0.213986	0.37327	0.427977	-0.427977	ENSG00000104953
chr19	2977630	rs10417907	G	C	GCGTGTTC	CCGTGTTC				0.297996	0.0430926	1.3656	1.3656	ENSG00000104953
chr19	3761652	rs2302307	G	A	GGCGCCCG	AGCGCCCG				-0.156758	0.055809	1.2533	-1.2533	ENSG00000183617
chr19	3762698	rs13960	C	T	CATGGCGA	TATGGCGA				-0.160518	0.0274968	1.56072	-1.56072	ENSG00000183617
chr19	3762926	rs7245624	G	A	GAGGCGGA	AAGGCGGA				0.110503	0.0153583	1.81366	1.81366	ENSG00000183617
chr19	4831900	rs59245905	A	C	AGTGTGAG	CGTGTGAG				0.310254	0.160619	0.794202	0.794202	ENSG00000127666
chr19	5790711	rs2290777	C	T	CACTCGCT	TACTCGCT				-0.0171451	0.569441	0.244551	-0.244551	ENSG00000141994
chr19	5791167	rs2290776	T	C	ACATCCGC	ACACCCGC				-0.337066	0.0184175	1.73477	-1.73477	ENSG00000141994
chr19	6668972	rs1077667	C	T	CGCACATA	TGCACATA				0.0937213	0.0503986	1.29758	1.29758	ENSG00000031823
chr19	6737239	rs340135	T	C	TCGCCCCC	CCGCCCCC				0.547218	0.0575043	1.2403	1.2403	ENSG00000125734
chr19	7682030	rs62113431	C	T	CGACCTCA	TGACCTCA				-0.31196	0.0213156	1.6713	-1.6713	ENSG00000076924
chr19	8370921	rs2927707	C	T	CTCTCCCC	CTTTCCCC				0.292561	0.0834909	1.07836	1.07836	ENSG00000032444
chr19	8381163	rs2972570	T	C	TGCGCCAT	CGCGCCAT				-0.407144	0.132769	0.876903	-0.876903	ENSG00000233927
chr19	8390313	rs2972572	A	G	ACCCAGCT	GCCCAGCT				0.0856459	0.321206	0.493216	0.493216	ENSG00000233927
chr19	9250984	rs59149515	A	C	CAATCCAA	CAATCCAC	0.0940785	0.101536	1.07927	0.150769	0.0990618	1.00409	1.00409	ENSG00000188000
chr19	9434872	rs28384491	C	T	CATCTTAA	TATCTTAA				-0.515337	9.56733e-05	4.01921	-4.01921	ENSG00000188321
chr19	9532813	rs9783952	A	C	ACTGCACC	CCTGCACC				-2.58076	0.000105278	3.97766	-3.97766	ENSG00000174652
chr19	9534301	rs7254750	C	T	CAGGTCAA	TAGGTCAA				0.372064	0.0649054	1.18772	1.18772	ENSG00000174652
chr19	10221642	rs11559188	A	G	GCAGAAAC	GCGGAAAC				0.373015	0.0241092	1.61782	1.61782	ENSG00000065989
chr19	10222195	rs12460842	A	G	ACTTTCAG	GCTTTCAG				0.129496	0.377362	0.423242	0.423242	ENSG00000244165
chr19	10523875	rs35615354	G	A	GCCACTGC	ACCACTGC				0.39944	0.0244514	1.6117	1.6117	ENSG00000065989
chr19	11065409	rs11085752	A	C	CTGGATAA	CTGGCTAA				0.555591	0.0166023	1.77983	1.77983	ENSG00000127616
chr19	12076060	rs7250805	G	C	GTAGAGGC	CTAGAGGC				0.107212	0.237368	0.624579	0.624579	ENSG00000095059
chr19	12079847	rs72988652	A	G	ACCCCATG	GCCCCATG				-0.0600149	0.848874	0.0711567	-0.0711567	ENSG00000095059
chr19	12524715	rs5000105	A	G	AGCTGGTT	GGCTGGTT				-0.320828	0.0116502	1.93367	-1.93367	ENSG00000008441
chr19	13261085	rs4926138	C	G	CGTCACGC	GGTCACGC				-0.00267697	0.795055	0.0996027	-0.0996027	ENSG00000104915
chr19	13907805	rs62108166	C	T	CATTGCCT	TATTGCCT				0.248556	0.013754	1.86157	1.86157	ENSG00000132003
chr19	14886876	rs1108016	C	A	CGCTGCGG	AGCTGCGG				-0.123441	0.443184	0.353416	-0.353416	ENSG00000127507
chr19	16204164	rs57946141	C	T	CCTGGCTA	TCTGGCTA				-0.0585978	0.178294	0.748864	-0.748864	ENSG00000011243
chr19	16269759	rs182511756	G	A	GGGCACCT	AGGCACCT				-0.308837	0.135082	0.869404	-0.869404	ENSG00000011243
chr19	17165360	rs7246697	C	T	TAATCCCA	TAATCTCA				-0.0465539	0.586909	0.231429	-0.231429	ENSG00000131351
chr19	17172983	rs34833670	T	C	TGCAATGG	CGCAATGG				0.44048	0.00568112	2.24557	2.24557	ENSG00000131351
chr19	17361116	rs1043963	G	A	GCCACCTC	ACCACCTC				-0.111041	0.266889	0.573669	-0.573669	ENSG00000160113
chr19	17399769	rs35006574	C	T	CGTGGTGG	TGTGGTGG				0.136679	0.577173	0.238694	0.238694	ENSG00000160117
chr19	17405010	rs6512183	G	A	GCTACCAC	ACTACCAC				-0.0420462	0.303317	0.518104	-0.518104	ENSG00000160117
chr19	17412662	rs12976380	G	A	GCCGGATT	ACCGGATT				0.23876	0.0246194	1.60872	1.60872	ENSG00000130312
chr19	17414267	rs4808621	C	T	CCGACGGG	TCGACGGG				-0.0254032	0.906324	0.0427164	-0.0427164	ENSG00000127220
chr19	17414843	rs1544940	A	T	AAGCAATC	TAGCAATC				-0.283765	0.236725	0.625757	-0.625757	ENSG00000127220
chr19	17423373	rs7249329	G	T	GTCTCAGT	TTCTCAGT				-0.0467494	0.0847178	1.07203	-1.07203	ENSG00000127220
chr19	17445208	rs117176661	C	T	CGTCCCAG	TGTCCCAG				0.134478	0.349867	0.456097	0.456097	ENSG00000160117
chr19	17465231	rs78846411	C	T	CGCCGTCT	TGCCGTCT				-0.196366	0.0822165	1.08504	-1.08504	ENSG00000007080
chr19	18129307	rs4808738	A	C	AGCCACCG	CGCCACCG				0.0945587	0.377556	0.423018	0.423018	ENSG00000005007
chr19	18197744	rs393548	T	A	TGAAAAAA	AGAAAAAA				-0.12876	0.513215	0.289701	-0.289701	ENSG00000096996
chr19	18202969	rs404068	A	G	AAGCCACC	GAGCCACC				-0.354189	0.0913768	1.03916	-1.03916	ENSG00000096996
chr19	18635920	rs7507218	G	A	TGATCCGA	TGATCCAA	0.0969504	0.0970425	1.00095	0.0189295	0.856738	0.0671522	0.0671522	ENSG00000105656
chr19	19976988	rs60745231	G	A	GCCCGGCA	ACCCGGCA				-0.209772	0.113785	0.943914	-0.943914	ENSG00000256771
chr19	20719770	rs113185162	G	C	GTGGTGGC	CTGGTGGC				0.00703354	0.80848	0.0923308	0.0923308	ENSG00000237440
chr19	21541565	rs2914637	G	A	GGTGGGCC	AGTGGGCC				-0.191554	0.414374	0.382608	-0.382608	ENSG00000197013
chr19	21752009	rs4808279	A	G	ACTCCAGC	GCTCCAGC				-0.0968768	0.415234	0.381708	-0.381708	ENSG00000197013
chr19	29336246	rs7253175	G	A	TCGGAATC	TCAGAATC				-0.20158	0.111072	0.954394	-0.954394	ENSG00000105171
chr19	33325484	rs10414893	A	C	AAAGAATG	CAAGAATG				-0.399042	0.0868807	1.06108	-1.06108	ENSG00000173809
chr19	33463228	rs11556219	C	T	CCTTGGAC	TCTTGGAC				-0.100987	0.62411	0.204739	-0.204739	ENSG00000131944
chr19	33569259	rs74823623	A	G	AGGGATGT	GGGGATGT	0.136024	0.12798	0.940864	0.0562206	0.299398	0.523752	0.523752	ENSG00000076650
chr19	35724701	rs73045852	C	T	CGAAGCAG	TGAAGCAG				-0.158179	0.0885718	1.0527	-1.0527	ENSG00000004777
chr19	35754951	rs2005927	C	T	CGCTCCCC	TGCTCCCC				-0.154277	0.200889	0.697043	-0.697043	ENSG00000004777
chr19	36117799	rs148569721	C	T	CCAAGTAG	TCAAGTAG				0.0699853	0.640866	0.193233	0.193233	ENSG00000004777
chr19	36235928	rs2293686	A	C	ACTCAGGA	CCTCAGGA				0.00193128	0.807664	0.0927695	0.0927695	ENSG00000126246
chr19	36236909	rs10402601	G	C	GGGTCCCA	CGGTCCCA				0.0714439	0.468146	0.329619	0.329619	ENSG00000126246
chr19	36246418	rs11549030	C	G	CCCTCCTA	GCCTCCTA				-0.190247	0.206432	0.685223	-0.685223	ENSG00000126246
chr19	36254427	rs112500848	C	T	CGGAGTCT	TGGAGTCT				0.00334719	0.916559	0.0378396	0.0378396	ENSG00000126246
chr19	37251088	rs147887366	C	T	CGGTAATC	TGGTAATC				1.08321	0.000213363	3.67088	3.67088	ENSG00000004777
chr19	38230720	rs3752365	C	G	CCTTCCCA	CCTTCGCA				-0.714995	0.00540863	2.26691	-2.26691	ENSG00000198182
chr19	38754948	rs17554832	G	A	GTCGTCAC	ATCGTCAC				-0.271612	0.019246	1.71566	-1.71566	ENSG00000167642
chr19	38754988	rs17554839	G	A	GGGCAGAC	AGGCAGAC				-0.0618551	0.692912	0.159322	-0.159322	ENSG00000167642
chr19	38755406	rs1046773	C	G	CCTCCCGG	GCTCCCGG				0.372696	0.00830017	2.08091	2.08091	ENSG00000167642
chr19	39249845	rs4802795	T	C	TTACTTTA	CTACTTTA				0.179787	0.118062	0.927889	0.927889	ENSG00000182472
chr19	39301034	rs138824285	G	A	GCTCTTTC	ACTCTTTC				-0.145805	0.757315	0.120724	-0.120724	ENSG00000006659
chr19	39312861	rs149086795	C	A	CAACCAAT	AAACCAAT				-0.0100581	0.232579	0.63343	-0.63343	ENSG00000006659
chr19	39322087	rs9419	T	G	TCCTCTTG	GCCTCTTG				0.123987	0.204795	0.688681	0.688681	ENSG00000104823
chr19	39421751	rs16972885	G	T	GCTAAATT	TCTAAATT				0.17675	0.221269	0.65508	0.65508	ENSG00000006659
chr19	41190726	rs3815912	G	A	GGGGGGTA	AGGGGGTA				0.0793127	0.577679	0.238313	0.238313	ENSG00000086544
chr19	41209256	rs116796128	A	G	AAATCCAT	AAATCCGT	0.118682	0.124778	1.05137	0.494225	0.0204702	1.68888	1.68888	ENSG00000006659
chr19	41224204	rs28493229	G	C	GACCCATC	CACCCATC				-0.127637	0.36911	0.432844	-0.432844	ENSG00000086544
chr19	41226109	rs2561529	A	G	AAAATACA	GAAATACA				-0.245135	0.408751	0.388542	-0.388542	ENSG00000007129
chr19	41699886	rs8192793	G	C	AGTTCCTG	ACTTCCTG	0.224827	0.651652	2.89846	0.610327	0.00449821	2.34696	2.34696	ENSG00000167600
chr19	41903699	rs45500792	T	G	TGAGTGCC	GGAGTGCC				-0.200862	0.114371	0.941686	-0.941686	ENSG00000248098
chr19	41911040	rs4803463	C	G	CTTGTGTT	GTTGTGTT				0.026492	0.905106	0.0433005	0.0433005	ENSG00000007129
chr19	41912755	rs2241707	G	A	GTGAGCCA	ATGAGCCA				-0.133932	0.242751	0.614838	-0.614838	ENSG00000007129
chr19	42457609	rs10424013	C	T	CGCTGGGA	TGCTGGGA				-0.222022	0.0246194	1.60872	-1.60872	ENSG00000007129
chr19	43968269	rs79297807	A	G	AGTTCTCA	GGTTCTCA				-0.0360001	0.825829	0.0831099	-0.0831099	ENSG00000176531
chr19	44259077	rs2277745	C	T	CTGCGCAT	TTGCGCAT				0.0215097	0.085179	1.06967	1.06967	ENSG00000105771
chr19	44355801	rs2016345	A	G	AGAGCTTG	GGAGCTTG				0.585023	0.00966946	2.0146	2.0146	ENSG00000011422
chr19	44359564	rs4803662	C	G	CATTCATT	GATTCATT				0.366868	0.0268284	1.57141	1.57141	ENSG00000176222
chr19	44374631	rs11673020	A	G	AGTAATAA	GGTAATAA				-0.703854	0.00587459	2.23102	-2.23102	ENSG00000176222
chr19	44406321	rs448829	T	C	TGTTTTTC	CGTTTTTC				-0.321105	0.173675	0.760262	-0.760262	ENSG00000176222
chr19	44410846	rs417400	A	G	AAAATTGT	GAAATTGT				-0.216375	0.631757	0.19945	-0.19945	ENSG00000176222
chr19	44488352	rs62116613	G	A	ACTTCCGG	ACTTCCAG	1	0.164466	0.164466	-0.901428	0.00421752	2.37494	-2.37494	ENSG00000204920
chr19	44553380	rs8110348	T	C	TGACTCAA	CGACTCAA				-1.02406	0.00263724	2.57885	-2.57885	ENSG00000011422
chr19	44576302	rs11666432	C	T	CGAGGTTG	TGAGGTTG				0.540104	0.0123595	1.908	1.908	ENSG00000011422
chr19	44737839	rs8102037	G	A	GGGAGTTC	AGGAGTTC				-0.342541	0.00508228	2.29394	-2.29394	ENSG00000007047
chr19	45454766	rs7247551	G	A	GCCAAAGC	ACCAAAGC				-0.131551	0.319816	0.495099	-0.495099	ENSG00000007047
chr19	45639716	rs3925162	A	G	AGGGCATG	GGGGCATG				0.494967	0.026608	1.57499	1.57499	ENSG00000007047
chr19	45853094	rs35605600	G	A	GTGGCAGC	ATGGCAGC				-0.0789612	0.106739	0.971676	-0.971676	ENSG00000104884
chr19	46177235	rs55669001	T	C	TTTGGGCA	CTTGGGCA				-0.149982	0.204062	0.690238	-0.690238	ENSG00000010310
chr19	46974762	rs8103785	A	G	ACTCGATG	GCTCGATG				0.0257369	0.862588	0.0641964	0.0641964	ENSG00000182013
chr19	46975590	rs8108681	T	G	TATCATAC	GATCATAC				-0.0369772	0.940741	0.0265301	-0.0265301	ENSG00000182013
chr19	47003906	rs11670534	C	T	CTGTAAGT	TTGTAAGT				-0.184178	0.252707	0.597383	-0.597383	ENSG00000182013
chr19	47126614	rs12459883	C	G	CACCTCTT	GACCTCTT				-0.152422	0.200502	0.697882	-0.697882	ENSG00000160013
chr19	47217914	rs588712	A	C	AGCGGCCC	CGCGGCCC				0.0139583	0.0342912	1.46482	1.46482	ENSG00000090372
chr19	47781025	rs4804037	A	G	ATGTTCTC	GTGTTCTC				0.691092	0.000920871	3.0358	3.0358	ENSG00000105321
chr19	48758959	rs12984288	T	C	TAAGAGGA	CAAGAGGA				-0.340222	0.0227124	1.64374	-1.64374	ENSG00000105483
chr19	48759173	rs12984859	T	C	TGGGCTTT	CGGGCTTT				0.533809	0.00385729	2.41372	2.41372	ENSG00000105483
chr19	49402686	rs117744769	G	T	GGTTTAAG	TGTTTAAG				0.090256	0.719844	0.142762	0.142762	ENSG00000104804
chr19	49947198	rs11669032	C	G	CGTTCGCT	GGTTCGCT				-0.036812	0.53283	0.273411	-0.273411	ENSG00000104872
chr19	49968290	rs2914664	T	C	TCAGAGGC	CCAGAGGC				-0.0661347	0.263447	0.579306	-0.579306	ENSG00000161618
chr19	50016479	rs111981233	T	G	TTCAGGGG	GTCAGGGG				0.0840316	0.628506	0.20169	0.20169	ENSG00000010361
chr19	50194845	rs892149	C	A	GCGGCAAT	GCGGAAAT				0.392661	0.0185277	1.73218	1.73218	ENSG00000010361
chr19	50433255	rs115197927	C	T	CAGAAGGC	TAGAAGGC				0.200522	0.0345789	1.46119	1.46119	ENSG00000010361
chr19	50481154	rs10416166	T	C	TGTGCGCA	CGTGCGCA				-0.185984	0.130908	0.883032	-0.883032	ENSG00000204666
chr19	50486540	rs73932232	G	A	GCTCTCGC	ACTCTCGC				-0.302692	0.0886002	1.05257	-1.05257	ENSG00000204666
chr19	50488495	rs55780989	C	T	CCTGTCTC	TCTGTCTC				-0.0931132	0.355406	0.449276	-0.449276	ENSG00000204666
chr19	50488606	rs73932236	C	T	CCTGAGGC	TCTGAGGC				-0.0471521	0.30309	0.518429	-0.518429	ENSG00000204666
chr19	50490170	rs73932262	A	C	AGTCTTGC	CGTCTTGC				0.297919	0.0118275	1.92711	1.92711	ENSG00000204666
chr19	50490490	rs11879639	C	T	CACTGTCC	TACTGTCC				-0.610555	0.058552	1.23246	-1.23246	ENSG00000204666
chr19	50490522	rs11879659	C	T	CGCTTCCC	TGCTTCCC				0.0242898	0.869387	0.060787	0.060787	ENSG00000204666
chr19	50490539	rs11879661	C	T	CCGCTGTC	TCGCTGTC				-0.238751	0.15745	0.802858	-0.802858	ENSG00000204666
chr19	50494563	rs10407109	C	A	AGCTCCTC	AGATCCTC				-0.212573	0.394571	0.403875	-0.403875	ENSG00000204666
chr19	50497987	rs10409085	A	T	CCGGAAGT	CCGGATGT	1	0.852379	0.852379	-0.473968	0.00602098	2.22033	-2.22033	ENSG00000204666
chr19	50498037	rs10411020	T	C	TGACGCGG	CGACGCGG				-0.301133	0.00348942	2.45725	-2.45725	ENSG00000204666
chr19	50498078	rs10409482	C	T	CAGGCCAC	TAGGCCAC				-0.176576	0.135065	0.869457	-0.869457	ENSG00000204666
chr19	50499230	rs10417604	G	A	CTGGAGAG	CTGGAAAG				0.380915	0.0614562	1.21143	1.21143	ENSG00000204666
chr19	50500916	rs10404987	A	G	AATGACCA	GATGACCA				-0.0640146	0.652794	0.185224	-0.185224	ENSG00000204666
chr19	50500970	rs10405594	G	A	GCACACAA	ACACACAA				-0.276179	0.180522	0.743469	-0.743469	ENSG00000204666
chr19	50501054	rs10407013	T	A	TGTTCCCT	TGTACCCT				-0.455819	0.223631	0.650469	-0.650469	ENSG00000204666
chr19	50501185	rs10405696	C	T	CCTTAGTG	TCTTAGTG				0.161309	0.0711632	1.14774	1.14774	ENSG00000204666
chr19	50501545	rs78635820	A	G	ACTAGCCT	GCTAGCCT				0.0465905	0.51418	0.288885	0.288885	ENSG00000204666
chr19	50504343	rs73935126	C	T	CGGCTCTC	TGGCTCTC				-0.151258	0.0355376	1.44931	-1.44931	ENSG00000204666
chr19	50507336	rs10411204	A	G	ATGGATGA	ATGGATGG	0.086097	0.118096	1.37167	-0.970697	0.00833686	2.079	-2.079	ENSG00000204666
chr19	50507361	rs10412963	T	G	TTGCTATT	GTGCTATT				-0.122893	0.492085	0.30796	-0.30796	ENSG00000204666
chr19	50510862	rs11547883	A	G	CTGGAAGG	CTGGAGGG				0.307028	0.209512	0.678792	0.678792	ENSG00000204666
chr19	50513620	rs10417044	A	G	AGCTAGCT	GGCTAGCT				-0.111136	0.787174	0.103929	-0.103929	ENSG00000204666
chr19	50515311	rs78109736	C	T	CTCTCCCT	TTCTCCCT				-0.088288	0.762375	0.117832	-0.117832	ENSG00000204666
chr19	50515456	rs10405404	C	T	CGACCTCA	TGACCTCA				-0.23397	0.0830541	1.08064	-1.08064	ENSG00000204666
chr19	50515804	rs10407701	T	G	TGGAGTGA	GGGAGTGA				-0.329343	0.0218765	1.66002	-1.66002	ENSG00000204666
chr19	50515880	rs10411894	G	A	CCGGGTGC	CCGGATGC				0.294194	0.0581006	1.23582	1.23582	ENSG00000204666
chr19	50516410	rs28580557	C	T	CGAGACTC	TGAGACTC				-0.55689	0.0403035	1.39466	-1.39466	ENSG00000204666
chr19	50519609	rs8103983	A	G	AATATGCT	GATATGCT				0.0983315	0.52995	0.275765	0.275765	ENSG00000204666
chr19	50527043	rs11880872	A	G	ATCTAGAC	GTCTAGAC				1.28854	0.000341082	3.46714	3.46714	ENSG00000204666
chr19	50528594	rs10410420	C	T	CGGACTCA	TGGACTCA				-0.127715	0.103044	0.986978	-0.986978	ENSG00000204666
chr19	50528696	rs10412158	T	C	ACTTCCTG	ACTTCCCG	0.651652	0.324935	0.498633	0.0660998	0.179944	0.744864	0.744864	ENSG00000204666
chr19	50528787	rs73935150	T	G	GGGGATTA	GGGGATGA	0.098094	0.112261	1.14442	0.122998	0.407364	0.390017	0.390017	ENSG00000204666
chr19	50531281	rs28677916	T	C	TGTGGTGG	CGTGGTGG				-0.182891	0.450766	0.346049	-0.346049	ENSG00000204666
chr19	50532424	rs147669843	G	A	GGAGTCTC	AGAGTCTC				0.193489	0.0917513	1.03739	1.03739	ENSG00000204666
chr19	50532939	rs60448139	G	A	GTATTATG	ATATTATG				0.357017	0.137102	0.862957	0.862957	ENSG00000204666
chr19	50545025	rs10419876	A	G	AGTGAAGA	GGTGAAGA				0.185439	0.18962	0.722117	0.722117	ENSG00000204666
chr19	50548191	rs16981705	C	T	GTTTCCAC	GTTTCCAT	0.135738	0.111497	0.821413	-0.279252	0.128125	0.892366	-0.892366	ENSG00000204666
chr19	50548626	rs16981706	A	G	AGCATCAG	GGCATCAG				-0.42604	0.0234228	1.63036	-1.63036	ENSG00000204666
chr19	50553809	rs10415604	C	T	CCGCTGCC	TCGCTGCC				-0.249303	0.361448	0.441955	-0.441955	ENSG00000204666
chr19	50561424	rs55848232	T	A	TTTTAGTA	ATTTAGTA				-0.106153	0.65208	0.185699	-0.185699	ENSG00000204666
chr19	50561440	rs57867677	G	A	AGGGGTTT	AGGGATTT				-0.0527561	0.943566	0.0252275	-0.0252275	ENSG00000204666
chr19	50564214	rs28504051	A	G	ACCTCGGC	GCCTCGGC				0.217754	0.0301238	1.52109	1.52109	ENSG00000204666
chr19	50565473	rs10413762	T	G	TGCTGTAA	GGCTGTAA				0.034411	0.907076	0.0423563	0.0423563	ENSG00000204666
chr19	50565851	rs28494717	C	T	CGATGGTA	TGATGGTA				-0.203261	0.263447	0.579306	-0.579306	ENSG00000204666
chr19	50567680	rs28422915	A	G	AATACCCC	GATACCCC				-0.0513697	0.659428	0.180833	-0.180833	ENSG00000204666
chr19	51299645	rs7258708	G	A	GGGTGCCC	AGGTGCCC				-0.0716806	0.299398	0.523752	-0.523752	ENSG00000010361
chr19	51301456	rs4802741	G	A	GTATGGAC	ATATGGAC				-0.416064	0.0305849	1.51449	-1.51449	ENSG00000010361
chr19	51302202	rs3745526	T	A	TGTCTGGA	AGTCTGGA				-0.167604	0.284818	0.545433	-0.545433	ENSG00000010361
chr19	52215296	rs7252496	A	C	ATTCTGTC	CTTCTGTC				-0.635625	0.106607	0.972216	-0.972216	ENSG00000105374
chr19	52693277	rs13344984	T	C	TCTCCCAG	CCTCCCAG				0.303734	0.152707	0.816141	0.816141	ENSG00000105374
chr19	53141625	rs657259	G	A	GCAGTACA	ACAGTACA				-0.321071	0.00242331	2.61559	-2.61559	ENSG00000167766
chr19	53239310	rs111951477	G	A	GAGGATCC	GAGAATCC				-0.01651	0.775306	0.110527	-0.110527	ENSG00000105568
chr19	53284186	rs8101566	A	G	AAGGAAAT	AAGGGAAT				0.0907272	0.610467	0.214338	0.214338	ENSG00000189190
chr19	53662306	rs10417172	T	C	CCGGAACT	CCGGAACC	0.400842	0.31165	0.777489	-0.199907	0.0178794	1.74765	-1.74765	ENSG00000197937
chr19	53868959	rs7249464	G	C	GACGCGCG	CACGCGCG				-0.145157	0.0127527	1.8944	-1.8944	ENSG00000203326
chr19	53943312	rs4239498	A	G	ATAATCCC	GTAATCCC				-0.186828	0.00416602	2.38028	-2.38028	ENSG00000088038
chr19	54029892	rs145333001	C	T	CGCCTCCC	TGCCTCCC				-0.917432	0.000920871	3.0358	-3.0358	ENSG00000130844
chr19	54619191	rs4806711	A	G	AGACCACG	GGACCACG				-0.38965	0.00130953	2.88288	-2.88288	ENSG00000022556
chr19	54627462	rs56234781	G	A	GTCTGTGG	ATCTGTGG				-0.105207	0.518938	0.284885	-0.284885	ENSG00000022556
chr19	54982605	rs2287822	A	G	TGGGAACT	TGGGAGCT				-0.212113	0.225322	0.647196	-0.647196	ENSG00000167617
chr19	55474502	rs514148	A	G	ACCGGAAA	GCCGGAAA				-0.21281	0.186242	0.729922	-0.729922	ENSG00000022556
chr19	55665270	rs10414696	T	G	TTCTGAGG	GTCTGAGG				-0.0214312	0.532256	0.27388	-0.27388	ENSG00000022556
chr19	56245438	rs111773126	G	A	GCCACTAC	ACCACTAC				0.0378663	0.9563	0.0194058	0.0194058	ENSG00000018869
chr19	58071195	rs75946741	C	T	CACCACAA	TACCACAA				-0.0163178	0.919948	0.0362368	-0.0362368	ENSG00000251369
chr19	58144519	rs9749442	C	G	CTACCCCC	GTACCCCC				0.233786	0.0748302	1.12592	1.12592	ENSG00000121417
chr19	58144548	rs10420575	G	C	GTGGCGTC	CTGGCGTC				0.0180227	0.572509	0.242217	0.242217	ENSG00000121417
chr19	58146797	rs2885006	A	G	ATTTTACT	GTTTTACT				0.320535	0.106607	0.972216	0.972216	ENSG00000121417
chr19	58152020	rs3746221	T	C	TCTCCTCC	CCTCCTCC				0.0593196	0.552139	0.257951	0.257951	ENSG00000121417
chr19	58152033	rs3746220	A	G	AAGGTAAC	GAGGTAAC				-0.211053	0.317112	0.498787	-0.498787	ENSG00000121417
chr19	58274425	rs2015767	C	G	CGTGCCTG	GGTGCCTG				-0.438574	0.00602014	2.22039	-2.22039	ENSG00000083828
chr19	58343275	rs2889006	T	C	TGTTGCCT	CGTTGCCT				0.118485	0.398173	0.399928	0.399928	ENSG00000083828
chr19	58686815	rs7252231	T	C	TAGACCCC	CAGACCCC				0.278917	0.243515	0.613474	0.613474	ENSG00000083807
chr19	58863449	rs4801579	C	T	CGCACCCG	TGCACCCG				-0.167281	0.350026	0.4559	-0.4559	ENSG00000268895
chr19	58912788	rs35138622	C	A	CGTGAGGT	AGTGAGGT				-0.104958	0.205487	0.687215	-0.687215	ENSG00000171574
chr19	58943252	rs35466206	G	T	GGGAGGCT	TGGAGGCT				0.0470179	0.674835	0.170802	0.170802	ENSG00000171574
chr19	59000273	rs4801273	A	G	GAGGAAAT	GAGGAAGT	0.290448	0.396531	1.36524	-0.0528151	0.717599	0.144118	-0.144118	ENSG00000083807
chr2	224192	rs1474052	A	C	ACCACTCA	CCCACTCA				-0.0318064	0.963845	0.0159926	-0.0159926	ENSG00000035115
chr2	676782	rs73153267	C	A	CACTGCCA	AACTGCCA				0.143938	0.193232	0.713922	0.713922	ENSG00000035115
chr2	706400	rs2867137	T	C	TTGGGGAA	CTGGGGAA				0.133876	0.103044	0.986978	0.986978	ENSG00000035115
chr2	9239635	rs35132160	C	T	CGTTTGTG	TGTTTGTG				-0.24973	0.0954234	1.02035	-1.02035	ENSG00000143797
chr2	9695906	rs12692386	A	G	CCAGAAGT	CCGGAAGT				0.925212	0.000681621	3.16646	3.16646	ENSG00000151694
chr2	10299093	rs4669541	G	A	GAACAGTG	AAACAGTG				0.269352	0.04415	1.35507	1.35507	ENSG00000115750
chr2	11798497	rs143800347	C	T	CGCCCTGG	TGCCCTGG				-0.0185332	0.614685	0.211347	-0.211347	ENSG00000115761
chr2	15728544	rs60016948	G	T	GCACGTCC	TCACGTCC				0.45045	0.0218492	1.66057	1.66057	ENSG00000079785
chr2	15739603	rs73216665	G	T	GTATTTTT	TTATTTTT				0.0495752	0.605428	0.217937	0.217937	ENSG00000079785
chr2	15772958	rs16862822	G	A	GCCATCGT	ACCATCGT				0.345484	0.10216	0.99072	0.99072	ENSG00000079785
chr2	15774115	rs976233	C	T	CCACTTCA	TCACTTCA				-0.405641	0.0755916	1.12153	-1.12153	ENSG00000079785
chr2	15785856	rs4668953	T	C	TGTGGCGA	CGTGGCGA				0.243922	0.102901	0.987581	0.987581	ENSG00000079785
chr2	20091890	rs11888045	G	T	GTAGGAAG	TTAGGAAG				-0.174692	0.0009279	3.0325	-3.0325	ENSG00000183891
chr2	24318148	rs7602797	C	T	ACGGATGG	ATGGATGG	0.161888	0.118096	0.729497	-0.454412	0.0369416	1.43248	-1.43248	ENSG00000176732
chr2	24328706	rs72783636	C	T	GCGGAATA	GTGGAATA	0.105784	0.0955006	0.902792	0.101513	0.450766	0.346049	0.346049	ENSG00000176732
chr2	26515613	rs6546899	A	C	AATTACAA	AATTCCAA				-0.172432	0.341909	0.46609	-0.46609	ENSG00000138029
chr2	27426514	rs1275521	G	C	TCATGCAC	TCATCCAC				0.1845	0.256978	0.590104	0.590104	ENSG00000138085
chr2	27432500	rs2580759	T	G	TCATTCAC	GCATTCAC				0.345274	0.280413	0.552203	0.552203	ENSG00000138085
chr2	27651375	rs2303370	C	T	CACCCCAG	TACCCCAG				0.0959277	0.160922	0.793383	0.793383	ENSG00000115216
chr2	30634146	rs58504962	G	C	GAATAGCA	CAATAGCA				0.119252	0.497804	0.302942	0.302942	ENSG00000013016
chr2	31346598	rs6732096	C	T	CAGGACAG	CAGGATAG				-0.552656	0.00459826	2.33741	-2.33741	ENSG00000158089
chr2	31442622	rs7585737	G	T	GGGCAAGC	TGGCAAGC				-0.197011	0.132288	0.878479	-0.878479	ENSG00000013016
chr2	32903548	rs111896629	G	A	GCAGTGTC	ACAGTGTC				0.15856	0.0942951	1.02551	1.02551	ENSG00000018699
chr2	37458711	rs3213745	G	A	GGCGGGCA	AGCGGGCA				0.200293	0.00217835	2.66187	2.66187	ENSG00000115816
chr2	42978366	rs115373659	A	G	AACCATTA	GACCATTA				0.123528	0.0728536	1.13755	1.13755	ENSG00000057935
chr2	43022720	rs13006059	A	G	TGGGATTA	TGGGGTTA				-0.094415	0.566967	0.246442	-0.246442	ENSG00000289082
chr2	46065099	rs2005271	C	T	CGGCTGAG	TGGCTGAG				-0.132318	0.336081	0.473556	-0.473556	ENSG00000171132
chr2	46762034	rs4952833	T	C	TTCTTTGC	CTCTTTGC				0.142725	0.366621	0.435783	0.435783	ENSG00000250565
chr2	46763227	rs3829837	G	C	GTGATGCC	CTGATGCC				0.174378	0.286921	0.542237	0.542237	ENSG00000250565
chr2	47166822	rs13430346	C	T	CCAGGGCT	TCAGGGCT				0.201654	0.177835	0.749982	0.749982	ENSG00000068724
chr2	47171237	rs73926986	A	T	AGGTCAGG	TGGTCAGG				-0.021742	0.815518	0.0885667	-0.0885667	ENSG00000068724
chr2	55459373	rs17046778	T	G	TGAGTCCT	GGAGTCCT				-0.00715128	0.88427	0.0534151	-0.0534151	ENSG00000162994
chr2	55873215	rs2627777	G	A	GGCCTCTC	AGCCTCTC				-0.107291	0.363062	0.440019	-0.440019	ENSG00000138035
chr2	55898930	rs2627772	C	T	CCAGCCTG	TCAGCCTG				0.0661394	0.713005	0.146907	0.146907	ENSG00000138035
chr2	55905122	rs782622	T	G	TGCCTCGG	GGCCTCGG				0.116777	0.572755	0.242031	0.242031	ENSG00000138035
chr2	55921116	rs782584	C	G	CTATCAGA	GTATCAGA				-0.442882	0.00982674	2.00759	-2.00759	ENSG00000138035
chr2	61241567	rs13005116	G	C	GTACAAAA	CTACAAAA				-0.223909	0.513215	0.289701	-0.289701	ENSG00000082898
chr2	61372298	rs3213944	C	G	CTGGCCGG	GTGGCCGG				-0.0043291	0.489952	0.309847	-0.309847	ENSG00000212978
chr2	61376909	rs1729654	C	T	CCTCCATG	TCTCCATG				0.158876	0.128899	0.88975	0.88975	ENSG00000212978
chr2	61378186	rs1617806	C	A	GTGGCTCA	GTGGATCA				-1.86069	4.76712e-06	5.32174	-5.32174	ENSG00000212978
chr2	61382759	rs1665263	T	C	TATTCTCC	CATTCTCC				-0.0325207	0.610166	0.214552	-0.214552	ENSG00000212978
chr2	61479417	rs13398770	C	T	CAATTGCT	TAATTGCT				0.140905	0.278186	0.555664	0.555664	ENSG00000082898
chr2	65144692	rs4671630	A	C	ACTTAGGC	CCTTAGGC				0.104913	0.800787	0.096483	0.096483	ENSG00000115902
chr2	68490970	rs12713637	T	A	AGATCCTC	AGAACCTC				-0.334282	0.016231	1.78966	-1.78966	ENSG00000115946
chr2	69549262	rs13751	T	C	TAAAGTAA	CAAAGTAA				0.0363468	0.823456	0.0843596	0.0843596	ENSG00000035141
chr2	71293139	rs11682189	T	C	TCATCCTG	CCATCCTG	0.174747	0.15294	0.875208	0.662987	0.00847137	2.07205	2.07205	ENSG00000124357
chr2	71298338	rs12996507	C	T	CAAAGTGG	TAAAGTGG				-1.10624	0.00183895	2.73543	-2.73543	ENSG00000124357
chr2	71299403	rs13003421	A	T	GAGGAAGT	GAGGTAGT				-0.550718	0.0834591	1.07853	-1.07853	ENSG00000124357
chr2	74710491	rs6707475	C	T	CACCCAAA	TACCCAAA				0.1159	0.329569	0.482053	0.482053	ENSG00000115274
chr2	74722224	rs3755446	A	G	ACCTACCA	GCCTACCA				-0.131698	0.270314	0.568131	-0.568131	ENSG00000115274
chr2	74738350	rs1859734	A	G	AGCCAATC	GGCCAATC				0.547072	0.0306312	1.51384	1.51384	ENSG00000115274
chr2	75183936	rs12713819	C	T	CGCCCAGG	TGCCCAGG				-0.07389	0.527029	0.278165	-0.278165	ENSG00000204792
chr2	75185856	rs12366	G	T	GACCTGCT	TACCTGCT				-0.0584817	0.132767	0.876909	-0.876909	ENSG00000204792
chr2	75549767	rs6546965	G	C	TCATGCCT	TCATCCCT				0.169117	0.57435	0.240824	0.240824	ENSG00000005436
chr2	75932627	rs114255554	T	C	TAGCTACT	CAGCTACT				0.132179	0.128125	0.892366	0.892366	ENSG00000271452
chr2	85552186	rs7572750	C	A	CTCAGAGG	ATCAGAGG				0.0353212	0.848874	0.0711567	0.0711567	ENSG00000152291
chr2	88453718	rs6707663	G	A	GTAGTAGC	ATAGTAGC				-0.0860645	0.598188	0.223162	-0.223162	ENSG00000144115
chr2	88952068	rs4529047	G	T	CCAGCCTG	CCATCCTG				-0.287692	0.33856	0.470365	-0.470365	ENSG00000144115
chr2	88991829	rs10187587	A	G	ATCAATAA	GTCAATAA				0.0167703	0.800787	0.096483	0.096483	ENSG00000153574
chr2	88998266	rs17037571	T	C	TGAAGGAC	CGAAGGAC				-0.158152	0.204062	0.690238	-0.690238	ENSG00000153574
chr2	89016874	rs13414562	C	A	CCTTTTAG	ACTTTTAG				-0.108209	0.373752	0.427417	-0.427417	ENSG00000153574
chr2	89023692	rs76005125	C	T	CTGTGACC	TTGTGACC				-0.0394761	0.821243	0.0855282	-0.0855282	ENSG00000153574
chr2	89026517	rs7596565	G	A	GAAGTGCT	AAAGTGCT				0.117358	0.15745	0.802858	0.802858	ENSG00000153574
chr2	89026534	rs7569862	A	G	AGCATGAG	GGCATGAG				0.0210439	0.594329	0.225973	0.225973	ENSG00000153574
chr2	97632449	rs11891457	G	T	TAGGAAGT	TATGAAGT				0.140089	0.606122	0.21744	0.21744	ENSG00000084090
chr2	98282782	rs181931328	C	T	CGAGGTCA	TGAGGTCA				-0.171772	0.33891	0.469916	-0.469916	ENSG00000040933
chr2	99808795	rs7558004	T	C	TATGTGCC	CATGTGCC				-0.280172	0.0643621	1.19137	-1.19137	ENSG00000135951
chr2	109834957	rs12616786	A	G	ATAGAAGA	ATGGAAGA				-0.254109	0.174455	0.758317	-0.758317	ENSG00000259863
chr2	113024359	rs74545228	A	T	AAAAAAAA	TAAAAAAA				-0.389328	0.0920644	1.03591	-1.03591	ENSG00000169629
chr2	113399125	rs6542073	C	A	CAAGCACC	AAAGCACC				0.0509303	0.317782	0.497871	0.497871	ENSG00000237753
chr2	113993344	rs7589901	A	C	AGACCTCC	CGACCTCC				0.121185	0.0731162	1.13599	1.13599	ENSG00000189223
chr2	114454908	rs4849264	T	G	TCTGTGGC	GCTGTGGC				0.225513	0.0544574	1.26394	1.26394	ENSG00000115008
chr2	114589103	rs9973578	T	C	TTACTGTC	CTACTGTC				0.335582	0.0929887	1.03157	1.03157	ENSG00000228857
chr2	118576188	rs6542396	G	A	GGTATTAT	AGTATTAT				-0.498808	0.0990618	1.00409	-1.00409	ENSG00000088205
chr2	118845819	rs12986752	G	A	GCATCCGT	GCATCCAT	0.27801	0.105289	0.378722	0.0803981	0.902931	0.0443456	0.0443456	ENSG00000125629
chr2	121044922	rs79742700	G	A	GTGTGGTG	ATGTGGTG				-0.455663	0.0158631	1.79961	-1.79961	ENSG00000144118
chr2	122409913	rs10198635	C	T	CGTTGTAT	TGTTGTAT				-0.429763	0.0388525	1.41058	-1.41058	ENSG00000074054
chr2	128080847	rs34601617	G	A	GCTTGAAC	ACTTGAAC				0.41991	0.163398	0.786752	0.786752	ENSG00000236682
chr2	128146462	rs2276682	T	A	TCTTGGTT	ACTTGGTT				0.152182	0.440345	0.356207	0.356207	ENSG00000236682
chr2	131079483	rs6729549	C	T	CGGTGGCT	TGGTGGCT				-0.175682	0.221031	0.655546	-0.655546	ENSG00000136718
chr2	131079526	rs6729562	C	T	CGGGTGGA	TGGGTGGA				-0.565437	0.00655395	2.1835	-2.1835	ENSG00000136718
chr2	131857103	rs150686277	T	G	TTACAGTG	GTACAGTG				-0.00697396	0.801388	0.0961569	-0.0961569	ENSG00000072135
chr2	132331901	rs10190339	T	C	TACCCATC	CACCCATC				-0.326969	0.110689	0.955895	-0.955895	ENSG00000163040
chr2	132440073	rs6720375	G	C	AGTTCCTG	ACTTCCTG	0.224827	0.651652	2.89846	0.567976	0.00105508	2.97671	2.97671	ENSG00000287151
chr2	135630498	rs17257081	A	G	ACATCCCT	GCATCCCT	0.136024	0.119934	0.881714	-0.0121111	0.657076	0.182384	-0.182384	ENSG00000224043
chr2	135666103	rs7568649	C	G	CTCCCCAA	GTCCCCAA				0.0388228	0.676224	0.16991	0.16991	ENSG00000224043
chr2	135675767	rs41449851	T	C	CTTTCCCC	CCTTCCCC	0.130615	0.119661	0.916141	-0.0611742	0.656054	0.18306	-0.18306	ENSG00000224043
chr2	135711657	rs3814354	G	A	TGGGAAGA	TGGGAAAA	0.109354	0.112286	1.02681	-0.0747719	0.716137	0.145004	-0.145004	ENSG00000224043
chr2	152118271	rs55775354	G	A	GCAGAAAG	ACAGAAAG				-0.139234	0.0675238	1.17054	-1.17054	ENSG00000184898
chr2	152118275	rs56376752	A	G	CAGAAAGC	CAGGAAGC				0.172281	0.00761273	2.11846	2.11846	ENSG00000184898
chr2	170436580	rs7581549	A	G	AAGCATGG	GAGCATGG				-0.173281	0.258003	0.588375	-0.588375	ENSG00000144362
chr2	170551132	rs77728018	G	A	GGTCAGTG	AGTCAGTG				0.31331	0.0730864	1.13616	1.13616	ENSG00000138399
chr2	180060658	rs28763731	A	G	AGACAGAG	GGACAGAG				-0.407019	0.431867	0.36465	-0.36465	ENSG00000187231
chr2	180100584	rs10196577	C	T	CTTGCAAT	TTTGCAAT				0.99407	0.00597397	2.22374	2.22374	ENSG00000187231
chr2	180115966	rs10194534	T	C	TGGCTGCC	CGGCTGCC				-0.437793	0.0513135	1.28977	-1.28977	ENSG00000187231
chr2	191268152	rs62180988	C	A	CGAGTAAT	AGAGTAAT				-0.129853	0.721694	0.141647	-0.141647	ENSG00000151690
chr2	191358924	rs4324341	C	T	CAAAAGAT	TAAAAGAT				0.21438	0.291414	0.53549	0.53549	ENSG00000189362
chr2	191399082	rs62181053	C	T	CTGCCAGG	TTGCCAGG				-0.264649	0.152185	0.817629	-0.817629	ENSG00000189362
chr2	191401403	rs7574871	A	G	AACACAGG	GACACAGG				0.51603	0.0149789	1.82452	1.82452	ENSG00000189362
chr2	192015072	rs7572482	A	G	ATGAAAAC	GTGAAAAC				-0.307854	0.11608	0.935241	-0.935241	ENSG00000138378
chr2	192112652	rs34765012	A	G	AAAGACTA	GAAGACTA				-0.0655584	0.0509753	1.29264	-1.29264	ENSG00000128641
chr2	197124820	rs17827837	A	G	ATCATCGC	GTCATCGC				0.875553	0.00792309	2.10111	2.10111	ENSG00000081320
chr2	202054674	rs41368744	G	A	GGCTGTGC	AGCTGTGC				0.220371	0.223378	0.65096	0.65096	ENSG00000003393
chr2	202645961	rs16838147	C	T	GCTCCCAT	GCTTCCAT				0.0527036	0.78139	0.107132	0.107132	ENSG00000003393
chr2	207629846	rs28365797	A	T	AAACTTTG	TAACTTTG				-0.0870035	0.486684	0.312753	-0.312753	ENSG00000138400
chr2	207647981	rs2241347	C	T	CGGTGCAG	TGGTGCAG				0.177378	0.549759	0.259827	0.259827	ENSG00000138400
chr2	208533832	rs12612646	T	C	TGACCTCG	CGACCTCG				-0.108015	0.578954	0.237356	-0.237356	ENSG00000224137
chr2	208542789	rs2464981	T	A	TAATCCCA	AAATCCCA	0.105264	0.126425	1.20103	-0.0871759	0.131845	0.879938	-0.879938	ENSG00000115020
chr2	216954738	rs115495310	G	A	GTGTGCGT	ATGTGCGT				0.27586	0.00251592	2.5993	2.5993	ENSG00000079246
chr2	219134928	rs1877714	A	G	AGCAGGAA	GGCAGGAA				-0.187959	0.0732434	1.13523	-1.13523	ENSG00000135926
chr2	219151767	rs13005100	C	T	CACCCAGG	TACCCAGG				-0.0954038	0.259825	0.585319	-0.585319	ENSG00000135926
chr2	232259376	rs17513198	G	A	GCCAGTCA	ACCAGTCA				-0.135842	0.269264	0.569822	-0.569822	ENSG00000067066
chr2	232432549	rs13415103	G	A	GCCATTCT	ACCATTCT				-0.132762	0.610942	0.214	-0.214	ENSG00000115053
chr2	234440780	rs62192764	G	T	GTTGGCAA	TTTGGCAA				-0.010529	0.14976	0.824604	-0.824604	ENSG00000085982
chr2	234475415	rs62192778	G	A	GGTCTCCA	AGTCTCCA				-0.334909	0.0309013	1.51002	-1.51002	ENSG00000085982
chr2	235199587	rs1464264	G	A	GCGCCACA	ACGCCACA				0.38755	0.0907015	1.04239	1.04239	ENSG00000188042
chr2	240906202	rs77857689	C	A	CGGCTGGG	AGGCTGGG				0.290073	0.143185	0.844103	0.844103	ENSG00000130414
chr2	241566429	rs2975781	C	T	GGGGAAGC	GGGGAAGT	0.126101	0.183011	1.4513	0.316536	0.0271026	1.56699	1.56699	ENSG00000178623
chr2	242678898	rs4675886	C	G	CATAAGTG	GATAAGTG				-0.387575	0.0475735	1.32263	-1.32263	ENSG00000180902
chr2	242704061	rs6747623	T	C	TGGGGGAG	CGGGGGAG				0.0432783	0.834818	0.0784082	0.0784082	ENSG00000180902
chr2	242707101	rs6756901	A	G	ACCCATGT	GCCCATGT				0.0605685	0.800787	0.096483	0.096483	ENSG00000180902
chr20	271178	rs142214800	C	T	CGCATGCG	TGCATGCG				-0.528235	0.0746221	1.12713	-1.12713	ENSG00000101255
chr20	1104297	rs6032895	G	T	GCTATAAT	TCTATAAT				-0.334511	0.41753	0.379312	-0.379312	ENSG00000125818
chr20	2742668	rs1033519	T	G	TGAGGAGC	GGAGGAGC				0.291422	0.0279843	1.55309	1.55309	ENSG00000088812
chr20	3185123	rs11697186	A	T	AAAGGCTC	TAAGGCTC				-0.189727	0.23267	0.63326	-0.63326	ENSG00000125877
chr20	3185313	rs11699145	G	A	GGCCGGGA	AGCCGGGA				0.0107729	0.946769	0.0237559	0.0237559	ENSG00000125877
chr20	3192385	rs66883767	C	T	CGCCAGGG	TGCCAGGG				0.186351	0.494525	0.305812	0.305812	ENSG00000125877
chr20	3223713	rs6139042	C	T	CGAGTAGC	TGAGTAGC				0.270676	0.158938	0.798773	0.798773	ENSG00000088854
chr20	3247922	rs7270135	T	C	TCTTAAGC	CCTTAAGC				-0.438546	0.0516452	1.28697	-1.28697	ENSG00000088854
chr20	3257194	rs2236089	C	A	CTAAAAGG	ATAAAAGG				-0.100844	0.317782	0.497871	-0.497871	ENSG00000088854
chr20	3261068	rs6037530	G	A	GGGCATGG	AGGCATGG				-0.144223	0.579023	0.237304	-0.237304	ENSG00000088854
chr20	3264292	rs1040727	G	A	GCATGCTG	ACATGCTG				-0.0400813	0.617777	0.209169	-0.209169	ENSG00000088854
chr20	3267133	rs2236098	A	G	AGTAAAGG	GGTAAAGG				0.330225	0.062126	1.20673	1.20673	ENSG00000088854
chr20	3286331	rs2236108	A	C	AGTTAGTA	CGTTAGTA				-0.225287	0.316096	0.500181	-0.500181	ENSG00000088854
chr20	3296898	rs6051736	T	C	TTTACATT	CTTACATT				0.0975676	0.496829	0.303793	0.303793	ENSG00000088854
chr20	3296992	rs6051737	G	A	GTAGCAAC	ATAGCAAC				0.282093	0.0328669	1.48324	1.48324	ENSG00000088854
chr20	3309706	rs6051749	G	A	GGGGTTTT	AGGGTTTT				0.0392537	0.797321	0.098367	0.098367	ENSG00000088854
chr20	3312466	rs6037552	G	A	GTGCACCA	ATGCACCA				0.0547452	0.70832	0.14977	0.14977	ENSG00000088854
chr20	3347980	rs6037579	G	A	GGTTGTTT	AGTTGTTT				0.131807	0.799865	0.0969832	0.0969832	ENSG00000088854
chr20	3372505	rs6051828	C	T	CGTGAGCC	TGTGAGCC				-0.503854	0.0122903	1.91044	-1.91044	ENSG00000088854
chr20	3376565	rs1331215	T	C	TGGGTCAT	CGGGTCAT				-0.0467143	0.69365	0.15886	-0.15886	ENSG00000088854
chr20	3376619	rs1854834	C	T	CTTTCCCT	CTTTTCCT				-0.634422	0.00127437	2.89471	-2.89471	ENSG00000088854
chr20	3711864	rs580502	A	C	ACCATGCC	CCCATGCC				0.297909	0.111255	0.953679	0.953679	ENSG00000132622
chr20	3723759	rs7273763	C	T	AATTCCTG	AATTCTTG				-0.202106	0.138636	0.858125	-0.858125	ENSG00000132622
chr20	5485337	rs35022112	G	A	GTTGGGCC	ATTGGGCC				0.243037	0.194161	0.711838	0.711838	ENSG00000205181
chr20	5778973	rs114921276	C	T	CGAAGTCT	TGAAGTCT				0.0817151	0.386297	0.413078	0.413078	ENSG00000088766
chr20	5998627	rs6133281	G	A	GCTGAGGT	ACTGAGGT				0.183841	0.19549	0.708875	0.708875	ENSG00000088766
chr20	6003893	rs6139895	C	G	CTTACTCA	GTTACTCA				-0.18961	0.302003	0.519989	-0.519989	ENSG00000088766
chr20	17950545	rs11551768	A	T	AGTTCAAA	TGTTCAAA				-0.210808	0.0954234	1.02035	-1.02035	ENSG00000125871
chr20	17970247	rs6136252	A	G	AACGAGCC	GACGAGCC				0.0910182	0.601335	0.220883	0.220883	ENSG00000125871
chr20	18407117	rs16979106	A	C	AGCAAGTT	CGCAAGTT				0.0969768	0.771581	0.112619	0.112619	ENSG00000089006
chr20	25054306	rs4813546	C	G	CGGTCTGC	GGGTCTGC				0.0373752	0.917578	0.0373568	0.0373568	ENSG00000077984
chr20	25263062	rs2261794	T	G	TCAAGAGG	GCAAGAGG				0.111162	0.599066	0.222525	0.222525	ENSG00000100997
chr20	25263136	rs2261795	T	C	TGAGGAAA	CGAGGAAA				0.275651	0.311223	0.506928	0.506928	ENSG00000100997
chr20	25264664	rs2257705	T	C	TGAAGCAG	CGAAGCAG				0.126047	0.407907	0.389438	0.389438	ENSG00000100997
chr20	25265984	rs2257233	G	T	GATGAGCG	TATGAGCG				-0.114821	0.304752	0.516053	-0.516053	ENSG00000100997
chr20	25270124	rs2424703	G	A	GTGCAAAA	ATGCAAAA				-0.0339655	0.605394	0.217962	-0.217962	ENSG00000100997
chr20	25274318	rs2258617	C	T	CGTCCCTC	TGTCCCTC				0.114358	0.721373	0.14184	0.14184	ENSG00000100997
chr20	25276680	rs2258769	G	C	GCATGTCC	CCATGTCC				-1.52502	0.00112866	2.94744	-2.94744	ENSG00000100997
chr20	25281834	rs2259928	G	C	GCAAAGCA	CCAAAGCA				-1.04315	0.045214	1.34473	-1.34473	ENSG00000100997
chr20	25282626	rs2259961	T	G	ACATCCTT	ACATCCTG	0.224452	0.522166	2.32641	0.231883	0.120997	0.917226	0.917226	ENSG00000100997
chr20	25286059	rs2424711	C	T	CGCGATCT	TGCGATCT				-0.0212961	0.774493	0.110983	-0.110983	ENSG00000100997
chr20	25325567	rs6115153	T	C	TACATTCG	CACATTCG				0.313406	0.468146	0.329619	0.329619	ENSG00000100997
chr20	25349830	rs2482940	C	T	ATTTCCCC	ATTTCCCT	0.147043	0.159231	1.08289	0.0619592	0.891573	0.0498429	0.0498429	ENSG00000100997
chr20	25352588	rs4813562	G	A	GGGGCATA	AGGGCATA				0.0596647	0.755286	0.121888	0.121888	ENSG00000100997
chr20	25356497	rs2500401	A	G	ACCTGTAA	GCCTGTAA				-0.153393	0.519584	0.284344	-0.284344	ENSG00000100997
chr20	25361701	rs4815414	A	G	CTGGATGA	CTGGGTGA				-0.170427	0.32364	0.489938	-0.489938	ENSG00000100997
chr20	25363591	rs6107033	A	G	ATGGCGCC	GTGGCGCC				0.104836	0.688327	0.162205	0.162205	ENSG00000100997
chr20	25369095	rs6037103	A	G	AGTGGGCT	GGTGGGCT				0.0191772	0.8451	0.0730919	0.0730919	ENSG00000100997
chr20	25377688	rs2263204	A	T	AGCTTAGG	TGCTTAGG				0.21046	0.437719	0.358805	0.358805	ENSG00000100997
chr20	25379069	rs2387884	C	T	CTTGCAAG	TTTGCAAG				0.560681	0.11509	0.938964	0.938964	ENSG00000100997
chr20	25387465	rs2482906	A	G	ACAGTGAG	GCAGTGAG				0.231429	0.221269	0.65508	0.65508	ENSG00000100997
chr20	25390284	rs4815424	T	C	TGACACAA	CGACACAA				-0.281807	0.0628012	1.20203	-1.20203	ENSG00000100997
chr20	25412135	rs2482918	C	T	CTTGAAAT	TTTGAAAT				0.0305499	0.790851	0.101905	0.101905	ENSG00000100997
chr20	25425943	rs6115185	G	A	GTGTAGCT	ATGTAGCT				-0.04983	0.804833	0.0942941	-0.0942941	ENSG00000100997
chr20	25428261	rs6050626	T	C	TGTCATAT	CGTCATAT				-0.222233	0.443184	0.353416	-0.353416	ENSG00000100997
chr20	25433821	rs12428	A	C	AGAGTGGC	CGAGTGGC				-0.0362968	0.834767	0.0784345	-0.0784345	ENSG00000100997
chr20	25438928	rs454723	G	C	GTTGTGCA	CTTGTGCA				0.204951	0.231495	0.635458	0.635458	ENSG00000100997
chr20	25439850	rs398036	C	T	CGCTCCAT	TGCTCCAT				0.392451	0.0643621	1.19137	1.19137	ENSG00000100997
chr20	25442097	rs6107047	G	A	GCGGTGAT	ACGGTGAT				0.0641017	0.891573	0.0498429	0.0498429	ENSG00000100997
chr20	25444805	rs408853	T	C	TGCTTTGG	CGCTTTGG				0.557056	0.00204274	2.68979	2.68979	ENSG00000100997
chr20	25445446	rs422424	G	C	GTCTCATG	CTCTCATG				-0.455997	0.0125885	1.90003	-1.90003	ENSG00000100997
chr20	25465248	rs372678	G	A	TGGGAATT	TGAGAATT				0.348986	0.0461629	1.33571	1.33571	ENSG00000100997
chr20	25467992	rs433352	A	G	ATGACTTA	GTGACTTA				0.117118	0.462773	0.334632	0.334632	ENSG00000100997
chr20	25470328	rs2387891	C	G	CCCCCACA	GCCCCACA				0.185786	0.214724	0.668119	0.668119	ENSG00000100997
chr20	25479058	rs400357	A	G	TGATCCAG	TGGTCCAG				-0.145282	0.19834	0.70259	-0.70259	ENSG00000100997
chr20	25487417	rs376742	A	C	AGAAGTTG	CGAAGTTG				0.155883	0.230054	0.63817	0.63817	ENSG00000100997
chr20	25521057	rs1541061	G	A	CCGGAGGA	CCGGAAGA				0.329175	0.100169	0.999268	0.999268	ENSG00000100997
chr20	25529650	rs78482507	A	G	AGTACCCA	GGTACCCA				-0.173178	0.0950423	1.02208	-1.02208	ENSG00000077984
chr20	25602328	rs6115229	C	G	CTACAGGC	GTACAGGC				-0.0995499	0.137944	0.860298	-0.860298	ENSG00000100997
chr20	30458612	rs75351461	C	T	CCTTCCGG	CCTTCTGG				-0.18883	0.0300965	1.52148	-1.52148	ENSG00000149599
chr20	30475967	rs111474751	G	A	GTGAGCCA	ATGAGCCA				-0.269861	0.0390958	1.40787	-1.40787	ENSG00000149599
chr20	33762854	rs945960	A	G	ACTTGCAG	GCTTGCAG				-0.14812	0.0732434	1.13523	-1.13523	ENSG00000101000
chr20	33764632	rs9574	C	G	CTCAGAAG	GTCAGAAG				0.0128986	0.502772	0.298629	0.298629	ENSG00000101000
chr20	33865852	rs3752316	G	A	GGCGTCGG	AGCGTCGG				0.203455	0.499224	0.301705	0.301705	ENSG00000126005
chr20	33907161	rs6060369	T	C	TGGCTAAA	CGGCTAAA				0.0740491	0.533409	0.27294	0.27294	ENSG00000101019
chr20	33933846	rs6142349	T	C	TGCTCTGT	CGCTCTGT				0.017561	0.952223	0.0212614	0.0212614	ENSG00000101019
chr20	33942261	rs6088801	G	A	GCAATCTT	ACAATCTT				-0.381836	0.31403	0.503029	-0.503029	ENSG00000101019
chr20	33942263	rs6088802	A	G	AATCTTGG	GATCTTGG				-0.508276	0.00120021	2.92074	-2.92074	ENSG00000101019
chr20	33997734	rs62210591	G	A	GAGTAGCT	AAGTAGCT				0.0962916	0.329214	0.482521	0.482521	ENSG00000101019
chr20	34019579	rs224329	C	T	CTGGGAGC	TTGGGAGC				0.330635	0.1195	0.922631	0.922631	ENSG00000101019
chr20	34053035	rs150832459	A	G	CAGGAATT	CGGGAATT	0.113087	0.126408	1.1178	-0.00528213	0.864169	0.0634013	-0.0634013	ENSG00000230155
chr20	34126827	rs6120974	T	C	TACTACGC	CACTACGC				0.272574	0.0635371	1.19697	1.19697	ENSG00000214078
chr20	34147630	rs1010759	G	A	GGTGTCAG	AGTGTCAG				0.105164	0.561941	0.25031	0.25031	ENSG00000214078
chr20	34212151	rs61016611	G	A	GTAATCCC	ATAATCCC				-0.223935	0.800787	0.096483	-0.096483	ENSG00000214078
chr20	34214723	rs2425068	T	C	TTGCTGGG	CTGCTGGG				0.0370768	0.192094	0.716485	0.716485	ENSG00000214078
chr20	34252856	rs2295356	G	A	CGTTCCAG	CGTTCCAA	0.0884918	0.10379	1.17287	-0.0932102	0.504595	0.297057	-0.297057	ENSG00000214078
chr20	34290281	rs6058303	A	G	ATGCACGA	GTGCACGA				0.0721231	0.761153	0.118528	0.118528	ENSG00000214078
chr20	35945174	rs1806940	G	T	GGGAGTCA	TGGAGTCA				-0.163645	0.818302	0.0870862	-0.0870862	ENSG00000101363
chr20	36559440	rs6096963	A	G	CATTCCAG	CATTCCGG	0.09131	0.150322	1.64628	0.362335	0.224286	0.649198	0.649198	ENSG00000053438
chr20	37048959	rs1739652	G	A	GCGTCATC	ACGTCATC				0.250588	0.1801	0.744486	0.744486	ENSG00000196756
chr20	37051007	rs3752280	G	A	GGACCCAT	AGACCCAT				0.12183	0.454654	0.342319	0.342319	ENSG00000196756
chr20	37419286	rs2077109	T	C	TTGGTGGC	CTGGTGGC				-0.119873	0.201279	0.696202	-0.696202	ENSG00000101442
chr20	42296644	rs285205	A	C	TTTTACTT	TTTTCCTT				-0.312357	0.0499389	1.30156	-1.30156	ENSG00000101057
chr20	42310811	rs419842	A	T	AGTGAGAC	TGTGAGAC				0.153012	0.438974	0.357561	0.357561	ENSG00000101057
chr20	43589041	rs2234197	G	A	CCTTCCGG	CCTTCCAG	0.500457	0.100722	0.20126	-0.195962	0.00468549	2.32924	-2.32924	ENSG00000025772
chr20	44539492	rs441346	G	C	TGGGAAGT	TGGCAAGT				0.0814424	0.124959	0.903233	0.903233	ENSG00000100979
chr20	48780131	rs1974105	A	G	ACCTGGTT	GCCTGGTT				-0.107853	0.497894	0.302863	-0.302863	ENSG00000237595
chr20	52679492	rs290436	C	G	CAATATTA	GAATATTA				0.0470231	0.713891	0.146368	0.146368	ENSG00000064787
chr20	60292425	rs73611558	G	A	GGGGACTC	AGGGACTC				-0.0569628	0.790256	0.102232	-0.102232	ENSG00000101181
chr20	60968328	rs6089220	T	C	AGGGATAG	AGGGACAG				0.0739769	0.492554	0.307546	0.307546	ENSG00000149679
chr20	61464184	rs1018439	C	T	CCCTGCCT	TCCTGCCT				-0.605407	0.0220231	1.65712	-1.65712	ENSG00000092758
chr20	61478285	rs6062371	G	C	TAATCGCA	TAATCCCA				-0.40032	0.00688035	2.16239	-2.16239	ENSG00000101190
chr20	61480148	rs4809424	G	T	GGGAGGCT	TGGAGGCT				-0.174249	0.388668	0.410422	-0.410422	ENSG00000101190
chr20	61488785	rs2294996	T	C	TTGAGACC	CTGAGACC				0.0303305	0.180522	0.743469	0.743469	ENSG00000101190
chr20	61861386	rs6011683	A	G	ATACCCCT	GTACCCCT				0.156877	0.448488	0.348249	0.348249	ENSG00000101197
chr20	61870075	rs744590	C	T	CGTGACAG	TGTGACAG				-0.13589	0.229455	0.639302	-0.639302	ENSG00000101197
chr20	62152519	rs72629024	C	G	CGGGAGCT	GGGGAGCT				-0.299177	0.0103264	1.98605	-1.98605	ENSG00000125534
chr21	15350772	rs71330950	G	C	GCTACTTG	CCTACTTG				0.301873	0.0765312	1.11616	1.11616	ENSG00000224905
chr21	15459127	rs4816936	A	C	ATTTCATT	CTTTCATT				0.179262	0.18737	0.7273	0.7273	ENSG00000224905
chr21	15466216	rs56812774	A	G	ACAAAATA	GCAAAATA				0.0293271	0.864169	0.0634013	0.0634013	ENSG00000224905
chr21	15755821	rs2242661	C	T	AGTTCCAG	AGTTCTAG				0.167234	0.058591	1.23217	1.23217	ENSG00000155304
chr21	30445948	rs2070610	G	A	TCGGAAGA	TCGAAAGA				-0.114763	0.53283	0.273411	-0.273411	ENSG00000156261
chr21	32348697	rs8129845	G	A	GAGGCCCA	AAGGCCCA				-0.0540443	0.841193	0.0751043	-0.0751043	ENSG00000142168
chr21	33150549	rs13047930	A	G	ATGGTTTT	GTGGTTTT				0.569766	0.00231331	2.63577	2.63577	ENSG00000142168
chr21	33713885	rs2833778	T	C	TACTAAAA	CACTAAAA				0.15673	0.0883311	1.05389	1.05389	ENSG00000142207
chr21	33723992	rs73903308	C	T	CTGGAGGG	TTGGAGGG				-0.282778	0.0123595	1.908	-1.908	ENSG00000142207
chr21	34627774	rs11701402	C	G	CTCAGGAA	GTCAGGAA				0.247006	0.17327	0.761276	0.761276	ENSG00000159110
chr21	34634045	rs6517156	C	G	CTGGCACA	GTGGCACA				-1.62582	0.000505305	3.29645	-3.29645	ENSG00000159110
chr21	36012664	rs61419297	G	A	GTTGGTGT	ATTGGTGT				0.0530129	0.598188	0.223162	0.223162	ENSG00000159212
chr21	37786332	rs77020109	G	A	GTTTCTTC	ATTTCTTC				0.747989	0.0244514	1.6117	1.6117	ENSG00000142197
chr21	37802363	rs218641	G	A	GCAGAGCA	ACAGAGCA				0.0833517	0.713005	0.146907	0.146907	ENSG00000230479
chr21	38329158	rs2032087	C	A	CCTGGCCA	ACTGGCCA				0.0900574	0.114402	0.941565	0.941565	ENSG00000159267
chr21	38342958	rs35601107	C	T	CGTGCCCA	TGTGCCCA				-0.309863	0.0442054	1.35452	-1.35452	ENSG00000159267
chr21	38346403	rs8130063	A	G	ACACAGGT	GCACAGGT				0.29978	0.274668	0.561193	0.561193	ENSG00000159267
chr21	38346697	rs12483284	A	G	AGCCAGCC	GGCCAGCC				0.134254	0.132769	0.876903	0.876903	ENSG00000159267
chr21	40740906	rs28550626	A	G	ATAAGCCA	GTAAGCCA				0.111738	0.829868	0.080991	0.080991	ENSG00000205581
chr21	40761545	rs2836999	T	G	GGTTCCTT	GGTTCCTG	0.116089	0.133267	1.14798	-0.239149	0.192401	0.715794	-0.715794	ENSG00000182093
chr21	41481903	rs147758602	A	T	ACTCCACC	TCTCCACC				0.040573	0.317112	0.498787	0.498787	ENSG00000182093
chr21	43033307	rs3850708	C	T	GGCTCCTT	GGTTCCTT				-0.0445866	0.835445	0.0780824	-0.0780824	ENSG00000141956
chr21	43526578	rs12626854	T	C	TCCACATG	CCCACATG				-0.125997	0.236725	0.625757	-0.625757	ENSG00000141956
chr21	43894878	rs112129486	G	A	GCTCAGGG	ACTCAGGG				0.173734	0.336449	0.47308	0.47308	ENSG00000141956
chr21	44313293	rs4148970	A	G	AGCCCTAC	GGCCCTAC				0.157973	0.369823	0.432006	0.432006	ENSG00000160193
chr21	45509650	rs2277806	A	C	AGTGGTGG	CGTGGTGG				-0.0353631	0.806804	0.093232	-0.093232	ENSG00000241945
chr21	45759045	rs11870	C	T	CCGGGTCA	TCGGGTCA				-0.153128	0.336443	0.473088	-0.473088	ENSG00000141959
chr21	46369488	rs113706938	A	C	ACTCTTAG	CCTCTTAG				0.496286	0.00921369	2.03557	2.03557	ENSG00000141959
chr21	47537459	rs73382444	G	A	GTGGGTTC	ATGGGTTC				-0.126902	0.138107	0.859784	-0.859784	ENSG00000142156
chr21	47705237	rs17176131	T	C	TGTGTACA	CGTGTACA				0.856583	0.00587956	2.23066	2.23066	ENSG00000160294
chr21	47706297	rs2298699	C	A	CGCTCTCG	AGCTCTCG				-0.181372	0.21637	0.664804	-0.664804	ENSG00000160294
chr21	47753495	rs7283664	G	A	GGAGTGAA	AGAGTGAA				-0.0102611	0.635395	0.196956	-0.196956	ENSG00000182362
chr22	17639152	rs34610686	A	C	AGTGAGCA	CGTGAGCA				-0.134471	0.169396	0.771096	-0.771096	ENSG00000069998
chr22	17639918	rs71312076	T	G	TGGGATAC	GGGGATAC	0.1153	0.103461	0.897313	0.326881	0.0340088	1.46841	1.46841	ENSG00000069998
chr22	18483388	rs4819654	A	G	ATGGTTTC	GTGGTTTC				0.426671	0.0227124	1.64374	1.64374	ENSG00000243156
chr22	19279221	rs3747061	C	G	CTCGCGCG	GTCGCGCG				0.208932	0.0662978	1.1785	1.1785	ENSG00000040608
chr22	19284517	rs5993577	C	T	CGGCAGGC	TGGCAGGC				-0.18804	0.0492736	1.30739	-1.30739	ENSG00000040608
chr22	19284808	rs5993578	G	A	GAAACCCC	AAAACCCC				0.0435276	0.791532	0.101531	0.101531	ENSG00000040608
chr22	19284832	rs5993579	C	T	CGTCTCTA	TGTCTCTA				-0.0736465	0.621446	0.206597	-0.206597	ENSG00000040608
chr22	19930017	rs9306233	G	C	GGGGATGT	GCGGATGT	0.12798	0.640858	5.00748	0.459217	0.00977172	2.01003	2.01003	ENSG00000093010
chr22	21105356	rs2072516	G	A	GGAGCTGG	AGAGCTGG				0.0488507	0.848874	0.0711567	0.0711567	ENSG00000241973
chr22	21921686	rs140490	G	T	GCGTGATC	TCGTGATC				-0.078389	0.259157	0.586437	-0.586437	ENSG00000099937
chr22	21930777	rs5754166	C	T	CGGGGTTT	TGGGGTTT				-0.206467	0.317112	0.498787	-0.498787	ENSG00000099937
chr22	21938590	rs5998576	C	T	CCGAGTAG	TCGAGTAG				-0.257513	0.409164	0.388103	-0.388103	ENSG00000099937
chr22	21983260	rs2298429	A	G	AGAGGCAG	GGAGGCAG				-0.0918018	0.795616	0.0992963	-0.0992963	ENSG00000099937
chr22	24199787	rs116898157	C	T	ACTCCCCC	ACTTCCCC				-0.0168222	0.363003	0.44009	-0.44009	ENSG00000133460
chr22	24207226	rs113074412	G	A	GCGGAAGT	GCAGAAGT				-0.742233	0.00665145	2.17708	-2.17708	ENSG00000133460
chr22	24299072	rs5760130	T	C	AATTCTTC	AATTCCTC				0.291944	0.568022	0.245635	0.245635	ENSG00000273295
chr22	24313868	rs79966373	C	G	TTGCAAGA	TTGGAAGA				-0.173693	0.232907	0.632818	-0.632818	ENSG00000133433
chr22	24995663	rs2003757	C	T	CGTCCACC	TGTCCACC				0.523863	0.00582823	2.23446	2.23446	ENSG00000100031
chr22	24995756	rs2006227	C	A	CGGGAAGG	AGGGAAGG	0.124234	0.12133	0.97662	0.0327188	0.513215	0.289701	0.289701	ENSG00000100031
chr22	24997309	rs2017869	G	C	GATTGCTG	GATTCCTG				0.0360631	0.502939	0.298485	0.298485	ENSG00000100031
chr22	25000229	rs5751904	A	T	AAATCCCT	ATATCCCT	0.106988	0.12939	1.20939	-0.237669	0.132876	0.876554	-0.876554	ENSG00000100031
chr22	30193598	rs11702929	T	C	TGTGAGAA	CGTGAGAA				1.2075	0.000213363	3.67088	3.67088	ENSG00000100325
chr22	30334382	rs36594	C	T	CATTCCTG	CATTCTTG				-0.19643	0.182592	0.738517	-0.738517	ENSG00000100325
chr22	30341260	rs36607	G	T	GTGGAATT	TTGGAATT	0.12932	0.116633	0.901898	-0.261153	0.0862151	1.06442	-1.06442	ENSG00000100325
chr22	30351571	rs5752986	G	A	GTTTTCAT	ATTTTCAT				0.0945869	0.804308	0.0945775	0.0945775	ENSG00000100325
chr22	30521447	rs12168499	C	T	CCTCAGGT	TCTCAGGT				-0.333445	0.213569	0.670461	-0.670461	ENSG00000100325
chr22	30758363	rs5753095	G	A	GGCCTGGG	AGCCTGGG				-0.176991	0.31518	0.501441	-0.501441	ENSG00000099985
chr22	31496656	rs116778747	C	T	CGGCACGT	TGGCACGT				0.101971	0.374653	0.426371	0.426371	ENSG00000099985
chr22	31507338	rs11703403	A	G	AAGATGGC	GAGATGGC				-0.267832	0.314803	0.501962	-0.501962	ENSG00000099985
chr22	32347771	rs9606887	A	C	AAAGGCTG	CAAGGCTG				0.1893	0.580952	0.23586	0.23586	ENSG00000128245
chr22	32780736	rs7284713	T	C	TGGGATTA	CGGGATTA	0.105264	0.103963	0.987647	0.165796	0.053537	1.27135	1.27135	ENSG00000100150
chr22	32780749	rs7293064	G	A	GTGAGCCA	ATGAGCCA				-0.31017	0.0423997	1.37264	-1.37264	ENSG00000100150
chr22	32785840	rs59895149	A	C	AGTAAAAG	CGTAAAAG				-0.115205	0.47269	0.325424	-0.325424	ENSG00000100150
chr22	32786494	rs142987839	A	G	AGCGCGAT	GGCGCGAT				-0.1158	0.69365	0.15886	-0.15886	ENSG00000100150
chr22	32789091	rs78182463	T	A	TAAAAAGT	AAAAAAGT				-0.0081834	0.845082	0.0731012	-0.0731012	ENSG00000100150
chr22	32794492	rs146962312	G	A	GTGGGGCT	ATGGGGCT				0.315855	0.132554	0.877607	0.877607	ENSG00000100150
chr22	32802680	rs35003092	A	G	ATCAAAGG	GTCAAAGG				0.172275	0.35873	0.445233	0.445233	ENSG00000100150
chr22	32803450	rs73881695	C	A	CCCCTCAG	ACCCTCAG				0.0834312	0.645787	0.189911	0.189911	ENSG00000100150
chr22	32808201	rs73881702	A	T	AGTCCGGC	TGTCCGGC				0.075965	0.403661	0.393983	0.393983	ENSG00000100150
chr22	32808931	rs55726161	T	G	TCAATTTC	GCAATTTC				0.199707	0.512089	0.290654	0.290654	ENSG00000100150
chr22	35458796	rs361862	A	C	AGGCACAT	CGGCACAT				0.26406	0.216286	0.664971	0.664971	ENSG00000286592
chr22	37586961	rs229532	T	A	TCTTGACT	ACTTGACT				-0.0114971	0.94026	0.026752	-0.026752	ENSG00000133466
chr22	37590203	rs2858489	A	C	ATCTAGTT	CTCTAGTT				0.00527122	0.617777	0.209169	0.209169	ENSG00000133466
chr22	37590207	rs2858490	A	T	AGTTTTTG	TGTTTTTG				-0.349449	0.0478244	1.32035	-1.32035	ENSG00000133466
chr22	37710839	rs9610708	C	T	CCGCCTCT	TCGCCTCT				-0.354209	0.00833686	2.079	-2.079	ENSG00000100055
chr22	38203796	rs6000899	C	T	GGTCCCTG	GGTTCCTG				0.0472365	0.880479	0.0552808	0.0552808	ENSG00000100116
chr22	38454827	rs13055597	C	A	CATGGTGA	AATGGTGA				0.159304	0.003237	2.48986	2.48986	ENSG00000100055
chr22	38808767	rs138394	C	G	CTGGCAGC	GTGGCAGC				-0.0536632	0.062126	1.20673	-1.20673	ENSG00000100060
chr22	39055613	rs62229988	G	A	TCGTCCCA	TCATCCCA				-0.253469	0.247901	0.605722	-0.605722	ENSG00000100221
chr22	39101079	rs28362527	T	C	TAATCCAT	TAACCCAT				0.926869	0.00572928	2.2419	2.2419	ENSG00000100221
chr22	39450678	rs2016407	G	A	GAACACCA	AAACACCA				-0.523902	0.0761132	1.11854	-1.11854	ENSG00000100151
chr22	39664180	rs5750784	C	A	CTACAGAG	ATACAGAG				0.014917	0.771581	0.112619	0.112619	ENSG00000100321
chr22	39747780	rs2069235	G	A	CGGGAAGC	CAGGAAGC	0.162733	0.580356	3.56632	0.462574	0.0658399	1.18151	1.18151	ENSG00000100321
chr22	41750219	rs5758307	A	G	CAAGAAAT	CAGGAAAT				0.250815	0.0899606	1.04595	1.04595	ENSG00000167074
chr22	41752747	rs12484074	G	A	ACGTCCGA	ACATCCGA				0.0446225	0.505175	0.296558	0.296558	ENSG00000167074
chr22	41777558	rs9607799	A	G	AAGTCGGG	GAGTCGGG				-0.0228534	0.283048	0.548141	-0.548141	ENSG00000167074
chr22	41777883	rs2234058	G	A	GCCAGAGC	ACCAGAGC				0.102023	0.23878	0.622003	0.622003	ENSG00000167074
chr22	41777913	rs2234059	T	C	ATGGAAGG	ACGGAAGG	0.106919	0.203084	1.89942	0.117129	0.191239	0.718425	0.718425	ENSG00000167074
chr22	41781094	rs73176685	C	G	CCTGTGGC	GCTGTGGC				0.212018	0.0431592	1.36493	1.36493	ENSG00000167074
chr22	41819667	rs420071	T	C	TTGTATTT	CTGTATTT				0.0299214	0.85352	0.0687865	0.0687865	ENSG00000167074
chr22	41819960	rs12165508	T	C	TGTACTCC	CGTACTCC				-0.00198151	0.868827	0.0610667	-0.0610667	ENSG00000100413
chr22	41821253	rs6002379	G	A	GGGACACT	AGGACACT				0.25563	0.223631	0.650469	0.650469	ENSG00000167074
chr22	41821423	rs6002380	C	T	CGCCTGTA	TGCCTGTA				-0.11805	0.703996	0.15243	-0.15243	ENSG00000167074
chr22	41825342	rs202622	T	G	GGTTCCAT	GGTTCCAG	0.105019	0.111422	1.06097	0.113453	0.629399	0.201074	0.201074	ENSG00000167074
chr22	41826440	rs202623	T	C	TTGCTCAC	CTGCTCAC				0.582959	0.0643621	1.19137	1.19137	ENSG00000167074
chr22	41840407	rs106860	T	C	TAGGAAAA	CAGGAAAA	0.136123	0.177409	1.3033	0.0347395	0.431358	0.365163	0.365163	ENSG00000167074
chr22	41857812	rs5751107	A	G	ACCCGCGA	GCCCGCGA				0.0746555	0.413857	0.38315	0.38315	ENSG00000167074
chr22	41864216	rs505533	A	C	ACATCCTC	ACCTCCTC				-0.382056	0.166366	0.778934	-0.778934	ENSG00000100413
chr22	41935362	rs12483998	A	G	AGGGATGG	AGGGGTGG				0.271653	0.059678	1.22419	1.22419	ENSG00000167074
chr22	41940524	rs28623192	A	G	ACCTCTGT	GCCTCTGT				-0.0217481	0.368729	0.433293	-0.433293	ENSG00000167074
chr22	41950228	rs76930421	T	C	TCAGCCTC	CCAGCCTC				0.156153	0.100502	0.997825	0.997825	ENSG00000167074
chr22	41950671	rs9607815	A	T	ACTGCACT	TCTGCACT				-0.108236	0.241918	0.616332	-0.616332	ENSG00000167074
chr22	42121789	rs55906525	T	G	TGTCACCG	GGTCACCG				-0.35618	0.0398106	1.4	-1.4	ENSG00000100147
chr22	42152988	rs17377643	A	C	ATGGAAAC	CTGGAAAC	0.111497	0.118409	1.06199	-0.377527	0.158647	0.799567	-0.799567	ENSG00000100147
chr22	42297968	rs6002527	T	C	TGCTTCTG	CGCTTCTG				0.123548	0.716137	0.145004	0.145004	ENSG00000100138
chr22	42332436	rs5996089	G	A	GGAGCCCA	AGAGCCCA				0.00612226	0.508134	0.294022	0.294022	ENSG00000100138
chr22	42581248	rs2142695	C	T	CGGCTCTT	TGGCTCTT				0.043368	0.920823	0.0358241	0.0358241	ENSG00000184983
chr22	42836337	rs1016110	A	C	AGTGGCCA	CGTGGCCA				0.661632	0.00126609	2.89754	2.89754	ENSG00000230107
chr22	42843851	rs111272670	A	G	AATTTTTG	GATTTTTG				-0.123171	0.497894	0.302863	-0.302863	ENSG00000230107
chr22	43041837	rs6002851	A	C	CCATCACC	CCATCCCC				-0.294164	0.0369336	1.43258	-1.43258	ENSG00000100243
chr22	43046277	rs6002858	C	T	CTCGGCTC	TTCGGCTC				-0.0459355	0.772443	0.112133	-0.112133	ENSG00000100243
chr22	43061610	rs130330	A	G	AGAGTGGG	GGAGTGGG				-0.0787979	0.550601	0.259163	-0.259163	ENSG00000100138
chr22	43117595	rs5751350	G	A	GCTGATGA	ACTGATGA				0.0152947	0.951859	0.0214274	0.0214274	ENSG00000100147
chr22	43375950	rs5759071	C	T	CACATACA	TACATACA				-0.315636	0.187733	0.72646	-0.72646	ENSG00000100266
chr22	43579708	rs138952	T	C	TGGGATGG	TGGGACGG				0.313027	0.0643621	1.19137	1.19137	ENSG00000100304
chr22	43583598	rs9612021	T	C	TCTGCGAC	CCTGCGAC				-0.389457	0.160922	0.793383	-0.793383	ENSG00000100304
chr22	44423246	rs111552622	T	C	GCGGATGG	GCGGACGG				0.203715	0.240886	0.618189	0.618189	ENSG00000100271
chr22	44577160	rs139126	T	A	TCAGGAAG	ACAGGAAG				0.483056	0.000920871	3.0358	3.0358	ENSG00000138964
chr22	45647347	rs5765233	C	T	CATGGGAG	TATGGGAG				0.0133515	0.604957	0.218276	0.218276	ENSG00000100364
chr22	45647357	rs5765234	A	G	ACGGATAA	GCGGATAA	0.155461	0.140469	0.903566	-0.149406	0.535023	0.271628	-0.271628	ENSG00000100364
chr22	45647363	rs5765235	A	T	ACGGATAA	ACGGATTA	0.155461	0.110025	0.707737	-0.0528433	0.825829	0.0831099	-0.0831099	ENSG00000100364
chr22	45711854	rs104664	G	A	CTGGATCG	CTAGATCG				-0.0702675	0.785497	0.104855	-0.104855	ENSG00000100376
chr22	45724727	rs6007592	G	A	GGCTCACG	AGCTCACG				-0.481088	0.0101608	1.99307	-1.99307	ENSG00000100376
chr22	45809624	rs2272804	C	A	CTGGGAGC	ATGGGAGC				-0.446172	0.0175866	1.75482	-1.75482	ENSG00000128408
chr22	45898363	rs9614690	T	A	GGGGTTGG	GGGGATGG				-0.051338	0.800787	0.096483	-0.096483	ENSG00000075218
chr22	46454208	rs3744749	G	A	GTTTTCTA	ATTTTCTA				0.162976	0.153175	0.814812	0.814812	ENSG00000241990
chr22	46685131	rs11703848	A	G	ACCCTGTC	GCCCTGTC				0.35094	0.0100453	1.99804	1.99804	ENSG00000075234
chr22	46690005	rs9615939	C	T	CGCCTGTA	TGCCTGTA				-0.217013	0.0476303	1.32212	-1.32212	ENSG00000075234
chr22	47157221	rs5769138	G	C	GGACGCCT	CGACGCCT				0.11729	0.270898	0.567195	0.567195	ENSG00000260708
chr22	50306316	rs9616370	C	T	CGTACTGA	TGTACTGA				0.00124016	0.911373	0.0403036	0.0403036	ENSG00000184164
chr22	50307932	rs7511620	T	C	TGGACAGG	CGGACAGG				0.0741368	0.758527	0.120029	0.120029	ENSG00000184164
chr22	50314705	rs9616392	G	A	GTGCACTC	ATGCACTC				-0.114946	0.241096	0.61781	-0.61781	ENSG00000184164
chr22	50318422	rs12170530	T	G	TCCAGGCC	GCCAGGCC				0.168302	0.221852	0.653937	0.653937	ENSG00000184164
chr22	50318735	rs12170409	C	T	CGCCACCG	TGCCACCG				0.235284	0.650867	0.186508	0.186508	ENSG00000184164
chr22	50319351	rs9627800	T	C	TCTCTGTG	CCTCTGTG				-0.175035	0.191746	0.717273	-0.717273	ENSG00000184164
chr22	50614476	rs5771204	T	C	TGCTGTGT	CGCTGTGT				0.569662	0.00318734	2.49657	2.49657	ENSG00000025708
chr22	50624082	rs41283479	C	G	CGTGGGCG	GGTGGGCG				0.00751687	0.672644	0.172214	0.172214	ENSG00000073169
chr22	50626791	rs5771215	C	A	CCTCTCCT	ACTCTCCT				-0.138954	0.481165	0.317706	-0.317706	ENSG00000025708
chr22	50753334	rs73439311	G	A	GCACAGGC	ACACAGGC				-0.688659	0.0362783	1.44035	-1.44035	ENSG00000025708
chr22	50883728	rs761744	G	A	GCCTAACG	ACCTAACG				-0.177162	0.042956	1.36698	-1.36698	ENSG00000025708
chr22	50964153	rs131805	T	C	GGATCCTT	GGATCCCT	0.114921	0.091955	0.800159	-0.037669	0.781141	0.107271	-0.107271	ENSG00000025708
chr22	51015674	rs3213446	C	T	CAGCTCAG	TAGCTCAG				0.0157427	0.758732	0.119911	0.119911	ENSG00000205560
chr22	51021599	rs131756	C	T	CTGCGTCT	TTGCGTCT				0.097411	0.392868	0.405754	0.405754	ENSG00000205559
chr3	8810462	rs62243375	C	T	ACTTCCTC	ACTTTCTC				-0.471358	0.00176701	2.75276	-2.75276	ENSG00000180914
chr3	9404650	rs73126664	C	G	GCGCATGC	GCGGATGC				-0.779147	0.00128125	2.89237	-2.89237	ENSG00000196220
chr3	10157337	rs7645667	C	A	CCTGTAGG	ACTGTAGG				-0.0281616	0.21637	0.664804	-0.664804	ENSG00000254999
chr3	10157368	rs7645759	C	T	TCTTCCTC	TTTTCCTC	0.179678	0.159898	0.88991	-0.0299146	0.150468	0.822555	-0.822555	ENSG00000254999
chr3	10167576	rs56087600	T	A	TCCAGCCT	ACCAGCCT				0.335499	0.0851249	1.06994	1.06994	ENSG00000254999
chr3	12525656	rs3806663	T	C	ACATCCCA	ACACCCCA				-0.149971	0.41389	0.383115	-0.383115	ENSG00000154743
chr3	12526006	rs3806662	G	A	GGCCAAGA	AGCCAAGA				0.136455	0.036948	1.43241	1.43241	ENSG00000154743
chr3	12543198	rs56013339	G	A	GAGCACTG	AAGCACTG				-0.203292	0.357009	0.44732	-0.44732	ENSG00000154743
chr3	14220095	rs2607775	C	G	CGCGAGTG	GGCGAGTG				0.152461	0.0191544	1.71773	1.71773	ENSG00000154767
chr3	14986435	rs1142981	T	C	CCTTCCCA	CCCTCCCA				-0.0299007	0.269132	0.570035	-0.570035	ENSG00000225733
chr3	15228200	rs8179919	G	A	TAGGAACA	TAGAAACA				0.279343	0.015089	1.82134	1.82134	ENSG00000224660
chr3	15239441	rs2171565	T	C	TGAAATGT	CGAAATGT				0.333721	0.0808592	1.09227	1.09227	ENSG00000224660
chr3	15385647	rs61435451	A	T	AGCTTGGC	TGCTTGGC				-0.469815	0.0335341	1.47451	-1.47451	ENSG00000131368
chr3	15564403	rs73033057	G	A	GGAGACCC	AGAGACCC				0.352551	0.0173595	1.76046	1.76046	ENSG00000131368
chr3	16414198	rs689662	G	A	CAGGAAAA	CAGAAAAA				0.2932	0.0899606	1.04595	1.04595	ENSG00000131378
chr3	19988437	rs11128927	G	C	GGCCAGTT	CGCCAGTT				0.126818	0.199971	0.699033	0.699033	ENSG00000114166
chr3	29325468	rs9815887	C	A	CTATACAA	ATATACAA				0.754564	0.0122213	1.91288	1.91288	ENSG00000144642
chr3	37034946	rs1800734	G	A	GAAGGAAG	AAAGGAAG				0.0933923	0.0229227	1.63974	1.63974	ENSG00000076242
chr3	39551526	rs1707988	G	A	GTTTGCAT	ATTTGCAT				0.744214	0.0155965	1.80697	1.80697	ENSG00000179934
chr3	39553276	rs1768262	A	G	ATGAGCCC	GTGAGCCC				0.295445	0.0990618	1.00409	1.00409	ENSG00000179934
chr3	40336671	rs56841336	G	A	GCACTTTG	ACACTTTG				0.0515267	0.862588	0.0641964	0.0641964	ENSG00000223797
chr3	40498845	rs2276868	C	T	CGCCAACA	TGCCAACA				-0.0412009	0.723015	0.140853	-0.140853	ENSG00000223797
chr3	40894699	rs72856859	C	T	TTCTCCAC	TTTTCCAC				-0.378444	0.0280766	1.55165	-1.55165	ENSG00000114784
chr3	41775786	rs9875083	T	A	TTGAGTAA	ATGAGTAA				0.134552	0.289102	0.538949	0.538949	ENSG00000168038
chr3	41815951	rs10452020	A	C	AACACATG	CACACATG				0.121171	0.543532	0.264775	0.264775	ENSG00000168038
chr3	41834492	rs12185908	A	C	ACATCTCT	CCATCTCT				-0.198158	0.178294	0.748864	-0.748864	ENSG00000168038
chr3	41864405	rs111465678	C	A	CGGTTTTC	AGGTTTTC				0.11119	0.699187	0.155407	0.155407	ENSG00000168038
chr3	41885239	rs56081180	C	T	CCGAGTGG	TCGAGTGG				-0.0925292	0.19351	0.713297	-0.713297	ENSG00000168038
chr3	41885339	rs56036624	G	A	GCAGGGCA	ACAGGGCA				-0.137797	0.0883837	1.05363	-1.05363	ENSG00000168038
chr3	41894440	rs1016669	T	C	TCAAGTCT	CCAAGTCT				-0.00496537	0.716137	0.145004	-0.145004	ENSG00000168038
chr3	41894768	rs9823254	G	C	GAGAACTG	CAGAACTG				0.165498	0.399503	0.39848	0.39848	ENSG00000168038
chr3	41910216	rs1717033	C	T	ACTTCCGA	ACTTCTGA				0.205571	0.507533	0.294536	0.294536	ENSG00000168038
chr3	41945144	rs1613233	A	G	ATTTCCTA	GTTTCCTA	0.211904	0.190844	0.900615	-0.512729	0.0460604	1.33667	-1.33667	ENSG00000168038
chr3	41948378	rs1716664	G	A	GGTAGGCT	AGTAGGCT				-0.0380842	0.256151	0.591504	-0.591504	ENSG00000168038
chr3	41951952	rs11711210	G	C	GGTGGGCC	CGTGGGCC				0.183156	0.534673	0.271912	0.271912	ENSG00000168038
chr3	42531939	rs342518	G	A	GAGGAGGC	GAGGAAGC				1.09573	0.000364959	3.43776	3.43776	ENSG00000008324
chr3	43173042	rs10865927	G	A	GGTGCCAC	AGTGCCAC				-0.0391763	0.821822	0.0852221	-0.0852221	ENSG00000008324
chr3	45570065	rs35131533	A	G	ACCATTAG	GCCATTAG				0.138463	0.209795	0.678205	0.678205	ENSG00000011376
chr3	46755692	rs59975546	A	G	AGAGGCTT	GGAGGCTT				0.389157	0.00212829	2.67197	2.67197	ENSG00000076201
chr3	46765277	rs66736629	C	T	CTAATGGC	TTAATGGC				-0.592061	0.00541867	2.26611	-2.26611	ENSG00000076201
chr3	46768026	rs7623501	C	T	CAATTCAA	TAATTCAA				0.0600509	0.890568	0.0503328	0.0503328	ENSG00000076201
chr3	46769794	rs61038123	C	T	CCAAAGTG	TCAAAGTG				0.188013	0.153081	0.815079	0.815079	ENSG00000076201
chr3	46771619	rs7632771	T	C	TTACACCT	CTACACCT				-0.0447469	0.817149	0.0876986	-0.0876986	ENSG00000076201
chr3	46775410	rs12496832	G	A	GGTCGCCA	AGTCGCCA				0.120026	0.498399	0.302423	0.302423	ENSG00000076201
chr3	47380499	rs2240796	C	G	CCCTGGGT	GCCTGGGT				-0.0293643	0.789685	0.102546	-0.102546	ENSG00000047849
chr3	47575568	rs4858833	T	C	TGTGGAGT	CGTGGAGT				0.220788	0.404263	0.393336	0.393336	ENSG00000047849
chr3	47672915	rs17785248	A	G	ATGCTCTA	GTGCTCTA				0.199466	0.115766	0.936418	0.936418	ENSG00000172113
chr3	47822877	rs5016900	G	C	GGTGCGTA	CGTGCGTA				0.45666	0.00927569	2.03265	2.03265	ENSG00000172113
chr3	48130893	rs6442101	C	T	GCTCCCGT	GCTTCCGT				-0.314475	0.286944	0.542203	-0.542203	ENSG00000172113
chr3	48140231	rs13089844	G	A	TGGGGTTT	TGGGATTT				0.217272	0.346705	0.46004	0.46004	ENSG00000172113
chr3	48145224	rs6766641	G	A	GCGCGCCT	ACGCGCCT				0.00745575	0.833448	0.0791216	0.0791216	ENSG00000172113
chr3	48152716	rs2361683	C	T	CGCCTGTA	TGCCTGTA				0.108809	0.558952	0.252625	0.252625	ENSG00000172113
chr3	48170521	rs10446426	C	G	CTCTCTCT	GTCTCTCT				0.190955	0.0962045	1.0168	1.0168	ENSG00000172113
chr3	48170802	rs2034963	G	C	GCCGGCCA	CCCGGCCA				0.0587425	0.844333	0.0734861	0.0734861	ENSG00000172113
chr3	48312658	rs11130163	T	C	TTTCAGGA	CTTCAGGA				-3.74e-05	0.776479	0.10987	-0.10987	ENSG00000172113
chr3	48342669	rs34523942	C	T	CGTGGCCA	TGTGGCCA				-0.0458119	0.804833	0.0942941	-0.0942941	ENSG00000172113
chr3	49090696	rs7373790	T	C	GTGGATCA	GCGGATCA	0.100663	0.103116	1.02436	0.0249144	0.74699	0.126685	0.126685	ENSG00000178252
chr3	50371432	rs2236947	C	A	CTTTGTCC	ATTTGTCC				-0.0135958	0.723605	0.140499	-0.140499	ENSG00000186792
chr3	50720198	rs2355338	T	C	TGCCTCTA	CGCCTCTA				0.413953	0.0990618	1.00409	1.00409	ENSG00000003756
chr3	52890475	rs4687556	T	C	GAGGATTG	GAGGACTG				0.10242	0.699223	0.155385	0.155385	ENSG00000213533
chr3	52958590	rs11720488	G	A	GGAGGTTG	AGAGGTTG				-0.231896	0.399754	0.398207	-0.398207	ENSG00000010318
chr3	87295512	rs56064230	C	G	CCTGATCT	GCTGATCT				0.1615	0.492169	0.307886	0.307886	ENSG00000083937
chr3	93781615	rs73156375	G	T	GCACAGGC	TCACAGGC				0.0246039	0.612121	0.213163	0.213163	ENSG00000169379
chr3	97565908	rs13060309	G	A	GCCACACA	ACCACACA				-0.211138	0.1874	0.727229	-0.727229	ENSG00000080200
chr3	97591153	rs17301717	C	T	CTCAGACT	TTCAGACT				-0.217478	0.408701	0.388594	-0.388594	ENSG00000080200
chr3	97958668	rs78650432	A	G	ATGGAAAT	ATGGAAGT	0.113659	0.12623	1.11061	0.0428099	0.897414	0.0470073	0.0470073	ENSG00000057019
chr3	98893174	rs9823917	T	G	TAACAGGT	GAACAGGT				-0.0617521	0.670734	0.17345	-0.17345	ENSG00000057019
chr3	100054490	rs17279967	G	T	GTGAGATG	TTGAGATG				0.206191	0.25784	0.588649	0.588649	ENSG00000114021
chr3	100076688	rs378535	C	G	CTTGGCCA	GTTGGCCA				-0.050508	0.783027	0.106223	-0.106223	ENSG00000206535
chr3	100085854	rs1214374	G	A	GAGAGTTT	AAGAGTTT				-0.00644215	0.730695	0.136264	-0.136264	ENSG00000206535
chr3	100114263	rs6781422	A	G	ATGGTGGC	GTGGTGGC				0.155312	0.378438	0.422006	0.422006	ENSG00000206535
chr3	101365228	rs140235282	G	C	GATCTCGA	CATCTCGA				-0.204561	0.407213	0.390178	-0.390178	ENSG00000144815
chr3	101498077	rs3796278	A	G	GAGGAAGC	GAGGGAGC				-0.518146	0.00787757	2.10361	-2.10361	ENSG00000144815
chr3	111800217	rs138940040	C	T	CGGAGCTT	TGGAGCTT				-0.16994	0.130794	0.883413	-0.883413	ENSG00000091972
chr3	113160468	rs113306247	C	T	CTATCCGC	CTATCTGC				-0.168656	0.201718	0.695256	-0.695256	ENSG00000072858
chr3	119188213	rs75416321	G	T	GCGTGGCC	TCGTGGCC				-0.476415	0.0231874	1.63475	-1.63475	ENSG00000163389
chr3	119378015	rs13065893	C	T	CATTTCTG	TATTTCTG				0.293738	0.0369336	1.43258	1.43258	ENSG00000121577
chr3	119607774	rs1732166	T	C	AAATCCCG	AAACCCCG				0.422482	0.0243252	1.61394	1.61394	ENSG00000031081
chr3	120030650	rs787186	C	A	CGGGGAGC	AGGGGAGC				0.254559	0.0400829	1.39704	1.39704	ENSG00000163428
chr3	121560898	rs6766280	T	G	TCATGTGC	GCATGTGC				-0.504854	0.0152242	1.81746	-1.81746	ENSG00000173226
chr3	122134889	rs9289193	T	A	TCGTACCA	ACGTACCA				0.211778	0.0365181	1.43749	1.43749	ENSG00000196981
chr3	122512631	rs3806643	G	A	CAGGAAGG	CAGGAAGA	0.285864	0.234501	0.820324	-0.0193012	0.896278	0.0475573	-0.0475573	ENSG00000169087
chr3	125468542	rs112130163	G	C	GTGGGAAG	CTGGGAAG				-0.142475	0.240499	0.618887	-0.618887	ENSG00000070476
chr3	125468656	rs9824368	G	C	GCGTGCCT	CCGTGCCT				0.0407545	0.887494	0.0518346	0.0518346	ENSG00000070476
chr3	125470012	rs112146706	G	A	GCAAATCA	ACAAATCA				-0.489505	0.017258	1.76301	-1.76301	ENSG00000070476
chr3	125470533	rs34483703	T	C	TGAGATGA	CGAGATGA				0.156246	0.558126	0.253267	0.253267	ENSG00000070476
chr3	125482274	rs76460216	C	T	CTGGGTGT	TTGGGTGT				0.221064	0.399503	0.39848	0.39848	ENSG00000070476
chr3	125563014	rs13072884	C	T	CGTGGTGG	TGTGGTGG				-0.238697	0.22608	0.645738	-0.645738	ENSG00000070476
chr3	125826214	rs2276729	G	A	GGCACCCG	AGCACCCG				0.0353637	0.631957	0.199312	0.199312	ENSG00000070476
chr3	128912110	rs113080516	C	T	CGGGGTTT	TGGGGTTT				0.106959	0.754854	0.122137	0.122137	ENSG00000004399
chr3	129811073	rs13066399	T	C	TGACCACT	CGACCACT				-0.0757802	0.849508	0.0708327	-0.0708327	ENSG00000251287
chr3	129813361	rs4487280	G	C	GAGGCCAG	CAGGCCAG				0.0453063	0.844377	0.0734638	0.0734638	ENSG00000251287
chr3	129830493	rs10934907	T	C	TGGGGCCT	CGGGGCCT				0.0899204	0.53283	0.273411	0.273411	ENSG00000249846
chr3	131079091	rs72993175	G	A	GTATTACC	ATATTACC				0.00775839	0.786641	0.104223	0.104223	ENSG00000014257
chr3	131080505	rs61614496	C	A	CCCCGCCC	ACCCGCCC				-0.364846	0.0051704	2.28648	-2.28648	ENSG00000014257
chr3	131080641	rs60386238	G	A	GCGCCCAG	ACGCCCAG				-0.135127	0.0665336	1.17696	-1.17696	ENSG00000014257
chr3	131080674	rs61166476	C	A	AGGGCTGG	AGGGATGG				0.0671315	0.773344	0.111627	0.111627	ENSG00000014257
chr3	134191303	rs6766897	C	A	CCAGATGA	ACAGATGA				-0.396601	0.020769	1.68258	-1.68258	ENSG00000129055
chr3	134198419	rs4974481	A	G	AACCTCAG	GACCTCAG				-0.000327028	0.875615	0.0576866	-0.0576866	ENSG00000129055
chr3	134200205	rs1863913	C	T	CACCATGT	TACCATGT				-1.26474	0.00020831	3.68129	-3.68129	ENSG00000129055
chr3	134204796	rs74375630	G	A	GCACCCGG	ACACCCGG				0.0854543	0.635856	0.196641	0.196641	ENSG00000129055
chr3	134211064	rs7627726	C	T	CGCCACCA	TGCCACCA				-0.398161	0.0748302	1.12592	-1.12592	ENSG00000129055
chr3	134232840	rs9985341	C	G	CAAGACAA	GAAGACAA				0.00381815	0.864169	0.0634013	0.0634013	ENSG00000129055
chr3	134261654	rs7427492	C	T	CTTTACTT	TTTTACTT				-0.627064	0.0153583	1.81366	-1.81366	ENSG00000129055
chr3	134271137	rs35933983	C	G	CCGGGTTC	GCGGGTTC				0.169118	0.146613	0.833827	0.833827	ENSG00000129055
chr3	134271232	rs6782128	G	A	GCAGGGTT	ACAGGGTT				0.0395782	0.922008	0.0352653	0.0352653	ENSG00000129055
chr3	134287975	rs4367113	G	A	GTGGGAAT	ATGGGAAT				-0.0942781	0.156128	0.806519	-0.806519	ENSG00000129055
chr3	134289860	rs13081177	A	G	CAAGAAAG	CAGGAAAG				0.102486	0.387165	0.412104	0.412104	ENSG00000129055
chr3	134290479	rs6439491	T	C	TGCCACTG	CGCCACTG				-0.146015	0.183944	0.735315	-0.735315	ENSG00000129055
chr3	134290480	rs6439492	G	A	GCCACTGC	ACCACTGC				-0.0348506	0.730695	0.136264	-0.136264	ENSG00000129055
chr3	134306913	rs9856693	T	C	TCATTTGA	CCATTTGA				0.134688	0.332756	0.477875	0.477875	ENSG00000129055
chr3	134313304	rs1534025	C	T	CGGCACAT	TGGCACAT				0.122071	0.422482	0.374192	0.374192	ENSG00000129055
chr3	134355189	rs58491661	G	T	TGTTCCAC	TTTTCCAC	0.110963	0.118112	1.06443	-0.558082	0.00254383	2.59451	-2.59451	ENSG00000129055
chr3	135454682	rs1584323	A	G	ATTTGAGT	GTTTGAGT				0.0768049	0.441338	0.355229	0.355229	ENSG00000114054
chr3	136537916	rs1400263	C	T	CGGAGAGC	TGGAGAGC				-0.00726596	0.754882	0.122121	-0.122121	ENSG00000239213
chr3	136601562	rs9874887	T	A	TCCAGGCT	ACCAGGCT				-0.0707076	0.733825	0.134408	-0.134408	ENSG00000239213
chr3	136601645	rs9855314	G	A	GGGGTGGC	AGGGTGGC				-0.167157	0.586909	0.231429	-0.231429	ENSG00000239213
chr3	136651517	rs1965109	G	C	GAGAGTTG	CAGAGTTG				0.103916	0.428436	0.368114	0.368114	ENSG00000239213
chr3	138340728	rs1673612	T	G	TATTCTCC	GATTCTCC				0.0962435	0.448785	0.347962	0.347962	ENSG00000051382
chr3	138347164	rs361073	T	C	AAATCCCG	AAACCCCG				0.552154	0.0403432	1.39423	1.39423	ENSG00000051382
chr3	138945418	rs77629782	C	T	CGTCAGTA	TGTCAGTA				0.0684883	0.44872	0.348024	0.348024	ENSG00000051382
chr3	139396450	rs3922708	C	T	ACTCCCAG	ACTTCCAG				0.582719	0.0390958	1.40787	1.40787	ENSG00000163864
chr3	156877357	rs10936061	T	C	GCTTCCCT	GCTTCCCC	0.134624	0.126101	0.936694	-0.228392	0.0444365	1.35226	-1.35226	ENSG00000114850
chr3	156879120	rs5003893	T	G	CATTCCTG	CATGCCTG				0.168544	0.441338	0.355229	0.355229	ENSG00000114850
chr3	170585617	rs3821747	A	G	ATAAATGA	GTAAATGA				-0.89157	0.00647883	2.1885	-2.1885	ENSG00000008952
chr3	183536063	rs894000	T	C	TGCACTCC	CGCACTCC				0.40138	0.0806635	1.09332	1.09332	ENSG00000043093
chr3	192616700	rs2886870	T	G	CTTTCCAT	CGTTCCAT	0.141165	0.111105	0.787059	-1.50505	0.00587956	2.23066	-2.23066	ENSG00000180611
chr3	193416715	rs11927728	A	G	ATGCCTGG	GTGCCTGG				-0.126821	0.3195	0.495529	-0.495529	ENSG00000041802
chr3	194354514	rs6437394	A	G	ACCAGGAA	GCCAGGAA				-0.178124	0.160922	0.793383	-0.793383	ENSG00000145014
chr3	194429231	rs4677697	C	T	CCTTGTAT	TCTTGTAT				0.0737682	0.574467	0.240735	0.240735	ENSG00000041802
chr3	194475135	rs73077401	G	A	GTGGGGAG	ATGGGGAG				0.0900447	0.377362	0.423242	0.423242	ENSG00000041802
chr3	195753353	rs7627706	A	C	AGCGCATG	CGCGCATG				0.257235	0.153722	0.813264	0.813264	ENSG00000242086
chr3	195978947	rs77822989	C	G	CTACAGCG	GTACAGCG				-0.0852685	0.494525	0.305812	-0.305812	ENSG00000161217
chr3	196206743	rs4393941	A	G	ATAAGCTA	GTAAGCTA				0.164405	0.157534	0.802627	0.802627	ENSG00000161217
chr3	196439124	rs71323742	C	G	CGGGCGCG	GGGGCGCG				-0.187734	0.279527	0.553576	-0.553576	ENSG00000174007
chr4	350579	rs6825544	G	A	GGTTTCTG	AGTTTCTG				-0.326817	0.438974	0.357561	-0.357561	ENSG00000090316
chr4	351741	rs6819237	T	C	TTCGTGAT	CTCGTGAT				0.226909	0.100796	0.996558	0.996558	ENSG00000090316
chr4	690366	rs10000058	A	G	ACCACTGC	GCCACTGC				0.0891989	0.303317	0.518104	0.518104	ENSG00000090316
chr4	722306	rs73221120	G	A	GACACCAC	AACACCAC				-0.0334816	0.585167	0.23272	-0.23272	ENSG00000013810
chr4	726023	rs187042108	G	T	GGTGGGGC	TGTGGGGC				-0.223674	0.0241367	1.61732	-1.61732	ENSG00000013810
chr4	727153	rs34434107	C	T	CTGCAGCT	TTGCAGCT				0.00925935	0.887494	0.0518346	0.0518346	ENSG00000185619
chr4	727939	rs73221127	C	G	CTTCACAC	GTTCACAC				0.251604	0.170892	0.767279	0.767279	ENSG00000013810
chr4	732278	rs73221137	C	A	CGTAGCAG	AGTAGCAG				-0.295466	0.0248622	1.60446	-1.60446	ENSG00000013810
chr4	741475	rs7700173	C	T	CGCCGTGG	TGCCGTGG				-0.10724	0.154952	0.809801	-0.809801	ENSG00000013810
chr4	785228	rs3775146	G	C	GCACCTGC	CCACCTGC				0.00194614	0.80848	0.0923308	0.0923308	ENSG00000013810
chr4	961373	rs1377586	G	A	GACGAGGC	AACGAGGC				0.0480122	0.521422	0.282811	0.282811	ENSG00000145214
chr4	1349602	rs3796618	T	A	TTGGGGTG	ATGGGGTG				-0.163811	0.47269	0.325424	-0.325424	ENSG00000163945
chr4	1704643	rs798724	C	T	CACAGAAG	TACAGAAG				-0.171064	0.0933165	1.03004	-1.03004	ENSG00000174137
chr4	1721654	rs2854915	A	G	AACCTGGC	GACCTGGC				-0.242344	0.421653	0.375045	-0.375045	ENSG00000013810
chr4	1724799	rs1374469	C	T	TTTTCCGT	TTTTCTGT				-0.25589	0.243745	0.613064	-0.613064	ENSG00000174137
chr4	1740985	rs10022431	A	C	AGATCACG	CGATCACG				0.135152	0.33313	0.477387	0.477387	ENSG00000013810
chr4	1745500	rs4865467	G	T	GGACAGAC	TGACAGAC				-0.0319062	0.301711	0.520409	-0.520409	ENSG00000174137
chr4	3519023	rs1741549	G	T	GAGGCGGT	TAGGCGGT				0.00566435	0.863179	0.0638991	0.0638991	ENSG00000087266
chr4	6673552	rs11946525	G	A	GCAGAGGC	ACAGAGGC				0.452847	0.0303035	1.51851	1.51851	ENSG00000170846
chr4	7069804	rs3822270	C	A	CGTGCAGG	AGTGCAGG				0.0511577	0.720583	0.142316	0.142316	ENSG00000109519
chr4	8102308	rs4696757	C	T	CACTAAAA	TACTAAAA				0.404622	0.0652202	1.18562	1.18562	ENSG00000087008
chr4	8230456	rs1281152	T	G	TGGTTTTT	GGGTTTTT				0.604766	0.00178739	2.74778	2.74778	ENSG00000125089
chr4	17582051	rs3796812	G	A	GTTTCAGT	ATTTCAGT				-0.334653	0.0488019	1.31156	-1.31156	ENSG00000002549
chr4	17617208	rs11736333	G	A	GCGGATCA	ACGGATCA	0.103116	0.102766	0.996604	0.0254132	0.754181	0.122524	0.122524	ENSG00000118579
chr4	17630242	rs4698635	C	A	CCCAGTGA	ACCAGTGA				0.181262	0.244656	0.611444	0.611444	ENSG00000118579
chr4	17640526	rs6854733	C	T	ATCTCCGT	ATTTCCGT				0.00982434	0.409918	0.387303	0.387303	ENSG00000118579
chr4	17649494	rs6813374	T	C	TGGGGTTG	CGGGGTTG				0.255833	0.279525	0.553579	0.553579	ENSG00000118579
chr4	17657650	rs1860597	C	T	CGACACAG	TGACACAG				0.184195	0.355361	0.44933	0.44933	ENSG00000118579
chr4	25915826	rs6448414	G	A	CCGGAAGC	CCGGAAAC	0.756153	0.705467	0.932968	-0.315867	0.00707271	2.15041	-2.15041	ENSG00000250317
[truncated: 664 more rows]

## Sheet: genomewide ETS (ED Fig10C,D)
chrom	pos	rsid	ref	alt	kmer-ref	kmer-alt	aff-ref	aff-alt	aff-fc	eQTL beta	p-value (adjusted)	logp-adj	logp-adj*direction	gene-id
1	591979	rs1265125318	C	T	CAATCTTA	TAATCTTA				1.17512	9.00491e-11	10.0455	10.0455	ENSG00000237491
1	618446	rs562831530	G	A	CGATCCCC	CAATCCCC	0.10717	0.099166	0.925315	1.26204	2.87391e-30	29.5415	29.5415	ENSG00000237491
1	656075	rs71224409	G	C	GTTGCCCA	CTTGCCCA				1.4011	8.23182e-30	29.0845	29.0845	ENSG00000237491
1	696721	rs879871932	G	A	GGGAGAGT	AGGAGAGT				1.37963	6.95891e-30	29.1575	29.1575	ENSG00000237491
1	697887	rs867870715	G	C	GGCTACCT	CGCTACCT				1.38016	1.02135e-31	30.9908	30.9908	ENSG00000237491
1	700144	rs879815617	C	T	ACATCCTC	ACATCTTC				1.40884	6.21862e-34	33.2063	33.2063	ENSG00000237491
1	701835	rs189800799	T	C	TATTTAAC	CATTTAAC				1.40717	1.15512e-35	34.9374	34.9374	ENSG00000237491
1	702318	rs374245851	C	T	CGTGGCCA	TGTGGCCA				1.40717	1.15512e-35	34.9374	34.9374	ENSG00000237491
1	702922	rs71226328	C	T	CAGAGACA	TAGAGACA				1.42625	2.10921e-29	28.6759	28.6759	ENSG00000237491
1	702971	rs199691567	C	T	CTTATTTA	TTTATTTA				1.4123	1.37082e-31	30.863	30.863	ENSG00000237491
1	703022	rs879648399	A	G	ATGGTGCC	GTGGTGCC				1.40151	3.16249e-33	32.5	32.5	ENSG00000237491
1	704957	rs576399048	G	A	GACGGGCA	AACGGGCA				1.4197	7.03227e-33	32.1529	32.1529	ENSG00000237491
1	704959	rs541797407	C	T	CGGGCAGC	TGGGCAGC				1.4197	7.03227e-33	32.1529	32.1529	ENSG00000237491
1	706108	rs1262582344	A	T	ACTCATGG	TCTCATGG				1.30245	4.39386e-11	10.3572	10.3572	ENSG00000237491
1	706738	rs867016299	T	G	TGTTTTGT	GGTTTTGT				1.34234	2.34307e-24	23.6302	23.6302	ENSG00000237491
1	707111	rs1304607921	A	G	ACTTCACG	GCTTCACG				1.39947	3.91566e-32	31.4072	31.4072	ENSG00000237491
1	707461	rs879759636	C	G	CAGGTAAA	GAGGTAAA				1.30548	7.89477e-24	23.1027	23.1027	ENSG00000237491
1	708676	rs879378952	G	C	GACTCCAA	CACTCCAA				1.10238	0.00463149	2.33428	2.33428	ENSG00000237491
1	708824	rs777748637	T	C	TCACCACC	CCACCACC				1.40717	1.15512e-35	34.9374	34.9374	ENSG00000237491
1	708934	rs1323307318	G	A	GCTTAACA	ACTTAACA				1.37343	1.69705e-29	28.7703	28.7703	ENSG00000237491
1	709104	rs61769356	G	A	GTTTATTC	ATTTATTC				0.960875	0.00105227	2.97787	2.97787	ENSG00000237491
1	710951	rs369433275	G	T	GTGGCTGA	TTGGCTGA				1.32303	5.85841e-30	29.2322	29.2322	ENSG00000237491
1	712547	rs373285923	G	C	GCAACATC	CCAACATC				1.3182	8.82069e-30	29.0545	29.0545	ENSG00000237491
1	712762	rs12071806	T	G	TCTATCTA	GCTATCTA				0.87786	7.37949e-20	19.132	19.132	ENSG00000237491
1	712871	rs4311830	T	C	TCTCCTAA	CCTCCTAA				0.982593	6.47826e-22	21.1885	21.1885	ENSG00000237491
1	712930	rs28457007	T	C	TTTTGTAG	CTTTGTAG				1.40717	1.15512e-35	34.9374	34.9374	ENSG00000237491
1	713914	rs570631764	A	G	AACCTGGC	GACCTGGC				1.40717	1.15512e-35	34.9374	34.9374	ENSG00000237491
1	714019	rs114983708	A	G	AACGTCGC	GACGTCGC				0.637155	2.28802e-12	11.6405	11.6405	ENSG00000237491
1	714310	rs141232927	C	G	CGCCGGGC	GGCCGGGC				1.40717	1.15512e-35	34.9374	34.9374	ENSG00000237491
1	714427	rs12028261	G	A	GCGCCAGC	ACGCCAGC				-0.62082	1.56885e-11	10.8044	-10.8044	ENSG00000237491
1	714596	rs149887893	T	C	TTGCACCC	CTGCACCC				1.24968	4.72911e-28	27.3252	27.3252	ENSG00000237491
1	714736	rs1389036833	A	G	ACCTGTAA	GCCTGTAA				1.35773	3.83115e-32	31.4167	31.4167	ENSG00000237491
1	715029	rs12184278	T	C	TGCGATCG	CGCGATCG				1.40081	2.63445e-34	33.5793	33.5793	ENSG00000237491
1	715107	rs12184275	A	G	ATGCGCTG	GTGCGCTG				1.40717	1.15512e-35	34.9374	34.9374	ENSG00000237491
1	715265	rs12184267	C	T	CATTTTGG	TATTTTGG				1.40717	1.15512e-35	34.9374	34.9374	ENSG00000237491
1	715367	rs12184277	A	G	AAATTAGC	GAATTAGC				1.40717	1.15512e-35	34.9374	34.9374	ENSG00000237491
1	715537	rs12184271	C	T	CACTTTTT	TACTTTTT				1.40717	1.15512e-35	34.9374	34.9374	ENSG00000237491
1	716041	rs149301622	G	A	CTGGAGTG	CTGGAATG				1.40717	1.15512e-35	34.9374	34.9374	ENSG00000237491
1	716246	rs113569753	G	A	GTCATATG	ATCATATG				1.1335	1.41942e-05	4.84789	4.84789	ENSG00000237491
1	716316	rs867866462	G	A	GTCATACA	ATCATACA				1.40717	1.15512e-35	34.9374	34.9374	ENSG00000237491
1	717485	rs12184279	C	A	CGTGTTGT	AGTGTTGT				1.40717	1.15512e-35	34.9374	34.9374	ENSG00000237491
1	719914	rs187772768	C	G	CAGAATAT	GAGAATAT				1.40717	1.15512e-35	34.9374	34.9374	ENSG00000237491
1	720381	rs116801199	G	T	GAGAAAAA	TAGAAAAA				1.33445	5.04621e-32	31.297	31.297	ENSG00000237491
1	720605	rs376067359	G	A	GTAGTAAG	ATAGTAAG				1.40717	1.15512e-35	34.9374	34.9374	ENSG00000237491
1	720865	rs79676503	C	T	CGCATGAT	TGCATGAT				1.3951	1.03606e-30	29.9846	29.9846	ENSG00000237491
1	721290	rs12565286	G	C	GCTTCCTC	CCTTCCTC	0.197825	0.125584	0.634824	1.33445	5.04621e-32	31.297	31.297	ENSG00000237491
1	721450	rs2977675	G	A	GTGGCTCC	ATGGCTCC				1.33445	5.04621e-32	31.297	31.297	ENSG00000237491
1	721757	rs189147642	T	A	TTTATTTA	ATTATTTA				1.40717	1.15512e-35	34.9374	34.9374	ENSG00000237491
1	722672	rs143583930	C	T	CTAGGGTA	TTAGGGTA				1.33445	5.04621e-32	31.297	31.297	ENSG00000237491
1	723227	rs375989601	A	G	ATTTTTTT	GTTTTTTT				1.40717	1.15512e-35	34.9374	34.9374	ENSG00000237491
1	723307	rs28659788	C	G	CTGCTCTA	GTGCTCTA				1.33445	5.04621e-32	31.297	31.297	ENSG00000237491
1	723742	rs28375378	T	C	TGAAGAAA	CGAAGAAA				1.33445	5.04621e-32	31.297	31.297	ENSG00000237491
1	723819	rs11804171	T	A	TACAAAAG	AACAAAAG				0.649937	8.91565e-13	12.0498	12.0498	ENSG00000237491
1	723891	rs2977670	G	C	GGCCAAAG	CGCCAAAG				-0.60254	1.07394e-10	9.96902	-9.96902	ENSG00000237491
1	724171	rs1456247973	G	C	ATGGAATG	ATGGAATC	0.10169	0.116508	1.14572	1.40717	1.15512e-35	34.9374	34.9374	ENSG00000237491
1	724324	rs28692873	G	A	GTGGGATG	ATGGGATG				1.33445	5.04621e-32	31.297	31.297	ENSG00000237491
1	725127	rs145810624	A	G	AACTCCAA	GACTCCAA				1.32748	9.3172e-33	32.0307	32.0307	ENSG00000237491
1	725196	rs377099097	G	A	ATGGAATG	ATGGAATA	0.10169	0.103128	1.01414	1.40717	1.15512e-35	34.9374	34.9374	ENSG00000237491
1	725389	rs375619475	C	T	ATGGACAG	ATGGATAG				1.31756	7.27088e-30	29.1384	29.1384	ENSG00000237491
1	725586	rs375112105	C	T	CGAATGGA	TGAATGGA				1.40717	1.15512e-35	34.9374	34.9374	ENSG00000237491
1	725676	rs367579643	G	T	ATGGAATG	ATTGAATG				1.40717	1.15512e-35	34.9374	34.9374	ENSG00000237491
1	726685	rs28666865	T	C	TGAATGAA	CGAATGAA				1.40717	1.15512e-35	34.9374	34.9374	ENSG00000237491
1	726770	rs28715113	G	A	GAATGGAA	AAATGGAA				1.39934	2.17451e-33	32.6626	32.6626	ENSG00000237491
1	726794	rs28454925	C	G	CTCGATTG	CTGGATTG				1.40717	1.15512e-35	34.9374	34.9374	ENSG00000237491
1	727142	rs28641938	T	C	TAGGAAAC	CAGGAAAC	0.190844	0.398297	2.08703	1.40717	1.15512e-35	34.9374	34.9374	ENSG00000237491
1	727590	rs374557896	C	A	CAAATCCC	AAAATCCC				1.40717	1.15512e-35	34.9374	34.9374	ENSG00000237491
1	729152	rs2977660	G	A	CCGGAACT	CCAGAACT				1.34119	1.57886e-28	27.8017	27.8017	ENSG00000237491
1	729632	rs116720794	C	T	TGGGACGT	TGGGATGT				1.40717	1.15512e-35	34.9374	34.9374	ENSG00000237491
1	731181	rs571839287	G	A	GTTCTGTA	ATTCTGTA				1.40717	1.15512e-35	34.9374	34.9374	ENSG00000237491
1	731256	rs200404069	A	G	TGATCCAC	TGATCCGC	0.100663	0.103116	1.02436	1.40717	1.15512e-35	34.9374	34.9374	ENSG00000237491
1	731265	rs201777009	G	A	GGCCTCCC	AGCCTCCC				1.40717	1.15512e-35	34.9374	34.9374	ENSG00000237491
1	732091	rs865904029	C	G	CTATCTGT	GTATCTGT				0.739933	0.000288275	3.54019	3.54019	ENSG00000237491
1	732215	rs559238700	C	T	CTGCATAT	TTGCATAT				1.40717	1.15512e-35	34.9374	34.9374	ENSG00000237491
1	733285	rs867443950	T	C	TTGCTCAA	CTGCTCAA				1.36004	1.74363e-32	31.7585	31.7585	ENSG00000237491
1	733736	rs866823974	G	T	GTTTCTTA	TTTTCTTA				0.75792	1.94971e-07	6.71003	6.71003	ENSG00000237491
1	734031	rs868727849	T	C	TCTTTTTC	CCTTTTTC				1.40717	1.15512e-35	34.9374	34.9374	ENSG00000237491
1	734422	rs192840627	G	A	GTGGAAAT	GTAGAAAT				1.40717	1.15512e-35	34.9374	34.9374	ENSG00000237491
1	734462	rs12564807	G	A	TTGGAAAA	TTGAAAAA				-0.419923	0.001801	2.74449	-2.74449	ENSG00000237491
1	734848	rs879822464	T	C	AGTTCCAT	AGTTCCAC	0.109302	0.106814	0.977242	1.39803	1.49805e-32	31.8245	31.8245	ENSG00000237491
1	735068	rs2427928	A	G	ATATCTCA	GTATCTCA				0.769832	1.33203e-14	13.8755	13.8755	ENSG00000237491
1	735173	rs1273702047	T	C	ATATCCTT	ACATCCTT	0.170197	0.224452	1.31878	1.31087	2.04753e-11	10.6888	10.6888	ENSG00000237491
1	735194	rs1345708194	T	C	TGGGGTTG	CGGGGTTG				1.38527	2.18224e-33	32.6611	32.6611	ENSG00000237491
1	735985	rs12405651	G	A	GTGGATGA	ATGGATGA	0.0797978	0.086097	1.07894	0.646389	7.77207e-13	12.1095	12.1095	ENSG00000237491
1	736151	rs376249996	G	A	ACGGATAG	ACAGATAG				0.989559	5.12564e-20	19.2903	19.2903	ENSG00000237491
1	736386	rs866590230	G	A	GAAGCTCT	AAAGCTCT				0.96752	1.28895e-20	19.8898	19.8898	ENSG00000237491
1	736522	rs4951928	A	T	ATATCCCT	TTATCCCT	0.12939	0.101162	0.781841	-1.37929	2.12331e-31	30.673	-30.673	ENSG00000237491
1	736523	rs3131974	T	C	ATATCCCT	ACATCCCT	0.12939	0.136024	1.05127	-1.37929	2.12331e-31	30.673	-30.673	ENSG00000237491
1	736736	rs10454457	A	G	AATTCCAA	AATTCCGA	0.116633	0.108159	0.927342	1.40717	1.15512e-35	34.9374	34.9374	ENSG00000237491
1	737059	rs4040696	A	G	ATGCTGGG	GTGCTGGG				1.40717	1.15512e-35	34.9374	34.9374	ENSG00000237491
1	737085	rs10454458	C	T	CGCACCTG	TGCACCTG				1.40717	1.15512e-35	34.9374	34.9374	ENSG00000237491
1	738214	rs12184296	C	T	CGCCAGCA	TGCCAGCA				1.41156	3.54536e-35	34.4503	34.4503	ENSG00000237491
1	738475	rs2427919	G	A	GTTGCTGT	ATTGCTGT				1.03824	6.93434e-24	23.159	23.159	ENSG00000237491
1	738965	rs2905050	G	A	GTGACATT	ATGACATT				1.40717	1.15512e-35	34.9374	34.9374	ENSG00000237491
1	739210	rs2427917	A	G	TGGGATGG	TGGGGTGG				-1.18508	1.70646e-27	26.7679	-26.7679	ENSG00000237491
1	739528	rs3094317	G	A	GCTTCCTG	GCTTCCTA	0.580356	0.163657	0.281994	-1.27547	1.44813e-31	30.8392	-30.8392	ENSG00000237491
1	740229	rs867138259	C	T	CGAGAACA	TGAGAACA				1.40717	1.15512e-35	34.9374	34.9374	ENSG00000237491
1	740285	rs193160839	G	A	GGGGAAGT	AGGGAAGT	0.183011	0.202234	1.10504	1.34304	5.49895e-34	33.2597	33.2597	ENSG00000237491
1	740979	rs12137614	C	T	CCTCTGCC	TCTCTGCC				1.40717	1.15512e-35	34.9374	34.9374	ENSG00000237491
1	741201	rs12137678	C	T	TCGGATAT	TTGGATAT	0.162058	0.117232	0.723392	1.40717	1.15512e-35	34.9374	34.9374	ENSG00000237491
1	741291	rs71219302	T	G	TTTAAAAT	GTTAAAAT				0.749562	0.0012539	2.90174	2.90174	ENSG00000237491
1	741317	rs12134859	G	T	GAATTGGC	TAATTGGC				1.27501	7.32982e-09	8.13491	8.13491	ENSG00000237491
1	743114	rs1243456595	A	T	AAACATTT	TAACATTT				1.32075	2.55567e-12	11.5925	11.5925	ENSG00000237491
1	744499	rs754386760	T	C	TTTGGTTT	CTTGGTTT				1.40717	1.15512e-35	34.9374	34.9374	ENSG00000237491
1	744881	rs755349644	A	G	CAGAAAAA	CAGGAAAA				1.40717	1.15512e-35	34.9374	34.9374	ENSG00000237491
1	745021	rs2427898	G	T	GCTATGCC	TCTATGCC				0.596884	1.37752e-10	9.8609	9.8609	ENSG00000237491
1	745113	rs2977633	C	T	CTGAATCT	TTGAATCT				1.40717	1.15512e-35	34.9374	34.9374	ENSG00000237491
1	745163	rs528132871	C	A	CCTCACTG	ACTCACTG				1.40649	2.42509e-34	33.6153	33.6153	ENSG00000237491
1	746350	rs2722511	A	G	AAGAGTGG	GAGAGTGG				1.30761	9.42489e-13	12.0257	12.0257	ENSG00000237491
1	746727	rs144595511	G	A	GGTTTTCT	AGTTTTCT				1.40717	1.15512e-35	34.9374	34.9374	ENSG00000237491
1	747068	rs536053180	T	G	GTGGATTC	GTGGAGTC				1.40717	1.15512e-35	34.9374	34.9374	ENSG00000237491
1	747298	rs2722505	C	T	CAAAAATG	TAAAAATG				1.09357	2.66127e-25	24.5749	24.5749	ENSG00000237491
1	748141	rs2427893	G	A	GTGAGGTA	ATGAGGTA				0.560196	1.30352e-07	6.88488	6.88488	ENSG00000237491
1	748279	rs12184331	A	T	AAGGATGG	ATGGATGG	0.123909	0.118096	0.953087	0.576434	3.27767e-08	7.48443	7.48443	ENSG00000237491
1	749999	rs12184339	A	G	ATTTCCTT	GTTTCCTT	0.391636	0.254163	0.648979	1.28328	1.10913e-16	15.955	15.955	ENSG00000237491
1	750675	rs182014371	G	A	GGTGACCA	AGTGACCA				1.28781	1.85942e-27	26.7306	26.7306	ENSG00000237491
1	751456	rs141709959	T	C	TCAACCAA	CCAACCAA				1.40717	1.15512e-35	34.9374	34.9374	ENSG00000237491
1	751832	rs867061082	T	C	TGTTTCCT	TGTTCCCT				1.40717	1.15512e-35	34.9374	34.9374	ENSG00000237491
1	751925	rs1317907114	T	A	TAAAAATA	AAAAAATA				1.40717	1.15512e-35	34.9374	34.9374	ENSG00000237491
1	752098	rs372597729	G	C	GAGGCATC	CAGGCATC				1.40717	1.15512e-35	34.9374	34.9374	ENSG00000237491
1	752478	rs146277091	G	A	GGCTAAGT	AGCTAAGT				1.40717	1.15512e-35	34.9374	34.9374	ENSG00000237491
1	752593	rs372531941	T	G	ACTGAATG	ACGGAATG				1.40717	1.15512e-35	34.9374	34.9374	ENSG00000237491
1	752617	rs149886465	C	A	CTATGCAT	ATATGCAT				1.40717	1.15512e-35	34.9374	34.9374	ENSG00000237491
1	752796	rs148649543	C	T	CCCTTGGT	TCCTTGGT				0.915845	1.60429e-16	15.7947	15.7947	ENSG00000237491
1	753405	rs3115860	C	A	CGGGAAGG	AGGGAAGG	0.124234	0.12133	0.97662	0.448409	0.00740399	2.13053	2.13053	ENSG00000228794
1	753608	rs370629982	T	A	TTTCTGTT	ATTCTGTT				1.40717	1.15512e-35	34.9374	34.9374	ENSG00000237491
1	754063	rs12184312	G	T	TTGGAATA	TTTGAATA				1.40717	1.15512e-35	34.9374	34.9374	ENSG00000237491
1	754105	rs12184325	C	T	CAACGTCG	TAACGTCG				1.40717	1.15512e-35	34.9374	34.9374	ENSG00000237491
1	754121	rs12184335	T	G	TGAGATGG	GGAGATGG				1.40717	1.15512e-35	34.9374	34.9374	ENSG00000237491
1	754163	rs12184336	T	C	TCCCCGCC	CCCCCGCC				1.40717	1.15512e-35	34.9374	34.9374	ENSG00000237491
1	754211	rs12184313	G	A	GTCATTGT	ATCATTGT				1.40717	1.15512e-35	34.9374	34.9374	ENSG00000237491
1	754629	rs10454459	A	G	AGTGATTA	GGTGATTA				1.36374	5.34477e-34	33.2721	33.2721	ENSG00000237491
1	754671	rs10454460	A	G	AGTTGTTT	GGTTGTTT				1.40717	1.15512e-35	34.9374	34.9374	ENSG00000237491
1	754861	rs10454461	T	G	TGTGATGA	TGGGATGA				1.40717	1.15512e-35	34.9374	34.9374	ENSG00000237491
1	754954	rs10454454	G	A	GGTTCACC	AGTTCACC				1.40717	1.15512e-35	34.9374	34.9374	ENSG00000237491
1	755135	rs10454455	A	G	AAGGTTTC	GAGGTTTC				1.42415	2.09741e-33	32.6783	32.6783	ENSG00000237491
1	755263	rs1367535754	C	T	CTCAGCCC	TTCAGCCC				1.42585	8.41425e-33	32.075	32.075	ENSG00000237491
1	755268	rs1435951710	C	A	CCCCACCT	ACCCACCT				1.42585	8.41425e-33	32.075	32.075	ENSG00000237491
1	755269	rs1300622532	C	T	CCCACCTG	TCCACCTG				1.42585	8.41425e-33	32.075	32.075	ENSG00000237491
1	755279	rs1236035093	G	A	TGGGGTGT	TGGGATGT				1.42585	8.41425e-33	32.075	32.075	ENSG00000237491
1	755286	rs1350389605	A	T	ACCTCCCT	TCCTCCCT				1.42585	8.41425e-33	32.075	32.075	ENSG00000237491
1	755288	rs879835407	C	A	ACCTCCCT	ACATCCCT				1.42585	8.41425e-33	32.075	32.075	ENSG00000237491
1	755299	rs533744812	G	C	GAGCAGAT	CAGCAGAT				1.42585	8.41425e-33	32.075	32.075	ENSG00000237491
1	755305	rs879680910	A	G	AGATCCAC	AGGTCCAC				1.42585	8.41425e-33	32.075	32.075	ENSG00000237491
1	755323	rs879352235	A	C	ACCTGCTT	CCCTGCTT				1.42585	8.41425e-33	32.075	32.075	ENSG00000237491
1	755334	rs879629453	C	A	TTTTCCAG	TTTTCAAG				1.42585	8.41425e-33	32.075	32.075	ENSG00000237491
1	755348	rs866448625	T	A	TGTCTAGA	AGTCTAGA				1.42585	8.41425e-33	32.075	32.075	ENSG00000237491
1	755364	rs150361407	G	C	GTGGCCAG	CTGGCCAG				1.42585	8.41425e-33	32.075	32.075	ENSG00000237491
1	755426	rs372586267	C	T	CTACCTGC	TTACCTGC				1.36074	8.68543e-22	21.0612	21.0612	ENSG00000237491
1	755451	rs374275970	A	C	ACTGTCTA	CCTGTCTA				1.29517	1.16926e-20	19.9321	19.9321	ENSG00000237491
1	755479	rs368672110	G	A	AGATCCAC	AAATCCAC	0.112905	0.109398	0.968937	1.36138	6.42204e-21	20.1923	20.1923	ENSG00000237491
1	755483	rs371958742	C	G	AGATCCAC	AGATCGAC				1.36138	6.42204e-21	20.1923	20.1923	ENSG00000237491
1	755504	rs1485228087	T	C	TTTTCCAG	CTTTCCAG	0.115598	0.10511	0.909269	1.36138	6.42204e-21	20.1923	20.1923	ENSG00000237491
1	755506	rs1179832018	T	G	TTTTCCAG	TTGTCCAG				1.36138	6.42204e-21	20.1923	20.1923	ENSG00000237491
1	755514	rs1425730338	G	C	AGATCCAC	ACATCCAC	0.112905	0.133943	1.18633	1.36138	6.42204e-21	20.1923	20.1923	ENSG00000237491
1	755523	rs983074337	C	T	CGTCTACA	TGTCTACA				1.36138	6.42204e-21	20.1923	20.1923	ENSG00000237491
1	755541	rs867826824	G	A	GGCCAGCA	AGCCAGCA				1.36138	6.42204e-21	20.1923	20.1923	ENSG00000237491
1	755823	rs369157130	T	C	TCAGTATA	CCAGTATA				1.3415	4.61674e-11	10.3357	10.3357	ENSG00000237491
1	755852	rs879465369	G	A	GCCTGGCC	ACCTGGCC				1.34464	3.33898e-13	12.4764	12.4764	ENSG00000237491
1	755857	rs879906856	G	A	GCCAGCAT	ACCAGCAT				1.34464	3.33898e-13	12.4764	12.4764	ENSG00000237491
1	755869	rs1352084395	G	A	ATATCCGC	ATATCCAC	0.470471	0.123771	0.263078	1.18441	3.32731e-10	9.47791	9.47791	ENSG00000237491
1	755891	rs1292083004	G	A	GCCCAGCA	ACCCAGCA				1.34464	3.33898e-13	12.4764	12.4764	ENSG00000237491
1	755963	rs1002955094	C	A	CCAGCAGA	ACAGCAGA				1.4077	5.00887e-31	30.3003	30.3003	ENSG00000237491
1	755994	rs1220558929	T	C	TTGTCCAG	CTGTCCAG				1.41205	6.89933e-33	32.1612	32.1612	ENSG00000237491
1	756095	rs868190121	C	G	CTGCCTGT	GTGCCTGT				1.40717	1.15512e-35	34.9374	34.9374	ENSG00000237491
1	756138	rs867067045	A	C	CTATACAG	CTATCCAG				1.40717	1.15512e-35	34.9374	34.9374	ENSG00000237491
1	756146	rs879708132	A	T	ACTACCCT	TCTACCCT				1.40717	1.15512e-35	34.9374	34.9374	ENSG00000237491
1	756148	rs879802294	T	C	TACCCTGT	CACCCTGT				1.40717	1.15512e-35	34.9374	34.9374	ENSG00000237491
1	756150	rs879557075	C	T	CTACCCTG	CTATCCTG				1.40717	1.15512e-35	34.9374	34.9374	ENSG00000237491
1	756220	rs915131307	T	C	GCATCCTG	GCACCCTG				1.14385	2.73463e-14	13.5631	13.5631	ENSG00000237491
1	756226	rs948032225	C	A	CTTCACTA	ATTCACTA				1.30582	1.38695e-18	17.8579	17.8579	ENSG00000237491
1	756272	rs1385795066	G	A	GCCTGGCC	ACCTGGCC				1.29128	3.42536e-15	14.4653	14.4653	ENSG00000237491
1	756274	rs1289382874	C	A	CTGGCCAG	ATGGCCAG				1.29128	3.42536e-15	14.4653	14.4653	ENSG00000237491
1	756302	rs1315202497	T	C	TACCTGCT	CACCTGCT				1.29826	2.4544e-12	11.6101	11.6101	ENSG00000237491
1	756320	rs61768169	G	A	AGGTCCAC	AGATCCAC				1.18999	0.00101416	2.99389	2.99389	ENSG00000237491
1	756391	rs866145713	T	C	AGATCCAC	AGACCCAC				1.37098	3.08023e-33	32.5114	32.5114	ENSG00000237491
1	756451	rs1468404190	G	C	GTCGAGCA	CTCGAGCA				1.3693	3.95108e-22	21.4033	21.4033	ENSG00000237491
1	756454	rs866016216	G	C	GAGCAGAT	CAGCAGAT				1.18493	2.23512e-24	23.6507	23.6507	ENSG00000237491
1	756459	rs915119573	G	C	AGATCCAC	ACATCCAC	0.112905	0.133943	1.18633	1.24723	4.16593e-15	14.3803	14.3803	ENSG00000237491
1	756464	rs947928589	A	G	AGATCCAC	AGATCCGC	0.112905	0.129182	1.14417	1.24723	4.16593e-15	14.3803	14.3803	ENSG00000237491
1	756473	rs1202816201	A	T	ATACTACC	TTACTACC				1.25894	4.70091e-14	13.3278	13.3278	ENSG00000237491
1	756475	rs1263798496	A	G	ACTACCTG	GCTACCTG				1.25894	4.70091e-14	13.3278	13.3278	ENSG00000237491
1	756480	rs1266505186	C	T	CTGCCTGT	TTGCCTGT				1.31279	4.06526e-12	11.3909	11.3909	ENSG00000237491
1	756492	rs1156869825	C	T	CAGGTCCA	TAGGTCCA				1.26726	0.0018442	2.73419	2.73419	ENSG00000237491
1	756499	rs1407071332	A	G	ACCCTGTC	GCCCTGTC				1.31989	2.80865e-07	6.5515	6.5515	ENSG00000237491
1	756519	rs1054243357	G	C	GTGCCCAG	CTGCCCAG				1.33844	7.4624e-24	23.1271	23.1271	ENSG00000237491
1	756528	rs1470519167	T	A	TGATCCGC	AGATCCGC	0.103116	0.129182	1.25279	1.25973	1.93941e-21	20.7123	20.7123	ENSG00000237491
1	756546	rs1389320864	C	T	CTACCTGC	TTACCTGC				1.50742	3.25389e-15	14.4876	14.4876	ENSG00000237491
1	756554	rs1335849019	T	C	TTGTCGAG	CTGTCGAG				1.43261	6.06503e-09	8.21717	8.21717	ENSG00000237491
1	756559	rs1045817082	G	C	GAGCAGAT	CAGCAGAT				1.43447	1.1253e-11	10.9487	10.9487	ENSG00000237491
1	756568	rs1250545053	T	C	AGATCTGC	AGATCCGC				1.36443	3.20019e-06	5.49482	5.49482	ENSG00000237491
1	758702	rs377531074	C	G	CTGTCTAT	GTGTCTAT				1.40649	2.42509e-34	33.6153	33.6153	ENSG00000237491
1	758708	rs777818189	A	G	ATACTACC	GTACTACC				1.40649	2.42509e-34	33.6153	33.6153	ENSG00000237491
1	758761	rs374312068	A	G	ACAGATCC	GCAGATCC				1.39786	4.92189e-29	28.3079	28.3079	ENSG00000237491
1	758767	rs770790563	C	G	AGATCCAC	AGATGCAC				1.29131	2.85797e-11	10.5439	10.5439	ENSG00000237491
1	758805	rs368197182	T	C	AGATCCAT	AGATCCAC	0.0947972	0.112905	1.19102	1.20894	7.00234e-05	4.15476	4.15476	ENSG00000237491
1	758954	rs1334943526	T	C	TACTACCT	CACTACCT				1.22521	8.21093e-20	19.0856	19.0856	ENSG00000237491
1	758963	rs187295126	G	C	GCTGGCCA	CCTGGCCA				1.28372	7.59017e-22	21.1197	21.1197	ENSG00000237491
1	758967	rs1052702418	G	T	GCCAGCAG	TCCAGCAG				1.28372	7.59017e-22	21.1197	21.1197	ENSG00000237491
1	759036	rs114525117	G	A	CTGTCCAG	CTATCCAG				1.34006	3.27246e-24	23.4851	23.4851	ENSG00000237491
1	759159	rs547472568	C	T	CAATGAGG	TAATGAGG				1.40717	1.15512e-35	34.9374	34.9374	ENSG00000237491
1	759177	rs147648542	G	A	GACATGAA	AACATGAA				1.40717	1.15512e-35	34.9374	34.9374	ENSG00000237491
1	759227	rs149110718	C	T	CATAAAAC	TATAAAAC				1.39668	1.88646e-33	32.7244	32.7244	ENSG00000237491
1	759246	rs143049663	T	A	TAGACTCA	AAGACTCA				1.39668	1.88646e-33	32.7244	32.7244	ENSG00000237491
1	759346	rs867303046	G	C	GGTGAGTA	CGTGAGTA				1.40717	1.15512e-35	34.9374	34.9374	ENSG00000237491
1	759549	rs866279505	G	A	GGCGTGAA	AGCGTGAA				1.40831	2.18903e-34	33.6597	33.6597	ENSG00000237491
1	759628	rs866575312	T	A	TTTAAACT	ATTAAACT				1.42864	2.70361e-34	33.5681	33.5681	ENSG00000237491
1	759970	rs145098582	A	G	AGACATTT	GGACATTT				1.40717	1.15512e-35	34.9374	34.9374	ENSG00000237491
1	760186	rs572214717	A	G	AAACTTTT	GAACTTTT				1.40717	1.15512e-35	34.9374	34.9374	ENSG00000237491
1	760211	rs1308586661	T	C	TTAATAAT	CTAATAAT				1.40717	1.15512e-35	34.9374	34.9374	ENSG00000237491
1	760217	rs1233064666	A	T	ATTTGTGA	TTTTGTGA				1.40717	1.15512e-35	34.9374	34.9374	ENSG00000237491
1	760220	rs1350429364	T	G	TGTGACCA	GGTGACCA				1.40717	1.15512e-35	34.9374	34.9374	ENSG00000237491
1	760254	rs1484627982	C	T	CTTCAAAT	TTTCAAAT				1.40717	1.15512e-35	34.9374	34.9374	ENSG00000237491
1	760998	rs148828841	C	A	CATGGCAG	AATGGCAG				1.40717	1.15512e-35	34.9374	34.9374	ENSG00000237491
1	761278	rs551857018	G	C	GTATGTGT	CTATGTGT				1.40717	1.15512e-35	34.9374	34.9374	ENSG00000237491
1	761412	rs377214516	C	T	CTTCAGAT	TTTCAGAT				1.40717	1.15512e-35	34.9374	34.9374	ENSG00000237491
1	761435	rs370408769	T	C	TAAGTAAC	CAAGTAAC				1.41218	1.02254e-34	33.9903	33.9903	ENSG00000237491
1	761465	rs185226446	T	C	TAATCATA	CAATCATA				1.41218	1.02254e-34	33.9903	33.9903	ENSG00000237491
1	761543	rs181895706	G	A	GTAATTAT	ATAATTAT				1.40717	1.15512e-35	34.9374	34.9374	ENSG00000237491
1	761606	rs377377186	G	A	GTTATGAA	ATTATGAA				1.40717	1.15512e-35	34.9374	34.9374	ENSG00000237491
1	761610	rs186300092	T	C	TGAACACA	CGAACACA				1.40717	1.15512e-35	34.9374	34.9374	ENSG00000237491
1	761681	rs1057215	T	G	TCACAAAG	GCACAAAG				1.35568	7.55179e-15	14.122	14.122	ENSG00000237491
1	761752	rs1057213	C	T	CAAAGGAA	TAAAGGAA				0.450505	0.00568352	2.24538	2.24538	ENSG00000228794
1	761881	rs374493323	A	C	AAAAGTAT	CAAAGTAT				1.40717	1.15512e-35	34.9374	34.9374	ENSG00000237491
1	762109	rs540936498	C	T	CTGTCGGT	TTGTCGGT				1.32249	1.89523e-32	31.7223	31.7223	ENSG00000237491
1	762815	rs569781818	G	A	CAGGGAGG	CAGGAAGG				1.40717	1.15512e-35	34.9374	34.9374	ENSG00000237491
1	762852	rs554902825	G	T	GAGGGCAC	TAGGGCAC				1.38733	4.90156e-33	32.3097	32.3097	ENSG00000237491
1	762886	rs1335627022	T	G	CCGGATAA	CCGGAGAA				1.38733	4.90156e-33	32.3097	32.3097	ENSG00000237491
1	764191	rs7515915	T	G	TAAAATGG	GAAAATGG				-0.444948	0.0039838	2.3997	-2.3997	ENSG00000228794
1	775181	rs61768182	A	G	AAGTGCTC	GAGTGCTC				-0.468394	0.00102471	2.9894	-2.9894	ENSG00000228794
1	779322	rs4040617	A	G	ATGTCCCA	GTGTCCCA				-0.471579	0.000482655	3.31636	-3.31636	ENSG00000228794
1	787606	rs3863622	G	T	GGGCTCAG	TGGCTCAG				-0.471579	0.000482655	3.31636	-3.31636	ENSG00000228794
1	791191	rs111818025	G	A	GGTGTGTG	AGTGTGTG				-0.471579	0.000482655	3.31636	-3.31636	ENSG00000228794
1	901806	rs2879815	G	C	GCCCTGGT	CCCCTGGT				0.672801	0.00493064	2.3071	2.3071	ENSG00000187583
1	972180	rs4970350	G	A	GGTCTGCG	AGTCTGCG				-0.341933	0.00013022	3.88532	-3.88532	ENSG00000273443
1	984302	rs9442391	T	C	TCTCCGCG	CCTCCGCG				-0.32836	0.00854006	2.06854	-2.06854	ENSG00000273443
1	991977	rs4970400	G	A	GTGTATGT	ATGTATGT				-0.313789	0.00419405	2.37737	-2.37737	ENSG00000273443
1	992819	rs9331226	G	A	GTTTTCTA	ATTTTCTA				-0.315057	0.00694169	2.15853	-2.15853	ENSG00000273443
1	998395	rs7526076	A	G	ATGAGGGA	GTGAGGGA				-0.472203	1.71896e-09	8.76473	-8.76473	ENSG00000273443
1	1000156	rs11584349	C	T	CGAGGGTG	TGAGGGTG				-0.365065	0.000241991	3.6162	-3.6162	ENSG00000273443
1	1001177	rs4970401	G	C	GTGATCAC	CTGATCAC				-0.364455	0.000162762	3.78845	-3.78845	ENSG00000273443
1	1002932	rs4246502	C	G	CCTGTCTG	GCTGTCTG				-0.448703	4.99851e-08	7.30116	-7.30116	ENSG00000273443
1	1003629	rs4075116	C	T	TGCTCCGG	TGTTCCGG				-0.377425	2.89695e-05	4.53806	-4.53806	ENSG00000273443
1	1004427	rs11588092	G	A	GCGACCCC	ACGACCCC				-0.377823	6.60307e-05	4.18025	-4.18025	ENSG00000273443
1	1006990	rs4326571	G	A	GTCAGGAC	ATCAGGAC				-0.429083	5.48795e-07	6.26059	-6.26059	ENSG00000273443
1	1009478	rs9442367	G	C	GTGGCAGT	CTGGCAGT				-0.435179	2.11543e-07	6.6746	-6.6746	ENSG00000273443
1	1015817	rs12746483	G	A	GAGGAGGG	AAGGAGGG				-0.354806	0.000791923	3.10132	-3.10132	ENSG00000273443
1	1017341	rs1133647	G	T	GGGGGGTC	TGGGGGTC				-0.426511	9.47351e-07	6.02349	-6.02349	ENSG00000273443
1	1021415	rs3737728	A	G	AGACGGGC	GGACGGGC				-0.406338	3.33662e-06	5.47669	-5.47669	ENSG00000273443
1	1231587	rs139600717	G	A	GCACCTTT	ACACCTTT				-0.800584	2.37032e-18	17.6252	-17.6252	ENSG00000224870
1	1255028	rs112653110	G	A	GAAGAGTC	AAAGAGTC				-0.82037	1.27032e-18	17.8961	-17.8961	ENSG00000224870
1	1288583	rs3845295	C	G	CGACGAGC	GGACGAGC				0.571901	0.000933766	3.02976	3.02976	ENSG00000272455
1	1292131	rs141676214	A	G	AGCCCCGA	GGCCCCGA				-0.821688	8.30937e-17	16.0804	-16.0804	ENSG00000224870
1	1299633	rs34734423	C	G	CTCGAACT	CTGGAACT				0.387101	0.00238754	2.62205	2.62205	ENSG00000242485
1	1309885	rs35745967	A	G	AGGAGCAG	GGGAGCAG				0.39378	0.00164336	2.78427	2.78427	ENSG00000242485
1	1311022	rs2649593	C	T	CGGTACCG	TGGTACCG				0.401156	0.0011949	2.92267	2.92267	ENSG00000242485
1	1311078	rs2649592	G	T	GCAGGCTG	TCAGGCTG				0.640417	6.17843e-09	8.20912	8.20912	ENSG00000272455
1	1311533	rs2649590	G	C	GTGAGGTT	CTGAGGTT				0.640417	6.17843e-09	8.20912	8.20912	ENSG00000272455
1	1312132	rs2765031	T	C	TGGTAGAA	CGGTAGAA				0.646056	1.64085e-09	8.78493	8.78493	ENSG00000272455
1	1314015	rs2649588	C	T	CATAGGCA	TATAGGCA				0.646056	1.64085e-09	8.78493	8.78493	ENSG00000272455
1	1314172	rs2477777	C	T	CTAAATGG	TTAAATGG				0.646056	1.64085e-09	8.78493	8.78493	ENSG00000272455
1	1314245	rs2454653	C	T	TCGGATCT	TTGGATCT	0.119083	0.105569	0.88651	0.646056	1.64085e-09	8.78493	8.78493	ENSG00000272455
1	1314707	rs2260423	A	G	AGGAGGCA	GGGAGGCA				0.724767	0.00591316	2.22818	2.22818	ENSG00000272455
1	1314714	rs2260424	A	G	AGAGTGAG	GGAGTGAG				0.646056	1.64085e-09	8.78493	8.78493	ENSG00000272455
1	1315893	rs2454652	C	T	CGGGCACG	TGGGCACG				0.665087	6.36576e-10	9.19615	9.19615	ENSG00000272455
1	1316247	rs34429643	A	G	CGGGATGA	CGGGGTGA				0.415626	0.000551445	3.2585	3.2585	ENSG00000242485
1	1316670	rs2765029	C	G	CTGGCGAC	GTGGCGAC				0.665087	6.36576e-10	9.19615	9.19615	ENSG00000272455
1	1318273	rs66559562	G	A	GTTACCAC	ATTACCAC				0.431888	7.28836e-05	4.13737	4.13737	ENSG00000242485
1	1319123	rs12746510	T	C	TAACACAG	CAACACAG				0.430498	7.27233e-05	4.13833	4.13833	ENSG00000242485
1	1319926	rs28876135	C	T	CACCCAGC	TACCCAGC				0.445812	4.70768e-05	4.32719	4.32719	ENSG00000242485
1	1320764	rs4970444	G	A	CTGGGATT	CTGGAATT				0.679497	4.80121e-11	10.3186	10.3186	ENSG00000272455
1	1320933	rs9661288	G	A	GGCGCTGG	AGCGCTGG				0.549446	0.00717319	2.14429	2.14429	ENSG00000272455
1	1325157	rs113617566	G	A	GTGAAACC	ATGAAACC				-0.82037	1.27032e-18	17.8961	-17.8961	ENSG00000224870
1	1330430	rs113548627	G	A	GAAACTCC	AAAACTCC				-0.689129	1.79613e-11	10.7457	-10.7457	ENSG00000272455
1	1333598	rs35242196	C	A	CTCTGACT	ATCTGACT				0.446626	1.00223e-05	4.99903	4.99903	ENSG00000242485
1	1335302	rs1240707	C	T	CCCTGGGG	TCCTGGGG				-0.71273	4.95676e-13	12.3048	-12.3048	ENSG00000272455
1	1336006	rs111876693	C	T	CGTCTGTG	TGTCTGTG				-0.82037	1.27032e-18	17.8961	-17.8961	ENSG00000224870
1	1336478	rs113869112	G	A	GGCGTAGT	AGCGTAGT				-0.7456	0.00300679	2.5219	-2.5219	ENSG00000272455
1	1336626	rs112501033	G	A	GCTGATTG	ACTGATTG				-0.7456	0.00300679	2.5219	-2.5219	ENSG00000272455
1	1337334	rs1171	G	T	GTGAGGCT	TTGAGGCT				0.446626	1.00223e-05	4.99903	4.99903	ENSG00000242485
1	1338280	rs112491004	A	G	AGGCGGAT	GGGCGGAT				-0.71273	4.95676e-13	12.3048	-12.3048	ENSG00000272455
1	1338973	rs17363048	A	G	AACCTCCT	GACCTCCT				0.437982	2.51147e-05	4.60007	4.60007	ENSG00000242485
1	1339288	rs35299041	C	G	CTCAGCCC	GTCAGCCC				-0.7456	0.00300679	2.5219	-2.5219	ENSG00000272455
1	1340696	rs4970446	T	C	TAGGCTAG	CAGGCTAG				-0.71273	4.95676e-13	12.3048	-12.3048	ENSG00000272455
1	1342612	rs2275915	G	C	GGCGTCCC	CGCGTCCC				0.418213	2.39969e-13	12.6198	12.6198	ENSG00000242485
1	1342945	rs34442823	C	A	CGGACCCG	AGGACCCG				0.449149	1.99376e-05	4.70033	4.70033	ENSG00000242485
1	1343135	rs141894431	G	A	GGTCGCCC	AGTCGCCC				-0.789045	0.0043125	2.36527	-2.36527	ENSG00000272455
1	1343461	rs111873504	G	A	GCAACATA	ACAACATA				-0.853614	4.2546e-05	4.37114	-4.37114	ENSG00000224870
1	1343666	rs28418680	G	A	GAAGTTTT	AAAGTTTT				-0.701684	3.02493e-14	13.5193	-13.5193	ENSG00000272455
1	1344067	rs1240712	T	C	TTCAAATG	CTCAAATG				-0.560224	0.000145736	3.83643	-3.83643	ENSG00000272455
1	1344686	rs112301494	A	G	AGCGGGCC	GGCGGGCC				-0.70025	5.60045e-14	13.2518	-13.2518	ENSG00000272455
1	1345003	rs1240713	T	C	TGGAGTTT	CGGAGTTT				-0.665815	2.72443e-12	11.5647	-11.5647	ENSG00000272455
1	1345970	rs28756423	A	G	AAATGATC	GAATGATC				-0.660754	2.66474e-11	10.5743	-10.5743	ENSG00000272455
1	1345996	rs1240716	G	T	AGGGAACG	AGGGAACT	0.101919	0.107006	1.04992	-0.533203	0.00213522	2.67056	-2.67056	ENSG00000272455
1	1346905	rs1240719	T	A	AAGGATAA	AAGGAAAA	0.118603	0.169536	1.42944	-0.566432	1.80352e-05	4.74388	-4.74388	ENSG00000272455
1	1349278	rs34872099	T	C	GGTTCCTC	GGCTCCTC				-0.663433	2.83634e-11	10.5472	-10.5472	ENSG00000272455
1	1350391	rs112401380	A	G	AGGGTTTA	GGGGTTTA				-0.658956	3.49825e-11	10.4561	-10.4561	ENSG00000272455
1	1350601	rs34817085	G	T	GGGGGGCA	TGGGGGCA				-0.658956	3.49825e-11	10.4561	-10.4561	ENSG00000272455
1	1350765	rs146584313	T	C	TGACATGA	CGACATGA				-0.658956	3.49825e-11	10.4561	-10.4561	ENSG00000272455
1	1351039	rs141289858	G	C	GGTGAAAG	CGTGAAAG				-0.658956	3.49825e-11	10.4561	-10.4561	ENSG00000272455
1	1352380	rs146864254	C	T	CGAGATCA	TGAGATCA				-0.663433	2.83634e-11	10.5472	-10.5472	ENSG00000272455
1	1352411	rs12354306	A	G	AACAGAGT	GACAGAGT				-0.658956	3.49825e-11	10.4561	-10.4561	ENSG00000272455
1	1352426	rs111772342	C	T	CGTCTCAA	TGTCTCAA				-0.663433	2.83634e-11	10.5472	-10.5472	ENSG00000272455
1	1352941	rs4970372	A	G	AGGGGGGA	GGGGGGGA				-0.658956	3.49825e-11	10.4561	-10.4561	ENSG00000272455
1	1353380	rs11488462	T	C	TGATCTCA	CGATCTCA				-0.645908	1.47918e-10	9.82998	-9.82998	ENSG00000272455
1	1353561	rs4970447	A	G	ATGGGGGC	GTGGGGGC				-0.650131	1.22398e-10	9.91223	-9.91223	ENSG00000272455
1	1353603	rs4970448	A	G	AGGCAATT	GGGCAATT				-0.645908	1.47918e-10	9.82998	-9.82998	ENSG00000272455
1	1353632	rs4970449	A	G	AGCTCACG	GGCTCACG				-0.645908	1.47918e-10	9.82998	-9.82998	ENSG00000272455
1	1354594	rs3766165	A	G	AGTGGGGC	GGTGGGGC				-0.627954	2.02143e-09	8.69434	-8.69434	ENSG00000272455
1	1355583	rs1781133	C	A	CCGCCGGC	ACGCCGGC				-0.610541	6.10309e-09	8.21445	-8.21445	ENSG00000272455
1	1369623	rs115503338	G	A	GGCCTTCA	AGCCTTCA				-1.15161	0.00896894	2.04726	-2.04726	ENSG00000160072
1	1435906	rs141347831	T	C	TCTGGGGG	CCTGGGGG				-1.26724	0.00140867	2.85119	-2.85119	ENSG00000160072
1	1461307	rs116279124	C	T	CAAACTTC	TAAACTTC				-1.25082	0.00302454	2.51934	-2.51934	ENSG00000160072
1	1462479	rs41285834	G	T	GCTCCCTA	TCTCCCTA				-1.25082	0.00302454	2.51934	-2.51934	ENSG00000160072
1	1466188	rs571464907	G	A	GACAGAGC	AACAGAGC				-1.20416	9.49669e-05	4.02243	-4.02243	ENSG00000160072
1	1466470	rs114604282	G	A	GGAGGATG	AGAGGATG				-1.32181	0.00023277	3.63307	-3.63307	ENSG00000160072
1	1493842	rs116563714	T	A	TGCCAGAC	AGCCAGAC				-1.22836	0.00946025	2.0241	-2.0241	ENSG00000160072
1	1498081	rs75103473	C	T	CGGGAGGG	TGGGAGGG				-1.22836	0.00946025	2.0241	-2.0241	ENSG00000160072
1	1520725	rs28788874	C	T	CCCAGGCT	TCCAGGCT				-0.46821	0.000127787	3.89351	-3.89351	ENSG00000189339
1	1521805	rs4648786	A	G	AAGAGCTC	GAGAGCTC				-0.412247	0.00582697	2.23456	-2.23456	ENSG00000189339
1	1522006	rs4648787	C	T	CTGCCACC	TTGCCACC				-0.415846	0.00389094	2.40995	-2.40995	ENSG00000189339
1	1522059	rs4648612	C	T	CGTGTTAG	TGTGTTAG				-0.415846	0.00389094	2.40995	-2.40995	ENSG00000189339
1	1522336	rs4648613	T	C	TTTTGTCG	CTTTGTCG				-0.493167	2.18914e-06	5.65973	-5.65973	ENSG00000189339
1	1522367	rs28809773	G	A	GATCTCGG	AATCTCGG				-0.482397	8.9535e-06	5.04801	-5.04801	ENSG00000189339
1	1522732	rs4366263	A	G	AGCTGCGA	GGCTGCGA				-0.434286	0.00026102	3.58333	-3.58333	ENSG00000189339
1	1522793	rs28778974	C	T	CGGAGTCT	TGGAGTCT				-0.412247	0.00582697	2.23456	-2.23456	ENSG00000189339
1	1522927	rs61774869	C	T	CGCCCGGC	TGCCCGGC				-0.466089	0.000136827	3.86383	-3.86383	ENSG00000189339
1	1524437	rs9442423	T	C	TGGGAGAC	CGGGAGAC				-0.529461	4.92038e-10	9.308	-9.308	ENSG00000189339
1	1524531	rs72634809	C	T	CGAGACTG	TGAGACTG				-0.530467	2.31367e-09	8.6357	-8.6357	ENSG00000189339
1	1524871	rs9442403	A	G	ACCTCTTT	GCCTCTTT				-0.484878	3.32157e-08	7.47866	-7.47866	ENSG00000189339
1	1524998	rs112512195	A	T	AGTAGCTG	TGTAGCTG				-0.620469	1.93157e-12	11.7141	-11.7141	ENSG00000189339
1	1526062	rs6681422	T	C	TGGGCACC	CGGGCACC				-0.496217	9.13889e-10	9.03911	-9.03911	ENSG00000189339
1	1527952	rs113212351	T	C	TGGTGGCT	CGGTGGCT				-0.650752	2.10337e-15	14.6771	-14.6771	ENSG00000189339
1	1529994	rs72634811	G	C	GCTCCTGC	CCTCCTGC				-0.732748	3.95497e-22	21.4029	-21.4029	ENSG00000189339
1	1537887	rs72634813	C	A	CGGCCTCC	AGGCCTCC				-0.664875	6.81812e-16	15.1663	-15.1663	ENSG00000189339
1	1538046	rs72634814	G	A	GCACACGC	ACACACGC				-0.683477	3.77433e-17	16.4232	-16.4232	ENSG00000189339
1	1540727	rs78689470	C	T	CGCTGCTC	TGCTGCTC				-0.743445	1.76088e-23	22.7543	-22.7543	ENSG00000189339
1	1541912	rs1192173873	G	A	GTGGGCTG	ATGGGCTG				-0.707347	3.76192e-20	19.4246	-19.4246	ENSG00000189339
1	1543983	rs113072236	C	A	CCTGTAAT	ACTGTAAT				-0.750333	7.00468e-24	23.1546	-23.1546	ENSG00000189339
1	1544450	rs147410092	G	A	GCCTGTAG	ACCTGTAG				-0.750333	7.00468e-24	23.1546	-23.1546	ENSG00000189339
1	1546304	rs11492279	C	T	CGCTGCTG	TGCTGCTG				-0.744954	7.01626e-24	23.1539	-23.1539	ENSG00000189339
1	1546951	rs61774904	T	C	CCTTCTTT	CCTTCCTT				-0.717425	4.48092e-22	21.3486	-21.3486	ENSG00000189339
1	1548470	rs111610668	A	G	ATGACCTC	GTGACCTC				-0.762047	3.97222e-25	24.401	-24.401	ENSG00000189339
1	1551428	rs111715097	C	T	CCCCCGAG	TCCCCGAG				-0.765303	2.05618e-25	24.6869	-24.6869	ENSG00000189339
1	1553498	rs28546565	G	A	GCTGTCTC	ACTGTCTC				-0.76613	2.94001e-26	25.5317	-25.5317	ENSG00000189339
1	1557890	rs72634816	C	T	CGGCAGCC	TGGCAGCC				-0.750951	4.13939e-24	23.3831	-23.3831	ENSG00000189339
1	1559466	rs28617190	G	A	GTGGTGCC	ATGGTGCC				-0.628206	1.08708e-20	19.9637	-19.9637	ENSG00000189339
1	1560100	rs28441650	G	A	GCTCTCCC	ACTCTCCC				-0.787597	1.42256e-27	26.8469	-26.8469	ENSG00000189339
1	1561185	rs72634817	G	A	GTGGGTGG	ATGGGTGG				-0.780698	5.45891e-28	27.2629	-27.2629	ENSG00000189339
1	1561331	rs66599757	G	A	GGCTGGGC	AGCTGGGC				-0.643148	8.853e-22	21.0529	-21.0529	ENSG00000189339
1	1562895	rs12735861	C	T	CGGCCGGC	TGGCCGGC				0.559944	1.9639e-16	15.7069	15.7069	ENSG00000189339
1	1563789	rs74892851	C	A	CGGCCCAG	AGGCCCAG				-0.802774	1.12269e-28	27.9497	-27.9497	ENSG00000189339
1	1564194	rs3935032	C	T	CCAGTGAT	TCAGTGAT				-0.802774	1.12269e-28	27.9497	-27.9497	ENSG00000189339
1	1564712	rs61774907	G	T	GGGGATGG	GGGTATGG				0.449524	0.000270483	3.56786	3.56786	ENSG00000189339
1	1566177	rs61774908	C	T	CGCCTCCC	TGCCTCCC				0.465358	1.94225e-05	4.7117	4.7117	ENSG00000189339
1	1570602	rs866387274	T	C	CTTTCCTC	CCTTCCTC	0.136295	0.125584	0.92141	-0.686958	5.68992e-14	13.2449	-13.2449	ENSG00000189339
1	1572939	rs28688376	T	C	TGCAGCTG	CGCAGCTG				-0.815265	2.15376e-32	31.6668	-31.6668	ENSG00000189339
1	1574241	rs9442428	C	T	GAGGACTG	GAGGATTG				-1.06867	2.88141e-50	49.5404	-49.5404	ENSG00000189339
1	1574709	rs28401288	G	T	GGGAGGCT	TGGAGGCT				-0.668565	2.10878e-24	23.676	-23.676	ENSG00000189339
1	1575046	rs148104233	G	A	GCCAGAGA	ACCAGAGA				-1.10052	8.87925e-53	52.0516	-52.0516	ENSG00000189339
1	1576622	rs3765907	C	T	CGCTTTGG	TGCTTTGG				-0.974625	4.57985e-31	30.3391	-30.3391	ENSG00000189339
1	1576636	rs3765908	A	G	AAGGCGGG	GAGGCGGG				-0.552968	5.72422e-12	11.2423	-11.2423	ENSG00000189339
1	1584002	rs6691927	G	A	ACGGAACA	ACAGAACA				-0.691963	6.67377e-26	25.1756	-25.1756	ENSG00000189339
1	1584102	rs28525262	G	A	CAGGGTCC	CAGGATCC				0.391635	0.0074435	2.12822	2.12822	ENSG00000189339
1	1584192	rs4648606	A	G	ATAGCATG	GTAGCATG				-0.697275	1.70845e-26	25.7674	-25.7674	ENSG00000189339
1	1584593	rs12749364	A	C	AAGGAGTA	CAGGAGTA				-0.738705	5.27141e-31	30.2781	-30.2781	ENSG00000189339
1	1584842	rs12753686	T	C	TTGCAACC	CTGCAACC				-0.738705	5.27141e-31	30.2781	-30.2781	ENSG00000189339
1	1584918	rs12753729	T	C	TACCATGC	CACCATGC				-0.738705	5.27141e-31	30.2781	-30.2781	ENSG00000189339
1	1585257	rs4648758	G	A	AAATCCGT	AAATCCAT	0.124778	0.118682	0.951141	-0.738705	5.27141e-31	30.2781	-30.2781	ENSG00000189339
1	1585317	rs1342640777	C	A	CCCGAGCG	ACCGAGCG				-0.951441	3.32548e-32	31.4781	-31.4781	ENSG00000189339
1	1585347	rs4648760	C	T	TAATCCCA	TAATCCTA	0.105264	0.106827	1.01486	-0.738705	5.27141e-31	30.2781	-30.2781	ENSG00000189339
1	1585388	rs4648761	G	A	GGGAGCTG	AGGAGCTG				-0.738705	5.27141e-31	30.2781	-30.2781	ENSG00000189339
1	1585597	rs7531938	G	A	GTAATTTC	ATAATTTC				-0.738705	5.27141e-31	30.2781	-30.2781	ENSG00000189339
1	1585642	rs3936009	T	G	ACGTATAC	ACGGATAC				-0.738705	5.27141e-31	30.2781	-30.2781	ENSG00000189339
1	1588531	rs61774957	C	T	CATACTAA	TATACTAA				-0.733161	1.16768e-21	20.9327	-20.9327	ENSG00000189339
1	1588543	rs71511310	C	A	CCGAGAAA	ACGAGAAA				-0.702324	1.04965e-17	16.979	-16.979	ENSG00000189339
1	1590291	rs111946117	C	G	CGCTCCGA	GGCTCCGA				-1.08333	6.40099e-66	65.1938	-65.1938	ENSG00000189339
1	1590327	rs7547516	G	A	GCAGTTCT	ACAGTTCT				-0.768638	1.30644e-38	37.8839	-37.8839	ENSG00000189339
1	1590521	rs79113395	G	A	GACAACGA	AACAACGA				-0.920842	8.78163e-54	53.0564	-53.0564	ENSG00000189339
1	1590575	rs7534581	A	G	AACGCATA	GACGCATA				-0.766691	2.62979e-38	37.5801	-37.5801	ENSG00000189339
1	1590681	rs9661500	A	G	AGGAGCGA	GGGAGCGA				-0.768638	1.30644e-38	37.8839	-37.8839	ENSG00000189339
1	1591401	rs79257794	A	C	ACTCCAAA	CCTCCAAA				-0.87272	7.72624e-26	25.112	-25.112	ENSG00000189339
1	1591779	rs71630936	C	T	CGCCACCC	TGCCACCC				0.605403	0.00105169	2.97811	2.97811	ENSG00000189339
1	1591869	rs150468996	T	C	TGCCCGGC	CGCCCGGC				-0.887965	5.67247e-38	37.2462	-37.2462	ENSG00000189339
1	1592144	rs28625763	C	T	CGGCTCAC	TGGCTCAC				-0.78361	6.43954e-32	31.1911	-31.1911	ENSG00000189339
1	1592638	rs115866895	A	G	CTGAAATT	CTGGAATT				-1.17584	1.19736e-72	71.9218	-71.9218	ENSG00000189339
1	1592881	rs4648774	C	A	CCACCGGT	ACACCGGT				-0.761807	2.88566e-38	37.5398	-37.5398	ENSG00000189339
1	1594640	rs1349346023	T	C	TACCCTAT	CACCCTAT				-0.508726	0.000770095	3.11346	-3.11346	ENSG00000189339
1	1594642	rs1400791191	C	A	CCCTATTT	ACCTATTT				-0.508726	0.000770095	3.11346	-3.11346	ENSG00000189339
1	1596500	rs72634819	C	T	CGCAGCCC	TGCAGCCC				-1.15792	3.19523e-69	68.4955	-68.4955	ENSG00000189339
1	1597020	rs72634820	C	G	CTCTACTC	GTCTACTC				-1.12957	2.17396e-66	65.6627	-65.6627	ENSG00000189339
1	1599387	rs368438548	A	G	CTGGATTC	CTGGGTTC				-1.1466	9.0381e-65	64.0439	-64.0439	ENSG00000189339
1	1599547	rs12725286	C	T	CTCTCAAG	TTCTCAAG				0.77789	1.58875e-39	38.7989	38.7989	ENSG00000189339
1	1599812	rs12729295	C	T	CGCTCTGA	TGCTCTGA				0.750726	6.24953e-34	33.2042	33.2042	ENSG00000189339
1	1599981	rs72634822	C	T	CCAGCGCC	TCAGCGCC				-1.15274	2.47699e-64	63.6061	-63.6061	ENSG00000189339
1	1600156	rs147261530	C	G	CAAGCACA	GAAGCACA				-1.14779	1.17674e-63	62.9293	-62.9293	ENSG00000189339
1	1600160	rs72634824	C	T	CACATGAA	TACATGAA				-0.902256	2.17722e-49	48.6621	-48.6621	ENSG00000189339
1	1601015	rs72634825	G	A	GGCCTGGA	AGCCTGGA				-1.143	1.4866e-64	63.8278	-63.8278	ENSG00000189339
1	1601052	rs72634826	G	A	GGAGAAGG	AGAGAAGG				-1.14207	1.87434e-62	61.7272	-61.7272	ENSG00000189339
1	1602536	rs4648609	G	C	GACACAGA	CACACAGA				0.742688	2.79636e-35	34.5534	34.5534	ENSG00000189339
1	1602587	rs4233029	C	T	CAGCTCCC	TAGCTCCC				0.733022	2.97709e-35	34.5262	34.5262	ENSG00000189339
1	1603236	rs11523819	G	A	GTGTCTGC	ATGTCTGC				0.451088	1.34628e-07	6.87086	6.87086	ENSG00000189339
1	1603434	rs6699975	G	T	GGGAGGGG	TGGAGGGG				0.455724	2.61816e-08	7.582	7.582	ENSG00000189339
1	1604499	rs36048328	G	A	GTTTACGA	ATTTACGA				0.452803	1.76908e-07	6.75225	6.75225	ENSG00000189339
1	1605257	rs12736155	A	C	ACGGACGC	CCGGACGC				0.455599	2.8767e-08	7.54111	7.54111	ENSG00000189339
1	1606307	rs61776786	G	A	GCTCTGTG	ACTCTGTG				0.449503	7.74853e-08	7.11078	7.11078	ENSG00000189339
1	1606530	rs374946663	A	G	AGCCACGG	GGCCACGG				-1.04707	1.04918e-52	51.9792	-51.9792	ENSG00000189339
1	1608229	rs61776790	C	T	CGGGCGCC	TGGGCGCC				0.439363	3.35335e-07	6.47452	6.47452	ENSG00000189339
1	1609159	rs12724172	T	G	TCGTGAAC	GCGTGAAC				0.435745	1.00746e-06	5.99677	5.99677	ENSG00000189339
1	1609165	rs12757736	A	T	TGAACCGC	TGATCCGC				0.436512	1.03922e-06	5.98329	5.98329	ENSG00000189339
1	1620660	rs374313793	G	A	GTTGCTGA	ATTGCTGA				-0.96793	4.24455e-05	4.37217	-4.37217	ENSG00000268575
1	1622816	rs1855706	C	T	CGGGTGGA	TGGGTGGA				-0.392589	0.00206817	2.68441	-2.68441	ENSG00000008128
1	1623590	rs1997727	T	C	TTGTTGTT	CTGTTGTT				-0.521254	3.07012e-08	7.51284	-7.51284	ENSG00000268575
1	1623725	rs7542306	C	A	CGCCAGCC	AGCCAGCC				0.866952	1.17145e-18	17.9313	17.9313	ENSG00000268575
1	1628453	rs61776803	G	T	GTTTGTGT	TTTTGTGT				0.697314	6.64562e-10	9.17746	9.17746	ENSG00000268575
1	1633822	rs9439487	T	C	CTTTCCTC	CCTTCCTC	0.136295	0.125584	0.92141	-0.518355	2.10943e-06	5.67584	-5.67584	ENSG00000189339
1	1639796	rs563498915	G	C	GAGGCTGG	CAGGCTGG				-0.930576	3.20144e-09	8.49465	-8.49465	ENSG00000189339
1	1649429	rs1317538079	G	A	GGAGTTTG	AGAGTTTG				-0.728519	6.71625e-30	29.1729	-29.1729	ENSG00000189339
1	1649501	rs36173881	C	G	CTGAATGG	GTGAATGG				-0.73847	8.66774e-31	30.0621	-30.0621	ENSG00000189339
1	1649557	rs1186603574	C	T	CGGTCTGT	TGGTCTGT				-0.73847	8.66774e-31	30.0621	-30.0621	ENSG00000189339
1	1658343	rs4648785	T	C	TCTCCTGG	CCTCCTGG				0.462371	3.12193e-12	11.5056	11.5056	ENSG00000268575
1	1658945	rs1062057	T	C	TTACCACC	CTACCACC				0.694204	4.19584e-17	16.3772	16.3772	ENSG00000268575
1	1660043	rs1546881	T	A	TTTCAGTA	ATTCAGTA				-0.459754	1.17089e-05	4.93148	-4.93148	ENSG00000268575
1	1660110	rs1801781	C	A	CGATGACC	AGATGACC				0.759298	2.12803e-23	22.672	22.672	ENSG00000189339
1	1660344	rs2377223	T	C	TCCAGCTG	CCCAGCTG				-0.453844	2.57608e-06	5.58904	-5.58904	ENSG00000268575
1	1660347	rs2377222	A	G	AGCTGTGC	GGCTGTGC				-0.453844	2.57608e-06	5.58904	-5.58904	ENSG00000268575
1	1660812	rs1061881	A	G	AGCATTTT	GGCATTTT				-0.490277	1.39107e-07	6.85665	-6.85665	ENSG00000268575
1	1660978	rs1972183	C	A	CCCAGCTA	ACCAGCTA				-0.480953	8.30211e-07	6.08081	-6.08081	ENSG00000268575
1	1661298	rs1546882	A	G	AGGAGGCT	GGGAGGCT				0.7022	2.57721e-21	20.5889	20.5889	ENSG00000189339
1	1661844	rs61777505	G	C	GCATGGGA	CCATGGGA				0.615312	8.77196e-22	21.0569	21.0569	ENSG00000268575
1	1663402	rs34298494	A	C	AGTCCTAG	CGTCCTAG				0.531785	7.29002e-19	18.1373	18.1373	ENSG00000268575
1	1663452	rs35158882	G	A	CAGGAGTT	CAGGAATT				-0.492464	1.02802e-12	11.988	-11.988	ENSG00000268575
1	1663831	rs3817856	C	T	CCATGAGT	TCATGAGT				0.531785	7.29002e-19	18.1373	18.1373	ENSG00000268575
1	1663851	rs2294486	G	C	GAGAGAGA	CAGAGAGA				-0.492464	1.02802e-12	11.988	-11.988	ENSG00000268575
1	1663861	rs2294487	G	A	GGCCACTT	AGCCACTT				-0.492464	1.02802e-12	11.988	-11.988	ENSG00000268575
1	1665015	rs79125954	G	A	GAGACCAT	AAGACCAT				-0.492464	1.02802e-12	11.988	-11.988	ENSG00000268575
1	1665613	rs4648764	A	G	ACAGTTTA	GCAGTTTA				0.531785	7.29002e-19	18.1373	18.1373	ENSG00000268575
1	1665702	rs2281175	T	C	TGGAGTGC	CGGAGTGC				-0.464671	1.38614e-10	9.85819	-9.85819	ENSG00000268575
1	1666342	rs76084492	A	G	ACCCAGCG	GCCCAGCG				0.531785	7.29002e-19	18.1373	18.1373	ENSG00000268575
1	1666615	rs2076325	C	T	CGTCTCTA	TGTCTCTA				0.531785	7.29002e-19	18.1373	18.1373	ENSG00000268575
1	1666809	rs2076326	G	A	GGGTGCCT	AGGTGCCT				-0.497166	5.36895e-13	12.2701	-12.2701	ENSG00000268575
1	1667323	rs78368772	C	T	CGAGGGAA	TGAGGGAA				-0.492464	1.02802e-12	11.988	-11.988	ENSG00000268575
1	1667419	rs2377208	A	C	CGGGAAGA	CGGGCAGA				0.531785	7.29002e-19	18.1373	18.1373	ENSG00000268575
1	1667911	rs2377206	C	T	CGGGCGAG	TGGGCGAG				-0.490852	1.95093e-12	11.7098	-11.7098	ENSG00000268575
1	1668168	rs28718827	G	T	GAGGCAGA	TAGGCAGA				0.526491	3.5722e-18	17.4471	17.4471	ENSG00000268575
1	1668275	rs2889577	A	G	AAAAAAAA	GAAAAAAA				0.529807	4.28225e-19	18.3683	18.3683	ENSG00000268575
1	1668943	rs28537345	A	C	AAAAAAAA	CAAAAAAA				0.495554	5.64571e-16	15.2483	15.2483	ENSG00000268575
1	1669142	rs200672606	A	C	ACACTCCG	CCACTCCG				-0.476116	6.42245e-13	12.1923	-12.1923	ENSG00000268575
1	1669143	rs201524780	C	T	CACTCCGT	TACTCCGT				-0.493633	6.72409e-13	12.1724	-12.1724	ENSG00000268575
1	1669734	rs61777512	G	T	GAGGGGTG	TAGGGGTG				0.503647	3.78842e-16	15.4215	15.4215	ENSG00000268575
1	1669748	rs4648615	A	G	AGGGGGCC	GGGGGGCC				-0.456986	7.29023e-10	9.13726	-9.13726	ENSG00000268575
1	1670036	rs373104886	C	A	CTTCTGTG	ATTCTGTG				0.737372	3.48735e-18	17.4575	17.4575	ENSG00000268575
1	1670045	rs200217868	C	T	CGCTTTAG	TGCTTTAG				0.732612	5.97026e-18	17.224	17.224	ENSG00000268575
1	1671322	rs554892416	C	T	CGAGACCA	TGAGACCA				-0.447512	3.58992e-09	8.44492	-8.44492	ENSG00000268575
1	1671456	rs113944771	C	T	CGGAGGTT	TGGAGGTT				-0.460254	4.21447e-10	9.37526	-9.37526	ENSG00000268575
1	1671546	rs111371617	G	A	GCAATCGT	ACAATCGT				-0.464756	2.14771e-10	9.66802	-9.66802	ENSG00000268575
1	1671599	rs113051634	G	A	GCGTGTTG	ACGTGTTG				-0.464756	2.14771e-10	9.66802	-9.66802	ENSG00000268575
1	1671782	rs4648793	C	T	CGGGAGTC	TGGGAGTC				0.504507	4.3267e-16	15.3638	15.3638	ENSG00000268575
1	1672142	rs76268422	C	T	CGGGTTCA	TGGGTTCA				0.52037	6.5073e-17	16.1866	16.1866	ENSG00000268575
1	1672715	rs76703526	C	T	CGGTGACT	TGGTGACT				-0.433303	6.72073e-07	6.17258	-6.17258	ENSG00000268575
1	1673172	rs75832661	T	C	TGGCAGCC	CGGCAGCC				-0.420065	3.72831e-08	7.42849	-7.42849	ENSG00000268575
1	1673907	rs35678883	G	C	GCAGAATG	CCAGAATG				0.489379	1.20258e-12	11.9199	11.9199	ENSG00000268575
1	1673909	rs114645031	A	G	GCAGAATG	GCGGAATG				-0.705996	0.007386	2.13159	-2.13159	ENSG00000008130
1	1674026	rs36050429	G	C	GACAAACA	CACAAACA				0.591954	1.15239e-23	22.9384	22.9384	ENSG00000268575
1	1674111	rs72634839	C	T	GAATCCGC	GAATCTGC				-0.565074	6.79857e-18	17.1676	-17.1676	ENSG00000268575
1	1674677	rs11486028	G	C	GGCGAGAC	CGCGAGAC				-0.565074	6.79857e-18	17.1676	-17.1676	ENSG00000268575
1	1675007	rs71511314	T	A	TATATATA	AATATATA				0.58125	2.88468e-24	23.5399	23.5399	ENSG00000268575
1	1675938	rs76037905	C	T	CTTCTCCA	TTTCTCCA				-0.450387	1.61496e-09	8.79184	-8.79184	ENSG00000268575
1	1676091	rs143820282	C	T	CGGGTGGA	TGGGTGGA				-0.414377	1.33325e-09	8.87509	-8.87509	ENSG00000268575
1	1678911	rs79755274	A	T	AAAAGCAG	TAAAGCAG				-0.474515	2.99695e-10	9.52332	-9.52332	ENSG00000268575
1	1680036	rs4648620	C	G	ACGCATTG	ACGGATTG				-0.488147	1.83499e-10	9.73637	-9.73637	ENSG00000268575
1	1680219	rs1014988	G	A	GCTGTGCA	ACTGTGCA				-0.386282	1.68379e-06	5.77371	-5.77371	ENSG00000268575
1	1681076	rs79556030	G	T	GTTTGTGT	TTTTGTGT				0.539749	4.24821e-15	14.3718	14.3718	ENSG00000268575
1	1681265	rs494264	A	G	AGCTCCTC	GGCTCCTC				-0.340043	0.000924395	3.03414	-3.03414	ENSG00000268575
1	1681665	rs35301881	C	T	CGCAGCCT	TGCAGCCT				0.534155	9.5702e-15	14.0191	14.0191	ENSG00000268575
1	1681719	rs489788	A	G	ATGGGACT	GTGGGACT				-0.382232	6.58506e-06	5.18144	-5.18144	ENSG00000268575
1	1683420	rs8841	A	T	AGTTGCAA	TGTTGCAA				-0.510121	7.1248e-11	10.1472	-10.1472	ENSG00000268575
1	1683900	rs1062090	G	A	GTTTTAGG	ATTTTAGG				-0.505546	6.63189e-13	12.1784	-12.1784	ENSG00000268575
1	1684169	rs7796	C	G	CATTTTAA	GATTTTAA				-0.505546	6.63189e-13	12.1784	-12.1784	ENSG00000268575
1	1684472	rs7407	C	T	CGGGTAGC	TGGGTAGC				-0.508676	1.56577e-13	12.8053	-12.8053	ENSG00000268575
1	1684758	rs2072926	G	A	GGTGGGCA	AGTGGGCA				-0.505546	6.63189e-13	12.1784	-12.1784	ENSG00000268575
1	1684800	rs2072927	G	A	GGGGCCAG	AGGGCCAG				-0.505546	6.63189e-13	12.1784	-12.1784	ENSG00000268575
1	1686040	rs4751	G	T	GTTCTCAC	TTTCTCAC				0.562444	1.2892e-17	16.8897	16.8897	ENSG00000268575
1	1686943	rs2072929	T	C	TGCCCACG	CGCCCACG				0.467475	4.53904e-13	12.343	12.343	ENSG00000268575
1	1686962	rs2076327	C	T	CGCACCAC	TGCACCAC				0.543168	1.69393e-19	18.7711	18.7711	ENSG00000268575
1	1687152	rs4648815	G	A	GGCCCCCT	AGCCCCCT				-0.489013	1.91772e-11	10.7172	-10.7172	ENSG00000268575
1	1687482	rs2076328	G	T	GCTGGCCA	TCTGGCCA				-0.509658	1.83556e-13	12.7362	-12.7362	ENSG00000268575
1	1687625	rs34306661	T	C	TGCTTGTG	CGCTTGTG				0.479434	2.04731e-13	12.6888	12.6888	ENSG00000268575
1	1688384	rs79052177	G	A	ACTTCCCG	ACTTCCCA	0.324935	0.147391	0.453601	-0.796244	0.000658549	3.18141	-3.18141	ENSG00000008130
1	1688513	rs4648624	G	T	GTTGCCCA	GTTTCCCA				0.512767	1.72849e-15	14.7623	14.7623	ENSG00000268575
1	1689164	rs2235536	C	T	CCAAACCA	TCAAACCA				0.562529	8.38434e-18	17.0765	17.0765	ENSG00000268575
1	1689762	rs2235537	T	C	TAGCCCAT	CAGCCCAT				0.461704	6.22752e-14	13.2057	13.2057	ENSG00000268575
1	1690793	rs2235538	G	A	GGAGAGGG	AGAGAGGG				-0.513953	1.1863e-13	12.9258	-12.9258	ENSG00000268575
1	1691050	rs35672141	C	T	CCTCCACA	TCTCCACA				-0.512596	1.96661e-13	12.7063	-12.7063	ENSG00000268575
1	1692321	rs1107910	T	C	GCGGAATG	GCGGAACG	0.123265	0.0976358	0.792082	0.445763	6.95729e-12	11.1576	11.1576	ENSG00000268575
1	1693726	rs17162854	A	G	AGCCCAAA	GGCCCAAA				-0.438477	9.13183e-08	7.03944	-7.03944	ENSG00000268575
1	1695462	rs4648629	C	A	AAGGCTGA	AAGGATGA				0.502063	3.31529e-13	12.4795	12.4795	ENSG00000268575
1	1696326	rs34166899	C	A	CGAGACTC	AGAGACTC				-0.444825	2.55049e-08	7.59338	-7.59338	ENSG00000268575
1	1698092	rs66701417	A	G	GAGGATAG	GAGGGTAG				-0.444825	2.55049e-08	7.59338	-7.59338	ENSG00000268575
1	1699201	rs4648827	C	A	CCTTGGCT	ACTTGGCT				0.388081	0.00336459	2.47307	2.47307	ENSG00000268575
1	1702436	rs12040325	G	A	GAGATTGC	AAGATTGC				-0.444825	2.55049e-08	7.59338	-7.59338	ENSG00000268575
1	1703303	rs7529918	G	A	GTGGTGTG	ATGGTGTG				-0.444825	2.55049e-08	7.59338	-7.59338	ENSG00000268575
1	1703849	rs12038111	T	C	TGCCTCAG	CGCCTCAG				-0.444825	2.55049e-08	7.59338	-7.59338	ENSG00000268575
1	1703865	rs12038134	T	A	TGTGCTTG	AGTGCTTG				-0.444825	2.55049e-08	7.59338	-7.59338	ENSG00000268575
1	1704654	rs61774982	C	A	CTGCAACA	ATGCAACA				0.388081	0.00336459	2.47307	2.47307	ENSG00000268575
1	1704899	rs72634845	G	A	GTTAATAA	ATTAATAA				-0.435182	8.31952e-08	7.0799	-7.0799	ENSG00000268575
1	1704915	rs72634846	C	G	CACAGTGG	GACAGTGG				-0.429009	2.23712e-07	6.65031	-6.65031	ENSG00000268575
1	1705156	rs369873733	T	A	TGTGTGTG	AGTGTGTG				0.441736	2.23814e-06	5.65011	5.65011	ENSG00000231050
1	1705158	rs372394291	T	A	TGTGTGTG	AGTGTGTG				0.480748	2.41219e-08	7.61759	7.61759	ENSG00000231050
1	1705160	rs375817552	T	A	TGTGTGTG	AGTGTGTG				0.483752	1.05967e-08	7.97483	7.97483	ENSG00000231050
1	1705162	rs369199246	T	A	TGTGTGTG	AGTGTGTG				0.483752	1.05967e-08	7.97483	7.97483	ENSG00000231050
1	1705164	rs373442461	T	A	TGTGTGAG	AGTGTGAG				0.483752	1.05967e-08	7.97483	7.97483	ENSG00000231050
1	1705166	rs376697681	T	A	TGTGAGAG	AGTGAGAG				0.483752	1.05967e-08	7.97483	7.97483	ENSG00000231050
1	1705287	rs12040826	A	C	AGGGATCC	CGGGATCC	0.091955	0.111607	1.21372	-0.444825	2.55049e-08	7.59338	-7.59338	ENSG00000268575
1	1705604	rs61774983	A	G	ATATATAT	GTATATAT				0.388081	0.00336459	2.47307	2.47307	ENSG00000268575
1	1705747	rs6603809	G	A	GCAAACTC	ACAAACTC				0.388081	0.00336459	2.47307	2.47307	ENSG00000268575
1	1706160	rs7531583	A	G	ATTTGTTT	GTTTGTTT				0.489833	1.85866e-08	7.7308	7.7308	ENSG00000231050
1	1706735	rs34238514	C	T	CGTTCCCA	TGTTCCCA	0.0947133	0.102189	1.07893	-0.646087	4.6002e-09	8.33722	-8.33722	ENSG00000231050
1	1707435	rs72909062	G	A	GGAGGAGG	AGAGGAGG				-0.646783	5.71466e-11	10.243	-10.243	ENSG00000231050
1	1707740	rs12041925	T	G	TGGGACAC	GGGGACAC				0.398213	0.000916514	3.03786	3.03786	ENSG00000268575
1	1708801	rs12044597	A	G	ACTAGCTT	GCTAGCTT				-0.444825	2.55049e-08	7.59338	-7.59338	ENSG00000268575
1	1710035	rs12058658	C	T	CGGGCGGT	TGGGCGGT				0.498832	5.63892e-09	8.2488	8.2488	ENSG00000231050
1	1712230	rs10907194	C	T	CAGATGGT	TAGATGGT				0.404571	0.00287115	2.54194	2.54194	ENSG00000268575
1	1713348	rs10907195	C	T	CCGGCTCA	TCGGCTCA				0.44024	1.75498e-11	10.7557	10.7557	ENSG00000268575
1	1713869	rs7534617	T	G	TGTGGACG	GGTGGACG				0.402795	0.00254841	2.59373	2.59373	ENSG00000268575
1	1714345	rs56693667	T	G	TGCCCGCC	GGCCCGCC				-0.675646	2.25619e-12	11.6466	-11.6466	ENSG00000231050
1	1715011	rs742359	C	A	CCTGGAGC	ACTGGAGC				0.413523	0.000662197	3.17901	3.17901	ENSG00000268575
1	1721479	rs2272908	C	T	CCATCCGC	CCATCTGC				-0.440619	4.31103e-08	7.36542	-7.36542	ENSG00000268575
1	1722828	rs3737627	G	A	GGTCTCGA	AGTCTCGA				0.499164	2.62496e-05	4.58088	4.58088	ENSG00000268575
1	1722932	rs3737628	C	T	CATTTCTG	TATTTCTG				-0.440619	4.31103e-08	7.36542	-7.36542	ENSG00000268575
1	1723031	rs9660180	G	A	GCCCACCA	ACCCACCA				-0.440619	4.31103e-08	7.36542	-7.36542	ENSG00000268575
1	1724366	rs34645159	G	A	GTGGTGGC	ATGGTGGC				-0.440619	4.31103e-08	7.36542	-7.36542	ENSG00000268575
1	1725626	rs9970652	C	T	CAACAACA	TAACAACA				-0.665926	1.01806e-11	10.9922	-10.9922	ENSG00000231050
1	1725760	rs6690956	C	T	CGGCAGTT	TGGCAGTT				0.41797	0.000707214	3.15045	3.15045	ENSG00000268575
1	1728969	rs12034740	C	A	CCCGGTTC	ACCGGTTC				-0.441417	3.26831e-08	7.48568	-7.48568	ENSG00000268575
1	1730413	rs58795053	C	T	CGGTGGCG	TGGTGGCG				-0.665926	1.01806e-11	10.9922	-10.9922	ENSG00000231050
1	1732627	rs12130589	T	C	TGGCTAAT	CGGCTAAT				-0.521073	6.65437e-07	6.17689	-6.17689	ENSG00000231050
1	1734970	rs12077553	C	T	CTTGGCCT	TTTGGCCT				0.391575	0.00232804	2.63301	2.63301	ENSG00000268575
1	1736653	rs12134783	T	G	TTTGGGAG	GTTGGGAG				0.408366	0.00184221	2.73466	2.73466	ENSG00000268575
1	1740255	rs7546498	G	T	GTATTTTT	TTATTTTT				-0.444825	2.55049e-08	7.59338	-7.59338	ENSG00000268575
1	1741525	rs12407008	A	G	ATATTTTT	GTATTTTT				0.491863	7.72656e-05	4.11201	4.11201	ENSG00000268575
1	1744743	rs75304780	C	T	CGCCATGT	TGCCATGT				-0.771584	0.000999044	3.00042	-3.00042	ENSG00000008130
1	1746694	rs12742323	G	T	GTGTCTGC	TTGTCTGC				-0.646087	4.6002e-09	8.33722	-8.33722	ENSG00000231050
1	1748734	rs2180311	T	C	TAATACTC	CAATACTC				-0.444825	2.55049e-08	7.59338	-7.59338	ENSG00000268575
1	1751264	rs6664664	G	A	GGGGAGAG	GGGGAAAG				-0.444825	2.55049e-08	7.59338	-7.59338	ENSG00000268575
1	1751776	rs11260615	A	G	AACAGAGC	GACAGAGC				0.422255	9.87633e-10	9.0054	9.0054	ENSG00000268575
1	1753686	rs12141314	A	G	GTATCCCA	GTATCCCG	0.1153	0.126889	1.10051	-0.665926	1.01806e-11	10.9922	-10.9922	ENSG00000231050
1	1759054	rs10907187	G	A	GTAAGAGT	ATAAGAGT				0.408366	0.00184221	2.73466	2.73466	ENSG00000268575
1	1759213	rs9786942	A	G	ATTTCACC	GTTTCACC				-0.444825	2.55049e-08	7.59338	-7.59338	ENSG00000268575
1	1762757	rs34849348	C	T	CAGAGCAA	TAGAGCAA				-0.444825	2.55049e-08	7.59338	-7.59338	ENSG00000268575
1	1766094	rs6663586	A	C	AAACTCCA	CAACTCCA				0.408366	0.00184221	2.73466	2.73466	ENSG00000268575
1	1767565	rs61422524	C	A	CCAACTCT	ACAACTCT				-0.408256	5.98927e-07	6.22263	-6.22263	ENSG00000268575
1	1768779	rs11260617	C	T	CGCCTCCT	TGCCTCCT				-0.698342	3.63249e-14	13.4398	-13.4398	ENSG00000231050
1	1768894	rs10907188	C	T	CGTGTTAG	TGTGTTAG				0.408366	0.00184221	2.73466	2.73466	ENSG00000268575
1	1770788	rs6657357	C	G	CCTTCCCT	CCTTCCGT	0.12133	0.203084	1.67382	0.385939	0.00495106	2.3053	2.3053	ENSG00000268575
1	1770789	rs6665287	T	A	CCTTCCCT	CCTTCCCA	0.12133	0.117552	0.968866	0.385939	0.00495106	2.3053	2.3053	ENSG00000268575
1	1773665	rs11260620	T	C	TGAGACCA	CGAGACCA				0.384962	0.00594363	2.22595	2.22595	ENSG00000268575
1	1773772	rs10907190	G	A	GGCAGGAG	AGCAGGAG				0.3865	0.00484126	2.31504	2.31504	ENSG00000268575
1	1774820	rs10907191	A	T	AGCTAATT	TGCTAATT				-0.454174	6.4071e-09	8.19334	-8.19334	ENSG00000268575
1	1776269	rs4648727	C	A	CATGTAAC	AATGTAAC				0.442626	7.51534e-12	11.1241	11.1241	ENSG00000268575
1	1777279	rs200854920	C	G	CACACACA	GACACACA				-0.667239	4.1148e-12	11.3857	-11.3857	ENSG00000231050
1	1778090	rs12126768	T	G	TAGGCACA	GAGGCACA				-0.698268	1.57029e-14	13.804	-13.804	ENSG00000231050
1	1778469	rs6687065	A	G	AAATCTTC	GAATCTTC				-0.454174	6.4071e-09	8.19334	-8.19334	ENSG00000268575
1	1779797	rs1216823697	A	T	AAAAAAAA	TAAAAAAA				0.402494	0.00537985	2.26923	2.26923	ENSG00000268575
1	1781456	rs11260623	G	T	GAAGTACA	TAAGTACA				-0.454174	6.4071e-09	8.19334	-8.19334	ENSG00000268575
1	1782620	rs12066667	C	T	CGTGTGGA	TGTGTGGA				0.385939	0.00495106	2.3053	2.3053	ENSG00000268575
1	1783201	rs12402876	G	A	GGCCGGGC	AGCCGGGC				0.407748	0.00193844	2.71255	2.71255	ENSG00000268575
1	1783232	rs148796517	C	T	TAATCCCA	TAATCCTA	0.105264	0.106827	1.01486	-1.29552	0.00334796	2.47522	-2.47522	ENSG00000008128
1	1783584	rs7526236	G	A	GTGGTGGC	ATGGTGGC				0.409088	0.00185955	2.73059	2.73059	ENSG00000268575
1	1786684	rs12125178	G	A	GGGGAGGT	AGGGAGGT				-0.660021	1.66641e-11	10.7782	-10.7782	ENSG00000231050
1	1787378	rs12125422	G	A	GGCAGGGC	AGCAGGGC				-0.665604	8.01353e-12	11.0962	-11.0962	ENSG00000231050
1	1788689	rs367992087	C	G	CTGGAAAC	GTGGAAAC	0.118409	0.135738	1.14635	-0.665604	8.01353e-12	11.0962	-11.0962	ENSG00000231050
1	1792157	rs915292	A	C	AAAAGAGG	CAAAGAGG				-0.447533	1.65721e-08	7.78062	-7.78062	ENSG00000268575
1	1795789	rs12036384	C	T	CGAAAAAA	TGAAAAAA				0.404943	0.00192262	2.71611	2.71611	ENSG00000268575
1	1797947	rs9660106	A	G	ACCAATCT	GCCAATCT				-0.454174	6.4071e-09	8.19334	-8.19334	ENSG00000268575
1	1801034	rs4648592	G	A	GAGGTGGC	AAGGTGGC				0.408366	0.00184221	2.73466	2.73466	ENSG00000268575
1	1802649	rs35511469	G	T	TTGGATAA	TTTGATAA				-0.655327	1.3166e-10	9.88055	-9.88055	ENSG00000231050
1	1805391	rs10907193	G	A	AGGGAACG	AGGGAACA	0.101919	0.102776	1.00841	0.385939	0.00495106	2.3053	2.3053	ENSG00000268575
1	1806647	rs12567685	T	C	TGGAGACA	CGGAGACA				-0.454174	6.4071e-09	8.19334	-8.19334	ENSG00000268575
1	1808755	rs58263709	A	T	AATATATA	TATATATA				0.452372	3.74725e-10	9.42629	9.42629	ENSG00000268575
1	1808769	rs4648729	T	C	TACACACA	CACACACA				-0.437501	4.00496e-08	7.3974	-7.3974	ENSG00000268575
1	1809509	rs11260624	C	T	CGGCCAAC	TGGCCAAC				0.409088	0.00185955	2.73059	2.73059	ENSG00000268575
1	1810090	rs7525092	C	T	CAAGTTGG	TAAGTTGG				0.380708	0.0091969	2.03636	2.03636	ENSG00000268575
1	1811006	rs35386522	T	C	TGGTGGCA	CGGTGGCA				-0.454174	6.4071e-09	8.19334	-8.19334	ENSG00000268575
1	1811121	rs12133865	G	A	CTGGGTGA	CTGGATGA				0.385939	0.00495106	2.3053	2.3053	ENSG00000268575
1	1812033	rs59911761	A	T	AATATATA	TATATATA				-0.617933	4.13926e-11	10.3831	-10.3831	ENSG00000231050
1	1812035	rs12729990	T	A	TATATATA	AATATATA				-0.455792	7.48633e-09	8.12573	-8.12573	ENSG00000268575
1	1812504	rs36072213	G	A	GAGGAGAA	GAGGAAAA				-0.626482	4.81188e-10	9.31769	-9.31769	ENSG00000231050
1	1812521	rs6603802	C	T	CGTACCCT	TGTACCCT				-0.406305	1.92214e-06	5.71621	-5.71621	ENSG00000268575
1	1812688	rs6603803	A	G	ATCGTCAA	GTCGTCAA				-0.449533	1.17144e-08	7.93128	-7.93128	ENSG00000268575
1	1812867	rs6680613	C	T	CTTTTTTT	TTTTTTTT				0.394479	0.00308798	2.51033	2.51033	ENSG00000268575
1	1813237	rs33976483	C	T	CTCTTATG	TTCTTATG				-0.626482	4.81188e-10	9.31769	-9.31769	ENSG00000231050
1	1813888	rs187158897	A	G	AAGAGAGA	GAGAGAGA				-0.666387	7.40199e-11	10.1307	-10.1307	ENSG00000231050
1	1814354	rs35349711	C	T	CGTCTCAA	TGTCTCAA				-0.630784	2.69178e-10	9.56996	-9.56996	ENSG00000231050
1	1818129	rs16824526	A	C	AAACCAGT	CAACCAGT				-0.630784	2.69178e-10	9.56996	-9.56996	ENSG00000231050
1	1818239	rs6688470	G	A	GGTTCCTG	AGTTCCTG	0.133267	0.224827	1.68704	-0.454174	6.4071e-09	8.19334	-8.19334	ENSG00000268575
1	1820106	rs28608797	A	C	ATCTCTAC	CTCTCTAC				0.408366	0.00184221	2.73466	2.73466	ENSG00000268575
1	1821625	rs6603805	G	A	GCCTCAGC	ACCTCAGC				0.385939	0.00495106	2.3053	2.3053	ENSG00000268575
1	1821911	rs184495980	C	G	CACGCAGG	GACGCAGG				-0.639168	0.00046489	3.33265	-3.33265	ENSG00000231050
1	1822209	rs6676565	C	T	CGGGTGGA	TGGGTGGA				0.404669	0.002924	2.53402	2.53402	ENSG00000268575
1	1822889	rs12744867	G	C	GCACTCAA	CCACTCAA				-0.452702	9.10196e-09	8.04087	-8.04087	ENSG00000268575
1	1823524	rs3806168	G	C	TCATCGCC	TCATCCCC				-0.583018	1.85947e-09	8.73061	-8.73061	ENSG00000231050
1	1829424	rs6603807	C	G	CTCTCAAA	GTCTCAAA				-0.520429	1.80743e-06	5.74294	-5.74294	ENSG00000231050
1	1829482	rs745910	T	C	TGAATGGA	CGAATGGA				-0.598485	1.60289e-08	7.7951	-7.7951	ENSG00000231050
1	1830151	rs71511317	C	T	CGGTACAC	TGGTACAC				-0.596715	4.37278e-08	7.35924	-7.35924	ENSG00000231050
1	1830627	rs71630945	T	A	TTTCTCTG	ATTCTCTG				-0.596715	4.37278e-08	7.35924	-7.35924	ENSG00000231050
1	1831012	rs7542410	C	T	CACCCTTG	TACCCTTG				-0.406277	1.13742e-05	4.94408	-4.94408	ENSG00000268575
1	1832701	rs4648730	C	T	CGGTCCCT	TGGTCCCT				-0.401494	3.15778e-05	4.50062	-4.50062	ENSG00000268575
1	1832825	rs7548509	C	A	CCACACTG	ACACACTG				-0.401494	3.15778e-05	4.50062	-4.50062	ENSG00000268575
1	1833878	rs9662595	C	T	CGGTGAAA	TGGTGAAA				-0.394239	9.39473e-05	4.02712	-4.02712	ENSG00000268575
1	1833920	rs112283380	G	A	GGGCATGG	AGGCATGG				-0.39656	5.56652e-05	4.25442	-4.25442	ENSG00000268575
1	1834681	rs35460394	C	T	CCACCCTC	CCATCCTC				-0.641675	2.35201e-09	8.62856	-8.62856	ENSG00000231050
1	1835016	rs34954577	C	T	CGCGATCT	TGCGATCT				-0.641675	2.35201e-09	8.62856	-8.62856	ENSG00000231050
1	1837025	rs2803290	C	T	CAGTGGCA	TAGTGGCA				-0.390249	0.000117033	3.93169	-3.93169	ENSG00000268575
1	1838374	rs28691882	C	T	CAGGCCTG	TAGGCCTG				-0.641675	2.35201e-09	8.62856	-8.62856	ENSG00000231050
1	1840606	rs941529	G	A	GGGGCGGG	AGGGCGGG				-0.620836	5.24989e-08	7.27985	-7.27985	ENSG00000231050
1	1840673	rs28651112	G	A	GGGGGGGG	AGGGGGGG				-0.396886	4.34854e-05	4.36166	-4.36166	ENSG00000268575
1	1840677	rs4298676	G	A	GGGGGGAA	AGGGGGAA				-0.394832	7.12231e-05	4.14738	-4.14738	ENSG00000268575
1	1841728	rs34560386	C	T	CCTGGCTC	TCTGGCTC				-0.499915	9.14732e-05	4.03871	-4.03871	ENSG00000231050
1	1841808	rs71630946	G	A	GTACTTTT	ATACTTTT				-0.499915	9.14732e-05	4.03871	-4.03871	ENSG00000231050
1	1841919	rs35991586	G	A	GTTATACA	ATTATACA				-0.499915	9.14732e-05	4.03871	-4.03871	ENSG00000231050
1	1843579	rs4648594	T	G	ACTGATTT	ACGGATTT				-0.464165	0.00279457	2.55368	-2.55368	ENSG00000231050
1	1844046	rs2474460	C	T	CATTTTAC	TATTTTAC				-0.393988	6.79508e-05	4.16781	-4.16781	ENSG00000268575
1	1845784	rs2803299	C	T	CCCTGGCC	TCCTGGCC				-0.372372	0.000903169	3.04423	-3.04423	ENSG00000268575
1	1846073	rs2803298	G	T	GCTGGCAG	TCTGGCAG				-0.331368	0.00191365	2.71814	-2.71814	ENSG00000268575
1	1846357	rs2748988	G	A	GGACCAGC	AGACCAGC				-0.372372	0.000903169	3.04423	-3.04423	ENSG00000268575
1	1846582	rs2748987	A	G	ATGGTCAA	GTGGTCAA				0.566767	4.31671e-07	6.36485	6.36485	ENSG00000231050
1	1846765	rs2247560	G	A	GGACCAGG	AGACCAGG				-0.372372	0.000903169	3.04423	-3.04423	ENSG00000268575
1	1847656	rs2803297	C	T	CCCTTGCC	TCCTTGCC				-0.372372	0.000903169	3.04423	-3.04423	ENSG00000268575
1	1847856	rs2748986	G	T	GGCCGGTG	TGCCGGTG				-0.333167	0.00123036	2.90997	-2.90997	ENSG00000268575
1	1848109	rs2803296	G	C	GTCAGTGC	CTCAGTGC				-0.331368	0.00191365	2.71814	-2.71814	ENSG00000268575
1	1849529	rs28640257	A	G	ATGGAGTC	GTGGAGTC				-0.37216	0.000994499	3.0024	-3.0024	ENSG00000268575
1	1850428	rs2295363	A	G	ACCCGTGC	GCCCGTGC				-0.327886	0.00534737	2.27186	-2.27186	ENSG00000268575
1	1851936	rs2474458	C	A	CACAAGGG	AACAAGGG				0.544839	2.33319e-06	5.63205	5.63205	ENSG00000231050
1	1852134	rs2490548	A	G	ATTGACTG	GTTGACTG				-0.372372	0.000903169	3.04423	-3.04423	ENSG00000268575
1	1853184	rs2748985	T	C	TGCCAGGC	CGCCAGGC				-0.349655	0.000554823	3.25585	-3.25585	ENSG00000268575
1	1854109	rs2803348	A	G	AGAGAAAC	GGAGAAAC				-0.343512	0.000504042	3.29753	-3.29753	ENSG00000268575
1	1854321	rs2250833	A	G	AGGACAAG	GGGACAAG				0.502127	0.000181232	3.74177	3.74177	ENSG00000231050
1	1855450	rs28423370	A	G	ACACCCTG	GCACCCTG				0.504826	0.000942208	3.02585	3.02585	ENSG00000231050
1	1856227	rs752966	C	T	CGCCTGAG	TGCCTGAG				-0.368978	0.00155781	2.80749	-2.80749	ENSG00000268575
1	1856672	rs2092921	T	C	TGTGAAGG	CGTGAAGG				-0.369655	0.00128756	2.89023	-2.89023	ENSG00000268575
1	1856700	rs2092922	C	T	CGCGAAGG	TGCGAAGG				0.503993	0.000107291	3.96944	3.96944	ENSG00000231050
1	1856720	rs2092923	C	T	CGCTGGTG	TGCTGGTG				-0.3621	0.0031498	2.50172	-2.50172	ENSG00000268575
1	1856746	rs2092924	C	A	CGCTGGTG	AGCTGGTG				-0.369919	0.00110948	2.95488	-2.95488	ENSG00000268575
1	1858309	rs941530	T	C	TGTTCTGG	CGTTCTGG				-0.343278	0.00152203	2.81758	-2.81758	ENSG00000268575
1	1859296	rs2748984	T	C	TGGGATTG	TGGGACTG				-0.359679	0.00489903	2.30989	-2.30989	ENSG00000268575
1	1860087	rs2748983	C	T	CGTGCATT	TGTGCATT				-0.332163	0.00301234	2.5211	-2.5211	ENSG00000268575
1	1861343	rs2748967	C	T	CCTTCCTC	CCTTCCTT	0.125584	0.130331	1.0378	-0.359679	0.00489903	2.30989	-2.30989	ENSG00000268575
1	1861582	rs2803295	C	T	CCATGGGA	TCATGGGA				-0.359679	0.00489903	2.30989	-2.30989	ENSG00000268575
1	1862958	rs4648595	A	G	AAGGTCAG	GAGGTCAG				0.489331	0.000568283	3.24544	3.24544	ENSG00000231050
1	1866004	rs3121831	G	A	GTGTGTAC	ATGTGTAC				-0.33377	0.00258387	2.58773	-2.58773	ENSG00000268575
1	1867516	rs2803321	C	T	CGTGGTGG	TGTGGTGG				-0.330169	0.00413613	2.38341	-2.38341	ENSG00000268575
1	1868066	rs2803322	C	G	CGCACAGT	GGCACAGT				-0.329615	0.0068516	2.16421	-2.16421	ENSG00000268575
1	1870210	rs2803323	G	A	GGGGATGT	AGGGATGT	0.12798	0.136024	1.06285	0.470806	0.00172124	2.76416	2.76416	ENSG00000231050
1	1871417	rs2803324	T	C	TGCTGCAG	CGCTGCAG				0.481975	0.000945048	3.02455	3.02455	ENSG00000231050
1	1874581	rs2803329	A	G	AGCTACAC	GGCTACAC				0.525001	9.42857e-06	5.02555	5.02555	ENSG00000231050
1	1875145	rs2803331	C	T	CGGGCAGT	TGGGCAGT				0.487167	0.000518784	3.28501	3.28501	ENSG00000231050
1	1875267	rs2262190	A	G	AAGGTGCG	GAGGTGCG				0.494708	0.000344322	3.46303	3.46303	ENSG00000231050
1	1877238	rs2748978	T	G	CATTCCAT	CATTCCAG	0.10169	0.09131	0.897922	0.481009	0.0018209	2.73971	2.73971	ENSG00000231050
1	1877352	rs2803339	T	C	TGTGAGGA	CGTGAGGA				0.489423	0.000274804	3.56098	3.56098	ENSG00000231050
1	2060058	rs28719902	C	T	CAATTTTG	TAATTTTG				-0.229936	0.00360507	2.44309	-2.44309	ENSG00000162585
1	2125976	rs184913942	C	A	CGGCGCGG	AGGCGCGG				-0.236098	0.000875847	3.05757	-3.05757	ENSG00000162585
1	2347576	rs34647044	G	T	GACTGCTG	TACTGCTG				0.506086	0.00314703	2.5021	2.5021	ENSG00000149527
1	2424765	rs12409875	G	A	GTGTGGTG	ATGTGGTG				0.281912	0.00576724	2.23903	2.23903	ENSG00000238164
1	2426689	rs12022393	C	T	CCCACGCT	TCCACGCT				-0.343775	0.000230354	3.6376	-3.6376	ENSG00000157881
1	2427368	rs3762443	T	C	TCCAGTCA	CCCAGTCA				-0.336959	0.000635516	3.19687	-3.19687	ENSG00000157881
1	2431057	rs2477707	C	T	CCTGCTGA	TCTGCTGA				-0.368545	1.47281e-05	4.83185	-4.83185	ENSG00000157881
1	2432464	rs2477708	A	C	ATGGGATG	CTGGGATG				-0.384176	9.20154e-07	6.03614	-6.03614	ENSG00000157881
1	2432749	rs12096577	G	A	GCCCTGGA	ACCCTGGA				-0.355069	5.85803e-05	4.23225	-4.23225	ENSG00000157881
1	2432762	rs4648642	G	A	GGCTGCCT	AGCTGCCT				-0.260795	0.000536918	3.27009	-3.27009	ENSG00000157873
1	2436778	rs12219	A	G	ACCCCTGC	GCCCCTGC				-0.389066	3.93733e-07	6.4048	-6.4048	ENSG00000157881
1	2437305	rs3001346	G	A	GAAGACAC	AAAGACAC				-0.384185	1.54001e-06	5.81248	-5.81248	ENSG00000157881
1	2437895	rs12025298	G	A	GCCCTTCC	ACCCTTCC				-0.3563	5.68011e-05	4.24564	-4.24564	ENSG00000157881
1	2438307	rs6686306	C	T	CGGCTTCG	TGGCTTCG				-0.353889	0.000119209	3.92369	-3.92369	ENSG00000157881
1	2438393	rs6686404	C	T	CAGGGGTG	TAGGGGTG				-0.349036	0.000319418	3.49564	-3.49564	ENSG00000157881
1	2438612	rs58974156	C	T	CGTCCCCA	TGTCCCCA				-0.353889	0.000119209	3.92369	-3.92369	ENSG00000157881
1	2438828	rs72848535	C	T	CGGGCCTG	TGGGCCTG				-0.376652	5.62827e-06	5.24962	-5.24962	ENSG00000157881
1	2438982	rs1107686	C	T	CGAGACCC	TGAGACCC				-0.374911	2.85084e-06	5.54503	-5.54503	ENSG00000157881
1	2439191	rs1107685	A	G	ACCTCCTT	GCCTCCTT				-0.355481	0.000103421	3.98539	-3.98539	ENSG00000157881
1	2441358	rs2494620	T	C	TCTTCCTG	TCTTCCCG	0.234501	0.142791	0.608915	-0.408572	9.27835e-08	7.03253	-7.03253	ENSG00000157881
1	2441392	rs2494619	T	C	TGCCCCCA	CGCCCCCA				-0.408572	9.27835e-08	7.03253	-7.03253	ENSG00000157881
1	2442374	rs7543665	G	A	GAGACCAG	AAGACCAG				-0.35272	0.000122152	3.9131	-3.9131	ENSG00000157881
1	2442953	rs2236397	C	A	CCTTGAGC	ACTTGAGC				-0.35272	0.000122152	3.9131	-3.9131	ENSG00000157881
1	2443212	rs2236396	G	A	GGCGGGAC	AGCGGGAC				-0.35543	5.06305e-05	4.29559	-4.29559	ENSG00000157881
1	2443655	rs733307	G	A	CGGGAGGG	CGGGAAGG				-0.436313	4.98831e-07	6.30205	-6.30205	ENSG00000157881
1	2444226	rs744112	C	T	CGTGACCC	TGTGACCC				-0.409117	8.8847e-08	7.05136	-7.05136	ENSG00000157881
1	2445089	rs2281853	A	G	ACCACAAT	GCCACAAT				-0.342389	0.000371415	3.43014	-3.43014	ENSG00000157881
1	2445406	rs2247308	A	G	AGAGCGAG	GGAGCGAG				-0.409117	8.8847e-08	7.05136	-7.05136	ENSG00000157881
1	2446330	rs2477713	A	G	AAGACCCA	GAGACCCA				-0.409117	8.8847e-08	7.05136	-7.05136	ENSG00000157881
1	2446880	rs2236395	A	G	AAGGGGTT	GAGGGGTT				-0.409117	8.8847e-08	7.05136	-7.05136	ENSG00000157881
1	2446960	rs2236394	T	C	TGCGGCCT	CGCGGCCT				-0.409117	8.8847e-08	7.05136	-7.05136	ENSG00000157881
1	2447910	rs3791181	G	A	GCTCACCG	ACTCACCG				-0.355024	7.61237e-05	4.11848	-4.11848	ENSG00000157881
1	2448188	rs3791182	A	G	GCAGAAGG	GCGGAAGG				-0.35272	0.000122152	3.9131	-3.9131	ENSG00000157881
1	2448561	rs72848539	G	A	GCCCCTCT	ACCCCTCT				-0.342389	0.000371415	3.43014	-3.43014	ENSG00000157881
1	2448764	rs2494596	A	G	AAACTCAA	GAACTCAA				-0.413394	4.64865e-08	7.33267	-7.33267	ENSG00000157881
1	2450394	rs2246732	A	G	AACTCAGG	GACTCAGG				-0.409117	8.8847e-08	7.05136	-7.05136	ENSG00000157881
1	2452357	rs2494636	G	A	AAGGAAGC	AAGGAAAC	0.232046	0.254163	1.09531	-0.409117	8.8847e-08	7.05136	-7.05136	ENSG00000157881
1	2452444	rs4648643	A	G	AATCTGAC	GATCTGAC				-0.342389	0.000371415	3.43014	-3.43014	ENSG00000157881
1	2453812	rs4648644	G	A	GAAGTCAG	AAAGTCAG				-0.35272	0.000122152	3.9131	-3.9131	ENSG00000157881
1	2454930	rs2494624	G	C	GTATAAAC	CTATAAAC				-0.408572	9.27835e-08	7.03253	-7.03253	ENSG00000157881
1	2463414	rs11583602	G	A	GGGGACTC	AGGGACTC				-0.251786	0.00719552	2.14294	-2.14294	ENSG00000157873
1	2463749	rs4648645	G	T	GGGGTTGG	TGGGTTGG				-0.252703	0.00334481	2.47563	-2.47563	ENSG00000157873
1	2465095	rs11585747	C	T	CGTGGGGG	TGTGGGGG				-0.250684	0.00239022	2.62156	-2.62156	ENSG00000157873
1	2465329	rs11584295	G	A	GGTTCCCA	AGTTCCCA	0.0971889	0.124295	1.2789	-0.250985	0.00225787	2.6463	-2.6463	ENSG00000157873
1	2465355	rs72848552	C	T	CGCCCCAT	TGCCCCAT				-0.327491	0.0010411	2.98251	-2.98251	ENSG00000157881
1	2470675	rs555092675	T	C	TTCAGTGT	CTCAGTGT				-0.310749	3.48241e-06	5.45812	-5.45812	ENSG00000238164
1	2470680	rs572740622	T	C	TGTTGCGC	CGTTGCGC				-0.310749	3.48241e-06	5.45812	-5.45812	ENSG00000238164
1	2470848	rs12042279	G	A	GTGTGGCC	ATGTGGCC				-0.312235	2.26311e-06	5.64529	-5.64529	ENSG00000238164
1	2472081	rs1886731	T	C	TGGGGTTG	CGGGGTTG				-0.330942	3.57059e-07	6.44726	-6.44726	ENSG00000238164
1	2472144	rs4487972	G	C	GGGCGCGG	CGGCGCGG				-0.312235	2.26311e-06	5.64529	-5.64529	ENSG00000238164
1	2474205	rs942824	T	C	TGTCTATG	CGTCTATG				-0.333086	4.29417e-07	6.36712	-6.36712	ENSG00000238164
1	2475212	rs10797429	G	C	GAGCCCGC	CAGCCCGC				-0.310749	3.48241e-06	5.45812	-5.45812	ENSG00000238164
1	2477358	rs12097268	T	A	TAGCTGCG	AAGCTGCG				-0.297172	5.887e-05	4.23011	-4.23011	ENSG00000238164
1	2478511	rs2477678	T	A	TGGGGCTC	AGGGGCTC				-0.316706	1.53912e-06	5.81273	-5.81273	ENSG00000238164
1	2479983	rs1974044	A	G	ATGGATCA	GTGGATCA	0.108599	0.100663	0.92693	-0.332831	2.92834e-08	7.53338	-7.53338	ENSG00000238164
1	2482921	rs2147905	T	C	TAGCAATT	CAGCAATT				-0.316278	6.92566e-06	5.15954	-5.15954	ENSG00000238164
1	2483270	rs3748825	T	C	CCATCCAT	CCACCCAT				-0.316826	5.67123e-07	6.24632	-6.24632	ENSG00000238164
1	2483298	rs2985858	C	G	ACATCCAT	ACATGCAT				-0.325032	1.43832e-07	6.84214	-6.84214	ENSG00000238164
1	2484449	rs138402263	T	C	TGGGTGGT	CGGGTGGT				-0.296701	2.40433e-05	4.61901	-4.61901	ENSG00000238164
1	2484748	rs146090614	T	C	TTGATACC	CTGATACC				-0.322733	2.39535e-07	6.62063	-6.62063	ENSG00000238164
1	2487663	rs2227312	C	A	CCGGGGAG	ACGGGGAG				-0.316572	1.01483e-06	5.99361	-5.99361	ENSG00000238164
1	2487766	rs2227313	T	C	CTGGAATG	CTGGAACG	0.09131	0.0884918	0.969136	-0.328461	9.51283e-08	7.02169	-7.02169	ENSG00000238164
1	2488153	rs4870	A	G	AAACCGAC	GAACCGAC				-0.289662	0.000444927	3.35171	-3.35171	ENSG00000238164
1	2488608	rs1886730	T	C	GGGGATAC	GGGGACAC				-0.307584	3.08666e-05	4.51051	-4.51051	ENSG00000238164
1	2488930	rs2495366	G	A	GCGCTGCC	ACGCTGCC				-0.323179	4.09121e-07	6.38815	-6.38815	ENSG00000238164
1	2490898	rs2257763	C	A	CGGGGTGG	AGGGGTGG				-0.288638	0.00151728	2.81893	-2.81893	ENSG00000238164
1	2490942	rs2281852	C	A	CGGGACCC	AGGGACCC				-0.304208	6.23407e-06	5.20523	-5.20523	ENSG00000238164
1	2491205	rs2234161	C	T	CGTGGATG	TGTGGATG				-0.316912	3.76845e-06	5.42384	-5.42384	ENSG00000238164
1	2494785	rs8725	G	A	GCGGAACC	GCGAAACC				0.318181	2.27161e-11	10.6437	10.6437	ENSG00000157873
1	2496214	rs10910090	C	T	CGGGCAGG	TGGGCAGG				-0.266608	0.0058542	2.23253	-2.23253	ENSG00000238164
1	2496649	rs7544646	C	G	CGGTACTC	GGGTACTC				-0.27756	0.000978825	3.0093	-3.0093	ENSG00000238164
1	2496653	rs7515633	A	G	ACTCACTC	GCTCACTC				-0.286617	0.00238928	2.62173	-2.62173	ENSG00000238164
1	2497641	rs7550231	G	A	GCTCCCTG	ACTCCCTG				-0.278665	0.00217313	2.66291	-2.66291	ENSG00000238164
1	2497678	rs11577783	A	G	ACCCCTTT	GCCCCTTT				-0.276414	0.000680187	3.16737	-3.16737	ENSG00000238164
1	2498027	rs2495365	A	G	ACAGGGAG	GCAGGGAG				-0.296792	0.000486537	3.31288	-3.31288	ENSG00000238164
1	2498052	rs61054170	C	T	GCACCCCC	GCATCCCC				-0.27873	0.000526624	3.2785	-3.2785	ENSG00000238164
1	2498618	rs10910089	G	T	GGCACACC	TGCACACC				-0.298251	0.00028353	3.5474	-3.5474	ENSG00000238164
1	2498862	rs1555791	G	C	GGCAGGGC	CGCAGGGC				-0.276414	0.000680187	3.16737	-3.16737	ENSG00000238164
1	2499254	rs2182176	G	A	GAGGTGGG	AAGGTGGG				-0.290072	5.29951e-05	4.27576	-4.27576	ENSG00000238164
1	2499459	rs138680782	T	C	TGGAGGCG	CGGAGGCG				-0.283914	0.000401409	3.39641	-3.39641	ENSG00000238164
1	2499780	rs4465142	G	A	GGTTCCTC	AGTTCCTC	0.111412	0.131132	1.177	-0.293661	0.000746496	3.12697	-3.12697	ENSG00000238164
1	2499810	rs4449972	A	G	ATTGCCTG	GTTGCCTG				-0.291312	4.67013e-05	4.33067	-4.33067	ENSG00000238164
1	2500893	rs4648647	G	A	GAAGTGCC	AAAGTGCC				-0.291312	4.67013e-05	4.33067	-4.33067	ENSG00000238164
1	2501338	rs10797432	C	T	CGCCAGGG	TGCCAGGG				-0.287266	0.000109632	3.96006	-3.96006	ENSG00000238164
1	2501516	rs10910092	A	G	ACACAGCG	GCACAGCG				-0.291312	4.67013e-05	4.33067	-4.33067	ENSG00000238164
1	2502010	rs10797433	T	C	TGTGCACT	CGTGCACT				-0.285469	0.00036931	3.43261	-3.43261	ENSG00000238164
1	2502780	rs6667605	C	T	CAAGAGGG	TAAGAGGG				-0.276414	0.000680187	3.16737	-3.16737	ENSG00000238164
1	2502834	rs6672381	A	G	CAGGAACC	CGGGAACC	0.133267	0.105931	0.794873	-0.276414	0.000680187	3.16737	-3.16737	ENSG00000238164
1	2504234	rs6671426	C	A	AAGGCAAC	AAGGAAAC				-0.314661	1.61044e-05	4.79306	-4.79306	ENSG00000238164
1	2506488	rs10910094	C	T	CGCCACGC	TGCCACGC				-0.294579	0.000104201	3.98213	-3.98213	ENSG00000238164
1	2507938	rs10752745	A	G	AGGCAAAG	GGGCAAAG				-0.29401	2.81207e-05	4.55097	-4.55097	ENSG00000238164
1	2511280	rs10797434	C	T	CCCATCAA	TCCATCAA				-0.300891	4.11231e-05	4.38591	-4.38591	ENSG00000238164
1	2512452	rs4648648	G	A	GTGACCTA	ATGACCTA				-0.299022	0.000280349	3.5523	-3.5523	ENSG00000238164
1	2512650	rs4648649	T	C	GTGGATCA	GCGGATCA	0.100663	0.103116	1.02436	-0.31558	1.56942e-05	4.80426	-4.80426	ENSG00000238164
1	2512710	rs10910096	T	C	TACTAAAA	CACTAAAA				-0.31558	1.56942e-05	4.80426	-4.80426	ENSG00000238164
1	2513055	rs4486391	A	T	AACGAGAG	TACGAGAG				-0.299022	0.000280349	3.5523	-3.5523	ENSG00000238164
1	2513216	rs734999	C	T	CAACAGAG	TAACAGAG				-0.31558	1.56942e-05	4.80426	-4.80426	ENSG00000238164
1	2513632	rs2016175	C	G	CAAGAGCA	GAAGAGCA				-0.299022	0.000280349	3.5523	-3.5523	ENSG00000238164
1	2513678	rs2016366	A	T	AAAAGAAT	TAAAGAAT				-0.31558	1.56942e-05	4.80426	-4.80426	ENSG00000238164
1	2514575	rs2094074	C	T	CGGCCTCC	TGGCCTCC				-0.293906	0.0013298	2.87621	-2.87621	ENSG00000238164
1	2516781	rs60733400	G	A	GAGACAGT	AAGACAGT				0.257947	0.000919586	3.03641	3.03641	ENSG00000157873
1	2520302	rs6667564	T	C	TGTGGCTG	CGTGGCTG				0.273378	0.000351794	3.45371	3.45371	ENSG00000157873
1	2520500	rs6701238	G	A	GCTGCCTG	ACTGCCTG				0.272121	0.000409322	3.38794	3.38794	ENSG00000157873
1	2520527	rs6670198	T	C	TAGGTCCC	CAGGTCCC				0.272121	0.000409322	3.38794	3.38794	ENSG00000157873
1	2524457	rs745367	T	C	TGGCCCCA	CGGCCCCA				0.251696	0.0045507	2.34192	2.34192	ENSG00000157873
1	2524943	rs3828154	G	A	GCTGCTGT	ACTGCTGT				0.251696	0.0045507	2.34192	2.34192	ENSG00000157873
1	2524966	rs3748819	C	T	CGTCCCCA	TGTCCCCA				0.260262	0.00182987	2.73758	2.73758	ENSG00000157873
1	2525665	rs3748817	T	C	TGAGTGTT	CGAGTGTT				0.251696	0.0045507	2.34192	2.34192	ENSG00000157873
1	2526746	rs3748816	A	G	ATCTCCTC	GTCTCCTC				0.254665	0.00278297	2.55549	2.55549	ENSG00000157873
1	2528999	rs2764845	G	T	GTGACCAC	TTGACCAC				-0.251696	0.0045507	2.34192	-2.34192	ENSG00000157873
1	2529097	rs2843403	T	C	TCCACCCT	CCCACCCT				-0.251696	0.0045507	2.34192	-2.34192	ENSG00000157873
1	2529360	rs2764841	G	A	GCCTCTTC	ACCTCTTC				-0.251696	0.0045507	2.34192	-2.34192	ENSG00000157873
1	2529437	rs2764840	C	T	CGCCACAT	TGCCACAT				-0.251696	0.0045507	2.34192	-2.34192	ENSG00000157873
1	2531505	rs6681973	C	T	CAAGCAAT	TAAGCAAT				-0.251696	0.0045507	2.34192	-2.34192	ENSG00000157873
1	2531979	rs114934862	A	G	TGGGAAAA	TGGGAAAG	0.112286	0.117936	1.05031	-0.255048	0.00254775	2.59384	-2.59384	ENSG00000157873
1	3532709	rs6678958	G	A	GGTCCGCG	AGTCCGCG				-0.44261	0.00663813	2.17795	-2.17795	ENSG00000238260
1	3534706	rs10909988	A	G	AAGCCTGG	GAGCCTGG				-0.44817	0.00104683	2.98013	-2.98013	ENSG00000238260
1	3534808	rs7522507	G	A	GCTGACCA	ACTGACCA				-0.477396	5.56167e-05	4.2548	-4.2548	ENSG00000238260
1	3536328	rs4648533	G	A	GTGGACTA	ATGGACTA				-0.477997	3.47643e-05	4.45887	-4.45887	ENSG00000238260
1	3536460	rs4648535	C	A	CAGGAAGC	CAGGAAGA	0.580356	0.234501	0.404064	-0.459982	0.000149925	3.82413	-3.82413	ENSG00000238260
1	3536562	rs4648399	A	G	AATGAGGA	GATGAGGA				-0.476285	4.17421e-05	4.37943	-4.37943	ENSG00000238260
1	3537362	rs4648400	A	G	AGCCCCGA	GGCCCCGA				-0.474057	5.75496e-05	4.23996	-4.23996	ENSG00000238260
1	3537858	rs4648401	A	G	AGGCGTCT	GGGCGTCT				-0.444228	0.001967	2.7062	-2.7062	ENSG00000238260
1	3538480	rs4400556	A	T	ATTCTCCC	TTTCTCCC				-0.443385	0.00254687	2.59399	-2.59399	ENSG00000238260
1	3539082	rs10909989	A	G	ATCAAACA	GTCAAACA				-0.443385	0.00254687	2.59399	-2.59399	ENSG00000238260
1	3539481	rs10909990	A	G	ATCATTTC	GTCATTTC				-0.460649	0.000165815	3.78038	-3.78038	ENSG00000238260
1	3540024	rs12757620	T	G	TGGGCGTG	GGGGCGTG				-0.387766	0.00502552	2.29882	-2.29882	ENSG00000158109
1	3548136	rs2760321	T	C	TGCGCGCA	CGCGCGCA				-0.474789	0.00376166	2.42462	-2.42462	ENSG00000158109
1	3559030	rs113727502	C	T	CGGTGGCT	TGGTGGCT				0.472288	0.00604796	2.21839	2.21839	ENSG00000158109
1	3570883	rs6697769	C	T	CGGGATGT	TGGGATGT	0.211036	0.12	0.568624	-0.447714	7.7521e-07	6.11058	-6.11058	ENSG00000158109
1	3572732	rs10752739	A	G	ACGTCTCA	GCGTCTCA				-0.470335	6.76639e-08	7.16964	-7.16964	ENSG00000158109
1	3574419	rs9662739	T	A	TCCTCTAC	ACCTCTAC				-0.463529	1.16453e-07	6.93385	-6.93385	ENSG00000158109
1	3574420	rs9662052	C	A	CCTCTACC	ACTCTACC				-0.463529	1.16453e-07	6.93385	-6.93385	ENSG00000158109
1	3575611	rs4648544	C	T	CTTTGGGG	TTTTGGGG				-0.399309	4.55298e-05	4.3417	-4.3417	ENSG00000158109
1	3575833	rs2208993	C	G	CGAGCATC	GGAGCATC				-0.373199	0.00119844	2.92138	-2.92138	ENSG00000158109
1	3575879	rs2208992	C	T	CGCAGCAA	TGCAGCAA				-0.384398	0.0011413	2.9426	-2.9426	ENSG00000158109
1	3576060	rs2224718	T	C	TACTGGAG	CACTGGAG				-0.380662	0.00205989	2.68616	-2.68616	ENSG00000158109
1	3684107	rs1181872	T	A	TGTACGCT	AGTACGCT				-0.395701	0.000304257	3.51676	-3.51676	ENSG00000116198
1	3688645	rs1175551	T	C	TACCCTTC	CACCCTTC				-0.393734	0.00627158	2.20262	-2.20262	ENSG00000116198
1	3696000	rs2799182	T	C	TGTAAAAT	CGTAAAAT				-0.405184	0.00128189	2.89215	-2.89215	ENSG00000116198
1	3696890	rs8379	A	C	ACGAGAGC	CCGAGAGC				-0.412941	0.000169862	3.7699	-3.7699	ENSG00000116198
1	3698528	rs2799186	C	G	CAGCAAGA	GAGCAAGA				-0.405184	0.00128189	2.89215	-2.89215	ENSG00000116198
1	3700119	rs12738904	A	C	AAGCCTGT	CAGCCTGT				-0.456261	9.00942e-06	5.0453	-5.0453	ENSG00000116198
1	3705021	rs9424282	T	C	TACACTGG	CACACTGG				-0.36194	0.00729911	2.13673	-2.13673	ENSG00000116198
1	3718069	rs6703539	C	T	CGGGGAAA	TGGGGAAA				-0.429213	0.000707086	3.15053	-3.15053	ENSG00000116198
1	3718864	rs6658021	C	T	CCTTTATT	TCTTTATT				-0.47717	1.11963e-07	6.95093	-6.95093	ENSG00000116198
1	3721065	rs12134180	C	T	CGGGAGGA	TGGGAGGA				-0.414681	0.00219584	2.6584	-2.6584	ENSG00000116198
1	3722130	rs10909798	G	A	AAGGGAGC	AAGGAAGC				-0.487351	2.4606e-08	7.60896	-7.60896	ENSG00000116198
1	3722641	rs12746148	G	A	GGTAGTGG	AGTAGTGG				-0.48519	2.18181e-08	7.66118	-7.66118	ENSG00000116198
1	3723195	rs4587513	A	G	ACCCTGTC	GCCCTGTC				-0.406937	0.000162511	3.78912	-3.78912	ENSG00000116198
1	3723227	rs12120370	A	C	ATCGTCTT	CTCGTCTT				-0.406937	0.000162511	3.78912	-3.78912	ENSG00000116198
1	3723990	rs12723501	G	A	GAGACTGG	AAGACTGG				-0.413512	0.00183162	2.73716	-2.73716	ENSG00000116198
1	3724885	rs12728640	G	A	TCATCCAG	TCATCCAA	0.0994521	0.101853	1.02414	-0.413512	0.00183162	2.73716	-2.73716	ENSG00000116198
1	3727032	rs12127249	G	A	GGCTTGTG	AGCTTGTG				-0.394587	0.00268795	2.57058	-2.57058	ENSG00000116198
1	3743995	rs12736124	G	A	GCTGGTCT	ACTGGTCT				-0.430531	3.1955e-05	4.49546	-4.49546	ENSG00000116198
1	3744084	rs9424310	G	A	GAGAGTAT	AAGAGTAT				-0.424395	7.95636e-05	4.09929	-4.09929	ENSG00000116198
1	3744306	rs12727043	T	C	TGTGTGGG	CGTGTGGG				-0.434489	1.84804e-05	4.73329	-4.73329	ENSG00000116198
1	3744548	rs10797343	A	G	AGCTGTGT	GGCTGTGT				-0.359779	0.00813251	2.08978	-2.08978	ENSG00000116198
1	3745133	rs6657042	A	G	ACTGTGCA	GCTGTGCA				-0.377938	0.00020488	3.6885	-3.6885	ENSG00000116198
1	3745193	rs6659702	T	C	TGGCACGG	CGGCACGG				-0.377938	0.00020488	3.6885	-3.6885	ENSG00000116198
1	3745374	rs6659687	A	G	AAATAGTA	GAATAGTA				-0.434489	1.84804e-05	4.73329	-4.73329	ENSG00000116198
1	3745557	rs6670916	G	T	GGCCCACA	TGCCCACA				-0.359779	0.00813251	2.08978	-2.08978	ENSG00000116198
1	3745787	rs2275832	T	C	TTCAGCTA	CTCAGCTA				-0.390033	0.00614017	2.21182	-2.21182	ENSG00000116198
1	3746583	rs2275828	G	T	GTTACTCA	TTTACTCA				0.359779	0.00813251	2.08978	2.08978	ENSG00000116198
1	3747300	rs4648416	A	G	ACTGCACC	GCTGCACC				-0.434489	1.84804e-05	4.73329	-4.73329	ENSG00000116198
1	3747580	rs6424058	C	T	CGTGGTGT	TGTGGTGT				0.373258	0.00154583	2.81084	2.81084	ENSG00000116198
1	3748107	rs7524674	T	C	TTTTCTCA	CTTTCTCA				-0.434489	1.84804e-05	4.73329	-4.73329	ENSG00000116198
1	3748171	rs7524765	T	C	TTTATTAA	CTTATTAA				0.373258	0.00154583	2.81084	2.81084	ENSG00000116198
1	3748513	rs7535133	G	T	AGGGAAGT	AGGGAATT	0.202234	0.136196	0.673454	-0.434489	1.84804e-05	4.73329	-4.73329	ENSG00000116198
1	3748688	rs17403836	A	C	AATTAAAT	CATTAAAT				0.390033	0.00614017	2.21182	2.21182	ENSG00000116198
1	3749647	rs10797344	C	G	TTCGATTC	TTGGATTC				0.373258	0.00154583	2.81084	2.81084	ENSG00000116198
1	3749648	rs10797345	G	A	GATTCTCC	AATTCTCC				0.373258	0.00154583	2.81084	2.81084	ENSG00000116198
1	3750075	rs12755519	T	C	TATTTGGT	CATTTGGT				-0.421472	6.39017e-05	4.19449	-4.19449	ENSG00000116198
1	3750729	rs6677381	A	G	ATTGCAAA	GTTGCAAA				0.365704	0.00429002	2.36754	2.36754	ENSG00000116198
1	3751103	rs4648418	T	G	TCTTAAGG	GCTTAAGG				-0.434489	1.84804e-05	4.73329	-4.73329	ENSG00000116198
1	3751278	rs2887273	C	G	AAGCAAAG	AAGGAAAG				0.373258	0.00154583	2.81084	2.81084	ENSG00000116198
1	3752739	rs7548009	G	A	GGGCACCT	AGGCACCT				-0.434489	1.84804e-05	4.73329	-4.73329	ENSG00000116198
1	3752857	rs7537951	A	G	AGACTCCG	GGACTCCG				-0.434489	1.84804e-05	4.73329	-4.73329	ENSG00000116198
1	3753013	rs12746541	G	C	GCCTCCCC	CCCTCCCC				-0.434489	1.84804e-05	4.73329	-4.73329	ENSG00000116198
1	3753136	rs2275824	A	T	ACATGCCT	TCATGCCT				0.390033	0.00614017	2.21182	2.21182	ENSG00000116198
1	3754489	rs12409082	G	C	AAGGAAAG	AAGCAAAG				0.373258	0.00154583	2.81084	2.81084	ENSG00000116198
1	3755044	rs4648420	C	T	TATTCCGT	TATTCTGT				-0.434489	1.84804e-05	4.73329	-4.73329	ENSG00000116198
1	3756530	rs34211842	C	A	CCTTTCTG	ACTTTCTG				-0.434489	1.84804e-05	4.73329	-4.73329	ENSG00000116198
1	3757300	rs10909800	C	T	CACCATGT	TACCATGT				0.373258	0.00154583	2.81084	2.81084	ENSG00000116198
1	3757749	rs12744607	G	A	GTTTTAAT	ATTTTAAT				-0.434489	1.84804e-05	4.73329	-4.73329	ENSG00000116198
1	3758559	rs1891938	C	T	CCATCCAA	CCATCTAA				-0.434489	1.84804e-05	4.73329	-4.73329	ENSG00000116198
1	3759333	rs3765773	A	G	TTGGAATT	TTGGGATT				-0.434489	1.84804e-05	4.73329	-4.73329	ENSG00000116198
1	3759352	rs3765774	T	A	TTTTTTTT	ATTTTTTT				0.359779	0.00813251	2.08978	2.08978	ENSG00000116198
1	3759937	rs10909801	A	G	ATAATTTT	GTAATTTT				0.390033	0.00614017	2.21182	2.21182	ENSG00000116198
1	3760061	rs6701360	G	A	GTGCACCA	ATGCACCA				0.359779	0.00813251	2.08978	2.08978	ENSG00000116198
1	3760309	rs12145992	G	A	GATTGGTA	AATTGGTA				-0.421472	0.00163397	2.78676	-2.78676	ENSG00000116198
1	3760670	rs7534819	C	G	CTAAAGAA	GTAAAGAA				-0.421472	6.39017e-05	4.19449	-4.19449	ENSG00000116198
1	3761479	rs2275822	C	T	CGTTCCTT	TGTTCCTT	0.123433	0.108391	0.878141	0.359779	0.00813251	2.08978	2.08978	ENSG00000116198
1	3762076	rs6699784	T	C	AGGGATCC	AGGGACCC				0.373258	0.00154583	2.81084	2.81084	ENSG00000116198
1	3762416	rs6687498	C	A	CCAAGGTG	ACAAGGTG				0.359779	0.00813251	2.08978	2.08978	ENSG00000116198
1	3762468	rs7552387	A	G	ATGGAGAA	GTGGAGAA				-0.434489	1.84804e-05	4.73329	-4.73329	ENSG00000116198
1	3762747	rs4307512	T	C	TATGGAGC	CATGGAGC				-0.434489	1.84804e-05	4.73329	-4.73329	ENSG00000116198
1	3762889	rs4411083	C	T	CGCTTCCA	TGCTTCCA				-0.502671	9.38934e-11	10.0274	-10.0274	ENSG00000116198
1	3763864	rs12047360	G	A	GTGTGCCC	ATGTGCCC				0.390033	0.00614017	2.21182	2.21182	ENSG00000116198
1	3764461	rs34401151	C	T	CGATCTTG	TGATCTTG				0.387927	0.00494639	2.30571	2.30571	ENSG00000116198
1	3764611	rs55873991	T	C	TTGGTCAT	CTGGTCAT				0.390033	0.00614017	2.21182	2.21182	ENSG00000116198
1	3764878	rs66497905	C	T	CGAGGTCA	TGAGGTCA				-0.523826	2.95898e-11	10.5289	-10.5289	ENSG00000116198
1	3764979	rs12239252	C	A	CCAGCTAC	ACAGCTAC				-0.523826	2.95898e-11	10.5289	-10.5289	ENSG00000116198
1	3765055	rs12239253	C	T	CACTGCAC	TACTGCAC				-0.518988	3.88826e-12	11.4102	-11.4102	ENSG00000116198
1	3765563	rs3765778	T	C	TCTGCCTG	CCTGCCTG				-0.523826	2.95898e-11	10.5289	-10.5289	ENSG00000116198
1	3765755	rs4648347	T	C	CCTTTCAC	CCTTCCAC				0.452425	8.47854e-07	6.07168	6.07168	ENSG00000116198
1	3766286	rs17404435	G	T	GGCTGCTT	TGCTGCTT				0.447228	2.26388e-06	5.64515	5.64515	ENSG00000116198
1	3766441	rs6683156	C	T	CCGGCAAA	TCGGCAAA				0.390033	0.00614017	2.21182	2.21182	ENSG00000116198
1	3768565	rs1122613	G	A	GTGTGATC	ATGTGATC				-0.555786	1.8657e-13	12.7292	-12.7292	ENSG00000116198
1	3768719	rs1539647	T	C	TGACACTG	CGACACTG				0.443218	4.22458e-06	5.37422	5.37422	ENSG00000116198
1	3768729	rs1539648	T	C	TGCTGACA	CGCTGACA				0.443218	4.22458e-06	5.37422	5.37422	ENSG00000116198
1	3769033	rs3819006	A	T	AACACATG	TACACATG				-0.558038	1.01273e-14	13.9945	-13.9945	ENSG00000116198
1	3769034	rs3819007	A	T	ACACATGG	TCACATGG				-0.558038	1.01273e-14	13.9945	-13.9945	ENSG00000116198
1	3769231	rs6657021	A	G	AGTGCTGT	GGTGCTGT				0.443218	4.22458e-06	5.37422	5.37422	ENSG00000116198
1	3769262	rs4507956	C	T	AAGGATAC	AAGGATAT	0.121044	0.170197	1.40607	-0.558038	1.01273e-14	13.9945	-13.9945	ENSG00000116198
1	3769276	rs6668213	G	C	GTGTGGTA	CTGTGGTA				0.443218	4.22458e-06	5.37422	5.37422	ENSG00000116198
1	3769286	rs6693152	C	T	CGTGAAGG	TGTGAAGG				0.443218	4.22458e-06	5.37422	5.37422	ENSG00000116198
1	3769329	rs6657132	A	G	ATCTAGTT	GTCTAGTT				0.443218	4.22458e-06	5.37422	5.37422	ENSG00000116198
1	3769365	rs6668306	G	C	CAATGCAA	CAATCCAA				0.443218	4.22458e-06	5.37422	5.37422	ENSG00000116198
1	3769377	rs6693259	C	T	CTAAGAAG	TTAAGAAG				0.443218	4.22458e-06	5.37422	5.37422	ENSG00000116198
1	3769479	rs75410905	T	C	TGAGGATG	CGAGGATG				0.442617	4.57606e-06	5.33951	5.33951	ENSG00000116198
1	3769590	rs11578021	G	C	GCAGAATG	CCAGAATG				0.443218	4.22458e-06	5.37422	5.37422	ENSG00000116198
1	3770425	rs4233023	G	A	GAGGTGGA	AAGGTGGA				0.390033	0.00614017	2.21182	2.21182	ENSG00000116198
1	3770736	rs4582731	T	C	TGCCCTTC	CGCCCTTC				0.390033	0.00614017	2.21182	2.21182	ENSG00000116198
1	3770800	rs10909803	G	A	GCCTCCCT	ACCTCCCT				-0.546817	8.71498e-13	12.0597	-12.0597	ENSG00000116198
1	3771108	rs12023761	T	C	TTGTAACC	CTGTAACC				0.388341	0.00438745	2.35779	2.35779	ENSG00000116198
1	3771120	rs12023762	T	C	TCTCCCTG	CCTCCCTG				0.386073	0.0090573	2.043	2.043	ENSG00000116198
1	3771163	rs12026284	G	A	GCTGGGAT	ACTGGGAT				0.390033	0.00614017	2.21182	2.21182	ENSG00000116198
1	3771348	rs4648424	C	T	CATCATCT	TATCATCT				-0.555786	1.8657e-13	12.7292	-12.7292	ENSG00000116198
1	3771369	rs12024538	T	C	TTGTCACT	CTGTCACT				0.392001	0.00300704	2.52186	2.52186	ENSG00000116198
1	3771547	rs7552678	C	T	CGCCTCAG	TGCCTCAG				0.443218	4.22458e-06	5.37422	5.37422	ENSG00000116198
1	3772275	rs4648348	G	T	CCTTCCAG	CCTTCCAT	0.100722	0.106919	1.06152	0.388947	0.00483421	2.31567	2.31567	ENSG00000116198
1	3772359	rs4564078	C	T	CTCTATAA	TTCTATAA				-0.555786	1.8657e-13	12.7292	-12.7292	ENSG00000116198
1	3772939	rs4648349	G	C	GTCTCAAA	CTCTCAAA				-0.555786	1.8657e-13	12.7292	-12.7292	ENSG00000116198
1	3773034	rs4648425	T	C	TCCAAAAC	CCCAAAAC				-0.565253	4.24101e-15	14.3725	-14.3725	ENSG00000116198
1	3773089	rs4648426	T	C	TTTTCCTC	CTTTCCTC	0.159898	0.136295	0.852391	-0.565253	4.24101e-15	14.3725	-14.3725	ENSG00000116198
1	3773106	rs6424059	C	T	CTCAGCAG	TTCAGCAG				0.394781	0.0033836	2.47062	2.47062	ENSG00000116198
1	3773251	rs4648427	A	C	GCATACGG	GCATCCGG				-0.565253	4.24101e-15	14.3725	-14.3725	ENSG00000116198
1	3773252	rs6424060	C	A	CGGCACGA	AGGCACGA				0.373315	0.00159243	2.79794	2.79794	ENSG00000116198
1	3773546	rs12145238	A	C	AGGCGGCG	CGGCGGCG				-0.565253	4.24101e-15	14.3725	-14.3725	ENSG00000116198
1	3773588	rs7542369	C	G	CGGCTCTC	GGGCTCTC				0.373315	0.00159243	2.79794	2.79794	ENSG00000116198
1	3773733	rs13374773	C	A	CCCGGCCG	ACCGGCCG				-0.54931	7.51015e-14	13.1244	-13.1244	ENSG00000116198
1	3774130	rs34891610	A	G	ACCGCCTG	GCCGCCTG				-0.549951	4.24308e-14	13.3723	-13.3723	ENSG00000116198
1	3774138	rs12723005	T	C	TGGGACCC	CGGGACCC				-0.549951	4.24308e-14	13.3723	-13.3723	ENSG00000116198
1	3774296	rs12722891	A	G	AGGCGGGG	GGGCGGGG				-0.549951	4.24308e-14	13.3723	-13.3723	ENSG00000116198
1	3774312	rs12726906	T	C	TCGGGGAG	CCGGGGAG				-0.549951	4.24308e-14	13.3723	-13.3723	ENSG00000116198
1	3774473	rs12740603	G	T	GTTGGGGG	TTTGGGGG				-0.549951	4.24308e-14	13.3723	-13.3723	ENSG00000116198
1	3774549	rs12127619	C	T	AGACCCGG	AGATCCGG				-0.464281	6.4025e-07	6.19365	-6.19365	ENSG00000116198
1	3776022	rs9786959	A	G	AGGAGATG	GGGAGATG				0.396412	0.0024647	2.60824	2.60824	ENSG00000116198
1	3778238	rs12131756	C	T	CGCCTTGG	TGCCTTGG				-0.459554	1.17135e-06	5.93131	-5.93131	ENSG00000116198
1	3781830	rs12741965	C	A	CGATTTGC	AGATTTGC				-0.415389	0.000802345	3.09564	-3.09564	ENSG00000116198
1	3782608	rs10909809	C	T	CCTGAGGT	TCTGAGGT				0.422008	2.85394e-05	4.54455	4.54455	ENSG00000116198
1	3823804	rs76419011	C	T	CAGGACTG	TAGGACTG				-0.479179	0.00304453	2.51648	-2.51648	ENSG00000169598
1	6274304	rs76612668	T	A	TGCGACCT	AGCGACCT				-0.423553	0.0028754	2.5413	-2.5413	ENSG00000116237
1	6274678	rs12061550	G	T	CTGGAATA	CTGTAATA				-0.438972	0.00784641	2.10533	-2.10533	ENSG00000116237
1	6279370	rs846111	G	C	GCCTCTCA	CCCTCTCA				-0.479616	1.62973e-06	5.78788	-5.78788	ENSG00000225077
1	6280872	rs41278922	G	C	GTAAAATT	CTAAAATT				-0.397464	0.000250249	3.60163	-3.60163	ENSG00000116237
1	6281377	rs1064721	C	T	CGTTCAGT	TGTTCAGT				-0.503194	1.20678e-07	6.91837	-6.91837	ENSG00000116237
1	6281792	rs58443742	C	T	CGTGAAGG	TGTGAAGG				-0.503194	1.20678e-07	6.91837	-6.91837	ENSG00000116237
1	6283062	rs12070839	C	A	GTGGATCC	GTGGATCA	0.108944	0.100663	0.92399	-0.397464	0.000250249	3.60163	-3.60163	ENSG00000116237
1	6293890	rs12073932	G	A	GCTGTTTT	ACTGTTTT				-0.513805	3.14878e-08	7.50186	-7.50186	ENSG00000116237
1	6294072	rs846106	T	C	TTCATTTT	CTCATTTT				-0.404716	0.000429772	3.36676	-3.36676	ENSG00000225077
1	6296238	rs9970334	T	G	CGGGAAGT	CGGGAAGG	0.324935	0.124234	0.382336	-0.532247	1.05191e-13	12.978	-12.978	ENSG00000225077
1	6296621	rs12084175	A	T	ATTTTGAA	TTTTTGAA				-0.480634	7.00987e-09	8.15429	-8.15429	ENSG00000116237
1	6296794	rs12082244	C	G	AATTCCTG	AATTCGTG				-0.562164	6.47813e-08	7.18855	-7.18855	ENSG00000116237
1	6544261	rs943586	C	T	CGGACTGA	TGGACTGA				-0.57379	0.000640533	3.19346	-3.19346	ENSG00000171680
1	6544376	rs943585	A	G	AGCTGCTG	GGCTGCTG				-0.571945	0.00101439	2.99379	-2.99379	ENSG00000171680
1	6545390	rs75490131	A	T	ATCACCGT	TTCACCGT				-0.566943	0.00133705	2.87385	-2.87385	ENSG00000171680
1	6545839	rs6693457	C	T	CGCCCAGT	TGCCCAGT				-0.574477	0.00140236	2.85314	-2.85314	ENSG00000171680
1	6547670	rs2986738	G	C	GAAACAGC	CAAACAGC				-0.579927	0.000319395	3.49567	-3.49567	ENSG00000171680
1	6548056	rs2986739	A	G	AGTCAACA	GGTCAACA				-0.55066	0.00819639	2.08638	-2.08638	ENSG00000171680
1	6549519	rs6663122	A	G	CAGGAAGG	CGGGAAGG	0.285864	0.124234	0.434593	-0.798611	3.91468e-12	11.4073	-11.4073	ENSG00000171680
1	6549878	rs3007428	T	C	TGTGTGCC	CGTGTGCC				-0.612876	0.0081267	2.09009	-2.09009	ENSG00000171680
1	6550376	rs2986742	T	C	TGTACCCA	CGTACCCA				-0.612876	0.0081267	2.09009	-2.09009	ENSG00000171680
1	6550505	rs11806429	C	T	CTAGGAAC	TTAGGAAC				-0.779339	3.60744e-11	10.4428	-10.4428	ENSG00000171680
1	6557009	rs3007430	A	C	AGAACCTT	CGAACCTT				-0.60548	0.00508687	2.29355	-2.29355	ENSG00000171680
1	7818731	rs141070156	T	C	TACGCCTG	CACGCCTG				1.88607	0.00231854	2.63478	2.63478	ENSG00000049247
1	7825248	rs75499366	A	G	ATGGTATG	GTGGTATG				1.76641	0.00432178	2.36434	2.36434	ENSG00000049247
1	7828417	rs3813809	C	A	CGTATTTG	AGTATTTG				1.76641	0.00432178	2.36434	2.36434	ENSG00000049247
1	7831352	rs72853889	C	A	CGCCGTCC	AGCCGTCC				1.76641	0.00432178	2.36434	2.36434	ENSG00000049247
1	7834980	rs79566595	T	C	TAGGAGTA	CAGGAGTA				1.76641	0.00432178	2.36434	2.36434	ENSG00000049247
1	7846146	rs60102794	C	T	CTCTACTA	TTCTACTA				1.80507	9.1843e-06	5.03695	5.03695	ENSG00000049247
1	7851637	rs116231375	C	T	CTTCTTGT	TTTCTTGT				1.80507	9.1843e-06	5.03695	5.03695	ENSG00000049247
1	7910122	rs540181130	T	C	TGGGTTCA	CGGGTTCA				2.04836	4.42406e-05	4.35418	4.35418	ENSG00000049247
1	7915361	rs61016535	G	A	GAGCAAGG	AAGCAAGG				1.4611	3.966e-05	4.40165	4.40165	ENSG00000049247
1	7922050	rs12567416	G	A	GCAACCTC	ACAACCTC				1.47467	0.000174213	3.75892	3.75892	ENSG00000049247
1	7932217	rs11121044	C	T	CGGGTGTG	TGGGTGTG				1.47467	0.000174213	3.75892	3.75892	ENSG00000049247
1	7934518	rs744000	G	A	CATTCCGC	CATTCCAC	0.123265	0.0874711	0.709619	1.47467	0.000174213	3.75892	3.75892	ENSG00000049247
1	7935254	rs12402143	C	T	CCTCCCGA	TCTCCCGA				1.47467	0.000174213	3.75892	3.75892	ENSG00000049247
1	7946877	rs76199632	C	T	CCAAGGCA	TCAAGGCA				1.47194	1.00728e-05	4.99685	4.99685	ENSG00000049247
1	7947384	rs79522322	G	A	CAGGGTGT	CAGGATGT				1.47194	1.00728e-05	4.99685	4.99685	ENSG00000049247
1	7953454	rs59381951	G	A	GGGAGGCT	AGGAGGCT				1.11952	0.000153751	3.81318	3.81318	ENSG00000049247
1	7953531	rs56867169	G	A	GACAGAGC	AACAGAGC				1.92774	2.3287e-12	11.6329	11.6329	ENSG00000049247
1	7955510	rs74315081	C	T	TATTCCCT	TATTCTCT				1.27604	3.24659e-10	9.48857	9.48857	ENSG00000049247
1	7958544	rs74970165	T	G	TTTTTTTT	GTTTTTTT				1.71472	3.99829e-10	9.39813	9.39813	ENSG00000049247
1	7959238	rs58911040	C	T	CCTCCCAC	TCTCCCAC				1.13109	0.00392515	2.40614	2.40614	ENSG00000049247
1	7961801	rs10489448	C	T	CGTGGAGG	TGTGGAGG				1.13109	0.00392515	2.40614	2.40614	ENSG00000049247
1	7962954	rs77615777	T	G	CCTTCCCT	CCTGCCCT				2.08661	7.09238e-19	18.1492	18.1492	ENSG00000049247
1	7965947	rs78539762	G	A	GTAGTGAT	ATAGTGAT				1.80612	1.48009e-14	13.8297	13.8297	ENSG00000049247
1	7970092	rs664689	C	T	CGTGTTGT	TGTGTTGT				2.06733	3.14784e-20	19.502	19.502	ENSG00000049247
1	7970383	rs666068	T	C	AAATTCTC	AAATCCTC				2.22388	3.76486e-21	20.4243	20.4243	ENSG00000049247
1	7974481	rs116056356	C	A	CGTTGTGT	AGTTGTGT				1.48648	0.000175593	3.75549	3.75549	ENSG00000049247
1	7974544	rs106968	C	G	CGTTGGAC	GGTTGGAC				0.896102	2.30718e-10	9.63692	9.63692	ENSG00000049247
1	7975595	rs161805	A	G	ATGCCACC	GTGCCACC				1.11754	6.20252e-14	13.2074	13.2074	ENSG00000049247
1	7975789	rs161803	A	G	TTGAAAGC	TTGGAAGC				0.885888	6.28819e-07	6.20147	6.20147	ENSG00000049247
1	7978325	rs12564367	T	C	TGTGAGCT	CGTGAGCT				1.09778	8.53078e-13	12.069	12.069	ENSG00000049247
1	7978402	rs226479	A	G	ATAAAGAC	GTAAAGAC				1.19927	6.35618e-16	15.1968	15.1968	ENSG00000049247
1	7978722	rs161824	C	T	CGGCCCCA	TGGCCCCA				1.19927	6.35618e-16	15.1968	15.1968	ENSG00000049247
1	7979574	rs161825	G	A	GAATAAAA	AAATAAAA				1.09778	8.53078e-13	12.069	12.069	ENSG00000049247
1	7980338	rs161826	A	G	ACCTGTTA	GCCTGTTA				0.87232	7.02967e-06	5.15307	5.15307	ENSG00000049247
1	7981125	rs144972570	G	A	GTGGCTCA	ATGGCTCA				1.33315	0.000986294	3.00599	3.00599	ENSG00000049247
1	7981652	rs226480	T	C	TGGGAGGT	CGGGAGGT				0.89906	1.6595e-06	5.78002	5.78002	ENSG00000049247
1	7982034	rs161827	T	C	TTGGAATG	TTGGAACG	0.0960253	0.10379	1.08086	0.992697	1.42187e-10	9.84714	9.84714	ENSG00000049247
1	7982519	rs11121054	A	T	ACTGGGAA	TCTGGGAA				2.22388	3.76486e-21	20.4243	20.4243	ENSG00000049247
1	7988145	rs161820	G	A	AGGGAAGT	AGGGAAAT	0.202234	0.159231	0.787359	0.904181	2.15604e-05	4.66634	4.66634	ENSG00000049247
1	7990291	rs161823	A	G	ATGCTAGG	GTGCTAGG				0.904181	2.15604e-05	4.66634	4.66634	ENSG00000049247
1	7990338	rs9658002	C	T	GCTTCCCT	GTTTCCCT	0.134624	0.138432	1.02829	1.33315	0.000986294	3.00599	3.00599	ENSG00000049247
1	7992095	rs9657993	C	G	CCTGAGGC	GCTGAGGC				2.47743	5.45981e-13	12.2628	12.2628	ENSG00000049247
1	7994031	rs537801	T	C	TGCGCCAT	CGCGCCAT				0.852935	0.000184541	3.73391	3.73391	ENSG00000049247
1	7996338	rs9657975	C	T	CGTGGTTG	TGTGGTTG				2.22388	3.76486e-21	20.4243	20.4243	ENSG00000049247
1	8014444	rs76565158	G	A	GGCTCTTC	AGCTCTTC				1.31812	0.00370495	2.43122	2.43122	ENSG00000049247
1	8028930	rs34124834	T	G	TTCAAACA	GTCAAACA				-0.435942	0.00946091	2.02407	-2.02407	ENSG00000284747
1	8029494	rs2641116	T	G	TAAAGCTG	GAAAGCTG				-0.387533	0.000499131	3.30179	-3.30179	ENSG00000284747
1	8032921	rs367481	A	G	GTGAAACC	GTGGAACC				-0.487246	1.49473e-10	9.82544	-9.82544	ENSG00000284747
1	8033837	rs12563704	G	A	GCATGCCT	ACATGCCT				-0.459974	6.22988e-06	5.20552	-5.20552	ENSG00000284747
1	8038177	rs12750531	C	T	GCCTCCTG	GCTTCCTG				-0.446413	0.00132374	2.8782	-2.8782	ENSG00000284747
1	8041290	rs67717282	C	T	TCATCCGT	TCATCTGT				-0.446413	0.00132374	2.8782	-2.8782	ENSG00000284747
1	8042402	rs161800	A	T	ATAAAGAA	TTAAAGAA				-0.459974	6.22988e-06	5.20552	-5.20552	ENSG00000284747
1	8042826	rs161802	G	T	GATAAACC	TATAAACC				-0.493001	8.42587e-11	10.0744	-10.0744	ENSG00000284747
1	8044498	rs75199396	C	T	CGCCTCCA	TGCCTCCA				1.32553	0.00608248	2.21592	2.21592	ENSG00000049247
1	8046378	rs225120	C	T	CTTCTGAG	TTTCTGAG				-0.459974	6.22988e-06	5.20552	-5.20552	ENSG00000284747
1	8046672	rs12727642	C	A	CTTAGTGG	ATTAGTGG				-0.463318	0.000548922	3.26049	-3.26049	ENSG00000284747
1	8047676	rs60094536	C	T	CAGGCTGG	TAGGCTGG				-0.44188	0.00187648	2.72666	-2.72666	ENSG00000284747
1	8051241	rs36016881	A	G	AAGTATTT	GAGTATTT				-0.443309	0.00169542	2.77072	-2.77072	ENSG00000284747
1	8053135	rs17367289	A	G	ATGGTTGA	GTGGTTGA				-0.457149	8.13706e-06	5.08953	-5.08953	ENSG00000284747
1	8058789	rs114541460	A	G	AACAGAAA	GACAGAAA				1.32553	0.00608248	2.21592	2.21592	ENSG00000049247
1	8059030	rs146899050	C	A	CGAAACCT	AGAAACCT				1.32553	0.00608248	2.21592	2.21592	ENSG00000049247
1	8060699	rs111875777	C	A	CCAATGGC	ACAATGGC				-0.452175	0.00124818	2.90372	-2.90372	ENSG00000284747
1	8068676	rs143087931	C	T	CCGCACCC	TCGCACCC				1.32553	0.00608248	2.21592	2.21592	ENSG00000049247
1	8073929	rs35110052	G	T	GGTGGGTC	TGTGGGTC				1.32553	0.00608248	2.21592	2.21592	ENSG00000049247
1	8074872	rs397349	A	C	ACATCATA	CCATCATA				-0.489907	1.14059e-10	9.94287	-9.94287	ENSG00000284747
1	8075934	rs2294889	A	G	ATTTTTTG	GTTTTTTG				-0.463822	7.69324e-06	5.11389	-5.11389	ENSG00000284747
1	8078569	rs12735338	T	C	TTGCAAAA	CTGCAAAA				-0.442091	0.00172887	2.76224	-2.76224	ENSG00000284747
1	8079301	rs10489450	C	T	CCTTCAAA	TCTTCAAA				-0.442091	0.00172887	2.76224	-2.76224	ENSG00000284747
1	8080712	rs419683	G	C	GTCCTGCC	CTCCTGCC				-0.463822	7.69324e-06	5.11389	-5.11389	ENSG00000284747
1	8080745	rs404381	C	T	CAGGCATG	TAGGCATG				-0.395663	6.10916e-05	4.21402	-4.21402	ENSG00000284747
1	8080787	rs419390	T	C	TAGAGATG	CAGAGATG				-0.395663	6.10916e-05	4.21402	-4.21402	ENSG00000284747
1	8080807	rs441467	A	G	ATTGGTCA	GTTGGTCA				-0.4998	1.78534e-10	9.74828	-9.74828	ENSG00000284747
1	8080895	rs441597	A	G	ACGCCCGG	GCGCCCGG				-0.480961	7.09406e-08	7.1491	-7.1491	ENSG00000284747
1	8084355	rs28624	A	C	ATTGTGAA	CTTGTGAA				-0.489907	1.14059e-10	9.94287	-9.94287	ENSG00000284747
1	8094978	rs12745223	C	T	CGATCCTC	TGATCCTC	0.097473	0.104424	1.07132	-0.436822	0.00194598	2.71086	-2.71086	ENSG00000284747
1	8095486	rs225131	T	C	TGAATGTA	CGAATGTA				-0.391433	0.00030781	3.51172	-3.51172	ENSG00000284747
1	8095500	rs225132	T	G	TGTTGCAT	GGTTGCAT				-0.391433	0.00030781	3.51172	-3.51172	ENSG00000284747
1	8097145	rs7522911	C	T	CCTAATGG	TCTAATGG				-0.436822	0.00194598	2.71086	-2.71086	ENSG00000284747
1	8100173	rs6577459	G	T	GCATTTGA	TCATTTGA				-0.458763	8.89537e-06	5.05084	-5.05084	ENSG00000284747
1	8100451	rs1883679	T	G	TTTTTTTT	GTTTTTTT				-0.458763	8.89537e-06	5.05084	-5.05084	ENSG00000284747
1	8106201	rs12757968	A	G	ACATCCGA	ACATCCGG	0.256319	0.852379	3.32546	-0.436822	0.00194598	2.71086	-2.71086	ENSG00000284747
1	8106410	rs74813670	C	T	TTTTCCCC	TTTTCTCC				1.32553	0.00608248	2.21592	2.21592	ENSG00000049247
1	8107070	rs79955430	T	C	TACTAATA	CACTAATA				1.32553	0.00608248	2.21592	2.21592	ENSG00000049247
1	8109836	rs34823376	G	A	GGCACCTA	AGCACCTA				-0.436822	0.00194598	2.71086	-2.71086	ENSG00000284747
1	8111839	rs2050198	T	G	TTGCTCTC	GTGCTCTC				-0.458763	8.89537e-06	5.05084	-5.05084	ENSG00000284747
1	8114319	rs12753070	C	G	CATGAAAT	GATGAAAT				-0.436822	0.00194598	2.71086	-2.71086	ENSG00000284747
1	8117567	rs61748617	C	T	CCCCATTT	TCCCATTT				1.32553	0.00608248	2.21592	2.21592	ENSG00000049247
1	8119251	rs4908724	G	T	GATCTTGA	TATCTTGA				-0.436822	0.00194598	2.71086	-2.71086	ENSG00000284747
1	8125990	rs71639211	C	T	CGGGTTCA	TGGGTTCA				-0.42438	0.00646342	2.18954	-2.18954	ENSG00000284747
1	8129507	rs12748993	A	G	ACAGTGAA	GCAGTGAA				-0.42287	0.00576328	2.23933	-2.23933	ENSG00000284747
1	8130254	rs34501555	T	C	CTTTCTCT	CTTTCCCT				-0.436822	0.00194598	2.71086	-2.71086	ENSG00000284747
1	8132462	rs12730860	T	C	TATGTGTT	CATGTGTT				-0.458763	8.89537e-06	5.05084	-5.05084	ENSG00000284747
1	8133352	rs7539255	T	C	TGTGTGCT	CGTGTGCT				-0.436822	0.00194598	2.71086	-2.71086	ENSG00000284747
1	8136016	rs12736494	G	A	GGGGGCCG	AGGGGCCG				-0.436822	0.00194598	2.71086	-2.71086	ENSG00000284747
1	8147412	rs34466510	T	C	TGCCTGAC	CGCCTGAC				-0.461812	1.05544e-05	4.97656	-4.97656	ENSG00000284747
1	8147698	rs34196683	C	T	CGGTTCAC	TGGTTCAC				-0.440149	0.000983027	3.00743	-3.00743	ENSG00000284747
1	8150638	rs72634258	T	C	TTGTGTAT	CTGTGTAT				-0.444325	0.000715852	3.14518	-3.14518	ENSG00000284747
1	8152102	rs6668846	C	G	CTAGCCCA	GTAGCCCA				0.44972	2.13773e-05	4.67005	4.67005	ENSG00000284747
1	8163122	rs4908727	T	C	TGTTTACG	CGTTTACG				0.452965	1.0315e-05	4.98653	4.98653	ENSG00000284747
1	8163858	rs12067391	G	T	GGGTTGGT	TGGTTGGT				0.439953	3.38805e-05	4.47005	4.47005	ENSG00000284747
1	8164134	rs61772708	G	A	GGGGTTTC	AGGGTTTC				0.452965	1.0315e-05	4.98653	4.98653	ENSG00000284747
1	8165619	rs7545677	T	C	CTGGATAA	CCGGATAA	0.123882	0.312309	2.52102	0.487898	1.56019e-08	7.80682	7.80682	ENSG00000284747
1	8165667	rs7545745	T	A	TTTAAGGT	ATTAAGGT				0.438249	2.45836e-06	5.60935	5.60935	ENSG00000284747
1	8165975	rs6703955	G	C	GTTTCTGT	CTTTCTGT				0.398339	0.00119842	2.92139	2.92139	ENSG00000284747
1	8168261	rs10746475	T	A	TAATCCCT	TAATCCCA	0.105115	0.105264	1.00142	0.439564	1.23166e-06	5.90951	5.90951	ENSG00000284747
1	8168917	rs4325151	T	A	TGTCTCTT	AGTCTCTT				0.39361	0.0025113	2.6001	2.6001	ENSG00000284747
1	8168993	rs4369247	C	T	CTTCAAAC	TTTCAAAC				0.439564	1.23166e-06	5.90951	5.90951	ENSG00000284747
1	8169485	rs6577463	T	G	TCTCCTGA	GCTCCTGA				0.44972	2.13773e-05	4.67005	4.67005	ENSG00000284747
1	8169750	rs4908729	A	G	ACGATTCT	GCGATTCT				0.438249	2.45836e-06	5.60935	5.60935	ENSG00000284747
1	8170219	rs12128234	T	C	CAGGATTT	CAGGACTT				0.44972	2.13773e-05	4.67005	4.67005	ENSG00000284747
1	8171302	rs6577464	T	C	TGGTGATC	CGGTGATC				0.388345	0.00750189	2.12483	2.12483	ENSG00000284747
1	8171697	rs6662192	A	G	ATGCCTGG	GTGCCTGG				0.388345	0.00750189	2.12483	2.12483	ENSG00000284747
1	8172492	rs6665452	A	T	ATCAAGTC	TTCAAGTC				0.435327	4.09517e-06	5.38773	5.38773	ENSG00000284747
1	8173369	rs7524424	C	T	GAGGATTC	GAGGATTT	0.0930367	0.105697	1.13607	0.435327	4.09517e-06	5.38773	5.38773	ENSG00000284747
1	8173672	rs4405150	T	C	TTTATTTT	CTTATTTT				0.445057	7.11043e-05	4.1481	4.1481	ENSG00000284747
1	8173796	rs6682709	A	C	ATTCTTCC	CTTCTTCC				0.435327	4.09517e-06	5.38773	5.38773	ENSG00000284747
1	8174083	rs4268374	G	T	GGCCCGTT	TGCCCGTT				0.435327	4.09517e-06	5.38773	5.38773	ENSG00000284747
1	8174495	rs4489581	A	C	AGCCGGGC	CGCCGGGC				0.394659	0.0019686	2.70584	2.70584	ENSG00000284747
1	8177564	rs7537362	C	T	CATTCCCC	CATTCCCT	0.11395	0.102696	0.901232	-0.42547	0.000481497	3.31741	-3.31741	ENSG00000284747
1	8178708	rs9434991	G	C	GTGAAATG	CTGAAATG				-0.414086	9.01072e-05	4.04524	-4.04524	ENSG00000284747
1	8179392	rs9434992	G	T	GCACAGAA	TCACAGAA				-0.408808	0.000191398	3.71806	-3.71806	ENSG00000284747
1	8180097	rs7523227	G	A	GAGTCAGC	AAGTCAGC				-0.408808	0.000191398	3.71806	-3.71806	ENSG00000284747
1	8180210	rs7523335	G	A	GGTAGCCC	AGTAGCCC				-0.408808	0.000191398	3.71806	-3.71806	ENSG00000284747
1	8183789	rs7539807	C	T	CAGGGTTT	TAGGGTTT				-0.427108	0.000578084	3.23801	-3.23801	ENSG00000284747
1	8183921	rs6577468	T	C	TGTTTGTT	CGTTTGTT				-0.429625	0.000537053	3.26998	-3.26998	ENSG00000284747
1	9294903	rs3752547	C	G	CTTGGCCT	GTTGGCCT				-0.365113	0.000113243	3.94599	-3.94599	ENSG00000049239
1	9295794	rs11121349	G	C	GGGGTAGC	CGGGTAGC				-0.387542	1.59915e-05	4.79611	-4.79611	ENSG00000049239
1	9908269	rs1220395	C	T	CGTGATGT	TGTGATGT				0.387315	0.00511459	2.29119	2.29119	ENSG00000171603
1	9909506	rs1220394	G	A	GGGACCTA	AGGACCTA				0.387753	0.00461753	2.33559	2.33559	ENSG00000171603
1	9978996	rs34851031	G	A	GCTGAGTC	ACTGAGTC				0.4934	1.42604e-07	6.84587	6.84587	ENSG00000162441
1	9979185	rs1220389	C	T	CGGGCGGA	TGGGCGGA				-0.82838	4.25511e-45	44.3711	-44.3711	ENSG00000162441
1	9979683	rs6663108	C	T	CAATCCCG	CAATCTCG				-0.652498	4.4412e-19	18.3525	-18.3525	ENSG00000162441
1	9981030	rs1628143	G	C	GCTGGTCT	CCTGGTCT				-0.873752	2.00099e-49	48.6988	-48.6988	ENSG00000162441
1	9981654	rs12140009	G	T	GTTGGCCA	TTTGGCCA				-0.871081	2.21396e-52	51.6548	-51.6548	ENSG00000162441
1	9981697	rs12140015	G	A	GCCTCGGC	ACCTCGGC				-0.876355	1.6543e-53	52.7814	-52.7814	ENSG00000162441
1	9985693	rs61785619	G	A	GCTGGAAT	ACTGGAAT				0.584217	1.53574e-11	10.8137	10.8137	ENSG00000162441
1	9987007	rs11828	C	T	ATATCCTA	ATATTCTA				-0.876759	2.29038e-50	49.6401	-49.6401	ENSG00000162441
1	9988286	rs2919694	G	A	GCTTGAAC	ACTTGAAC				-0.876355	1.6543e-53	52.7814	-52.7814	ENSG00000162441
1	9988300	rs3013783	G	A	TGGGAGGC	TGGGAAGC				0.21435	0.00304374	2.51659	2.51659	ENSG00000228150
1	9991283	rs3013784	C	T	CCTAGCTA	TCTAGCTA				-0.82258	3.1889e-45	44.4964	-44.4964	ENSG00000162441
1	9992302	rs3013785	A	C	GAGGATGA	GAGGCTGA				-0.645798	2.00966e-18	17.6969	-17.6969	ENSG00000162441
1	9993364	rs1220397	A	G	ATACATAT	GTACATAT				-0.831098	7.41631e-46	45.1298	-45.1298	ENSG00000162441
1	9994339	rs1220398	A	G	CAGGAATT	CAGGGATT				-0.645798	2.00966e-18	17.6969	-17.6969	ENSG00000162441
1	9995254	rs1220399	G	A	GAGGCAGA	AAGGCAGA				-0.865972	4.22449e-48	47.3742	-47.3742	ENSG00000162441
1	9997079	rs1220400	T	C	TTGGAAGC	CTGGAAGC	0.10431	0.096314	0.923346	0.222259	0.000516776	3.2867	3.2867	ENSG00000228150
1	9999427	rs11121503	T	C	TTTTCTTT	CTTTCTTT				0.589077	4.43254e-13	12.3533	12.3533	ENSG00000162441
1	9999431	rs11121504	C	T	CTTTTTTT	TTTTTTTT				0.590363	1.18546e-13	12.9261	12.9261	ENSG00000162441
1	9999539	rs1220402	A	C	AGTGATTC	CGTGATTC				0.223001	0.000434392	3.36212	3.36212	ENSG00000228150
1	10000400	rs1237370	T	A	TATTTTTT	AATTTTTT				-0.645798	2.00966e-18	17.6969	-17.6969	ENSG00000162441
1	10001980	rs1220424	T	A	TAAAATTT	AAAAATTT				0.222259	0.000516776	3.2867	3.2867	ENSG00000228150
1	10001981	rs111999762	A	T	AAAATTTT	TAAATTTT				0.681244	0.000206837	3.68437	3.68437	ENSG00000162441
1	10003320	rs1234694	G	A	GGACAACC	AGACAACC				0.263965	8.23379e-06	5.0844	5.0844	ENSG00000228150
1	10003457	rs2297843	G	C	GCACGCAC	CCACGCAC				0.694948	4.83487e-07	6.31562	6.31562	ENSG00000162441
1	10004882	rs1220422	C	T	CAATTTGA	TAATTTGA				-0.857538	5.40425e-28	27.2673	-27.2673	ENSG00000162441
1	10008221	rs1220421	G	A	GAGAACAG	AAGAACAG				0.253501	7.64413e-05	4.11667	4.11667	ENSG00000228150
1	10008430	rs1220420	C	T	CGAGACCA	TGAGACCA				0.246973	0.00822837	2.08469	2.08469	ENSG00000228150
1	10009114	rs74742139	C	T	CGTCAGGT	TGTCAGGT				0.25657	6.90488e-05	4.16084	4.16084	ENSG00000228150
1	10009138	rs61785621	A	G	ACCAACAT	GCCAACAT				-0.842747	8.59802e-27	26.0656	-26.0656	ENSG00000162441
1	10010344	rs41280780	T	G	TTGACATG	GTGACATG				0.789836	1.36421e-20	19.8651	19.8651	ENSG00000162441
1	10011071	rs1660733	C	A	TAATCCAG	TAATCAAG				0.257987	0.000128075	3.89253	3.89253	ENSG00000228150
1	10011112	rs12026401	A	G	ACTCCAGC	GCTCCAGC				0.783409	6.68948e-20	19.1746	19.1746	ENSG00000162441
1	10011520	rs11801898	T	G	TTTGTTGT	GTTGTTGT				0.599409	3.67939e-05	4.43422	4.43422	ENSG00000162441
1	10014386	rs7522568	A	G	ACCTCCCA	GCCTCCCA				-0.851069	3.59875e-27	26.4438	-26.4438	ENSG00000162441
1	10014678	rs112952387	C	T	CACTAAAG	TACTAAAG				0.910975	7.63724e-09	8.11706	8.11706	ENSG00000162441
1	10015698	rs77972069	C	T	CTTAGGAA	TTTAGGAA				0.694948	4.83487e-07	6.31562	6.31562	ENSG00000162441
1	10018541	rs113898379	A	C	AGGCTGGA	CGGCTGGA				0.783409	6.68948e-20	19.1746	19.1746	ENSG00000162441
1	10020894	rs6673580	T	G	TCAGTCCC	GCAGTCCC				-0.851069	3.59875e-27	26.4438	-26.4438	ENSG00000162441
1	10022100	rs111993862	A	G	TGGGATTA	TGGGATTG	0.105264	0.0991102	0.941544	0.910975	7.63724e-09	8.11706	8.11706	ENSG00000162441
1	10023034	rs7534615	T	C	TGGCCCCA	CGGCCCCA				-0.851069	3.59875e-27	26.4438	-26.4438	ENSG00000162441
1	10023293	rs6541073	T	C	TGACAGCA	CGACAGCA				0.25309	6.11916e-05	4.21331	4.21331	ENSG00000228150
1	10023391	rs6541074	C	G	CAGTATTG	GAGTATTG				-0.851069	3.59875e-27	26.4438	-26.4438	ENSG00000162441
1	10024879	rs9943169	A	G	ACCTGTAG	GCCTGTAG				-0.851069	3.59875e-27	26.4438	-26.4438	ENSG00000162441
1	10025082	rs72859517	T	C	TATAAGAT	CATAAGAT				0.783409	6.68948e-20	19.1746	19.1746	ENSG00000162441
1	10025247	rs12128632	G	C	GGCCTGTA	CGCCTGTA				-0.851069	3.59875e-27	26.4438	-26.4438	ENSG00000162441
1	10025264	rs12128636	G	A	GCTCAGGA	ACTCAGGA				-0.843322	1.38895e-26	25.8573	-25.8573	ENSG00000162441
1	10025788	rs78008808	C	T	CAGTAGCT	TAGTAGCT				0.910975	7.63724e-09	8.11706	8.11706	ENSG00000162441
1	10027540	rs2890358	G	A	GAGAAATA	AAGAAATA				0.257987	0.000128075	3.89253	3.89253	ENSG00000228150
1	10027646	rs2380188	A	G	CAGAAAGA	CAGGAAGA				-0.851069	3.59875e-27	26.4438	-26.4438	ENSG00000162441
1	10029913	rs6683452	A	G	AAGTTTCC	GAGTTTCC				-0.851069	3.59875e-27	26.4438	-26.4438	ENSG00000162441
1	10031436	rs11121508	G	A	GTCTCGGC	ATCTCGGC				-0.851069	3.59875e-27	26.4438	-26.4438	ENSG00000162441
1	10037468	rs6661806	A	T	AAATGAAA	TAATGAAA				0.246467	0.0007545	3.12234	3.12234	ENSG00000228150
1	10040509	rs12744387	A	G	ACTACTAA	GCTACTAA				-0.829219	2.92473e-26	25.5339	-25.5339	ENSG00000162441
1	10041977	rs10779734	G	A	GATGGCAC	AATGGCAC				-1.01851	7.98801e-59	58.0976	-58.0976	ENSG00000162441
1	10043142	rs11121510	G	A	GACAGAGC	AACAGAGC				0.476942	0.00280109	2.55267	2.55267	ENSG00000173614
1	10043416	rs10779735	G	A	GAGAAAAA	AAGAAAAA				-0.851069	3.59875e-27	26.4438	-26.4438	ENSG00000162441
1	10045152	rs4073852	C	G	CGGAGGCC	GGGAGGCC				-0.857538	5.40425e-28	27.2673	-27.2673	ENSG00000162441
1	10049177	rs12140058	T	G	TTGCCTTT	GTGCCTTT				-1.06877	7.1889e-63	62.1433	-62.1433	ENSG00000162441
1	10049352	rs61782884	C	T	CTAAAAAT	TTAAAAAT				0.758796	3.09207e-06	5.50975	5.50975	ENSG00000162441
1	10052214	rs7517360	G	A	GACTGCAG	AACTGCAG				0.477138	0.00291502	2.53536	2.53536	ENSG00000173614
1	10052696	rs7517812	G	A	GTGGTGGC	ATGGTGGC				-1.05321	1.55702e-60	59.8077	-59.8077	ENSG00000162441
1	10057657	rs11121512	C	A	TGTTCCCC	TGTTACCC				-0.480853	0.00156207	2.8063	-2.8063	ENSG00000173614
1	10057670	rs6680076	G	A	CGGTCCCC	CGATCCCC				0.482989	0.00903897	2.04388	2.04388	ENSG00000173614
1	10057706	rs11121513	G	A	GCCCCACG	ACCCCACG				0.692591	6.74338e-14	13.1711	13.1711	ENSG00000162441
1	10058104	rs6664631	G	A	GCGCGGAC	ACGCGGAC				0.870055	7.93847e-41	40.1003	40.1003	ENSG00000162441
1	10059375	rs6678023	C	T	CGGGTGGA	TGGGTGGA				0.474782	0.00336727	2.47272	2.47272	ENSG00000173614
1	10059936	rs7532547	C	T	CGCGATCT	TGCGATCT				0.70309	7.21789e-15	14.1416	14.1416	ENSG00000162441
1	10060516	rs3003377	T	C	TGAGAGGT	CGAGAGGT				0.474782	0.00336727	2.47272	2.47272	ENSG00000173614
1	10063098	rs3003378	A	G	ATTGCCAT	GTTGCCAT				-0.239439	0.00737636	2.13216	-2.13216	ENSG00000228150
1	10064482	rs7539191	G	A	GGAGTGCA	AGAGTGCA				-0.468311	0.000604142	3.21886	-3.21886	ENSG00000173614
1	10065627	rs3125086	T	G	TTTTTTTT	GTTTTTTT				1.00089	3.90554e-63	62.4083	62.4083	ENSG00000162441
1	10066809	rs142085911	G	A	GTATATAT	ATATATAT				0.591286	0.000607152	3.2167	3.2167	ENSG00000162441
1	10066822	rs12022346	T	G	TAGAGAGA	GAGAGAGA				0.404851	0.00101441	2.99379	2.99379	ENSG00000162441
1	10068477	rs11121514	A	G	ACATGGTG	GCATGGTG				0.870531	1.21124e-42	41.9168	41.9168	ENSG00000162441
1	10068579	rs113023880	A	G	ACCTCCAC	GCCTCCAC				0.609027	0.00519358	2.28453	2.28453	ENSG00000162441
1	10069756	rs3013788	G	A	GTTTTTGT	ATTTTTGT				1.03918	3.29351e-66	65.4823	65.4823	ENSG00000162441
1	10071301	rs3003376	T	C	TCATCTGT	TCATCCGT				1.03918	3.29351e-66	65.4823	65.4823	ENSG00000162441
1	10072597	rs3123522	T	C	AGTTCCAG	AGTCCCAG				1.03918	3.29351e-66	65.4823	65.4823	ENSG00000162441
1	10074504	rs7517806	C	T	CGCAATCT	TGCAATCT				0.809825	1.27325e-33	32.8951	32.8951	ENSG00000162441
1	10082421	rs7414481	A	T	ATTTTTTG	TTTTTTTG				0.429642	5.60364e-06	5.25153	5.25153	ENSG00000162441
1	10083936	rs58528460	A	G	ACGCCCGG	GCGCCCGG				1.03474	3.45446e-66	65.4616	65.4616	ENSG00000162441
1	10092770	rs6541075	T	A	TTGCCAGC	ATGCCAGC				-0.2417	0.0021156	2.67457	-2.67457	ENSG00000228150
1	10093070	rs72859578	G	C	GGGGGAAA	CGGGGAAA				0.741697	0.00974912	2.01103	2.01103	ENSG00000162441
1	10093457	rs7528979	C	T	CAACCCTG	TAACCCTG				-0.238237	0.00549874	2.25974	-2.25974	ENSG00000228150
1	10095486	rs12564842	G	T	GCTCTGTC	TCTCTGTC				0.648366	0.0047325	2.32491	2.32491	ENSG00000162441
1	10096085	rs12030552	A	C	AGCCACCG	CGCCACCG				0.643735	0.00374206	2.42689	2.42689	ENSG00000162441
1	10097208	rs113826563	C	G	CCCAAGTA	GCCAAGTA				0.741697	0.00974912	2.01103	2.01103	ENSG00000162441
1	10097672	rs6693449	A	G	ATGGCATG	GTGGCATG				-0.231785	0.00969192	2.01359	-2.01359	ENSG00000228150
1	10100891	rs6541076	G	C	GGGTCTCA	CGGTCTCA				0.43323	6.59238e-06	5.18096	5.18096	ENSG00000162441
1	10103131	rs11804193	A	C	AATGTCAG	CATGTCAG				0.673039	8.64813e-14	13.0631	13.0631	ENSG00000162441
1	10108107	rs9919194	G	A	GTGTTGCC	ATGTTGCC				-0.238237	0.00549874	2.25974	-2.25974	ENSG00000228150
1	10114952	rs113448784	T	C	GATTCTCC	GATTCCCC				0.648826	0.00234107	2.63059	2.63059	ENSG00000162441
1	10122779	rs61650275	G	C	GTGAGGCA	CTGAGGCA				0.789868	7.19886e-30	29.1427	29.1427	ENSG00000162441
1	10125407	rs7539725	A	G	ATGCGGGG	GTGCGGGG				0.789868	7.19886e-30	29.1427	29.1427	ENSG00000162441
1	10125765	rs11121515	C	T	CGGTAGAT	TGGTAGAT				0.560364	0.000607188	3.21668	3.21668	ENSG00000162441
1	10140662	rs75035497	C	G	CTACTCAT	GTACTCAT				0.99976	9.78852e-61	60.0093	60.0093	ENSG00000162441
1	10140663	rs79966104	T	C	TACTCATG	CACTCATG				0.99976	9.78852e-61	60.0093	60.0093	ENSG00000162441
1	10141346	rs12068865	G	A	GATGTCAG	AATGTCAG				0.622301	0.0075143	2.12411	2.12411	ENSG00000162441
1	10146179	rs4333851	G	A	GCCACCAC	ACCACCAC				0.98628	2.19559e-57	56.6584	56.6584	ENSG00000162441
1	10146186	rs4360526	C	T	CGCCAGGC	TGCCAGGC				0.781682	2.45204e-29	28.6105	28.6105	ENSG00000162441
1	10149529	rs74051808	C	T	CGCAGCCC	TGCAGCCC				0.599671	5.30402e-05	4.27539	4.27539	ENSG00000162441
1	10152882	rs6676280	A	G	ATCTCAAA	GTCTCAAA				0.99976	9.78852e-61	60.0093	60.0093	ENSG00000162441
1	10154460	rs113304383	C	T	ACACCCGT	ACATCCGT				1.15455	0.000103958	3.98314	3.98314	ENSG00000162441
1	10154574	rs11121516	C	T	ACCTCCGC	ACTTCCGC				0.556106	2.26716e-10	9.64452	9.64452	ENSG00000162441
1	10154636	rs11121517	C	T	CGCCCGCC	TGCCCGCC				0.674674	2.40944e-11	10.6181	10.6181	ENSG00000162441
1	10155283	rs9430244	A	G	ATGTAGCT	GTGTAGCT				-0.704042	1.9792e-14	13.7035	-13.7035	ENSG00000162441
1	10159045	rs11121519	C	T	TAATCCCA	TAATCCTA	0.105264	0.106827	1.01486	0.721676	1.20905e-12	11.9176	11.9176	ENSG00000162441
1	10160254	rs10864442	A	C	AGCCAGGA	CGCCAGGA				-0.861762	7.90874e-40	39.1019	-39.1019	ENSG00000162441
1	10174189	rs4543799	G	A	GAATGGGG	AAATGGGG				0.869779	1.27363e-25	24.895	24.895	ENSG00000162441
1	10177790	rs3762290	A	G	ATACTAGG	GTACTAGG				0.948369	4.21125e-32	31.3756	31.3756	ENSG00000162441
1	10193026	rs17034501	C	T	CGGGTTAG	TGGGTTAG				0.510986	0.00881447	2.0548	2.0548	ENSG00000162441
1	10193821	rs6673887	C	T	CATCTGGG	TATCTGGG				0.55115	8.00551e-05	4.09661	4.09661	ENSG00000162441
1	10195533	rs7538883	A	G	ACGCCTGT	GCGCCTGT				0.559616	2.83515e-05	4.54742	4.54742	ENSG00000162441
1	10195606	rs7541780	T	C	TCACCATG	CCACCATG				0.559616	2.83515e-05	4.54742	4.54742	ENSG00000162441
1	10195940	rs6671289	G	A	GAAGTGAA	AAAGTGAA				0.943538	8.26281e-32	31.0829	31.0829	ENSG00000162441
1	10195970	rs6685910	A	T	ATATAATA	TTATAATA				0.559616	2.83515e-05	4.54742	4.54742	ENSG00000162441
1	10196699	rs1830501	G	C	GGGGCATG	CGGGCATG				-1.15455	0.000103958	3.98314	-3.98314	ENSG00000162441
1	10198217	rs11121521	A	G	ATGATCTC	GTGATCTC				0.559616	2.83515e-05	4.54742	4.54742	ENSG00000162441
1	10200574	rs12070814	C	T	CACTGAGA	TACTGAGA				0.55115	8.00551e-05	4.09661	4.09661	ENSG00000162441
1	10202756	rs61782924	G	C	GCAGAGGC	CCAGAGGC				0.841444	2.30624e-23	22.6371	22.6371	ENSG00000162441
1	10203445	rs1074461	T	C	TGAGGCTC	CGAGGCTC				0.814765	4.58057e-20	19.3391	19.3391	ENSG00000162441
1	10203988	rs35316894	T	C	TCTGCCTT	CCTGCCTT				0.751613	4.52043e-16	15.3448	15.3448	ENSG00000162441
1	10204186	rs12144133	T	G	TTTACTGC	GTTACTGC				-0.394626	0.00178942	2.74729	-2.74729	ENSG00000162441
1	10208768	rs11121522	T	C	TGGGTGGA	CGGGTGGA				0.547886	0.0010019	2.99918	2.99918	ENSG00000162441
1	10210971	rs10864443	C	G	CCATTTTG	GCATTTTG				0.7671	6.64264e-13	12.1777	12.1777	ENSG00000162441
1	10210974	rs10864444	T	C	TTTTGGGA	CTTTGGGA				0.7671	6.64264e-13	12.1777	12.1777	ENSG00000162441
1	10210984	rs10864445	T	C	TCGAGGCG	CCGAGGCG				0.7671	6.64264e-13	12.1777	12.1777	ENSG00000162441
1	10210990	rs10864446	C	T	CGGGCGGA	TGGGCGGA				0.770613	3.03697e-13	12.5176	12.5176	ENSG00000162441
1	10218377	rs2273298	A	G	ATACATAT	GTACATAT				0.685395	2.95355e-12	11.5297	11.5297	ENSG00000162441
1	10218439	rs2273299	T	C	TGAGTTTT	CGAGTTTT				0.697512	5.60458e-13	12.2515	12.2515	ENSG00000162441
1	10221847	rs6667049	C	T	CGTGCCAG	TGTGCCAG				0.751613	4.52043e-16	15.3448	15.3448	ENSG00000162441
1	10227894	rs6692491	A	G	ACCTTGGC	GCCTTGGC				0.758665	1.53096e-16	15.815	15.815	ENSG00000162441
1	10231463	rs12092513	C	T	CGTCTGGT	TGTCTGGT				0.560219	0.00317809	2.49783	2.49783	ENSG00000162441
1	10232534	rs11121524	C	G	TGATCCAT	TGATCGAT				0.634178	7.13511e-11	10.1466	10.1466	ENSG00000162441
1	10233756	rs9783053	A	G	AGGGCTCT	GGGGCTCT				0.55721	2.96466e-08	7.52802	7.52802	ENSG00000162441
1	10234035	rs12074936	T	C	TGTAGACA	CGTAGACA				0.55721	2.96466e-08	7.52802	7.52802	ENSG00000162441
1	10234529	rs11121525	C	T	CGGGCAGA	TGGGCAGA				0.594129	1.57911e-10	9.80159	9.80159	ENSG00000162441
1	10234588	rs11806008	G	A	GTTTCTAC	ATTTCTAC				0.597683	2.49717e-09	8.60255	8.60255	ENSG00000162441
1	10271688	rs11121529	C	G	GAGCAAGC	GAGGAAGC				0.59541	1.15008e-07	6.93927	6.93927	ENSG00000054523
1	10273179	rs997482	C	T	CCCTAAGT	TCCTAAGT				0.539849	0.000650936	3.18646	3.18646	ENSG00000054523
1	10280774	rs6702280	G	A	GCAATGGT	ACAATGGT				0.533556	0.00100426	2.99815	2.99815	ENSG00000054523
1	10284267	rs147613335	C	T	CGGGTTTA	TGGGTTTA				0.507855	0.00431999	2.36452	2.36452	ENSG00000054523
1	10285009	rs112793972	T	C	TCAGGCAT	CCAGGCAT				0.73446	0.00210263	2.67724	2.67724	ENSG00000162441
1	10287095	rs1053231209	T	C	TTTTTTTT	CTTTTTTT				0.754582	0.00117128	2.93134	2.93134	ENSG00000162441
1	10287414	rs111869679	C	A	CTGTCTCC	ATGTCTCC				1.27533	3.83106e-05	4.41668	4.41668	ENSG00000162441
1	10315297	rs12137527	G	A	GCGCCCAG	ACGCCCAG				0.502261	0.0063529	2.19703	2.19703	ENSG00000054523
1	10378416	rs6693965	G	T	TTGGAAAC	TTGTAAAC				0.50015	0.000389358	3.40965	3.40965	ENSG00000054523
1	10378451	rs6703602	C	G	CATGACAG	GATGACAG				0.50015	0.000389358	3.40965	3.40965	ENSG00000054523
1	10383445	rs58036267	G	A	GAGGTGGG	AAGGTGGG				0.53114	0.000522694	3.28175	3.28175	ENSG00000054523
1	10386506	rs12135774	T	C	TTAGCCAA	CTAGCCAA				0.53114	0.000522694	3.28175	3.28175	ENSG00000054523
1	10393920	rs11121542	G	A	GTTAAGCT	ATTAAGCT				0.631431	0.000695655	3.15761	3.15761	ENSG00000054523
1	10400718	rs4846214	A	G	ATGGTGAA	GTGGTGAA				0.534695	0.000322117	3.49199	3.49199	ENSG00000054523
1	10402841	rs11804162	C	T	CAGGGTTT	TAGGGTTT				0.536963	0.000343569	3.46399	3.46399	ENSG00000054523
1	10403746	rs2853484	G	A	GTGGAGGT	ATGGAGGT				1.08927	1.71466e-08	7.76582	7.76582	ENSG00000162441
1	10412636	rs4846215	A	T	ATGTTTTG	TTGTTTTG				0.538657	0.000285954	3.5437	3.5437	ENSG00000054523
1	10416602	rs72867415	G	A	GGGGTGTT	AGGGTGTT				0.72769	0.000495063	3.30534	3.30534	ENSG00000162441
1	10417853	rs10864454	G	A	GGTCAGGA	AGTCAGGA				0.536963	0.000343569	3.46399	3.46399	ENSG00000054523
1	10420085	rs12135219	C	T	CGTCTCAA	TGTCTCAA				0.536963	0.000343569	3.46399	3.46399	ENSG00000054523
1	10421878	rs12125492	A	G	CCAGATTC	CCGGATTC				0.6228	0.00115457	2.93758	2.93758	ENSG00000054523
1	10424252	rs11121548	C	T	AGGGACAG	AGGGATAG				0.53114	0.000522694	3.28175	3.28175	ENSG00000054523
1	10431132	rs12141192	C	T	CCTATTGT	TCTATTGT				0.536963	0.000343569	3.46399	3.46399	ENSG00000054523
1	10432788	rs189673147	C	T	CGCCATTC	TGCCATTC				0.535131	0.000457329	3.33977	3.33977	ENSG00000054523
1	10433450	rs61383940	G	A	GCCCAGCT	ACCCAGCT				0.536963	0.000343569	3.46399	3.46399	ENSG00000054523
1	10441978	rs6541092	T	C	TTTCTTTT	CTTCTTTT				0.536963	0.000343569	3.46399	3.46399	ENSG00000054523
1	10443560	rs6694081	G	A	GATTGTTA	AATTGTTA				0.549998	0.000323069	3.4907	3.4907	ENSG00000054523
1	10450805	rs12120465	C	T	TGATCCGC	TGATCTGC				0.521976	0.00154828	2.81015	2.81015	ENSG00000054523
1	10451799	rs4846217	C	T	CGCCAACC	TGCCAACC				0.521976	0.00154828	2.81015	2.81015	ENSG00000054523
1	10454502	rs6679596	A	T	AAAACTGT	TAAACTGT				0.521976	0.00154828	2.81015	2.81015	ENSG00000054523
1	10458439	rs6670157	C	T	CGCGGGTC	TGCGGGTC				0.521976	0.00154828	2.81015	2.81015	ENSG00000054523
1	10462092	rs114968182	T	A	TAATTAAT	AAATTAAT				0.527053	9.29074e-05	4.03195	4.03195	ENSG00000054523
1	10463354	rs3762289	C	T	CACTTAAC	TACTTAAC				0.521976	0.00154828	2.81015	2.81015	ENSG00000054523
1	11827796	rs145488887	T	C	GAGGATCA	GAGGACCA				0.922177	1.04468e-09	8.98102	8.98102	ENSG00000177000
1	11830542	rs55728339	G	T	GTTGCCCA	GTTTCCCA				0.811319	9.49163e-13	12.0227	12.0227	ENSG00000177000
1	11831244	rs114951726	C	G	TCGGATTA	TGGGATTA	0.102998	0.105264	1.02199	0.842316	5.34824e-14	13.2718	13.2718	ENSG00000177000
1	11831303	rs72638683	G	T	GTATTTAA	TTATTTAA				0.842316	5.34824e-14	13.2718	13.2718	ENSG00000177000
1	11831543	rs72638684	C	T	CGGGTCAT	TGGGTCAT				0.837817	6.08342e-14	13.2159	13.2159	ENSG00000177000
1	11831875	rs55929441	A	G	ATTTTACG	GTTTTACG				0.842316	5.34824e-14	13.2718	13.2718	ENSG00000177000
1	11832921	rs36029635	C	T	TGCTCCCT	TGTTCCCT				0.842316	5.34824e-14	13.2718	13.2718	ENSG00000177000
1	11832987	rs55990055	G	A	GCTCTGTC	ACTCTGTC				0.842316	5.34824e-14	13.2718	13.2718	ENSG00000177000
1	11833856	rs72638693	C	T	CGAATATC	TGAATATC				0.842316	5.34824e-14	13.2718	13.2718	ENSG00000177000
1	11833976	rs76778513	A	T	ATAGAGAC	TTAGAGAC				0.842316	5.34824e-14	13.2718	13.2718	ENSG00000177000
1	11834709	rs72638696	G	A	GTACAGGG	ATACAGGG				0.832324	1.24874e-13	12.9035	12.9035	ENSG00000177000
1	11835070	rs113980419	G	A	GGTGGCTC	AGTGGCTC				0.832324	1.24874e-13	12.9035	12.9035	ENSG00000177000
1	11835455	rs72638698	T	G	TGCAATTG	GGCAATTG				0.799022	4.60956e-13	12.3363	12.3363	ENSG00000177000
1	11835556	rs41275456	C	T	CGCCGGAC	TGCCGGAC				0.799022	4.60956e-13	12.3363	12.3363	ENSG00000177000
1	11836037	rs72638700	C	T	CGGTGTAG	TGGTGTAG				0.799022	4.60956e-13	12.3363	12.3363	ENSG00000177000
1	11836233	rs141567582	G	A	GAACCCAG	AAACCCAG				0.799022	4.60956e-13	12.3363	12.3363	ENSG00000177000
1	11836670	rs41275458	C	A	CGGCTTTT	AGGCTTTT				0.799022	4.60956e-13	12.3363	12.3363	ENSG00000177000
1	11837367	rs6541001	C	T	GCTTCCCG	GCTTCCTG	0.162733	0.580356	3.56632	0.790743	1.88996e-12	11.7235	11.7235	ENSG00000177000
1	11837473	rs6688187	C	T	CGAGGCCA	TGAGGCCA				0.832324	1.24874e-13	12.9035	12.9035	ENSG00000177000
1	11837581	rs148411205	G	A	GCCTGTAA	ACCTGTAA				0.902326	3.35171e-09	8.47473	8.47473	ENSG00000177000
1	11837649	rs112131579	A	C	AGTGAGCC	CGTGAGCC				0.799022	4.60956e-13	12.3363	12.3363	ENSG00000177000
1	11837682	rs72640206	A	G	AACAGAGC	GACAGAGC				0.799022	4.60956e-13	12.3363	12.3363	ENSG00000177000
1	11837757	rs72640208	A	T	ATGGACCC	TTGGACCC				0.799022	4.60956e-13	12.3363	12.3363	ENSG00000177000
1	11838378	rs56313628	A	G	AGCCCAGT	GGCCCAGT				0.799022	4.60956e-13	12.3363	12.3363	ENSG00000177000
1	11838451	rs55738118	C	T	CTGTACCC	TTGTACCC				0.799022	4.60956e-13	12.3363	12.3363	ENSG00000177000
1	11838516	rs56260590	C	T	CCTCTTGA	TCTCTTGA				0.801802	2.47486e-13	12.6064	12.6064	ENSG00000177000
1	11838696	rs72640210	A	G	ACTCACCT	GCTCACCT				0.799022	4.60956e-13	12.3363	12.3363	ENSG00000177000
1	11838762	rs72640211	G	A	GAGATGGT	AAGATGGT				0.884153	9.97992e-09	8.00087	8.00087	ENSG00000177000
1	11838841	rs56001051	A	G	AGCAGCAG	GGCAGCAG				0.799022	4.60956e-13	12.3363	12.3363	ENSG00000177000
1	11839009	rs55685198	C	T	CCGGACAC	CCGGATAC				0.799022	4.60956e-13	12.3363	12.3363	ENSG00000177000
1	11839034	rs55967531	G	A	GCAGCTGG	ACAGCTGG				0.832324	1.24874e-13	12.9035	12.9035	ENSG00000177000
1	11839201	rs41307759	T	A	CCTTCCAC	CCATCCAC	0.109322	0.0981621	0.897921	0.794448	5.73654e-13	12.2413	12.2413	ENSG00000177000
1	11839226	rs41307757	A	G	AGCCCCTT	GGCCCCTT				0.884153	9.97992e-09	8.00087	8.00087	ENSG00000177000
1	11839792	rs12566905	T	C	TGGGGCAG	CGGGGCAG				0.799022	4.60956e-13	12.3363	12.3363	ENSG00000177000
1	11839923	rs12561919	C	T	CGGGCCTG	TGGGCCTG				0.702721	1.76101e-10	9.75424	9.75424	ENSG00000177000
1	11841881	rs112862994	G	A	GGCATGAA	AGCATGAA				0.799022	4.60956e-13	12.3363	12.3363	ENSG00000177000
1	11841922	rs139348312	G	A	GGGCCACT	AGGCCACT				0.799022	4.60956e-13	12.3363	12.3363	ENSG00000177000
1	11841945	rs9727993	T	C	TGACGGAG	CGACGGAG				-0.410968	3.92204e-06	5.40649	-5.40649	ENSG00000177000
1	11843683	rs6665802	G	A	GGGAGGCA	AGGAGGCA				0.799022	4.60956e-13	12.3363	12.3363	ENSG00000177000
1	11843919	rs6703535	A	G	ATTTTGTT	GTTTTGTT				0.799022	4.60956e-13	12.3363	12.3363	ENSG00000177000
1	11844737	rs55890341	A	G	ATGGCTGG	GTGGCTGG				0.832324	1.24874e-13	12.9035	12.9035	ENSG00000177000
1	11845222	rs55867221	T	C	TGCAGTCG	CGCAGTCG				0.825564	1.77185e-13	12.7516	12.7516	ENSG00000177000
1	11845524	rs2151654	G	A	GGCAGCAT	AGCAGCAT				0.832324	1.24874e-13	12.9035	12.9035	ENSG00000177000
1	11846742	rs2184227	C	T	CCTGCCTT	TCTGCCTT				0.831903	9.45902e-14	13.0242	13.0242	ENSG00000177000
1	11847772	rs3820192	G	T	GGAGAGGC	TGAGAGGC				0.843158	1.01385e-13	12.994	12.994	ENSG00000177000
1	11847861	rs1537516	G	A	GGCGGGCA	AGCGGGCA				0.841029	1.05205e-13	12.978	12.978	ENSG00000177000
1	11847902	rs1537515	C	A	CCTCTTGT	ACTCTTGT				0.841029	1.05205e-13	12.978	12.978	ENSG00000177000
1	11848068	rs1537514	G	C	GCAAAGCC	CCAAAGCC				0.832324	1.24874e-13	12.9035	12.9035	ENSG00000177000
1	11848972	rs72640221	G	A	CTGGATGC	CTGGATAC	0.0897701	0.10241	1.1408	0.812779	3.3029e-13	12.4811	12.4811	ENSG00000177000
1	11850365	rs4846049	T	G	TGTAAGTT	GGTAAGTT				-0.381471	0.000149562	3.82518	-3.82518	ENSG00000177000
1	11851003	rs3818762	G	C	GAGGCAAG	CAGGCAAG				0.473162	3.29161e-08	7.48259	7.48259	ENSG00000177000
1	11852110	rs13306556	C	T	CTGGACCC	TTGGACCC				0.816976	2.20742e-13	12.6561	12.6561	ENSG00000177000
1	11852300	rs1476413	C	T	CTGGTACT	TTGGTACT				0.479641	2.55483e-08	7.59264	7.59264	ENSG00000177000
1	11852516	rs17375901	C	T	CTGGCAGC	TTGGCAGC				0.902326	3.35171e-09	8.47473	8.47473	ENSG00000177000
1	11854476	rs1801131	T	G	TCTTCACT	GCTTCACT				0.481885	1.03506e-08	7.98504	7.98504	ENSG00000177000
1	11854671	rs12121543	C	A	CATTCCTG	CATTACTG				0.502049	8.11563e-09	8.09068	8.09068	ENSG00000177000
1	11854896	rs2066462	G	A	GCTGAGAG	ACTGAGAG				0.813667	5.07382e-13	12.2947	12.2947	ENSG00000177000
1	11856084	rs45439601	G	A	GGGGGAAA	GGGGAAAA				0.902326	3.35171e-09	8.47473	8.47473	ENSG00000177000
1	11858036	rs17037388	A	G	AAGCTGCT	GAGCTGCT				0.537237	6.46542e-06	5.1894	5.1894	ENSG00000177000
1	11858324	rs17421560	G	A	GCTTTCTT	ACTTTCTT				0.822297	1.50117e-12	11.8236	11.8236	ENSG00000177000
1	11858957	rs45553335	T	C	TGCCCGGC	CGCCCGGC				0.616	5.57621e-08	7.25366	7.25366	ENSG00000177000
1	11859701	rs3766747	T	G	TTTTTTGA	GTTTTTGA				0.81081	3.2004e-13	12.4948	12.4948	ENSG00000177000
1	11860117	rs13306553	A	G	ACATGGTG	GCATGGTG				0.81081	3.2004e-13	12.4948	12.4948	ENSG00000177000
1	11860807	rs35464336	C	T	GGCTCCCT	GGTTCCCT				0.81081	3.2004e-13	12.4948	12.4948	ENSG00000177000
1	11860843	rs17037390	G	A	GGGCACCA	AGGCACCA				0.532238	1.7577e-05	4.75506	4.75506	ENSG00000177000
1	11861855	rs45603435	A	G	ACCTGTAA	GCCTGTAA				0.625293	2.12176e-08	7.6733	7.6733	ENSG00000177000
1	11862047	rs17037396	C	T	CGGCAGCT	TGGCAGCT				0.81081	3.2004e-13	12.4948	12.4948	ENSG00000177000
1	11862778	rs17367504	A	G	AGAGAAGT	GGAGAAGT				0.618249	1.93592e-07	6.71311	6.71311	ENSG00000177000
1	11863057	rs2066470	G	A	GGGGTCCA	AGGGTCCA				0.835844	1.5696e-12	11.8042	11.8042	ENSG00000177000
1	11863904	rs3753588	C	T	CAGGATGG	TAGGATGG	0.15294	0.115999	0.75846	0.800564	5.6307e-12	11.2494	11.2494	ENSG00000177000
1	11864149	rs7553194	G	A	CTGGGAAG	CTGGAAAG				0.800564	5.6307e-12	11.2494	11.2494	ENSG00000177000
1	11864586	rs3753584	T	C	TCATCTGG	CCATCTGG				0.609361	1.80829e-07	6.74273	6.74273	ENSG00000177000
1	11865236	rs17367629	C	T	CTGTGGGT	TTGTGGGT				0.800564	5.6307e-12	11.2494	11.2494	ENSG00000177000
1	11865542	rs3753582	A	C	ATCGCCGG	CTCGCCGG				0.800564	5.6307e-12	11.2494	11.2494	ENSG00000177000
1	11865804	rs13306561	A	G	AGGGAGGC	GGGGAGGC				0.52297	7.96874e-05	4.09861	4.09861	ENSG00000177000
1	11867737	rs56221660	A	G	ACACTGCT	GCACTGCT				0.800564	5.6307e-12	11.2494	11.2494	ENSG00000177000
1	11868511	rs55814225	A	G	ATATGCAT	GTATGCAT				0.800564	5.6307e-12	11.2494	11.2494	ENSG00000177000
1	11869022	rs6697335	G	A	GGTTCTTC	AGTTCTTC				0.800564	5.6307e-12	11.2494	11.2494	ENSG00000177000
1	11869101	rs6691440	T	C	TAGAGATA	CAGAGATA				0.800564	5.6307e-12	11.2494	11.2494	ENSG00000177000
1	11869110	rs6699827	G	A	GGTTTCAC	AGTTTCAC				0.800564	5.6307e-12	11.2494	11.2494	ENSG00000177000
1	11869230	rs4846054	C	T	CGTAAGTA	TGTAAGTA				-0.348746	0.00910624	2.04066	-2.04066	ENSG00000177000
1	11869616	rs114540413	G	A	GCTGTTCT	ACTGTTCT				0.800564	5.6307e-12	11.2494	11.2494	ENSG00000177000
1	11869653	rs145641960	T	G	TACATGCA	GACATGCA				0.800564	5.6307e-12	11.2494	11.2494	ENSG00000177000
1	11869850	rs72640243	G	C	GATATTGG	CATATTGG				0.800564	5.6307e-12	11.2494	11.2494	ENSG00000177000
1	11869853	rs72640244	A	G	ATTGGTCA	GTTGGTCA				0.800564	5.6307e-12	11.2494	11.2494	ENSG00000177000
1	11870133	rs55851065	A	G	AATAGTCA	GATAGTCA				0.800564	5.6307e-12	11.2494	11.2494	ENSG00000177000
1	11870383	rs17037425	G	A	GCAAACAG	ACAAACAG				0.598701	6.97211e-07	6.15664	6.15664	ENSG00000177000
1	11870731	rs12564002	G	A	GTCATAGC	ATCATAGC				0.800564	5.6307e-12	11.2494	11.2494	ENSG00000177000
1	11870860	rs12565990	C	T	CGCCTATA	TGCCTATA				0.800564	5.6307e-12	11.2494	11.2494	ENSG00000177000
1	11871113	rs55800247	C	T	CGAAAAAA	TGAAAAAA				0.800564	5.6307e-12	11.2494	11.2494	ENSG00000177000
1	11871266	rs55738737	A	T	AAAAAAAA	TAAAAAAA				0.800564	5.6307e-12	11.2494	11.2494	ENSG00000177000
1	11871586	rs139569786	T	C	TCTGCCAC	CCTGCCAC				0.800564	5.6307e-12	11.2494	11.2494	ENSG00000177000
1	11871714	rs140586031	C	T	CAGACGTG	TAGACGTG				0.800564	5.6307e-12	11.2494	11.2494	ENSG00000177000
1	11871728	rs116422234	T	C	TGCGCCCA	CGCGCCCA				0.800564	5.6307e-12	11.2494	11.2494	ENSG00000177000
1	11871775	rs72640247	T	C	TGAGAGGA	CGAGAGGA				0.800564	5.6307e-12	11.2494	11.2494	ENSG00000177000
1	11872320	rs6699270	A	G	AAAGGATA	GAAGGATA				0.670881	5.17585e-08	7.28602	7.28602	ENSG00000177000
1	11872395	rs6701960	T	C	GCTTTCAT	GCTTCCAT				0.800564	5.6307e-12	11.2494	11.2494	ENSG00000177000
1	11872656	rs6687229	C	T	CGCCACTC	TGCCACTC				0.800564	5.6307e-12	11.2494	11.2494	ENSG00000177000
1	11872689	rs79448237	A	C	ACGGCTCA	CCGGCTCA				0.800564	5.6307e-12	11.2494	11.2494	ENSG00000177000
1	11872984	rs72640249	A	G	AGAGGAGA	GGAGGAGA				0.800564	5.6307e-12	11.2494	11.2494	ENSG00000177000
1	11873020	rs72640251	T	C	TGGACAAA	CGGACAAA				0.800564	5.6307e-12	11.2494	11.2494	ENSG00000177000
1	11873052	rs72640252	T	C	TGTCCCAT	CGTCCCAT				0.800564	5.6307e-12	11.2494	11.2494	ENSG00000177000
1	11873055	rs72640253	C	T	TGTCCCAT	TGTTCCAT				0.800564	5.6307e-12	11.2494	11.2494	ENSG00000177000
1	11873416	rs17037427	A	C	TTTTCATC	TTTTCCTC				0.539049	3.8079e-05	4.41931	4.41931	ENSG00000177000
1	11873496	rs145628269	G	A	GGAGTGCA	AGAGTGCA				0.800564	5.6307e-12	11.2494	11.2494	ENSG00000177000
1	11873506	rs138252948	A	G	AGCACAAT	GGCACAAT				0.800564	5.6307e-12	11.2494	11.2494	ENSG00000177000
1	11873512	rs142005893	A	G	ATCTCGGC	GTCTCGGC				0.854281	0.000126521	3.89784	3.89784	ENSG00000177000
1	11873787	rs17037429	T	C	TATGAGAA	CATGAGAA				0.52344	7.66932e-05	4.11524	4.11524	ENSG00000177000
1	11873985	rs17376286	G	C	GATTTTCC	CATTTTCC				0.800564	5.6307e-12	11.2494	11.2494	ENSG00000177000
1	11874154	rs17037432	A	C	ACTCATCA	CCTCATCA				0.800564	5.6307e-12	11.2494	11.2494	ENSG00000177000
1	11874178	rs17037434	T	G	TTGAAACT	GTGAAACT				0.800564	5.6307e-12	11.2494	11.2494	ENSG00000177000
1	11874189	rs17037435	G	A	GTCTGGGA	ATCTGGGA				0.800564	5.6307e-12	11.2494	11.2494	ENSG00000177000
1	11874431	rs114083374	C	T	CGAGTAGC	TGAGTAGC				0.800564	5.6307e-12	11.2494	11.2494	ENSG00000177000
1	11874855	rs149393118	T	C	TGAGGAGG	CGAGGAGG				0.800564	5.6307e-12	11.2494	11.2494	ENSG00000177000
1	11874872	rs144795462	G	A	GAGGTCAG	AAGGTCAG				0.800564	5.6307e-12	11.2494	11.2494	ENSG00000177000
1	11874993	rs143553702	G	C	GGCAGGAG	CGCAGGAG				0.800564	5.6307e-12	11.2494	11.2494	ENSG00000177000
1	11875031	rs142218582	A	G	AGTGAGCT	GGTGAGCT				0.800564	5.6307e-12	11.2494	11.2494	ENSG00000177000
1	11875613	rs34377596	T	C	TGGCTAAT	CGGCTAAT				0.800564	5.6307e-12	11.2494	11.2494	ENSG00000177000
1	11876300	rs41275472	T	G	TCAGTATA	GCAGTATA				0.53454	6.4594e-05	4.18981	4.18981	ENSG00000177000
1	11876395	rs72640257	A	G	CTAGAACC	CTGGAACC				0.800564	5.6307e-12	11.2494	11.2494	ENSG00000177000
1	11876662	rs17376328	G	A	TTTTCCTG	TTTTCCTA	0.177409	0.136123	0.767285	0.890722	6.0388e-08	7.21905	7.21905	ENSG00000177000
1	11877266	rs72640258	C	T	CAGCCTCC	TAGCCTCC				0.800564	5.6307e-12	11.2494	11.2494	ENSG00000177000
1	11878619	rs12564593	T	C	TGTCCATT	CGTCCATT				0.800564	5.6307e-12	11.2494	11.2494	ENSG00000177000
1	11879267	rs2076001	A	G	ACATCTTT	GCATCTTT				0.800564	5.6307e-12	11.2494	11.2494	ENSG00000177000
1	11879360	rs2076002	G	A	GTGGGACT	GTGGAACT				0.800564	5.6307e-12	11.2494	11.2494	ENSG00000177000
1	11879685	rs198393	C	T	CTAACAGT	TTAACAGT				0.353451	0.00468718	2.32909	2.32909	ENSG00000177000
1	11879699	rs2050265	A	G	AGTATTAG	GGTATTAG				0.52344	7.66932e-05	4.11524	4.11524	ENSG00000177000
1	11880731	rs149764880	G	T	GGAGAATG	TGAGAATG				0.617787	1.30742e-07	6.88359	6.88359	ENSG00000177000
1	11880737	rs574742772	T	C	TGGCATGA	CGGCATGA				0.617787	1.30742e-07	6.88359	6.88359	ENSG00000177000
1	11880738	rs542203305	G	T	GGCATGAA	TGCATGAA				0.617787	1.30742e-07	6.88359	6.88359	ENSG00000177000
1	11880741	rs145724263	A	T	ATGAACCT	TTGAACCT				0.617787	1.30742e-07	6.88359	6.88359	ENSG00000177000
1	11880748	rs149002827	T	C	TGGGAGGC	CGGGAGGC				0.617787	1.30742e-07	6.88359	6.88359	ENSG00000177000
1	11880749	rs147124396	G	A	GGGAGGCG	AGGAGGCG				0.800564	5.6307e-12	11.2494	11.2494	ENSG00000177000
1	11880755	rs138473600	C	T	CGGAGCTT	TGGAGCTT				0.617787	1.30742e-07	6.88359	6.88359	ENSG00000177000
1	11880760	rs142489028	C	G	CTTGCAGT	GTTGCAGT				0.617787	1.30742e-07	6.88359	6.88359	ENSG00000177000
1	11880768	rs146777460	A	G	AAGCCAAG	GAGCCAAG				0.617787	1.30742e-07	6.88359	6.88359	ENSG00000177000
1	11881441	rs6699618	C	G	CCTGTCTC	GCTGTCTC				0.617787	1.30742e-07	6.88359	6.88359	ENSG00000177000
1	11882142	rs6669371	T	G	TTTTTGTT	GTTTTGTT				0.623752	5.82716e-08	7.23454	7.23454	ENSG00000177000
1	11882632	rs55994631	T	G	TAGAGAAA	GAGAGAAA				0.775499	2.57917e-11	10.5885	10.5885	ENSG00000177000
1	11883531	rs12567119	C	T	CCTCAAAA	TCTCAAAA				0.618107	1.79349e-07	6.7463	6.7463	ENSG00000177000
1	11883731	rs12567136	C	T	CGAGTTAT	TGAGTTAT				0.618107	1.79349e-07	6.7463	6.7463	ENSG00000177000
1	11885647	rs56153133	A	G	AGGGTGGG	GGGGTGGG				0.619595	8.47509e-08	7.07186	7.07186	ENSG00000177000
1	11886804	rs72640260	G	T	CTGGAAGG	CTGGAATG	0.100722	0.09131	0.906557	0.890722	6.0388e-08	7.21905	7.21905	ENSG00000177000
1	11886813	rs2076004	G	A	AGATCCGG	AGATCCAG	0.261841	0.107499	0.41055	0.800564	5.6307e-12	11.2494	11.2494	ENSG00000177000
1	11887303	rs7537765	A	G	ATTAACCA	GTTAACCA				0.539049	3.8079e-05	4.41931	4.41931	ENSG00000177000
1	11887316	rs41275478	C	A	CCCGAATT	ACCGAATT				0.800564	5.6307e-12	11.2494	11.2494	ENSG00000177000
1	11887382	rs56190030	A	G	AACTGGAT	GACTGGAT				0.52344	7.66932e-05	4.11524	4.11524	ENSG00000177000
1	11890204	rs41275488	T	C	TGAGGTAG	CGAGGTAG				0.800564	5.6307e-12	11.2494	11.2494	ENSG00000177000
1	11890848	rs796413503	C	T	CACACACA	TACACACA				0.364333	0.00140118	2.8535	2.8535	ENSG00000177000
1	11890850	rs868771062	C	T	CACACACA	TACACACA				0.729841	3.55454e-11	10.4492	10.4492	ENSG00000177000
1	11892615	rs2236796	G	C	GTTTGCAC	GTTTCCAC				0.52344	7.66932e-05	4.11524	4.11524	ENSG00000177000
1	11892650	rs2236797	C	T	CGTTTCAC	TGTTTCAC				0.800564	5.6307e-12	11.2494	11.2494	ENSG00000177000
1	11893289	rs72640262	A	G	AGAGGAAG	GGAGGAAG				0.794703	7.4363e-12	11.1286	11.1286	ENSG00000177000
1	11894133	rs41275494	A	G	ACGTGTGC	GCGTGTGC				0.909865	9.75998e-08	7.01055	7.01055	ENSG00000177000
1	11895675	rs17037452	A	G	AGTTCAGG	GGTTCAGG				0.539049	3.8079e-05	4.41931	4.41931	ENSG00000177000
1	11895795	rs55857306	G	A	GAGCCCAT	AAGCCCAT				0.618107	1.79349e-07	6.7463	6.7463	ENSG00000177000
1	11896602	rs2075538	T	C	TGTGCTGT	CGTGCTGT				0.794703	7.4363e-12	11.1286	11.1286	ENSG00000177000
1	11896856	rs55892892	C	A	AAGGAAAC	AAGGAAAA	0.254163	0.169536	0.667036	0.876044	1.02563e-07	6.98901	6.98901	ENSG00000177000
1	11897286	rs72640267	G	T	GTGAGGTG	TTGAGGTG				0.774015	1.8986e-11	10.7216	10.7216	ENSG00000177000
1	11897926	rs55788159	T	C	CTTTCCCT	CTCTCCCT				0.774015	1.8986e-11	10.7216	10.7216	ENSG00000177000
1	11898859	rs55741089	G	A	GCTCGGCT	ACTCGGCT				0.863874	2.3192e-06	5.63466	5.63466	ENSG00000177000
1	11899033	rs1023252	G	T	AGGGATTT	AGGTATTT				0.470554	1.41408e-07	6.84953	6.84953	ENSG00000177000
1	11901694	rs41275502	G	A	GCACCTGG	ACACCTGG				0.85406	1.99952e-07	6.69907	6.69907	ENSG00000177000
1	11905851	rs61764044	A	G	ATGGGGTG	GTGGGGTG				0.841001	3.19442e-07	6.49561	6.49561	ENSG00000177000
1	11905974	rs5068	A	G	ATGACACA	GTGACACA				0.81035	2.28695e-06	5.64074	5.64074	ENSG00000177000
1	11941484	rs2336395	G	T	GGCCTAGG	TGCCTAGG				0.573178	2.95053e-06	5.5301	5.5301	ENSG00000285646
1	11942059	rs11583408	A	G	TGGGAAGA	TGGGGAGA				0.666343	1.05487e-10	9.9768	9.9768	ENSG00000285646
1	11944305	rs9730417	G	A	GAGTAGCT	AAGTAGCT				0.737706	2.32787e-12	11.633	11.633	ENSG00000285646
1	11946195	rs7551862	C	T	CCTAATGT	TCTAATGT				0.995666	9.12734e-18	17.0397	17.0397	ENSG00000285646
1	11949816	rs2336371	G	T	GAAAGAAA	TAAAGAAA				0.504199	1.66675e-08	7.77813	7.77813	ENSG00000285646
1	11965442	rs79982886	C	T	CTCTGTCC	TTCTGTCC				1.02176	2.57146e-19	18.5898	18.5898	ENSG00000285646
1	11968204	rs17367934	A	G	ATGTTATA	GTGTTATA				1.01232	1.57271e-19	18.8034	18.8034	ENSG00000285646
1	11968216	rs74761498	G	A	GGTTTCTC	AGTTTCTC				1.02176	2.57146e-19	18.5898	18.5898	ENSG00000285646
1	11968235	rs77101937	T	C	TAAATCTT	CAAATCTT				1.02176	2.57146e-19	18.5898	18.5898	ENSG00000285646
1	11968348	rs75534118	A	G	ACAGATGC	GCAGATGC				1.03195	5.21509e-20	19.2827	19.2827	ENSG00000285646
1	11968358	rs530423161	T	G	GATTCCGT	GAGTCCGT				1.02176	2.57146e-19	18.5898	18.5898	ENSG00000285646
1	11968360	rs12754681	C	T	GATTCCGT	GATTTCGT				0.649831	9.40831e-15	14.0265	14.0265	ENSG00000285646
1	11968367	rs77029566	A	G	ATCGCGTG	GTCGCGTG				0.896572	1.19385e-14	13.9231	13.9231	ENSG00000285646
1	11968394	rs79511994	T	C	TTATAGAA	CTATAGAA				0.761821	1.02125e-17	16.9909	16.9909	ENSG00000285646
1	11968570	rs12403427	C	T	CTGAGTGA	TTGAGTGA				0.761821	1.02125e-17	16.9909	16.9909	ENSG00000285646
1	11968655	rs11121841	C	T	CCTAGGAG	TCTAGGAG				1.02176	2.57146e-19	18.5898	18.5898	ENSG00000285646
1	11969844	rs12410058	A	G	ACTTTTAA	GCTTTTAA				0.913837	5.83883e-17	16.2337	16.2337	ENSG00000285646
1	11969985	rs12401459	G	A	GAACTTCG	AAACTTCG				0.690738	1.65794e-11	10.7804	10.7804	ENSG00000285646
1	11969996	rs183028322	A	G	AGTGGCAC	GGTGGCAC				0.900032	9.38153e-17	16.0277	16.0277	ENSG00000285646
1	11973071	rs78340554	C	T	CACGGTTT	TACGGTTT				0.900032	9.38153e-17	16.0277	16.0277	ENSG00000285646
1	11974769	rs79887247	G	A	GGTGGCTC	AGTGGCTC				1.02176	2.57146e-19	18.5898	18.5898	ENSG00000285646
1	11975731	rs6660386	A	G	AGTTCTCA	GGTTCTCA				0.900032	9.38153e-17	16.0277	16.0277	ENSG00000285646
1	11976546	rs12402593	C	T	CGTGATCC	TGTGATCC				0.705237	1.5056e-09	8.82229	8.82229	ENSG00000285646
1	11977398	rs72857776	C	G	CTGAGTGA	GTGAGTGA				0.741402	4.72637e-12	11.3255	11.3255	ENSG00000285646
1	11977809	rs12409504	T	C	TGGTGAAA	CGGTGAAA				0.588925	2.56833e-10	9.59035	9.59035	ENSG00000285646
1	11977971	rs12409768	T	C	TGACAGCG	CGACAGCG				0.57404	1.65852e-09	8.78028	8.78028	ENSG00000285646
1	11978202	rs74052393	G	T	GGGGATCC	GGGTATCC				0.822723	1.20329e-14	13.9196	13.9196	ENSG00000285646
1	11979231	rs6691499	C	T	CAGAGTGG	TAGAGTGG				0.89153	1.86842e-15	14.7285	14.7285	ENSG00000285646
1	11979869	rs8247	C	T	CGGCCCAG	TGGCCCAG				0.825816	3.44827e-14	13.4624	13.4624	ENSG00000285646
1	11980449	rs17037529	T	C	TAGAAATA	CAGAAATA				0.651255	2.21202e-10	9.65521	9.65521	ENSG00000285646
1	11980912	rs6662151	T	G	GCTTCCTT	GCTTCCGT	0.232046	0.382696	1.64922	0.889344	6.90178e-16	15.161	15.161	ENSG00000285646
1	11981270	rs9659237	G	A	GGGCGGCA	AGGCGGCA				0.83646	8.01128e-15	14.0963	14.0963	ENSG00000285646
1	11981807	rs9786969	G	A	GTGTTGGC	ATGTTGGC				0.585275	2.25811e-13	12.6463	12.6463	ENSG00000285646
1	11987520	rs72857784	T	C	TGTCTCTA	CGTCTCTA				0.846904	6.3608e-15	14.1965	14.1965	ENSG00000285646
1	11990197	rs12403086	G	C	GCTTTGCC	CCTTTGCC				0.801293	2.00568e-13	12.6977	12.6977	ENSG00000285646
1	11990411	rs113768896	G	A	GTGATCCT	ATGATCCT				0.704473	2.76865e-14	13.5577	13.5577	ENSG00000285646
1	11992286	rs76024322	C	A	GAGGCTGG	GAGGATGG				0.784263	2.44744e-12	11.6113	11.6113	ENSG00000285646
1	11992341	rs6667711	T	C	TCATCTCT	CCATCTCT				0.681704	5.41344e-13	12.2665	12.2665	ENSG00000285646
1	11994104	rs77390807	A	C	AAAAAAAC	CAAAAAAC				0.676652	2.00088e-11	10.6988	10.6988	ENSG00000285646
1	11995411	rs736302	G	A	TGGGAATG	TGGGAATA	0.112642	0.105278	0.934624	0.644551	1.13315e-12	11.9457	11.9457	ENSG00000285646
1	11995560	rs760189	C	T	CTTAATGT	TTTAATGT				0.537561	6.49963e-10	9.18711	9.18711	ENSG00000285646
1	11999124	rs7513651	C	T	AGCTCCTG	AGTTCCTG				0.836055	1.84765e-07	6.73338	6.73338	ENSG00000285646
1	11999556	rs6682230	G	A	GCATCCGG	ACATCCGG	0.734093	0.852379	1.16113	0.604297	0.000847492	3.07186	3.07186	ENSG00000285646
1	12000632	rs6674558	A	G	AATTCCCT	AGTTCCCT	0.136196	0.107006	0.78568	0.468048	0.00138822	2.85754	2.85754	ENSG00000285646
1	12000840	rs6674770	A	G	ACTCGAAA	GCTCGAAA				0.468824	0.00142941	2.84484	2.84484	ENSG00000285646
1	12001150	rs78768354	G	A	GAAGAAGC	AAAGAAGC				0.603585	0.000412464	3.38461	3.38461	ENSG00000285646
1	12002164	rs11121843	T	C	CCTTCTGA	CCTTCCGA				0.461231	0.0015052	2.82241	2.82241	ENSG00000285646
1	12006802	rs6697996	T	G	TGACATGT	GGACATGT				0.832005	7.21029e-07	6.14205	6.14205	ENSG00000285646
1	12009734	rs58469200	C	T	CCTCCCAA	CCTTCCAA				0.646549	0.000392675	3.40597	3.40597	ENSG00000285646
1	12010046	rs41278622	G	A	GGGGAAGA	AGGGAAGA	0.130629	0.124412	0.952405	0.837603	2.44716e-07	6.61134	6.61134	ENSG00000285646
1	12013223	rs77073300	G	A	GAGCCTCA	AAGCCTCA				0.854677	9.98592e-08	7.00061	7.00061	ENSG00000285646
1	12013869	rs11581068	A	G	ATAATACT	GTAATACT				0.854677	9.98592e-08	7.00061	7.00061	ENSG00000285646
1	12019135	rs76224853	G	A	GCCTGTAA	ACCTGTAA				0.921371	1.41498e-08	7.84925	7.84925	ENSG00000285646
1	12020357	rs72641009	G	T	GAGGATCA	GAGTATCA				0.64095	9.53993e-07	6.02045	6.02045	ENSG00000285646
1	12022494	rs78013390	C	T	CGGCTAAT	TGGCTAAT				0.480981	0.00459722	2.33751	2.33751	ENSG00000285646
1	12022791	rs74430341	C	A	CCCCCATC	ACCCCATC				0.478665	0.00350753	2.455	2.455	ENSG00000285646
1	12024607	rs7529028	T	A	TCCAGGCT	ACCAGGCT				0.593798	0.000937657	3.02796	3.02796	ENSG00000285646
1	12026355	rs2230898	A	C	AGGGAAGC	CGGGAAGC	0.134624	0.162733	1.20879	0.946429	2.49289e-09	8.6033	8.6033	ENSG00000285646
1	12031805	rs6665708	C	T	CCCTGCCC	TCCTGCCC				0.946429	2.49289e-09	8.6033	8.6033	ENSG00000285646
1	12036021	rs11587948	T	C	TAGCCTCT	CAGCCTCT				0.610013	0.00220219	2.65715	2.65715	ENSG00000285646
1	12037243	rs11588109	A	G	ATACAAAA	GTACAAAA				0.860808	3.52688e-08	7.45261	7.45261	ENSG00000285646
1	12037633	rs2336382	C	T	CGGGAGGC	TGGGAGGC				0.774814	3.73827e-07	6.42733	6.42733	ENSG00000285646
1	12071090	rs193078548	C	T	CGCACCCC	TGCACCCC				0.848956	0.00232719	2.63317	2.63317	ENSG00000285646
1	15801178	rs35828133	A	G	AATCTCAG	GATCTCAG				0.558445	9.10803e-06	5.04058	5.04058	ENSG00000116771
1	15801214	rs72865196	G	A	GAGAGGTT	AAGAGGTT				0.537116	1.99513e-05	4.70003	4.70003	ENSG00000116771
1	15801361	rs35875594	C	T	CGCATCAG	TGCATCAG				0.537116	1.99513e-05	4.70003	4.70003	ENSG00000116771
1	15808198	rs7520335	C	T	CGTGACCT	TGTGACCT				0.510069	0.00218569	2.66041	2.66041	ENSG00000116771
1	15808289	rs4661634	C	T	CTTATAAT	TTTATAAT				0.498028	0.00137758	2.86088	2.86088	ENSG00000116771
1	15808767	rs3820071	G	A	CGGGATCT	CAGGATCT	0.103797	0.127335	1.22677	0.539165	2.41078e-05	4.61784	4.61784	ENSG00000116771
1	15808872	rs3766160	G	A	GACCAGGT	AACCAGGT				0.552425	1.229e-05	4.91045	4.91045	ENSG00000116771
1	15809036	rs3766161	G	A	GGCTCCAA	AGCTCCAA				0.508392	0.000513179	3.28973	3.28973	ENSG00000116771
1	15810252	rs10803385	G	A	GTCTGTAC	ATCTGTAC				0.539165	2.41078e-05	4.61784	4.61784	ENSG00000116771
1	15810688	rs12732044	C	T	CCCATAGC	TCCATAGC				0.510069	0.00218569	2.66041	2.66041	ENSG00000116771
1	15811692	rs10803386	C	T	CGCTTAAC	TGCTTAAC				0.539165	2.41078e-05	4.61784	4.61784	ENSG00000116771
1	15813969	rs3737704	A	C	ACCTGCTC	CCCTGCTC				0.560802	1.9477e-09	8.71048	8.71048	ENSG00000116771
1	15814186	rs6667862	C	T	CGTTAAGA	TGTTAAGA				0.486215	7.71225e-07	6.11282	6.11282	ENSG00000116771
1	15815579	rs6429746	G	A	GAAAGGCT	AAAAGGCT				0.583312	2.22754e-10	9.65217	9.65217	ENSG00000116771
1	15815922	rs9659443	G	A	GGGGAGAG	AGGGAGAG				0.591241	1.02175e-10	9.99066	9.99066	ENSG00000116771
1	15817090	rs12045879	C	T	CGGTGGCT	TGGTGGCT				0.5735	7.81907e-09	8.10684	8.10684	ENSG00000116771
1	15817334	rs1129347	G	A	GTCTGGGC	ATCTGGGC				0.585623	2.3538e-10	9.62823	9.62823	ENSG00000116771
1	15819768	rs884363	C	A	CAGGAGTG	AAGGAGTG				0.5682	4.59854e-10	9.33738	9.33738	ENSG00000116771
1	15820041	rs4646100	C	T	CAGGATAT	TAGGATAT	0.388798	0.138584	0.356441	0.614726	3.68386e-12	11.4337	11.4337	ENSG00000116771
1	15820576	rs2020900	T	A	TGGCTCGG	AGGCTCGG				0.5682	4.59854e-10	9.33738	9.33738	ENSG00000116771
1	15820607	rs2020895	A	G	ACATACAT	GCATACAT				0.496901	2.16172e-07	6.6652	6.6652	ENSG00000116771
1	15820618	rs2020898	A	G	ACATCCAA	ACATCCAG	0.10386	0.12924	1.24436	0.5682	4.59854e-10	9.33738	9.33738	ENSG00000116771
1	15821051	rs10803387	C	A	GACTCCGT	GAATCCGT				0.614726	3.68386e-12	11.4337	11.4337	ENSG00000116771
1	15821400	rs4646093	C	A	CTTGCTGC	ATTGCTGC				0.609477	8.71244e-12	11.0599	11.0599	ENSG00000116771
1	15821585	rs4233532	C	T	CGCGCATC	TGCGCATC				0.496901	2.16172e-07	6.6652	6.6652	ENSG00000116771
1	15822073	rs4646090	A	G	AACTCATT	GACTCATT				0.627011	7.11435e-13	12.1479	12.1479	ENSG00000116771
1	15823061	rs4661636	C	T	CAGGATAC	CAGGATAT	0.257809	0.388798	1.50809	-0.51746	0.000214118	3.66935	-3.66935	ENSG00000116771
1	15823889	rs6429747	C	T	TAATCCCA	TAATCCTA	0.105264	0.106827	1.01486	0.614726	3.68386e-12	11.4337	11.4337	ENSG00000116771
1	15825195	rs6685648	T	C	TAGAACTA	CAGAACTA				0.614726	3.68386e-12	11.4337	11.4337	ENSG00000116771
1	15828704	rs4646068	T	C	TGGTAGGG	CGGTAGGG				0.627011	7.11435e-13	12.1479	12.1479	ENSG00000116771
1	15829187	rs4233533	G	A	GAGACTGA	AAGACTGA				0.571653	1.66208e-08	7.77935	7.77935	ENSG00000116771
1	15829226	rs4646066	T	C	TGACTAAC	CGACTAAC				0.506561	5.47522e-08	7.2616	7.2616	ENSG00000116771
1	15829457	rs4661637	C	G	CTGCTGGC	GTGCTGGC				0.579519	5.60303e-11	10.2516	10.2516	ENSG00000116771
1	15829916	rs4646061	G	A	GTTCTCAA	ATTCTCAA				0.627033	3.61469e-13	12.4419	12.4419	ENSG00000116771
1	15830059	rs4646059	A	C	ATGGTGCT	CTGGTGCT				0.526772	8.96389e-10	9.0475	9.0475	ENSG00000116771
1	15830270	rs4646058	C	A	GAGGCAAG	GAGGAAAG				0.526772	8.96389e-10	9.0475	9.0475	ENSG00000116771
1	15831783	rs4646047	T	C	TGAGCTCT	CGAGCTCT				0.526772	8.96389e-10	9.0475	9.0475	ENSG00000116771
1	15831992	rs4646045	A	G	ATAACTGT	GTAACTGT				0.526772	8.96389e-10	9.0475	9.0475	ENSG00000116771
1	15832067	rs4646044	A	G	ACAGTGAC	GCAGTGAC				0.496901	2.16172e-07	6.6652	6.6652	ENSG00000116771
1	15832281	rs1800615	C	T	CAGGAACA	CAGGAATA	0.122437	0.109301	0.892716	0.618693	2.19608e-12	11.6584	11.6584	ENSG00000116771
1	15832383	rs1800614	G	T	AAAGCCAA	AAATCCAA				0.526772	8.96389e-10	9.0475	9.0475	ENSG00000116771
1	15832543	rs1052576	T	C	TGCGCCAG	CGCGCCAG				0.526772	8.96389e-10	9.0475	9.0475	ENSG00000116771
1	15832907	rs4646040	C	T	CGCCACTG	TGCCACTG				0.528773	2.43937e-07	6.61272	6.61272	ENSG00000116771
1	15833908	rs4646036	C	T	CCTCTCCC	TCTCTCCC				0.526772	8.96389e-10	9.0475	9.0475	ENSG00000116771
1	15834160	rs4646034	T	C	TCAGCTTT	CCAGCTTT				0.526772	8.96389e-10	9.0475	9.0475	ENSG00000116771
1	15834297	rs2020903	G	A	CAGGGAAG	CAGGAAAG				0.526772	8.96389e-10	9.0475	9.0475	ENSG00000116771
1	15834491	rs4646032	G	A	GGAGCAGC	AGAGCAGC				0.526772	8.96389e-10	9.0475	9.0475	ENSG00000116771
1	15834947	rs10754890	G	A	GCCCAGGC	ACCCAGGC				0.526772	8.96389e-10	9.0475	9.0475	ENSG00000116771
1	15834969	rs10754891	A	G	ACTATCTT	GCTATCTT				0.570137	4.17824e-10	9.37901	9.37901	ENSG00000116771
1	15835136	rs10754892	T	C	TTGACCTC	CTGACCTC				0.526772	8.96389e-10	9.0475	9.0475	ENSG00000116771
1	15835189	rs10754893	T	C	TGTGAGCC	CGTGAGCC				0.526772	8.96389e-10	9.0475	9.0475	ENSG00000116771
1	15835234	rs10754894	G	A	GAGCAGCC	AAGCAGCC				0.702473	8.40848e-14	13.0753	13.0753	ENSG00000116771
1	15835288	rs10754895	G	T	GGAGTGAA	TGAGTGAA				0.570137	4.17824e-10	9.37901	9.37901	ENSG00000116771
1	15835414	rs6686890	C	G	CCAGGTAG	GCAGGTAG				0.618693	2.19608e-12	11.6584	11.6584	ENSG00000116771
1	15835472	rs6686966	C	T	CACCACAT	TACCACAT				0.606603	9.81824e-12	11.008	11.008	ENSG00000116771
1	15836023	rs9727501	G	A	GGGAGGCT	AGGAGGCT				0.538611	1.30066e-10	9.88584	9.88584	ENSG00000116771
1	15836720	rs4646030	C	T	CGGCCTAC	TGGCCTAC				0.526772	8.96389e-10	9.0475	9.0475	ENSG00000116771
1	15837700	rs6429748	A	G	AGGCTGGT	GGGCTGGT				0.496901	2.16172e-07	6.6652	6.6652	ENSG00000116771
1	15837938	rs4646029	G	A	GCCCAGGC	ACCCAGGC				0.526772	8.96389e-10	9.0475	9.0475	ENSG00000116771
1	15838499	rs4646025	T	C	TTTACTCC	CTTACTCC				0.526772	8.96389e-10	9.0475	9.0475	ENSG00000116771
1	15838875	rs4646023	T	C	CAGGATGG	CAGGACGG				0.570137	4.17824e-10	9.37901	9.37901	ENSG00000116771
1	15839544	rs1862712	T	C	TACTCGGG	CACTCGGG				0.526772	8.96389e-10	9.0475	9.0475	ENSG00000116771
1	15840374	rs4646018	T	C	TTCTGATT	CTCTGATT				0.526772	8.96389e-10	9.0475	9.0475	ENSG00000116771
1	15841566	rs12026303	C	A	CAGAATTA	AAGAATTA				0.526772	8.96389e-10	9.0475	9.0475	ENSG00000116771
1	15841742	rs2042370	G	A	CAGGATGG	CAGGATAG	0.15294	0.15351	1.00373	0.526772	8.96389e-10	9.0475	9.0475	ENSG00000116771
1	15842329	rs4233534	C	T	CTACTGGA	TTACTGGA				0.606603	9.81824e-12	11.008	11.008	ENSG00000116771
1	15842842	rs6695562	C	T	CCAGGCCT	TCAGGCCT				0.606603	9.81824e-12	11.008	11.008	ENSG00000116771
1	15843041	rs2042368	A	G	ACCCAGGC	GCCCAGGC				0.526772	8.96389e-10	9.0475	9.0475	ENSG00000116771
1	15843761	rs4646014	T	C	TACAACAA	CACAACAA				0.526772	8.96389e-10	9.0475	9.0475	ENSG00000116771
1	15843822	rs4646012	C	T	CATATAAG	TATATAAG				0.526772	8.96389e-10	9.0475	9.0475	ENSG00000116771
1	15843855	rs4646011	T	C	TAAGGACA	CAAGGACA				0.526772	8.96389e-10	9.0475	9.0475	ENSG00000116771
1	15844057	rs1862710	G	A	GTTGGATG	ATTGGATG				0.570137	4.17824e-10	9.37901	9.37901	ENSG00000116771
1	15844236	rs1862711	G	T	GTCTCCTG	TTCTCCTG				0.526772	8.96389e-10	9.0475	9.0475	ENSG00000116771
1	15844615	rs1132312	A	G	AAATCCTC	GAATCCTC	0.105697	0.0930367	0.880224	0.526772	8.96389e-10	9.0475	9.0475	ENSG00000116771
1	15844926	rs1820205	C	T	TTATCCAC	TTATCCAT	0.107185	0.113566	1.05953	0.526772	8.96389e-10	9.0475	9.0475	ENSG00000116771
1	15845197	rs4233535	G	C	GCCCAGAG	CCCCAGAG				0.618693	2.19608e-12	11.6584	11.6584	ENSG00000116771
1	15845378	rs35002772	T	G	TTTTTTTC	GTTTTTTC				0.618693	2.19608e-12	11.6584	11.6584	ENSG00000116771
1	15845517	rs7521899	A	G	ACACCACC	GCACCACC				0.570137	4.17824e-10	9.37901	9.37901	ENSG00000116771
1	15845527	rs10927793	A	G	ACCTGACT	GCCTGACT				0.526772	8.96389e-10	9.0475	9.0475	ENSG00000116771
1	15845866	rs4646005	G	C	GGGTTTCA	CGGTTTCA				0.526772	8.96389e-10	9.0475	9.0475	ENSG00000116771
1	15845867	rs4646004	G	A	GGTTTCAC	AGTTTCAC				0.526772	8.96389e-10	9.0475	9.0475	ENSG00000116771
1	15847074	rs10754896	G	A	GCATAAGG	ACATAAGG				0.618693	2.19608e-12	11.6584	11.6584	ENSG00000116771
1	15847468	rs4661639	C	T	CGGTGAAA	TGGTGAAA				0.570137	4.17824e-10	9.37901	9.37901	ENSG00000116771
1	15847746	rs7528524	A	C	AAAAGTGG	CAAAGTGG				0.526772	8.96389e-10	9.0475	9.0475	ENSG00000116771
1	15847913	rs7533287	T	G	GCTTCCAT	GCTGCCAT				0.630787	4.25487e-13	12.3711	12.3711	ENSG00000116771
1	15848696	rs933704	C	T	CTCATTGG	TTCATTGG				0.496901	2.16172e-07	6.6652	6.6652	ENSG00000116771
1	15849051	rs933705	T	A	TTTTTTTT	ATTTTTTT				0.525962	1.00779e-09	8.99663	8.99663	ENSG00000116771
1	15849644	rs4233536	C	T	CATTATTC	TATTATTC				0.526772	8.96389e-10	9.0475	9.0475	ENSG00000116771
1	15849700	rs4233537	T	A	TAAACTGA	AAAACTGA				0.630787	4.25487e-13	12.3711	12.3711	ENSG00000116771
1	15849855	rs4233538	G	T	GAGGGTAA	TAGGGTAA				0.606603	9.81824e-12	11.008	11.008	ENSG00000116771
1	15850097	rs10803388	G	A	GATAAATG	AATAAATG				0.606603	9.81824e-12	11.008	11.008	ENSG00000116771
1	15850343	rs4645989	A	G	ACATTTTT	GCATTTTT				0.618693	2.19608e-12	11.6584	11.6584	ENSG00000116771
1	15850483	rs4645985	G	A	AGGGAAGG	AGGGAAAG	0.12133	0.103076	0.849553	0.563432	6.23946e-10	9.20485	9.20485	ENSG00000116771
1	15850613	rs1052571	G	A	GCGTCCCA	ACGTCCCA				0.526772	8.96389e-10	9.0475	9.0475	ENSG00000116771
1	15850956	rs12060237	G	C	GCCGCCCC	CCCGCCCC				0.511255	8.04434e-08	7.09451	7.09451	ENSG00000116771
1	15851676	rs4645980	C	A	CGCCCCGC	AGCCCCGC				0.524336	2.1802e-09	8.6615	8.6615	ENSG00000116771
1	15852704	rs4263990	T	C	TCCACCCC	CCCACCCC				0.526772	8.96389e-10	9.0475	9.0475	ENSG00000116771
1	15852739	rs4593819	C	G	CAGACTGG	GAGACTGG				0.526772	8.96389e-10	9.0475	9.0475	ENSG00000116771
1	15853276	rs12741552	T	C	TTCGGTCC	CTCGGTCC				0.606603	9.81824e-12	11.008	11.008	ENSG00000116771
1	15853289	rs35718454	T	G	TTCAGTGC	GTCAGTGC				0.526772	8.96389e-10	9.0475	9.0475	ENSG00000116771
1	15853551	rs3795758	C	T	CTGGCCCC	TTGGCCCC				0.630787	4.25487e-13	12.3711	12.3711	ENSG00000116771
1	15853628	rs3795759	C	T	CTGCAGGG	TTGCAGGG				0.606603	9.81824e-12	11.008	11.008	ENSG00000116771
1	15853650	rs3795760	A	G	AGGAGCGC	GGGAGCGC				0.526772	8.96389e-10	9.0475	9.0475	ENSG00000116771
1	15854882	rs4661640	T	G	AGATCCCA	AGAGCCCA				0.617	2.53646e-12	11.5958	11.5958	ENSG00000116771
1	15854933	rs116487053	A	C	AAAAAAAC	CAAAAAAC				0.519448	3.57604e-09	8.4466	8.4466	ENSG00000116771
1	15855123	rs7546668	G	C	GTTTTGTA	CTTTTGTA				0.618693	2.19608e-12	11.6584	11.6584	ENSG00000116771
1	15855339	rs7536810	A	C	AAAGTGTT	CAAGTGTT				0.526772	8.96389e-10	9.0475	9.0475	ENSG00000116771
1	15855344	rs7546951	G	A	GTTCTGGA	ATTCTGGA				0.526772	8.96389e-10	9.0475	9.0475	ENSG00000116771
1	15857134	rs10927796	A	G	ACTTTTTA	GCTTTTTA				0.526772	8.96389e-10	9.0475	9.0475	ENSG00000116771
1	15857285	rs12562522	G	A	AGGGATTC	AGAGATTC				0.526772	8.96389e-10	9.0475	9.0475	ENSG00000116771
1	15857302	rs12564508	C	T	CCTCCCAA	TCTCCCAA				0.526772	8.96389e-10	9.0475	9.0475	ENSG00000116771
1	15857716	rs2042371	G	A	GTACAGAC	ATACAGAC				0.526772	8.96389e-10	9.0475	9.0475	ENSG00000116771
1	15858557	rs4661641	T	C	TTCTCCCA	CTCTCCCA				0.526772	8.96389e-10	9.0475	9.0475	ENSG00000116771
1	15859200	rs57551109	G	T	GTTTTTTT	TTTTTTTT				0.490161	5.43386e-07	6.26489	6.26489	ENSG00000116771
1	15860563	rs6703016	T	A	TATTATAG	AATTATAG				0.588938	1.15336e-12	11.938	11.938	ENSG00000116771
1	15861073	rs6690813	C	A	CGCCGGGC	AGCCGGGC				0.563432	6.23946e-10	9.20485	9.20485	ENSG00000116771
1	15861287	rs10803389	C	T	CTTGGAAA	TTTGGAAA				0.618693	2.19608e-12	11.6584	11.6584	ENSG00000116771
1	15863620	rs6695141	T	A	TGGGATGT	TGGGATGA	0.12	0.0992136	0.826778	0.496901	2.16172e-07	6.6652	6.6652	ENSG00000116771
1	15864679	rs2145399	C	T	CAGGAGTT	TAGGAGTT				0.628065	5.91964e-13	12.2277	12.2277	ENSG00000116771
1	15865418	rs10803390	G	A	GAGTGGCG	AAGTGGCG				0.618693	2.19608e-12	11.6584	11.6584	ENSG00000116771
1	15865604	rs10927797	A	G	ATGCACGG	GTGCACGG				0.496901	2.16172e-07	6.6652	6.6652	ENSG00000116771
1	15866416	rs12024833	A	G	AGGAGGCT	GGGAGGCT				0.496901	2.16172e-07	6.6652	6.6652	ENSG00000116771
1	15868692	rs7516435	A	G	ACACCACC	GCACCACC				0.637566	1.70916e-11	10.7672	10.7672	ENSG00000116771
1	15869284	rs12736181	G	A	GTGTGGTG	ATGTGGTG				0.54354	3.92809e-08	7.40582	7.40582	ENSG00000116771
1	15869899	rs12124078	A	G	GCATCCAC	GCATCCGC	0.102132	0.344352	3.37164	0.54354	3.92809e-08	7.40582	7.40582	ENSG00000116771
1	15873386	rs7515244	A	G	TAGGATAA	TAGGATGA	0.109925	0.116666	1.06132	0.621467	1.5746e-12	11.8028	11.8028	ENSG00000116771
1	15873815	rs7549087	C	G	CTATTTTT	GTATTTTT				0.563432	6.23946e-10	9.20485	9.20485	ENSG00000116771
1	15874158	rs11585044	C	A	CACTCCTG	AACTCCTG				0.563432	6.23946e-10	9.20485	9.20485	ENSG00000116771
1	15874279	rs11579378	A	G	AGTCATAT	GGTCATAT				0.496901	2.16172e-07	6.6652	6.6652	ENSG00000116771
1	15874961	rs2295626	T	A	TTTTATCC	ATTTATCC				0.618693	2.19608e-12	11.6584	11.6584	ENSG00000116771
1	15875914	rs3980014	C	T	CGTAGTCT	TGTAGTCT				0.563432	6.23946e-10	9.20485	9.20485	ENSG00000116771
1	15876578	rs10803391	A	G	AGGCCAAG	GGGCCAAG				0.618693	2.19608e-12	11.6584	11.6584	ENSG00000116771
1	15876758	rs10803392	C	T	TCGGAACA	TTGGAACA	0.122723	0.0898838	0.732413	0.586909	1.9019e-09	8.72081	8.72081	ENSG00000116771
1	15878537	rs7533924	T	A	TTTTTTTT	ATTTTTTT				0.530286	5.06465e-10	9.29545	9.29545	ENSG00000116771
1	15879265	rs2753288	A	T	ATTTTTTT	TTTTTTTT				-0.457535	7.11158e-05	4.14803	-4.14803	ENSG00000116771
1	15880051	rs10927798	T	C	TCACATTT	CCACATTT				0.496901	2.16172e-07	6.6652	6.6652	ENSG00000116771
1	15881237	rs12759296	T	G	TACTGATT	GACTGATT				0.702473	8.40848e-14	13.0753	13.0753	ENSG00000116771
1	15882411	rs2753298	A	G	AGGAGGCG	GGGAGGCG				0.513771	0.000348112	3.45828	3.45828	ENSG00000116771
1	15893862	rs2042367	C	T	TCATCCAT	TTATCCAT	0.086097	0.113566	1.31905	0.563432	6.23946e-10	9.20485	9.20485	ENSG00000116771
1	15894959	rs1467513	T	C	TTGTCCCA	CTGTCCCA				0.542661	5.0679e-08	7.29517	7.29517	ENSG00000116771
1	15897020	rs9298	C	T	CATTTTTA	TATTTTTA				0.630787	4.25487e-13	12.3711	12.3711	ENSG00000116771
1	15907908	rs12691551	C	G	CAGTATTC	GAGTATTC				0.603202	1.05513e-13	12.9767	12.9767	ENSG00000116771
1	15908107	rs6664222	C	T	CGCCTGTA	TGCCTGTA				0.577434	2.27982e-12	11.6421	11.6421	ENSG00000116771
1	15908124	rs10927803	T	C	TTTTGGGA	CTTTGGGA				0.577434	2.27982e-12	11.6421	11.6421	ENSG00000116771
1	15908132	rs140527149	A	C	TGGGAAGC	TGGGACGC				0.577434	2.27982e-12	11.6421	11.6421	ENSG00000116771
1	15908133	rs146070371	G	C	TGGGAAGC	TGGGAACC	0.112805	0.0971889	0.861568	0.577434	2.27982e-12	11.6421	11.6421	ENSG00000116771
1	15908135	rs144163317	T	C	TGAGGCGG	CGAGGCGG				0.577434	2.27982e-12	11.6421	11.6421	ENSG00000116771
1	15908143	rs148664957	C	T	GCGGATCA	GTGGATCA	0.103116	0.100663	0.976215	0.577434	2.27982e-12	11.6421	11.6421	ENSG00000116771
1	15908242	rs6664388	C	T	CGCCTGTA	TGCCTGTA				0.614439	3.18848e-12	11.4964	11.4964	ENSG00000116771
1	15908323	rs6688019	G	T	GGGACAAC	TGGACAAC				0.560733	6.93198e-10	9.15914	9.15914	ENSG00000116771
1	15908326	rs6676925	A	G	ACAACAAG	GCAACAAG				0.577434	2.27982e-12	11.6421	11.6421	ENSG00000116771
1	15908443	rs6664598	C	T	CAGTTAAC	TAGTTAAC				0.577434	2.27982e-12	11.6421	11.6421	ENSG00000116771
1	15908465	rs6664604	C	A	CAGATATG	AAGATATG				0.577434	2.27982e-12	11.6421	11.6421	ENSG00000116771
1	15908486	rs6688212	G	A	GGGCGCAA	AGGCGCAA				0.577434	2.27982e-12	11.6421	11.6421	ENSG00000116771
1	15908534	rs6679837	T	C	TGGGCAGA	CGGGCAGA				0.582443	8.80315e-13	12.0554	12.0554	ENSG00000116771
1	15909215	rs10927805	A	G	AGGCGCGG	GGGCGCGG				0.561698	1.91494e-11	10.7178	10.7178	ENSG00000116771
1	15909239	rs10927806	C	T	TAACCCCA	TAATCCCA				0.577434	2.27982e-12	11.6421	11.6421	ENSG00000116771
1	15909441	rs10803393	C	T	CGAGATTG	TGAGATTG				0.577434	2.27982e-12	11.6421	11.6421	ENSG00000116771
1	15909480	rs10803394	G	C	GAGACTGT	CAGACTGT				0.61965	1.27292e-12	11.8952	11.8952	ENSG00000116771
1	15909547	rs6429756	G	A	GAATTACA	AAATTACA				0.576655	3.31254e-12	11.4798	11.4798	ENSG00000116771
1	15909850	rs6429757	C	G	CAAGCATC	GAAGCATC				0.560733	6.93198e-10	9.15914	9.15914	ENSG00000116771
1	15909895	rs6429758	A	G	GCAGAAGG	GCGGAAGG				0.577434	2.27982e-12	11.6421	11.6421	ENSG00000116771
1	15910003	rs6429759	C	T	CATTGCAT	TATTGCAT				0.577434	2.27982e-12	11.6421	11.6421	ENSG00000116771
1	15910020	rs6429760	C	T	CTTAGCAG	TTTAGCAG				0.577434	2.27982e-12	11.6421	11.6421	ENSG00000116771
1	15911010	rs10927807	T	G	TTTGCTTA	GTTGCTTA				0.577434	2.27982e-12	11.6421	11.6421	ENSG00000116771
1	15911031	rs10927808	T	G	AGGTAAAT	AGGGAAAT				0.577434	2.27982e-12	11.6421	11.6421	ENSG00000116771
1	15911349	rs3737705	G	A	GTCGGAAG	ATCGGAAG				0.632229	2.61429e-13	12.5826	12.5826	ENSG00000116771
1	15911493	rs6687474	A	G	AACCGCCC	GACCGCCC				0.577434	2.27982e-12	11.6421	11.6421	ENSG00000116771
1	15911597	rs6687585	A	G	TAGGATCA	TGGGATCA	0.0953081	0.100505	1.05453	0.560733	6.93198e-10	9.15914	9.15914	ENSG00000116771
1	15911730	rs6690219	T	G	TGCTCCCC	GGCTCCCC				0.61965	1.27292e-12	11.8952	11.8952	ENSG00000116771
1	15911847	rs6692814	T	C	TGATTCTC	TGATCCTC				0.524574	2.7348e-07	6.56307	6.56307	ENSG00000116771
1	15911947	rs45619934	G	T	GATCTTTC	TATCTTTC				0.702473	8.40848e-14	13.0753	13.0753	ENSG00000116771
1	15912401	rs60590109	G	A	GGGCATGG	AGGCATGG				0.577434	2.27982e-12	11.6421	11.6421	ENSG00000116771
1	15912413	rs59666752	A	G	AGGTGCCT	GGGTGCCT				0.577434	2.27982e-12	11.6421	11.6421	ENSG00000116771
1	15912476	rs57109480	G	A	GGAGCTTG	AGAGCTTG				0.632229	2.61429e-13	12.5826	12.5826	ENSG00000116771
1	15912500	rs57341660	G	C	GGCCACTG	CGCCACTG				0.577434	2.27982e-12	11.6421	11.6421	ENSG00000116771
1	15912614	rs36047909	G	A	AAGGAAGG	AAGGAAAG	0.130331	0.128949	0.989395	0.577434	2.27982e-12	11.6421	11.6421	ENSG00000116771
1	15912636	rs35004683	T	C	TTACATCC	CTACATCC				0.577434	2.27982e-12	11.6421	11.6421	ENSG00000116771
1	15912723	rs10157011	A	G	AGTATTAT	GGTATTAT				0.557892	7.43666e-10	9.12862	9.12862	ENSG00000116771
1	15912987	rs10159261	G	T	GTACCAGC	TTACCAGC				0.61965	1.27292e-12	11.8952	11.8952	ENSG00000116771
1	15912997	rs10158137	C	T	CTCGGGAG	TTCGGGAG				0.577434	2.27982e-12	11.6421	11.6421	ENSG00000116771
1	15913039	rs10158898	T	C	TGGAGTTT	CGGAGTTT				0.577434	2.27982e-12	11.6421	11.6421	ENSG00000116771
1	15913121	rs10159271	G	A	GGTTGCAC	AGTTGCAC				0.590439	4.67121e-13	12.3306	12.3306	ENSG00000116771
1	15913261	rs7530124	A	T	CTGGAACA	CTGGATCA	0.107916	0.099534	0.922326	0.61965	1.27292e-12	11.8952	11.8952	ENSG00000116771
1	15913476	rs7530326	A	T	ACATCCAC	TCATCCAC	0.133943	0.0797978	0.595759	0.577434	2.27982e-12	11.6421	11.6421	ENSG00000116771
1	15913610	rs7518698	C	T	CTTTCACC	TTTTCACC				0.577434	2.27982e-12	11.6421	11.6421	ENSG00000116771
1	15914012	rs6690043	G	A	GCCTCCTT	ACCTCCTT				0.61965	1.27292e-12	11.8952	11.8952	ENSG00000116771
1	15914049	rs6666662	C	G	CAGTGCTC	GAGTGCTC				0.577434	2.27982e-12	11.6421	11.6421	ENSG00000116771
1	15914078	rs6679229	A	G	ATGTCCAA	GTGTCCAA				0.614414	3.39824e-12	11.4687	11.4687	ENSG00000116771
1	15914135	rs6679323	A	G	AAGGGAGA	GAGGGAGA				0.61965	1.27292e-12	11.8952	11.8952	ENSG00000116771
1	15914211	rs6666789	C	T	CCCTGGGC	TCCTGGGC				0.577434	2.27982e-12	11.6421	11.6421	ENSG00000116771
1	15914332	rs6666886	C	G	CCTCATGC	GCTCATGC				0.575411	3.79964e-12	11.4203	11.4203	ENSG00000116771
1	15914376	rs6666975	C	G	CATGGCTT	GATGGCTT				0.575411	3.79964e-12	11.4203	11.4203	ENSG00000116771
1	15914461	rs6667064	C	G	CTGGTGGT	GTGGTGGT				0.575411	3.79964e-12	11.4203	11.4203	ENSG00000116771
1	15914545	rs6667182	C	T	CGCGGTGT	TGCGGTGT				0.620865	1.66958e-12	11.7774	11.7774	ENSG00000116771
1	15914648	rs6690758	G	A	GACTTCAG	AACTTCAG				0.620865	1.66958e-12	11.7774	11.7774	ENSG00000116771
1	15914800	rs6429761	A	G	AGTGGCGC	GGTGGCGC				0.577434	2.27982e-12	11.6421	11.6421	ENSG00000116771
1	15923530	rs6675252	A	G	ATTGCTAA	GTTGCTAA				0.446306	0.00360152	2.44351	2.44351	ENSG00000116771
1	15959886	rs3795762	C	G	CGTTGAAA	GGTTGAAA				0.444766	0.00381688	2.41829	2.41829	ENSG00000116771
1	15993338	rs10492987	A	G	GGTTCCAC	GGTTCCGC	0.109151	0.146649	1.34355	0.411236	0.00558061	2.25332	2.25332	ENSG00000116771
1	15993603	rs10927823	G	A	GAGGCAGA	AAGGCAGA				0.594345	1.22789e-10	9.91084	9.91084	ENSG00000116771
1	16009123	rs61012295	C	A	CAAAACAA	AAAAACAA				0.460629	0.000140067	3.85366	3.85366	ENSG00000116771
1	16009138	rs10927824	C	A	CAAAAAAA	AAAAAAAA				0.529377	3.90757e-08	7.40809	7.40809	ENSG00000116771
1	16028817	rs12741198	G	A	GATGAGCT	AATGAGCT				0.570876	6.65912e-09	8.17658	8.17658	ENSG00000116771
1	16051260	rs10803397	T	C	TTTCTCTG	CTTCTCTG				0.444271	0.000584926	3.2329	3.2329	ENSG00000116771
1	16061966	rs35352784	G	A	GGGCACAA	AGGCACAA				-0.431591	0.00523923	2.28073	-2.28073	ENSG00000162461
1	16506095	rs4661720	T	A	TTTATTAT	ATTATTAT				0.532012	0.0029861	2.5249	2.5249	ENSG00000142632
1	16512310	rs140232916	G	A	GGCCTCCC	AGCCTCCC				1.00273	3.471e-11	10.4595	10.4595	ENSG00000142632
1	16513746	rs11260929	T	C	TGGGAGGC	CGGGAGGC				0.861872	1.12924e-16	15.9472	15.9472	ENSG00000142632
1	16514369	rs4661721	A	G	AATGAGCA	GATGAGCA				0.897228	7.0463e-18	17.152	17.152	ENSG00000142632
1	16514898	rs61771381	C	T	ACCTCCAC	ACTTCCAC				0.820497	0.00108878	2.96306	2.96306	ENSG00000142632
1	16515879	rs12740413	C	T	TCTCCCAG	TCTTCCAG				0.962645	1.42291e-27	26.8468	26.8468	ENSG00000142632
1	16517178	rs10218517	A	G	AGTTTAGT	GGTTTAGT				0.433443	0.000916955	3.03765	3.03765	ENSG00000142632
1	16517465	rs2132852	A	C	AGTGTAGA	CGTGTAGA				0.435306	0.000905553	3.04309	3.04309	ENSG00000142632
1	16517662	rs12734223	T	C	TAGTGTAC	CAGTGTAC				1.06342	1.24104e-42	41.9062	41.9062	ENSG00000142632
1	16518748	rs12024558	T	A	CAGGAATC	CAGGAAAC	0.127792	0.398297	3.11675	-0.4481	0.000287598	3.54121	-3.54121	ENSG00000142632
1	16518824	rs72636554	T	C	TCTGGCTG	CCTGGCTG				0.975365	1.68805e-10	9.77261	9.77261	ENSG00000142632
1	16519100	rs199713039	A	T	AACATATA	TACATATA				0.978344	2.65582e-47	46.5758	46.5758	ENSG00000142632
1	16519114	rs1384686438	C	T	CATGTGTA	TATGTGTA				0.978344	2.65582e-47	46.5758	46.5758	ENSG00000142632
1	16519117	rs1156965569	G	A	GTGTATTT	ATGTATTT				0.980365	5.62055e-49	48.2502	48.2502	ENSG00000142632
1	16519119	rs1238249782	G	A	GTATTTAT	ATATTTAT				0.980365	5.62055e-49	48.2502	48.2502	ENSG00000142632
1	16519476	rs79630607	G	A	GCAAGAAA	ACAAGAAA				0.820497	0.00108878	2.96306	2.96306	ENSG00000142632
1	16519901	rs12063332	T	A	TAAATTAA	AAAATTAA				0.91878	1.73964e-35	34.7595	34.7595	ENSG00000142632
1	16521236	rs72636555	A	G	AGAGAGAG	GGAGAGAG				-0.49188	1.03843e-07	6.98362	-6.98362	ENSG00000142632
1	16521438	rs151327740	T	C	TAACACAG	CAACACAG				0.893947	8.98147e-10	9.04665	9.04665	ENSG00000142632
1	16521643	rs796368182	G	A	GAAGAAGA	AAAGAAGA				0.850211	6.46809e-05	4.18922	4.18922	ENSG00000142632
1	16522380	rs61771408	C	T	CGAGACCA	TGAGACCA				0.859857	0.00136264	2.86562	2.86562	ENSG00000142632
1	16523672	rs10907286	G	C	GGCAGGTG	CGCAGGTG				-0.445764	4.64614e-05	4.33291	-4.33291	ENSG00000142632
1	16523713	rs11803768	A	G	AGCCAACA	GGCCAACA				-0.450418	0.000132995	3.87616	-3.87616	ENSG00000142632
1	16523767	rs221029	C	G	CGTGGCAG	GGTGGCAG				-1.06342	1.24104e-42	41.9062	-41.9062	ENSG00000142632
1	16525333	rs74394813	C	T	CACCCTTG	TACCCTTG				0.883559	5.40361e-05	4.26732	4.26732	ENSG00000142632
1	16526529	rs221035	G	A	GATGTTAA	AATGTTAA				-1.07005	1.19139e-67	66.9239	-66.9239	ENSG00000142632
1	16527165	rs7527137	G	A	GGAGGTGG	AGAGGTGG				-0.430382	0.00364431	2.43839	-2.43839	ENSG00000142632
1	16527321	rs221036	A	G	AGGAGGTG	GGGAGGTG				-0.440339	0.0015449	2.8111	-2.8111	ENSG00000142632
1	16528218	rs6676143	G	T	GGGAGGAG	TGGAGGAG				-0.451323	4.8248e-06	5.31652	-5.31652	ENSG00000142632
1	16528233	rs221037	G	A	GAGGGTCC	AAGGGTCC				-0.440339	0.0015449	2.8111	-2.8111	ENSG00000142632
1	16528600	rs3818162	G	A	CCATCCTG	CCATCCTA	0.15294	0.115999	0.75846	-0.429991	0.000435226	3.36128	-3.36128	ENSG00000142632
1	16528721	rs221038	A	G	ACTCTGGC	GCTCTGGC				-0.440339	0.0015449	2.8111	-2.8111	ENSG00000142632
1	16530049	rs221045	C	T	CGCTCCCT	TGCTCCCT				-1.08821	2.94552e-72	71.5308	-71.5308	ENSG00000142632
1	16530364	rs221047	G	A	GTCAGAAT	ATCAGAAT				-1.07744	5.32042e-44	43.2741	-43.2741	ENSG00000142632
1	16532498	rs41269185	G	A	GGGCAGTG	AGGCAGTG				0.878095	0.00012881	3.89005	3.89005	ENSG00000142632
1	16533022	rs221052	C	T	CTTTCCTG	CTTTCTTG				-1.10483	1.89568e-73	72.7222	-72.7222	ENSG00000142632
1	16535804	rs221061	G	C	GCTGTGAG	CCTGTGAG				-1.09906	6.3261e-72	71.1989	-71.1989	ENSG00000142632
1	16537289	rs221063	T	G	TTAACTGC	GTAACTGC				-1.09906	6.3261e-72	71.1989	-71.1989	ENSG00000142632
1	16537366	rs61771410	A	G	ATTGGAGA	GTTGGAGA				0.878095	0.00012881	3.89005	3.89005	ENSG00000142632
1	16537752	rs2132851	C	G	CAAGGAGG	GAAGGAGG				0.948683	3.294e-38	37.4823	37.4823	ENSG00000142632
1	16539313	rs1874630	G	A	GAAGGACC	AAAGGACC				0.948989	2.19612e-38	37.6583	37.6583	ENSG00000142632
1	16539577	rs12751725	G	A	CAGTCCTG	CAATCCTG				0.948989	2.19612e-38	37.6583	37.6583	ENSG00000142632
1	16539671	rs61771412	C	A	CGGCCTGG	AGGCCTGG				0.878095	0.00012881	3.89005	3.89005	ENSG00000142632
1	16539709	rs61771413	C	A	CCTCCACC	ACTCCACC				0.878095	0.00012881	3.89005	3.89005	ENSG00000142632
1	16539813	rs12728772	C	T	CGGCATGC	TGGCATGC				1.0482	1.91252e-34	33.7184	33.7184	ENSG00000142632
1	16541776	rs72636568	C	T	CGTGGTGA	TGTGGTGA				1.01181	2.57846e-28	27.5886	27.5886	ENSG00000142632
1	16541962	rs3738630	T	C	TGGAGTTT	CGGAGTTT				0.898771	4.21142e-32	31.3756	31.3756	ENSG00000142632
1	16542366	rs41269187	G	A	GTGGGTGG	ATGGGTGG				0.878095	0.00012881	3.89005	3.89005	ENSG00000142632
1	16542835	rs2273314	A	G	ATGGATGA	ATGGGTGA				0.889756	2.10819e-32	31.6761	31.6761	ENSG00000142632
1	16542876	rs2273313	A	T	AGAGAGGG	TGAGAGGG				0.889756	2.10819e-32	31.6761	31.6761	ENSG00000142632
1	16542937	rs2273312	T	G	TTGCGGGT	GTGCGGGT				0.893387	3.2061e-32	31.494	31.494	ENSG00000142632
1	16543346	rs7543273	A	C	ACGTCAGG	CCGTCAGG				0.898771	4.21142e-32	31.3756	31.3756	ENSG00000142632
1	16543390	rs61769779	G	A	GCTTCCTC	ACTTCCTC	0.197825	0.396531	2.00446	0.878095	0.00012881	3.89005	3.89005	ENSG00000142632
1	16543902	rs61769780	G	A	GGCTCCCG	AGCTCCCG				0.883918	0.000113943	3.94331	3.94331	ENSG00000142632
1	16544382	rs12740149	G	T	GTGGCAGG	TTGGCAGG				1.01181	2.57846e-28	27.5886	27.5886	ENSG00000142632
1	16544626	rs61769781	G	A	GCCCAGCC	ACCCAGCC				0.878095	0.00012881	3.89005	3.89005	ENSG00000142632
1	16546452	rs61769782	T	G	TTGTCAGG	GTGTCAGG				0.862216	0.000249223	3.60341	3.60341	ENSG00000142632
1	16546966	rs885795	C	T	AGTTCCCA	AGTTCTCA				0.633655	1.88838e-12	11.7239	11.7239	ENSG00000142632
1	16549294	rs12738408	G	C	GAGTGCAA	CAGTGCAA				0.656649	2.01553e-15	14.6956	14.6956	ENSG00000142632
1	16549532	rs12058596	T	C	TCTCTCGA	CCTCTCGA				-0.375823	0.000106413	3.973	-3.973	ENSG00000288398
1	16549615	rs12057308	A	G	ATTAGCCA	GTTAGCCA				0.511776	1.95693e-07	6.70843	6.70843	ENSG00000142632
1	16551373	rs35649921	A	G	AGGTAGGG	GGGTAGGG				0.633655	1.88838e-12	11.7239	11.7239	ENSG00000142632
1	16551507	rs16849195	G	A	GGCTTATT	AGCTTATT				0.511776	1.95693e-07	6.70843	6.70843	ENSG00000142632
1	16551648	rs66954830	C	G	CCTCTTCC	GCTCTTCC				0.511776	1.95693e-07	6.70843	6.70843	ENSG00000142632
1	16551859	rs34110739	A	G	ACTGCAGT	GCTGCAGT				0.511776	1.95693e-07	6.70843	6.70843	ENSG00000142632
1	16552416	rs4360516	T	A	TCCCCACC	ACCCCACC				0.511776	1.95693e-07	6.70843	6.70843	ENSG00000142632
1	16552624	rs61769784	G	C	GGACAAAA	CGACAAAA				0.862216	0.000249223	3.60341	3.60341	ENSG00000142632
1	16552772	rs12119764	A	G	ACCAGCAG	GCCAGCAG				0.511776	1.95693e-07	6.70843	6.70843	ENSG00000142632
1	16553570	rs11578280	A	T	ACATGAGA	TCATGAGA				0.632418	2.12794e-12	11.672	11.672	ENSG00000142632
1	16553833	rs11578807	T	C	ACTTCCGC	ACCTCCGC				0.511776	1.95693e-07	6.70843	6.70843	ENSG00000142632
1	16555105	rs41269189	C	T	TCTTCCTC	TTTTCCTC	0.179678	0.159898	0.88991	0.651054	5.1155e-15	14.2911	14.2911	ENSG00000142632
1	16555566	rs1985782	A	G	AGTGTAAT	GGTGTAAT				0.511776	1.95693e-07	6.70843	6.70843	ENSG00000142632
1	16555882	rs12748676	C	T	ACTTCCGG	ACTTCTGG				0.656649	2.01553e-15	14.6956	14.6956	ENSG00000142632
1	16556289	rs61769787	C	T	CGCTGGGA	TGCTGGGA				0.862216	0.000249223	3.60341	3.60341	ENSG00000142632
1	16556623	rs6693819	C	T	CGCCTGTA	TGCCTGTA				-0.40399	6.16755e-05	4.20989	-4.20989	ENSG00000288398
1	16556647	rs12724988	C	G	CAGGCCTG	GAGGCCTG				0.633655	1.88838e-12	11.7239	11.7239	ENSG00000142632
1	16556786	rs34966560	C	T	CGGCCTGC	TGGCCTGC				0.656649	2.01553e-15	14.6956	14.6956	ENSG00000142632
1	16557390	rs3795745	C	T	CGGGGCAG	TGGGGCAG				0.633655	1.88838e-12	11.7239	11.7239	ENSG00000142632
1	16557691	rs11260709	T	C	TGGTTGGC	CGGTTGGC				0.633655	1.88838e-12	11.7239	11.7239	ENSG00000142632
1	16559541	rs3738631	C	G	CCATGGGA	GCATGGGA				0.48601	7.04027e-06	5.15241	5.15241	ENSG00000142632
1	16561014	rs2863843	C	T	CTTATTTA	TTTATTTA				0.48601	7.04027e-06	5.15241	5.15241	ENSG00000142632
1	16561028	rs2863844	C	T	CTTTTTTT	TTTTTTTT				-0.38079	5.17575e-05	4.28603	-4.28603	ENSG00000288398
1	16561179	rs2863845	C	T	AAGGACAA	AAGGATAA				0.604587	1.86243e-10	9.72992	9.72992	ENSG00000142632
1	16562968	rs6603850	C	A	CTAGGGCT	ATAGGGCT				-0.382671	4.20195e-05	4.37655	-4.37655	ENSG00000288398
1	16563635	rs717863	A	G	ACTTCCGC	GCTTCCGC	0.646659	0.55376	0.856339	-0.406749	3.95336e-05	4.40303	-4.40303	ENSG00000288398
1	16564629	rs12753224	G	A	GCACAGCT	ACACAGCT				0.846756	1.69739e-08	7.77022	7.77022	ENSG00000142632
1	16564863	rs11260710	A	G	AGAGGATT	GGAGGATT				0.48601	7.04027e-06	5.15241	5.15241	ENSG00000142632
1	16565608	rs61769790	G	C	GAGACCAG	CAGACCAG				0.862216	0.000249223	3.60341	3.60341	ENSG00000142632
1	16566785	rs61769791	G	A	GGGGCCTC	AGGGCCTC				0.862216	0.000249223	3.60341	3.60341	ENSG00000142632
1	16569406	rs61769793	C	T	CCTGGGCA	TCTGGGCA				0.862216	0.000249223	3.60341	3.60341	ENSG00000142632
1	16569760	rs964041	T	A	TGCTGCGG	AGCTGCGG				0.473357	0.000806726	3.09327	3.09327	ENSG00000142632
1	16570839	rs6683278	T	C	TGGTAATT	CGGTAATT				0.473357	0.000806726	3.09327	3.09327	ENSG00000142632
1	16572267	rs61769794	A	G	GTAGAAGC	GTGGAAGC				0.862216	0.000249223	3.60341	3.60341	ENSG00000142632
1	16574316	rs3738632	T	C	TATAACCT	CATAACCT				-0.392555	0.000294182	3.53138	-3.53138	ENSG00000288398
1	16574382	rs6693451	A	C	AGTAAGAT	CGTAAGAT				0.428883	0.003423	2.46559	2.46559	ENSG00000142632
1	16575030	rs17369676	T	C	ACTTTCAG	ACTTCCAG				0.47908	0.000402401	3.39534	3.39534	ENSG00000142632
1	16576836	rs7536390	A	G	ATTCTCTA	GTTCTCTA				0.42999	0.00313864	2.50326	2.50326	ENSG00000142632
1	16577908	rs12069239	G	C	GAGCAGAT	CAGCAGAT				0.42999	0.00313864	2.50326	2.50326	ENSG00000142632
1	16579070	rs4661729	C	T	CGCTTTCA	TGCTTTCA				0.455382	0.000294686	3.53064	3.53064	ENSG00000142632
1	16581749	rs61769795	A	G	AAGGGATT	GAGGGATT				0.862216	0.000249223	3.60341	3.60341	ENSG00000142632
1	16581955	rs2014776	A	G	AAGTAACT	GAGTAACT				0.424677	0.00593779	2.22637	2.22637	ENSG00000142632
1	16582686	rs1008529	G	A	GGCGGTTG	AGCGGTTG				-0.438266	1.72773e-06	5.76253	-5.76253	ENSG00000288398
1	16583478	rs12136429	T	A	TTACTTAG	ATACTTAG				0.47908	0.000402401	3.39534	3.39534	ENSG00000142632
1	16584188	rs11585312	C	T	TTTTCCTT	TTTTTCTT				0.42999	0.00313864	2.50326	2.50326	ENSG00000142632
1	16585818	rs10489599	A	G	ATCAGTAC	GTCAGTAC				0.473357	0.000806726	3.09327	3.09327	ENSG00000142632
1	16585993	rs35312617	T	A	TCACACCT	ACACACCT				0.47908	0.000402401	3.39534	3.39534	ENSG00000142632
1	16586159	rs113628489	G	C	GCTGAGGC	CCTGAGGC				0.862216	0.000249223	3.60341	3.60341	ENSG00000142632
1	16588240	rs9782941	T	C	TCAGGCTG	CCAGGCTG				0.42999	0.00313864	2.50326	2.50326	ENSG00000142632
1	16588323	rs9782957	T	C	TGAGTAGC	CGAGTAGC				0.42999	0.00313864	2.50326	2.50326	ENSG00000142632
1	16592683	rs11260714	T	A	TAAAAAAA	AAAAAAAA				0.436189	0.00195977	2.7078	2.7078	ENSG00000142632
1	16593338	rs12736225	T	A	TAATCAGA	AAATCAGA				0.47908	0.000402401	3.39534	3.39534	ENSG00000142632
1	16593804	rs12747885	G	C	TAGGAAGT	TAGCAAGT				0.47908	0.000402401	3.39534	3.39534	ENSG00000142632
1	16593928	rs12084628	G	A	GTAAGACT	ATAAGACT				0.42999	0.00313864	2.50326	2.50326	ENSG00000142632
1	16594034	rs12136224	G	A	GATCAGGG	AATCAGGG				0.479389	0.000457144	3.33995	3.33995	ENSG00000142632
1	16594055	rs10907222	C	A	CTTATAAC	ATTATAAC				0.42999	0.00313864	2.50326	2.50326	ENSG00000142632
1	16594790	rs718178	T	C	TAAAAGTT	CAAAAGTT				-0.424002	0.000153038	3.8152	-3.8152	ENSG00000288398
1	16594810	rs6672772	C	G	CCTATACA	GCTATACA				0.442048	0.000819346	3.08653	3.08653	ENSG00000142632
1	16596437	rs61769820	G	A	GCCTCCCA	ACCTCCCA				0.862216	0.000249223	3.60341	3.60341	ENSG00000142632
1	16596558	rs34713890	T	C	TTAGGTTC	CTAGGTTC				-0.438266	1.72773e-06	5.76253	-5.76253	ENSG00000288398
1	16596721	rs61769822	C	A	TAATCCAT	TAATCAAT				0.47908	0.000402401	3.39534	3.39534	ENSG00000142632
1	16596929	rs67829531	A	G	ACTTAGGA	GCTTAGGA				0.436772	0.00157882	2.80167	2.80167	ENSG00000142632
1	16597098	rs6661807	C	G	CTGAGGTG	GTGAGGTG				0.862216	0.000249223	3.60341	3.60341	ENSG00000142632
1	16598285	rs61769824	A	G	TAGGAACT	TAGGAGCT				0.47908	0.000402401	3.39534	3.39534	ENSG00000142632
1	16598517	rs61769825	G	A	GTGCATGC	ATGCATGC				0.481247	0.000279168	3.55413	3.55413	ENSG00000142632
1	16598911	rs12723303	C	T	CGCCCAGC	TGCCCAGC				0.47908	0.000402401	3.39534	3.39534	ENSG00000142632
1	16599490	rs4661360	A	T	TCAACCAA	TCATCCAA				0.442048	0.000819346	3.08653	3.08653	ENSG00000142632
1	16600477	rs6665360	G	A	GTGTTCAA	ATGTTCAA				0.442048	0.000819346	3.08653	3.08653	ENSG00000142632
1	16600681	rs6680049	A	G	CAATCCCA	CAGTCCCA				0.442048	0.000819346	3.08653	3.08653	ENSG00000142632
1	16600877	rs11587155	G	A	GAGCTGAC	AAGCTGAC				0.47908	0.000402401	3.39534	3.39534	ENSG00000142632
1	16601172	rs138180361	C	T	CGCCTCCT	TGCCTCCT				0.833653	0.00120841	2.91778	2.91778	ENSG00000142632
1	16601320	rs61769826	C	T	CGTAATCT	TGTAATCT				0.862216	0.000249223	3.60341	3.60341	ENSG00000142632
1	16601420	rs2047368	A	T	AAAAAAAG	TAAAAAAG				0.47908	0.000402401	3.39534	3.39534	ENSG00000142632
1	16601621	rs2047369	T	C	AAATTCAA	AAATCCAA				0.442048	0.000819346	3.08653	3.08653	ENSG00000142632
1	16601970	rs12752053	T	C	TGGGCATA	CGGGCATA				0.442048	0.000819346	3.08653	3.08653	ENSG00000142632
1	16602450	rs12142913	C	T	CCCGTCTC	TCCGTCTC				0.442048	0.000819346	3.08653	3.08653	ENSG00000142632
1	16602602	rs4661732	T	C	TGCGGTGG	CGCGGTGG				0.442048	0.000819346	3.08653	3.08653	ENSG00000142632
1	16602933	rs4661733	C	T	CCTGATCC	TCTGATCC				0.47908	0.000402401	3.39534	3.39534	ENSG00000142632
1	16603636	rs2983163	C	T	CGTTTTTA	TGTTTTTA				-0.426854	0.000184087	3.73498	-3.73498	ENSG00000288398
1	16604416	rs61769827	A	G	AGTCCCAG	GGTCCCAG				0.862216	0.000249223	3.60341	3.60341	ENSG00000142632
1	16606327	rs55769277	T	C	TGTTGACA	CGTTGACA				0.478061	0.000479672	3.31906	3.31906	ENSG00000142632
1	16607871	rs11590217	A	C	ACCTCTCA	CCCTCTCA				0.442048	0.000819346	3.08653	3.08653	ENSG00000142632
1	16608872	rs61769829	C	G	CACCATGC	GACCATGC				0.862216	0.000249223	3.60341	3.60341	ENSG00000142632
1	16609059	rs12756592	A	C	ACCAGGTG	CCCAGGTG				0.427246	0.00418699	2.3781	2.3781	ENSG00000142632
1	16609492	rs114631660	T	G	TGCTGATC	GGCTGATC				0.862216	0.000249223	3.60341	3.60341	ENSG00000142632
1	16611246	rs12734151	T	C	TCATCTGA	TCATCCGA				0.47908	0.000402401	3.39534	3.39534	ENSG00000142632
1	16613298	rs4661734	C	T	AATTCCAC	AATTCTAC				0.47908	0.000402401	3.39534	3.39534	ENSG00000142632
1	16613660	rs12120676	A	G	ATGGATTC	GTGGATTC	0.102996	0.101934	0.989692	0.442048	0.000819346	3.08653	3.08653	ENSG00000142632
1	16614947	rs6661454	A	T	AAATAATA	TAATAATA				-0.369793	0.00697236	2.15662	-2.15662	ENSG00000288398
1	16617812	rs11260718	T	C	TTGTCTTA	CTGTCTTA				0.47908	0.000402401	3.39534	3.39534	ENSG00000142632
1	16617911	rs11260719	C	T	CGCCACCC	TGCCACCC				0.442048	0.000819346	3.08653	3.08653	ENSG00000142632
1	16618207	rs12118075	C	T	CTCAGGCT	TTCAGGCT				0.478061	0.000479672	3.31906	3.31906	ENSG00000142632
1	16618442	rs1934491	G	C	GAGGAGTG	CAGGAGTG				0.47219	5.3324e-05	4.27308	4.27308	ENSG00000142632
1	16618809	rs61769830	T	C	TTTCTCTT	CTTCTCTT				0.862216	0.000249223	3.60341	3.60341	ENSG00000142632
1	16619350	rs10489598	G	A	GCAATAGG	ACAATAGG				0.47908	0.000402401	3.39534	3.39534	ENSG00000142632
1	16619627	rs7518158	T	C	TGATTACC	CGATTACC				0.442048	0.000819346	3.08653	3.08653	ENSG00000142632
1	16619851	rs12117111	G	C	GGTGATCC	CGTGATCC				0.47908	0.000402401	3.39534	3.39534	ENSG00000142632
1	16620160	rs2994142	T	C	GTGGAAAG	GCGGAAAG	0.106497	0.212744	1.99766	-0.426854	0.000184087	3.73498	-3.73498	ENSG00000288398
1	16620589	rs11260720	T	C	TCTAGCAG	CCTAGCAG				0.442048	0.000819346	3.08653	3.08653	ENSG00000142632
1	16621183	rs1007150	C	T	CCATCCTT	CTATCCTT	0.123909	0.117278	0.946481	-0.378436	0.00268111	2.57169	-2.57169	ENSG00000288398
1	16622546	rs10489597	C	G	CAGAAGGG	GAGAAGGG				0.442048	0.000819346	3.08653	3.08653	ENSG00000142632
1	16623658	rs12724301	C	G	CTCGAACT	CTGGAACT				0.47908	0.000402401	3.39534	3.39534	ENSG00000142632
1	16625512	rs2983159	A	T	AATTTTTT	TATTTTTT				-0.424002	0.000153038	3.8152	-3.8152	ENSG00000288398
1	16626278	rs6603852	C	T	CACAGGCA	TACAGGCA				0.442048	0.000819346	3.08653	3.08653	ENSG00000142632
1	16627968	rs34545443	G	C	GGCAATAG	CGCAATAG				0.47908	0.000402401	3.39534	3.39534	ENSG00000142632
1	16628107	rs12068487	A	G	AAGACCGC	GAGACCGC				0.442048	0.000819346	3.08653	3.08653	ENSG00000142632
1	16629166	rs12121061	G	A	GGCTAATT	AGCTAATT				0.442048	0.000819346	3.08653	3.08653	ENSG00000142632
1	16631477	rs61769832	G	A	GAATATAA	AAATATAA				0.862216	0.000249223	3.60341	3.60341	ENSG00000142632
1	16632188	rs61769833	G	A	GATAGAGT	AATAGAGT				0.862216	0.000249223	3.60341	3.60341	ENSG00000142632
1	16633123	rs61769834	T	A	TTGGAAAC	TAGGAAAC	0.0973962	0.190844	1.95946	0.862216	0.000249223	3.60341	3.60341	ENSG00000142632
1	16633589	rs9439615	A	G	AGTGGCCA	GGTGGCCA				-0.424002	0.000153038	3.8152	-3.8152	ENSG00000288398
1	16633606	rs11582646	C	T	CGAACTCC	TGAACTCC				0.477723	0.000528312	3.27711	3.27711	ENSG00000142632
1	16634683	rs34692029	C	T	CCAGACTG	TCAGACTG				0.478061	0.000479672	3.31906	3.31906	ENSG00000142632
1	16635013	rs6696871	T	G	TAGACTGA	GAGACTGA				0.437585	0.00132414	2.87807	2.87807	ENSG00000142632
1	16636043	rs12132841	A	T	AGACCTTG	TGACCTTG				0.442048	0.000819346	3.08653	3.08653	ENSG00000142632
1	16636414	rs12122897	A	G	AGCGCAGT	GGCGCAGT				0.47219	5.3324e-05	4.27308	4.27308	ENSG00000142632
1	16637685	rs12184261	A	G	AGGGGGTC	GGGGGGTC				0.471858	0.00087874	3.05614	3.05614	ENSG00000142632
1	16637737	rs12184257	C	T	CCAGGTGG	TCAGGTGG				0.47908	0.000402401	3.39534	3.39534	ENSG00000142632
[truncated: 244,633+ more rows]

## Sheet: genomewide AP1 (ED Fig10E)
chrom	pos	rsid	ref	alt	kmer-ref	kmer-alt	aff-ref	aff-alt	aff-fc	eQTL beta	p-value (adjusted)	logp-adj	logp-adj*direction	gene-id
[truncated: 246,479+ more rows]
